# Supplementary material for: Microbial Interactions — Underexplored Links Between Public Health Relevant Bacteria and Protozoa in Coastal Environments
Source: Front Microbiol. 2022 Jun 13;13:877483. doi: 10.3389/fmicb.2022.877483 (PMC9235517; doi:10.3389/fmicb.2022.877483)
Supplement: Supplementary file 2 [file Data_Sheet_2.xlsx]

## Sheet: Environmental data
SampleID	Description	Station.name	Sampling.date	Bay	Station.number	Depth	Time	In.situ.Temp...C.	In.situ.Salinity..psu.	pH	Salinity	DOC..g.m.3.	PO4.P..mg.m.3.	NH4.N..mg.m.3.	NO2.N..mg.m.3.	NO3.N..mg.m.3.	SiO2.Si..mg.m.3.	TDP..mg.m.3.	TDN..mg.m.3.	Humic.substances..mg.m.3.	Chlorophyll..mg.m.3.	PP..mgC.m.3.d.1.	PP..mgC.m.2.d.1.	BP..mgC.m.3.d.1.	BP..mgC.m.2.d.1.
8.6	AUG-AN-1	AN-1	2018-08-24	Ängerån	1	0.5	08:30:00	14.4	4.3	7.874	4.28	4.03894285714286	0.7	1.4	<0.3	1.1	300.6	7.76416666666667	234.510833333333	14.65677	2.39905566666667	35.5533699377496	35.5533699377496	60.4035501791241	60.4035501791241
4.8	AUG-AN-2	AN-2	2018-08-24	Ängerån	2	0.5	08:50:00	14.4	4.3	7.901	4.3	3.95594285714286	0.8	1	<0.3	<0.6	342.7	5.45416666666667	226.700833333333	13.6807866666667	1.64968666666667	28.7439610161693	61.0648046370115	44.651511047757	98.9685280169316
3.8	AUG-AN-3	AN-3	2018-08-24	Ängerån	3	0.5	09:20:00	14.4	4.3	7.912	4.26	3.84994285714286	0.5	<0.9	<0.3	<0.6	300.1	6.00416666666667	212.950833333333	13.41003	1.68514558333333	39.0070792575944	70.2843886983162	47.8716095164557	125.613800742349
2.8	AUG-AN-FW	NA	NA	NA	NA	NA	NA	NA	NA	NA	NA	NA	NA	NA	NA	NA	NA	NA	NA	NA	NA	NA	NA	NA	NA
5.7	AUG-HORNE	HORNE	2018-08-14	Hörnefors offshore	NA	0.5	09:30:00	14.5	4.2	NA	NA	4.04394285714286	0.4	1.9	<0.3	<0.6	274.1	5.56416666666667	218.450833333333	13.2840966666667	2.91101933333333	NA	NA	NA	NA
2.7	AUG-KA-1	KA-1	2018-08-22	Kalvarsskatan East	1	0.5	08:27:00	13.4	4.2	7.815	4.2	4.07894285714286	0.4	1.9	<0.3	<0.6	267.4	5.67416666666667	241.770833333333	13.6556	1.06435166666667	28.4121923855106	28.4121923855106	69.3708470474582	69.3708470474582
1.8	AUG-KA-2	KA-2	2018-08-22	Kalvarsskatan East	2	0.5	08:50:00	14	4.2	7.827	4.19	3.95694285714286	<0.4	0.9	<0.3	0.7	312.9	5.12416666666667	209.760833333333	13.1770533333333	1.13819033333333	52.5481973635942	89.481476404609	32.6054509388202	61.3759626010025
7.8	AUG-KA-3	KA-3	2018-08-22	Kalvarsskatan East	3	0.5	09:15:00	14.3	4.2	7.788	4.2	3.92594285714286	0.7	1.6	<0.3	1	313.7	7.32416666666667	221.970833333333	13.0070433333333	1.26851791666667	45.8281582874184	115.158746624703	32.8607661895747	98.9861135061418
6.8	AUG-KA-FW	NA	NA	NA	NA	NA	NA	NA	NA	NA	NA	NA	NA	NA	NA	NA	NA	NA	NA	NA	NA	NA	NA	NA	NA
4.6	AUG-ORE	ORE	2018-08-14	Örefjärden	NA	0.5	12:05:00	14.5	4.3	NA	NA	3.87394285714286	0.7	<0.9	<0.3	<0.6	303.3	6.22416666666667	221.640833333333	13.0574166666667	2.12566566666667	NA	NA	NA	NA
6.7	AUG-ST-1	ST-1	2018-08-20	Stadsviken	1	0.5	08:45:00	15.7	4.1	8.207	4.16	5.08094285714286	0.4	2	<0.3	0.8	NA	8.31416666666667	307.660833333333	17.2321066666667	1.34790616666667	101.890803316413	101.890803316413	77.1488437936557	77.1488437936557
5.8	AUG-ST-2	ST-2	2018-08-20	Stadsviken	2	0.5	09:15:00	14.9	4.2	7.9777	4.2	4.04794285714286	0.4	1.2	<0.3	0.9	256.6	6.88416666666667	227.140833333333	14.44898	1.06627941666667	62.791360126588	131.974599322302	45.7737257851291	107.116471350957
4.7	AUG-ST-3	ST-3	2018-08-20	Stadsviken	3	0.5	09:40:00	14.8	4.2	7.868	4.23	4.05194285714286	0.4	1	<0.3	0.9	298.2	7.21416666666667	220.650833333333	14.1782233333333	1.07737858333333	68.8142248197268	184.56734157537	55.3467450595899	138.390635625129
3.7	AUG-ST-FW	NA	NA	NA	NA	NA	NA	NA	NA	NA	NA	NA	NA	NA	NA	NA	NA	NA	NA	NA	NA	NA	NA	NA	NA
3.6	AUG-VA-1	VA-1	2018-08-16	Valviken	1	0.5	08:45:00	15.7	4.4	8.163	4.36	4.52994285714286	0.4	1.8	<0.3	0.8	165.4	7.21416666666667	254.750833333333	17.0306133333333	1.41829825	159.931088298505	159.931088298505	97.7714121218127	97.7714121218127
2.6	AUG-VA-2	VA-2	2018-08-16	Valviken	2	0.5	09:05:00	15.5	4.2	8.143	4.23	4.26694285714286	1.5	1.7	<0.3	1.3	291.1	9.63416666666667	237.150833333333	15.0093833333333	1.527479	92.7904455179364	211.427396170531	73.2559375340658	147.12280798958
1.7	AUG-VA-3	VA-3	2018-08-16	Valviken	3	0.5	09:35:00	15.3	4.1	7.93	4.07	4.11994285714286	0.6	2.2	<0.3	0.8	290.8	7.43416666666667	221.860833333333	13.8382033333333	1.42297158333333	96.6260962484063	232.398918487682	45.3575358738228	147.655583181205
7.7	AUG-VA-FW	NA	NA	NA	NA	NA	NA	NA	NA	NA	NA	NA	NA	NA	NA	NA	NA	NA	NA	NA	NA	NA	NA	NA	NA
7. Blank	Blank	NA	NA	NA	NA	NA	NA	NA	NA	NA	NA	NA	NA	NA	NA	NA	NA	NA	NA	NA	NA	NA	NA	NA	NA
1. Blank	Blank	NA	NA	NA	NA	NA	NA	NA	NA	NA	NA	NA	NA	NA	NA	NA	NA	NA	NA	NA	NA	NA	NA	NA	NA
2. Blank	Blank	NA	NA	NA	NA	NA	NA	NA	NA	NA	NA	NA	NA	NA	NA	NA	NA	NA	NA	NA	NA	NA	NA	NA	NA
3. Blank	Blank	NA	NA	NA	NA	NA	NA	NA	NA	NA	NA	NA	NA	NA	NA	NA	NA	NA	NA	NA	NA	NA	NA	NA	NA
4. Blank	Blank	NA	NA	NA	NA	NA	NA	NA	NA	NA	NA	NA	NA	NA	NA	NA	NA	NA	NA	NA	NA	NA	NA	NA	NA
5. Blank	Blank	NA	NA	NA	NA	NA	NA	NA	NA	NA	NA	NA	NA	NA	NA	NA	NA	NA	NA	NA	NA	NA	NA	NA	NA
6. Blank	Blank	NA	NA	NA	NA	NA	NA	NA	NA	NA	NA	NA	NA	NA	NA	NA	NA	NA	NA	NA	NA	NA	NA	NA	NA
2.5	JULY-AN-1	AN-1	2018-07-18	Ängerån	1	0.5	08:30:00	22.5	3.6	8.183	3.65	4.49494285714286	0.6	1.5	<0.3	2.5	244.5	8.77461538461539	235.62	16.7976366666667	1.99422816666667	227.100362159155	227.100362159155	208.263971743906	208.263971743906
1.6	JULY-AN-2	AN-2	2018-07-18	Ängerån	2	0.5	09:00:00	22.8	3.5	8.168	3.65	4.45394285714286	0.6	2	<0.3	<0.6	228.6	6.57461538461539	238.59	16.77245	2.38153066666667	274.774002983674	333.784879717517	160.053353074344	322.414313121706
7.6	JULY-AN-3	AN-3	2018-07-18	Ängerån	3	0.5	09:35:00	22.9	3.6	8.195	3.68	4.37794285714286	0.7	1.9	<0.3	1.2	240.2	6.24461538461539	222.64	15.26125	1.69805566666667	149.292790855857	375.668376803235	164.094107706182	478.096695155711
6.6	JULY-AN-FW	NA	NA	NA	NA	NA	NA	NA	NA	NA	NA	NA	NA	NA	NA	NA	NA	NA	NA	NA	NA	NA	NA	NA	NA
2.3	JULY-HORNE	HORNE	2018-07-06	Hörnefors offshore	NA	NA	08:45:00	NA	NA	NA	NA	3.94494285714286	0.4	<0.9	<0.3	0.8	384.3	6.02461538461539	188.1	15.1605033333333	2.64750175	NA	NA	NA	NA
6.5	JULY-KA-1	KA-1	2018-07-16	Kalvarsskatan East	1	0.5	08:55:00	21.3	3.4	7.884	3.49	4.50194285714286	0.7	1.1	<0.3	1.9	234.3	5.91461538461539	224.95	15.7460933333333	1.588466	250.543836501826	250.543836501826	160.260796715582	160.260796715582
5.6	JULY-KA-2	KA-2	2018-07-16	Kalvarsskatan East	2	0.5	09:20:00	21.6	3.5	8.23	3.47	4.37494285714286	<0.4	1.3	<0.3	0.8	229	5.47461538461538	219.01	15.2297666666667	1.41631208333333	171.989549056737	315.677271065652	137.683959484648	264.341165920132
4.5	JULY-KA-3	KA-3	2018-07-16	Kalvarsskatan East	3	0.5	09:40:00	21.6	3.5	8.321	3.48	4.29894285714286	0.4	1.2	<0.3	1.1	228.2	4.92461538461539	214.28	14.82678	1.03660375	87.3760126623302	224.183987101364	91.8014641921823	273.373594229985
3.5	JULY-KA-FW	NA	NA	NA	NA	NA	NA	NA	NA	NA	NA	NA	NA	NA	NA	NA	NA	NA	NA	NA	NA	NA	NA	NA	NA
1.4	JULY-ORE	ORE	2018-07-06	Örefjärden	NA	NA	11:20:00	NA	NA	NA	NA	4.12894285714286	<0.4	2.3	<0.3	1.8	321	5.47461538461538	210.1	15.01568	1.92371925	NA	NA	NA	NA
3.4	JULY-ST-1	ST-1	2018-07-12	Stadsviken	1	0.5	09:20:00	21.2	4	8.236	3.97	4.60894285714286	1	1.4	<0.3	2.6	164.1	12.8446153846154	262.24	15.88462	3.15017716666667	581.668206620671	581.668206620671	200.131985613053	200.131985613053
2.4	JULY-ST-2	ST-2	2018-07-12	Stadsviken	2	0.5	09:45:00	19.4	3.8	8.036	3.87	4.29794285714286	1	1.4	<0.3	1.1	329.2	8.00461538461539	215.38	14.26008	1.08958766666667	153.653087177638	455.546359795148	94.5916951468557	182.503509651524
1.5	JULY-ST-3	ST-3	2018-07-12	Stadsviken	3	0.5	10:05:00	20.2	3.9	8.092	3.89	4.32194285714286	1	1.5	<0.3	1.5	276	7.23461538461539	222.42	13.6304133333333	0.768997	112.946435017143	299.517278850451	87.5744336376	310.886699287261
8.5	JULY-ST-FW	NA	NA	NA	NA	NA	NA	NA	NA	NA	NA	NA	NA	NA	NA	NA	NA	NA	NA	NA	NA	NA	NA	NA	NA
7.5	JULY-VA-1	VA-1	2018-07-10	Valviken	1	0.5	08:40:00	18.4	4.1	8.112	4.15	4.15494285714286	<0.4	3	<0.3	2.8	303.9	7.78461538461539	226.6	15.9286966666667	2.58540680243446	301.407835666909	301.407835666909	152.145744759524	152.145744759524
8.4	JULY-VA-2	VA-2	2018-07-10	Valviken	2	0.5	09:05:00	18.5	4.1	8.136	4.12	4.04194285714286	<0.4	1.4	<0.3	0.7	308.4	7.78461538461539	227.81	15.3494033333333	2.57630095668221	417.556755099082	675.872825717583	114.937454848557	183.892111984709
5.5	JULY-VA-3	VA-3	2018-07-10	Valviken	3	0.5	09:45:00	17.7	4	8.013	3.96	3.98894285714286	<0.4	2	<0.3	0.9	346.9	7.12461538461539	207.02	13.63671	0.634025291666667	58.2921567603571	163.07843648215	50.3817752725975	137.479446758278
4.4	JULY-VA-FW	NA	NA	NA	NA	NA	NA	NA	NA	NA	NA	NA	NA	NA	NA	NA	NA	NA	NA	NA	NA	NA	NA	NA	NA
3.2	JUNE-AN-1	AN-1	2018-06-18	Ängerån	1	0.5	08:45:00	14.7	3.5	7.745	3.38	5.14594285714286	0.9	1.5	<0.3	1.9	167.8	8.33461538461539	244.75	27.7790233333333	3.6048925	438.172182898451	438.172182898451	92.1456187291686	92.1456187291686
2.2	JUNE-AN-2	AN-2	2018-06-18	Ängerån	2	0.5	09:05:00	14.3	3.7	7.913	3.58	4.68594285714286	0.6	0.9	<0.3	2.1	237.6	6.35461538461539	229.68	19.7004	2.6851805	205.308217297447	358.261266899766	56.2855496576445	111.526390993325
1.3	JUNE-AN-3	AN-3	2018-06-18	Ängerån	3	0.5	09:25:00	13.1	3.7	8.038	3.67	4.50794285714286	0.6	1	<0.3	1.6	232.9	4.81461538461539	204.82	18.8566466666667	2.70586	152.475754025693	368.44931574815	55.7032745704648	146.055433925967
7.4	JUNE-AN-FW	NA	NA	NA	NA	NA	NA	NA	NA	NA	NA	NA	NA	NA	NA	NA	NA	NA	NA	NA	NA	NA	NA	NA	NA
5.3	JUNE-HORNE	HORNE	2018-06-14	Hörnefors offshore	NA	NA	09:00:00	NA	NA	NA	NA	3.92394285714286	<0.4	1.4	0.8	7.4	382.1	3.49461538461539	185.57	16.54577	1.84719341666667	NA	NA	NA	NA
6.4	JUNE-KA-1	KA-1	2018-06-20	Kalvarsskatan East	1	0.5	09:15:00	12.6	3.5	7.895	3.53	4.42494285714286	1.1	1.7	<0.3	0.9	251.6	6.35461538461539	206.47	17.0495033333333	1.95094141666667	90.8808462283093	90.8808462283093	58.9947570990683	58.9947570990683
5.4	JUNE-KA-2	KA-2	2018-06-20	Kalvarsskatan East	2	0.5	09:40:00	12	3.6	7.827	3.59	4.24294285714286	1	1.7	<0.3	1.6	330.1	6.68461538461539	184.36	16.5772533333333	1.87453241666667	106.300949810896	182.475189681564	28.2331772696506	72.5264653890532
4.3	JUNE-KA-3	KA-3	2018-06-20	Kalvarsskatan East	3	0.5	10:05:00	11.3	3.6	7.802	3.68	4.07794285714286	0.6	1.5	<0.3	1.2	327.6	5.91461538461539	182.71	16.4450233333333	2.18647741666667	111.313437717337	287.69673462694	43.7422761241519	100.476972202511
3.3	JUNE-KA-FW	NA	NA	NA	NA	NA	NA	NA	NA	NA	NA	NA	NA	NA	NA	NA	NA	NA	NA	NA	NA	NA	NA	NA	NA
8.3	JUNE-ORE	ORE	2018-06-14	Örefjärden	NA	NA	12:40:00	NA	NA	NA	NA	4.20394285714286	<0.4	<0.9	<0.3	2.6	338.5	5.80461538461539	183.37	16.5898466666667	2.129638	NA	NA	NA	NA
2.1	JUNE-ST-1	ST-1	2018-06-12	Stadsviken	1	0.5	09:15:00	11.6	4.2	8.337	4.17	4.95794285714286	0.4	2.2	<0.3	1.5	158.8	7.23461538461539	239.91	20.5189666666667	0.5716655	107.688243565876	107.688243565876	68.4485858355494	68.4485858355494
1.2	JUNE-ST-2	ST-2	2018-06-12	Stadsviken	2	0.5	09:35:00	10.4	4.2	8.299	4.21	4.30994285714286	0.4	4.5	<0.3	1.6	252.8	6.02461538461539	244.2	17.28248	0.723344375	103.695461881845	194.497756098263	35.6718392055342	79.2818985034025
7.3	JUNE-ST-3	ST-3	2018-06-12	Stadsviken	3	0.5	09:55:00	10.1	4.2	8.231	4.22	4.29594285714286	0.7	0.9	<0.3	1.3	277.5	7.12461538461539	215.93	17.01802	0.74253425	150.150391246396	354.234873645965	43.9396243919544	128.511498575529
6.3	JUNE-ST-FW	NA	NA	NA	NA	NA	NA	NA	NA	NA	NA	NA	NA	NA	NA	NA	NA	NA	NA	NA	NA	NA	NA	NA	NA
6.2	JUNE-VA-1	VA-1	2018-06-11	Valviken	1	0.5	09:30:00	13.2	4.3	8.151	4.28	4.80994285714286	0.6	2.7	<0.3	2.8	223.1	7.56461538461539	256.63	20.81491	3.68317083333333	268.960705831885	268.960705831885	80.9675002099139	80.9675002099139
5.2	JUNE-VA-2	VA-2	2018-06-11	Valviken	2	0.5	10:00:00	13.9	4.4	8.356	4.39	4.59594285714286	0.7	2.8	<0.3	6.6	182.3	9.43461538461539	256.96	19.0518433333333	3.1457375	242.061181782389	407.191607202061	93.8960913514329	191.799068985114
4.2	JUNE-VA-3	VA-3	2018-06-11	Valviken	3	0.5	10:25:00	9.8	4.3	8.173	4.36	4.18094285714286	0.5	2.8	0.3	3.4	282.9	5.91461538461539	214.28	17.4021166666667	2.891625	180.579461264148	508.902580128411	47.0262034055392	136.678330027595
8.2	JUNE-VA-FW	NA	NA	NA	NA	NA	NA	NA	NA	NA	NA	NA	NA	NA	NA	NA	NA	NA	NA	NA	NA	NA	NA	NA	NA
3.1	MAY-AN-1	AN-1	2018-05-24	Ängerån	1	0.5	09:10:00	12.1	2.8	7.364	1.68	10.3149428571429	0.7	10.6	0.5	5.1	183.9	5.80461538461539	312.95	81.0803066666667	1.62114227501946	113.852115944327	113.852115944327	112.105539771311	112.105539771311
8.1	MAY-AN-2	AN-2	2018-05-24	Ängerån	2	0.5	09:30:00	11.6	2.3	7.702	2.17	7.58794285714286	0.7	6.1	0.5	2.2	235.7	3.60461538461539	236.17	53.30571	2.51892666666667	125.22709462625	196.090788330928	88.7350759254684	198.846290957468
1.1	MAY-AN-3	AN-3	2018-05-24	Ängerån	3	0.5	10:00:00	11.5	2.4	7.846	2.31	5.98494285714286	0.7	2.7	<0.3	0.9	381.5	4.26461538461539	213.73	36.38027	3.53849222222222	180.494628793069	356.411271024484	89.2939036937013	273.953264059504
7.2	MAY-AN-FW	NA	NA	NA	NA	NA	NA	NA	NA	NA	NA	NA	NA	NA	NA	NA	NA	NA	NA	NA	NA	NA	NA	NA	NA
6.1	MAY-KA-1	KA-1	2018-05-22	Kalvarsskatan East	1	0.5	09:15:00	12.3	2.4	7.862	2.74381532367141	5.66194285714286	0.6	3.9	<0.3	1.1	315.9	3.49461538461539	220.88	31.18552	2.61432108333333	255.691977105775	255.691977105775	127.722756818734	127.722756818734
5.1	MAY-KA-2	KA-2	2018-05-22	Kalvarsskatan East	2	0.5	09:45:00	12.3	2.5	8.137	2.71826682146614	5.56394285714286	0.5	3	<0.3	1.1	376.6	3.71461538461539	222.09	31.2673766666667	3.45826666666667	239.8943279254	384.969740448307	86.2509627459342	158.647165251949
4.1	MAY-KA-3	KA-3	2018-05-22	Kalvarsskatan East	3	0.5	10:15:00	12	2.5	8.224	2.74388692390643	5.62394285714286	0.6	2.6	<0.3	1.8	456.3	5.14461538461539	213.95	31.8340766666667	4.59213416666667	368.332190164279	622.420709651392	79.7795027166076	240.874307540841
7.1	MAY-OFF-DE	OFF-DE	2018-05-09	Degerfjärden	NA	NA	10:40:00	NA	NA	NA	NA	4.92294285714286	0.9	2.1	<0.3	1	411	3.82461538461539	184.58	26.5889533333333	5.44764625	NA	NA	NA	NA
1.11	SEP-AN-1	AN-1	2018-09-19	Ängerån	1	0.5	08:30:00	12.7	3.8	7.847	3.76	4.17694285714286	0.4	3.4	<0.3	1.2	228.5	6.33416666666667	240.230833333333	15.33681	1.42034283333333	43.083149165633	43.083149165633	39.9034289610228	39.9034289610228
7.10	SEP-AN-2	AN-2	2018-09-19	Ängerån	2	0.5	08:50:00	12.9	3.8	7.776	3.82	3.98794285714286	0.5	2.4	<0.3	1	207.8	6.00416666666667	225.050833333333	14.789	1.7738805	55.3107291063157	106.066584788405	30.3434359748658	59.7724265108051
6.10	SEP-AN-3	AN-3	2018-09-19	Ängerån	3	0.5	09:10:00	13.1	3.8	7.789	3.87	3.95794285714286	0.9	2.8	0.4	2.6	290.9	8.20416666666667	221.750833333333	14.4174966666667	1.73906416666667	60.9672108782096	150.890951072016	23.7586472372962	70.8252321365772
5.11	SEP-AN-FW	NA	NA	NA	NA	NA	NA	NA	NA	NA	NA	NA	NA	NA	NA	NA	NA	NA	NA	NA	NA	NA	NA	NA	NA
4.9	SEP-HORNE	HORNE	2018-09-12	Hörnefors offshore	NA	NA	12:05:00	NA	NA	NA	NA	3.91694285714286	0.6	4.7	0.3	1.8	246	5.23416666666667	239.460833333333	13.6304133333333	1.6617205	NA	NA	NA	NA
5.10	SEP-KA-1	KA-1	2018-09-17	Kalvarsskatan East	1	0.5	08:40:00	13.3	4	7.777	4	3.88894285714286	0.5	2.2	0.3	3.9	288.7	7.10416666666667	229.560833333333	13.7437533333333	2.45852383333333	132.360566026207	132.360566026207	25.5406434772557	25.5406434772557
4.10	SEP-KA-2	KA-2	2018-09-17	Kalvarsskatan East	2	0.5	09:00:00	12.9	3.9	7.82	3.93	3.82194285714286	0.6	2.3	0.4	4.3	285.6	7.76416666666667	220.650833333333	13.5296666666667	1.52905625	75.7768289043522	134.601074154868	17.6493180228152	34.9052421388557
3.10	SEP-KA-3	KA-3	2018-09-17	Kalvarsskatan East	3	0.5	09:20:00	12.8	3.9	7.836	3.91	3.86294285714286	0.5	2.1	0.3	3	246.6	5.56416666666667	221.640833333333	13.4918866666667	1.42168641666667	78.3428445237492	169.532979080029	21.723941004243	64.8683104952506
2.10	SEP-KA-FW	NA	NA	NA	NA	NA	NA	NA	NA	NA	NA	NA	NA	NA	NA	NA	NA	NA	NA	NA	NA	NA	NA	NA	NA
3.9	SEP-ORE	ORE	2018-09-12	Örefjärden	NA	NA	08:25:00	NA	NA	NA	NA	3.84594285714286	1	5.9	<0.3	1.9	273.6	7.43416666666667	228.240833333333	13.56115	3.10870133333333	NA	NA	NA	NA
2.9	SEP-ST-1	ST-1	2018-09-14	Stadsviken	1	0.5	08:25:00	13.5	3.9	7.912	3.89	4.22794285714286	<0.4	1.4	<0.3	0.7	91.6	5.12416666666667	242.760833333333	14.5749133333333	1.69168825	101.272930709408	101.272930709408	34.0305268792557	34.0305268792557
1.10	SEP-ST-2	ST-2	2018-09-14	Stadsviken	2	0.5	08:50:00	13.3	3.9	7.972	3.92	4.00694285714286	<0.4	2	<0.3	0.7	164.6	4.57416666666667	224.720833333333	13.86339	1.286335	76.9436712909604	139.85967379504	29.9285486923899	55.1715414819038
8.8	SEP-ST-3	ST-3	2018-09-14	Stadsviken	3	0.5	09:15:00	13.6	4	7.884	3.97	3.96894285714286	<0.4	3.1	<0.3	2	215.9	6.22416666666667	220.100833333333	13.8004233333333	1.45253041666667	81.146135523244	194.36933002398	22.0893283911646	72.292643514
6.9	SEP-ST-FW	NA	NA	NA	NA	NA	NA	NA	NA	NA	NA	NA	NA	NA	NA	NA	NA	NA	NA	NA	NA	NA	NA	NA	NA
1.9	SEP-VA-1	VA-1	2018-09-10	Valviken	1	0.5	08:38:00	15.4	4.1	8.022	4.1	4.64394285714286	1.3	1.8	0.4	0.8	111.6	10.8441666666667	279.500833333333	17.9688166666667	2.9207165	195.768185516695	195.768185516695	50.4846829501975	50.4846829501975
7.9	SEP-VA-2	VA-2	2018-09-10	Valviken	2	0.5	08:58:00	15.4	4.1	8.037	4.1	4.13494285714286	<0.4	1.3	<0.3	1	122.3	6.66416666666667	236.600833333333	14.2915633333333	2.659594	176.77458153376	340.307363060322	44.5915901215595	108.008772099767
8.7	SEP-VA-3	VA-3	2018-09-10	Valviken	3	0.5	09:20:00	15.2	4	8.015	4	3.95394285714286	<0.4	1.2	<0.3	0.6	280.6	5.34416666666667	221.420833333333	13.4729966666667	3.07557908333333	154.792925205058	375.222811804956	38.4236426097114	105.118238725154
5.9	SEP-VA-FW	NA	NA	NA	NA	NA	NA	NA	NA	NA	NA	NA	NA	NA	NA	NA	NA	NA	NA	NA	NA	NA	NA	NA	NA
1.15	T1	NA	NA	NA	NA	NA	NA	NA	NA	NA	NA	NA	NA	NA	NA	NA	NA	NA	NA	NA	NA	NA	NA	NA	NA
3.12	T10	NA	NA	NA	NA	NA	NA	NA	NA	NA	NA	NA	NA	NA	NA	NA	NA	NA	NA	NA	NA	NA	NA	NA	NA
4.12	T11	NA	NA	NA	NA	NA	NA	NA	NA	NA	NA	NA	NA	NA	NA	NA	NA	NA	NA	NA	NA	NA	NA	NA	NA
5.13	T12	NA	NA	NA	NA	NA	NA	NA	NA	NA	NA	NA	NA	NA	NA	NA	NA	NA	NA	NA	NA	NA	NA	NA	NA
6.12	T13	NA	NA	NA	NA	NA	NA	NA	NA	NA	NA	NA	NA	NA	NA	NA	NA	NA	NA	NA	NA	NA	NA	NA	NA
7.12	T14	NA	NA	NA	NA	NA	NA	NA	NA	NA	NA	NA	NA	NA	NA	NA	NA	NA	NA	NA	NA	NA	NA	NA	NA
1.17	T15	NA	NA	NA	NA	NA	NA	NA	NA	NA	NA	NA	NA	NA	NA	NA	NA	NA	NA	NA	NA	NA	NA	NA	NA
8.9	T16	NA	NA	NA	NA	NA	NA	NA	NA	NA	NA	NA	NA	NA	NA	NA	NA	NA	NA	NA	NA	NA	NA	NA	NA
8.10	T18	NA	NA	NA	NA	NA	NA	NA	NA	NA	NA	NA	NA	NA	NA	NA	NA	NA	NA	NA	NA	NA	NA	NA	NA
2.11	T2	NA	NA	NA	NA	NA	NA	NA	NA	NA	NA	NA	NA	NA	NA	NA	NA	NA	NA	NA	NA	NA	NA	NA	NA
3.11	T3	NA	NA	NA	NA	NA	NA	NA	NA	NA	NA	NA	NA	NA	NA	NA	NA	NA	NA	NA	NA	NA	NA	NA	NA
4.11	T4	NA	NA	NA	NA	NA	NA	NA	NA	NA	NA	NA	NA	NA	NA	NA	NA	NA	NA	NA	NA	NA	NA	NA	NA
5.12	T5	NA	NA	NA	NA	NA	NA	NA	NA	NA	NA	NA	NA	NA	NA	NA	NA	NA	NA	NA	NA	NA	NA	NA	NA
6.11	T6	NA	NA	NA	NA	NA	NA	NA	NA	NA	NA	NA	NA	NA	NA	NA	NA	NA	NA	NA	NA	NA	NA	NA	NA
7.11	T7	NA	NA	NA	NA	NA	NA	NA	NA	NA	NA	NA	NA	NA	NA	NA	NA	NA	NA	NA	NA	NA	NA	NA	NA
1.16	T8	NA	NA	NA	NA	NA	NA	NA	NA	NA	NA	NA	NA	NA	NA	NA	NA	NA	NA	NA	NA	NA	NA	NA	NA
2.12	T9	NA	NA	NA	NA	NA	NA	NA	NA	NA	NA	NA	NA	NA	NA	NA	NA	NA	NA	NA	NA	NA	NA	NA	NA

## Sheet: Feature table
# Constructed from biom file
#ASVID	1..Blank	1.1	1.10	1.11	1.15	1.16	1.17	1.2	1.3	1.4	1.5	1.6	1.7	1.8	1.9	2..Blank	2.1	2.10	2.11	2.12	2.2	2.3	2.4	2.5	2.6	2.7	2.8	2.9	3..Blank	3.1	3.10	3.11	3.12	3.2	3.3	3.4	3.5	3.6	3.7	3.8	3.9	4..Blank	4.1	4.10	4.11	4.12	4.2	4.3	4.4
af27577de5edb10c09f7fc19b9ca45ca	30.0	3121.0	120.0	603.0	0.0	0.0	0.0	10758.0	3709.0	164.0	13376.0	4795.0	81.0	1142.0	2925.0	90.0	14132.0	4594.0	308.0	206.0	13528.0	3956.0	19652.0	6962.0	3834.0	4841.0	2423.0	2575.0	36.0	1981.0	1219.0	223.0	153.0	15157.0	1549.0	13167.0	365.0	2504.0	2109.0	2329.0	572.0	0.0	7142.0	916.0	252.0	164.0	11366.0	6048.0	322.0
9cfa52be027c8fa57d197b21dd7a958c	0.0	815.0	158.0	34.0	0.0	0.0	0.0	2289.0	2406.0	76.0	966.0	649.0	30.0	6685.0	3306.0	22.0	1288.0	3383.0	3776.0	3887.0	2340.0	3329.0	792.0	716.0	2203.0	3601.0	143.0	5770.0	0.0	1022.0	7945.0	3490.0	3276.0	1695.0	205.0	225.0	72.0	2344.0	308.0	3409.0	5941.0	0.0	636.0	7780.0	3467.0	2826.0	2887.0	1867.0	102.0
ab3c8788d244ad9a77a7a48ae03ad6d3	7.0	452.0	28.0	53.0	24.0	0.0	0.0	1604.0	1240.0	97.0	6700.0	9238.0	0.0	1258.0	992.0	35.0	1244.0	360.0	1597.0	1446.0	2922.0	15698.0	12086.0	13043.0	1609.0	2309.0	130.0	1465.0	0.0	115.0	915.0	1748.0	1140.0	1606.0	222.0	4621.0	225.0	749.0	95.0	1920.0	1409.0	0.0	595.0	966.0	1544.0	1342.0	1132.0	4885.0	127.0
087e50a409374f400614f96d9c161f62	0.0	1313.0	5327.0	4591.0	110.0	0.0	150.0	893.0	612.0	207.0	304.0	140.0	6688.0	4301.0	744.0	0.0	1194.0	2611.0	3553.0	3213.0	822.0	1942.0	466.0	320.0	4883.0	6371.0	194.0	3624.0	0.0	529.0	7671.0	2849.0	2435.0	433.0	60.0	231.0	50.0	1639.0	72.0	4287.0	7500.0	13.0	1786.0	5625.0	2213.0	2051.0	824.0	1435.0	0.0
9f5bf0bf0fa780be0b7ab197316e91c4	0.0	5036.0	47.0	40.0	0.0	0.0	0.0	2365.0	679.0	0.0	376.0	190.0	38.0	0.0	0.0	0.0	10047.0	616.0	370.0	316.0	2224.0	411.0	644.0	248.0	192.0	136.0	2445.0	183.0	20.0	18567.0	156.0	310.0	257.0	2808.0	267.0	1045.0	330.0	88.0	709.0	0.0	137.0	0.0	7962.0	0.0	297.0	240.0	2393.0	875.0	3656.0
84ea3564fd34c5377c4305b340f0c16f	10.0	840.0	14.0	293.0	21.0	0.0	0.0	619.0	1612.0	59.0	394.0	462.0	498.0	1717.0	1364.0	33.0	874.0	3178.0	10617.0	6815.0	2035.0	2603.0	354.0	768.0	597.0	1561.0	112.0	2361.0	9.0	1029.0	3969.0	3340.0	6441.0	980.0	170.0	145.0	89.0	617.0	383.0	1051.0	998.0	12.0	704.0	3127.0	6520.0	3919.0	1479.0	1408.0	46.0
3f456a18968cea5c5e549e281f0f5808	0.0	593.0	40.0	79.0	0.0	0.0	0.0	1146.0	1653.0	33.0	1053.0	969.0	462.0	4466.0	2392.0	24.0	938.0	3885.0	2615.0	2454.0	2087.0	4166.0	1278.0	883.0	1634.0	2864.0	2051.0	3993.0	0.0	1037.0	6668.0	1630.0	2233.0	1253.0	280.0	167.0	73.0	1689.0	1297.0	2322.0	2905.0	0.0	426.0	5467.0	2193.0	1194.0	1761.0	1807.0	79.0
dc3835d12dc9edc210bddff9c66bf356	0.0	356.0	20.0	12.0	0.0	0.0	0.0	871.0	2626.0	260.0	4144.0	5044.0	0.0	459.0	1308.0	25.0	2111.0	2205.0	163.0	144.0	8446.0	5930.0	7810.0	5971.0	482.0	1129.0	102.0	2656.0	0.0	169.0	2926.0	117.0	106.0	6614.0	331.0	4493.0	29.0	286.0	138.0	1046.0	1388.0	0.0	441.0	2035.0	94.0	145.0	910.0	7070.0	196.0
3bb0bf5132b0f988573de9bd6059b22c	0.0	1584.0	46.0	150.0	0.0	0.0	0.0	1640.0	1484.0	60.0	4224.0	5720.0	0.0	1757.0	3623.0	0.0	2274.0	4929.0	451.0	318.0	2080.0	783.0	1883.0	6714.0	3185.0	4922.0	1609.0	2971.0	0.0	734.0	1783.0	397.0	310.0	1943.0	292.0	5395.0	156.0	4878.0	6437.0	1937.0	345.0	35.0	1170.0	1522.0	340.0	319.0	947.0	625.0	105.0
304a41c1c7d84b9f7049e0cba0f63300	0.0	523.0	0.0	366.0	0.0	0.0	0.0	1243.0	662.0	0.0	1533.0	915.0	508.0	3832.0	2235.0	0.0	781.0	407.0	337.0	412.0	1069.0	7285.0	2147.0	1323.0	5949.0	6834.0	239.0	1732.0	0.0	99.0	1631.0	359.0	292.0	638.0	74.0	1135.0	0.0	2373.0	0.0	7975.0	2741.0	0.0	571.0	1703.0	315.0	381.0	897.0	1975.0	82.0
490f7022ae9936cc74482d629b706226	0.0	1453.0	0.0	0.0	0.0	0.0	0.0	3200.0	1863.0	57.0	0.0	0.0	0.0	1075.0	187.0	0.0	1080.0	234.0	6509.0	5704.0	2151.0	760.0	161.0	0.0	300.0	903.0	0.0	400.0	0.0	1190.0	637.0	6402.0	5343.0	1373.0	107.0	0.0	0.0	508.0	0.0	728.0	110.0	0.0	618.0	595.0	4929.0	5119.0	3377.0	727.0	0.0
f7d481c6e4ae9e0ac296fe40603965f7	0.0	873.0	68.0	411.0	0.0	0.0	0.0	1718.0	696.0	30.0	1345.0	2235.0	40.0	2076.0	977.0	0.0	1824.0	1592.0	70.0	0.0	1043.0	371.0	1188.0	3605.0	2087.0	6146.0	469.0	2507.0	0.0	616.0	2356.0	0.0	0.0	1090.0	79.0	563.0	67.0	4640.0	2534.0	2696.0	1263.0	0.0	789.0	1969.0	0.0	0.0	1342.0	418.0	0.0
1b9bc3fe984ec89289cffb01a3a3e8a5	0.0	69.0	0.0	40.0	0.0	0.0	0.0	253.0	163.0	175.0	816.0	1027.0	994.0	3935.0	3054.0	33.0	389.0	757.0	41.0	40.0	360.0	2294.0	1510.0	1722.0	6825.0	7284.0	273.0	2126.0	26.0	30.0	1993.0	39.0	30.0	266.0	46.0	1006.0	60.0	2312.0	102.0	7387.0	3319.0	13.0	68.0	1884.0	36.0	41.0	158.0	492.0	51.0
05d385f8260362e624138cae31e3f909	8.0	3132.0	6058.0	13890.0	0.0	0.0	0.0	1204.0	1995.0	451.0	562.0	249.0	5390.0	1628.0	1131.0	0.0	1817.0	1029.0	311.0	209.0	1604.0	1769.0	1313.0	438.0	1573.0	1652.0	90.0	1679.0	0.0	1203.0	1742.0	400.0	269.0	1167.0	93.0	615.0	19.0	1285.0	237.0	1456.0	1856.0	0.0	4955.0	1634.0	282.0	275.0	1338.0	2663.0	78.0
0f18144d308ada95632ab5193d92073f	0.0	121.0	92.0	389.0	61921.0	61073.0	91.0	99.0	0.0	65.0	62.0	40.0	0.0	0.0	73.0	0.0	0.0	0.0	0.0	0.0	0.0	0.0	0.0	0.0	0.0	0.0	0.0	0.0	0.0	0.0	0.0	0.0	0.0	0.0	0.0	0.0	0.0	0.0	0.0	0.0	0.0	0.0	0.0	0.0	0.0	0.0	0.0	0.0	0.0
c4b5b0d584a7b6b6019f42b4eb607d91	0.0	702.0	8008.0	10832.0	191.0	0.0	55.0	420.0	799.0	598.0	568.0	464.0	6925.0	1811.0	1317.0	12.0	629.0	1962.0	661.0	687.0	716.0	1331.0	1203.0	791.0	2334.0	2531.0	70.0	2275.0	0.0	256.0	2540.0	550.0	603.0	531.0	64.0	894.0	39.0	1242.0	473.0	1679.0	2940.0	0.0	1360.0	2189.0	654.0	420.0	541.0	1524.0	44.0
b96ea0d3eaa1a062c1e8411c138f7e28	0.0	111.0	0.0	0.0	0.0	0.0	0.0	607.0	988.0	0.0	0.0	0.0	0.0	173.0	0.0	0.0	253.0	59.0	6019.0	8511.0	962.0	927.0	34.0	0.0	106.0	90.0	52.0	63.0	0.0	53.0	159.0	3347.0	6251.0	567.0	0.0	0.0	0.0	41.0	0.0	201.0	83.0	0.0	85.0	180.0	6652.0	8050.0	2041.0	853.0	43.0
cfb98993000a7864ecd250723d57b8db	0.0	1040.0	135.0	0.0	0.0	0.0	0.0	1710.0	162.0	0.0	281.0	193.0	294.0	1861.0	687.0	18.0	1024.0	216.0	4457.0	3562.0	190.0	593.0	215.0	243.0	836.0	1937.0	30.0	633.0	0.0	1054.0	1357.0	3121.0	3087.0	124.0	0.0	44.0	0.0	1249.0	35.0	1326.0	469.0	0.0	571.0	1267.0	3286.0	3148.0	2403.0	249.0	23.0
62a845538d745dad19f77539227b3d83	0.0	216.0	40.0	0.0	21.0	0.0	0.0	537.0	318.0	25.0	635.0	1180.0	29.0	3021.0	2062.0	0.0	444.0	1290.0	509.0	438.0	126.0	144.0	184.0	899.0	3691.0	2628.0	187.0	2511.0	22.0	143.0	2418.0	492.0	362.0	114.0	61.0	186.0	120.0	8760.0	5725.0	2039.0	1353.0	0.0	103.0	2102.0	342.0	436.0	188.0	81.0	0.0
5afc2a9c279a0e72cb96fb88e116f994	0.0	976.0	0.0	131.0	0.0	0.0	0.0	1477.0	1449.0	150.0	2949.0	1295.0	300.0	713.0	285.0	21.0	940.0	120.0	453.0	522.0	2244.0	10526.0	5532.0	2057.0	859.0	1145.0	83.0	377.0	0.0	185.0	351.0	525.0	375.0	1519.0	113.0	2264.0	40.0	298.0	20.0	1067.0	354.0	0.0	1112.0	388.0	456.0	515.0	1087.0	3197.0	95.0
4e5ff310075a50266f9d480989d68398	0.0	1128.0	0.0	0.0	0.0	0.0	0.0	248.0	222.0	0.0	0.0	71.0	0.0	0.0	0.0	26.0	740.0	0.0	364.0	317.0	833.0	0.0	0.0	80.0	109.0	0.0	8939.0	0.0	0.0	5571.0	0.0	273.0	238.0	1315.0	127.0	0.0	0.0	90.0	1247.0	0.0	0.0	0.0	1306.0	0.0	243.0	230.0	275.0	235.0	7228.0
fe7b5b769375b837bb6d4bfa6dee234f	0.0	2598.0	0.0	0.0	0.0	0.0	0.0	531.0	574.0	0.0	101.0	72.0	0.0	665.0	177.0	0.0	504.0	447.0	247.0	192.0	485.0	158.0	83.0	75.0	328.0	797.0	6118.0	492.0	0.0	4159.0	903.0	167.0	229.0	396.0	30.0	54.0	0.0	513.0	65.0	527.0	303.0	0.0	1530.0	752.0	209.0	151.0	556.0	380.0	11543.0
3eeb4a6278652363d350b5391ebeb470	0.0	2685.0	24.0	0.0	0.0	0.0	0.0	1801.0	1877.0	41.0	454.0	639.0	0.0	883.0	457.0	0.0	1880.0	1093.0	210.0	138.0	3401.0	1333.0	297.0	651.0	843.0	2142.0	3113.0	811.0	0.0	1564.0	1223.0	158.0	121.0	2424.0	122.0	227.0	31.0	1091.0	812.0	1127.0	310.0	0.0	2429.0	1010.0	159.0	139.0	1586.0	1192.0	0.0
8735f92a7f18db944bc862777fbd3222	0.0	1953.0	0.0	0.0	220.0	0.0	310.0	1669.0	1073.0	0.0	490.0	378.0	260.0	154.0	56.0	297.0	2046.0	324.0	149.0	101.0	2191.0	411.0	277.0	454.0	197.0	193.0	5176.0	134.0	0.0	5844.0	119.0	128.0	117.0	1949.0	225.0	366.0	0.0	122.0	484.0	105.0	228.0	0.0	1252.0	106.0	106.0	0.0	1395.0	647.0	6091.0
ca527f2b2b745a618c4c486f18a1de58	0.0	1456.0	130.0	431.0	94.0	0.0	0.0	919.0	1470.0	166.0	2940.0	685.0	472.0	2233.0	2084.0	10.0	380.0	435.0	1280.0	647.0	875.0	3550.0	1815.0	1170.0	975.0	1813.0	108.0	2668.0	0.0	243.0	1313.0	3225.0	618.0	470.0	87.0	724.0	65.0	457.0	51.0	1904.0	865.0	5.0	892.0	2390.0	1682.0	951.0	445.0	1123.0	64.0
0f2dd36ec14d9930f4dbb303bfb0aeae	6.0	20.0	27.0	225.0	0.0	0.0	0.0	36.0	0.0	21.0	4111.0	2965.0	22.0	838.0	2859.0	0.0	47.0	1321.0	0.0	21.0	80.0	163.0	4492.0	4472.0	4252.0	3399.0	347.0	1662.0	0.0	29.0	965.0	0.0	19.0	61.0	200.0	7272.0	63.0	3124.0	1585.0	1705.0	488.0	0.0	0.0	710.0	22.0	11.0	35.0	59.0	0.0
7f79adb6f17ca8c8dec3d655e2206dd6	0.0	59.0	0.0	0.0	0.0	0.0	0.0	111.0	0.0	0.0	101.0	530.0	0.0	4831.0	1529.0	0.0	118.0	1047.0	156.0	142.0	0.0	0.0	29.0	606.0	3001.0	5644.0	82.0	1518.0	0.0	35.0	2228.0	146.0	98.0	0.0	0.0	28.0	51.0	4822.0	571.0	3465.0	427.0	0.0	42.0	2276.0	140.0	137.0	121.0	0.0	0.0
061c2cebcbacd895f0e1ac79d30dc18b	0.0	42.0	0.0	0.0	0.0	0.0	7.0	289.0	149.0	0.0	10.0	23.0	0.0	456.0	16.0	10.0	168.0	106.0	6546.0	5162.0	264.0	152.0	20.0	44.0	106.0	254.0	28.0	81.0	0.0	126.0	283.0	2817.0	3830.0	159.0	0.0	0.0	0.0	124.0	0.0	538.0	34.0	0.0	52.0	286.0	4774.0	4496.0	818.0	85.0	7.0
fb800d4d7cd0a8e0da07b414fcf21b8c	5.0	1953.0	16.0	75.0	0.0	0.0	218.0	2067.0	1017.0	0.0	947.0	309.0	7.0	1100.0	1660.0	0.0	2518.0	577.0	295.0	222.0	1575.0	789.0	644.0	342.0	1904.0	1641.0	63.0	1058.0	0.0	1269.0	761.0	234.0	195.0	1080.0	64.0	885.0	50.0	3468.0	1814.0	1039.0	276.0	0.0	745.0	564.0	225.0	218.0	1718.0	432.0	22.0
4d65f65496c3d0238ebf74738245e526	0.0	495.0	0.0	168.0	0.0	0.0	0.0	1240.0	292.0	0.0	0.0	81.0	0.0	1287.0	182.0	19.0	363.0	201.0	3296.0	2558.0	127.0	88.0	0.0	117.0	943.0	1389.0	0.0	503.0	0.0	409.0	845.0	3414.0	2490.0	84.0	0.0	0.0	0.0	1867.0	140.0	1090.0	504.0	0.0	254.0	747.0	2717.0	2613.0	886.0	124.0	0.0
4e257638a312e2f9d995bbcab6641bb9	0.0	0.0	0.0	0.0	0.0	0.0	0.0	0.0	0.0	0.0	0.0	0.0	0.0	0.0	0.0	0.0	0.0	2257.0	0.0	0.0	0.0	10.0	0.0	49.0	0.0	0.0	0.0	43.0	13.0	0.0	51.0	0.0	47.0	0.0	0.0	0.0	38085.0	75.0	0.0	0.0	25.0	0.0	0.0	0.0	0.0	0.0	0.0	0.0	0.0
3f04bd2a359b976892faa13fcb4de619	0.0	234.0	313.0	508.0	0.0	0.0	0.0	343.0	227.0	17.0	966.0	374.0	240.0	364.0	1299.0	19.0	1343.0	1208.0	66.0	0.0	388.0	355.0	1381.0	743.0	1501.0	851.0	66.0	2597.0	0.0	115.0	952.0	64.0	42.0	283.0	146.0	5251.0	57.0	1123.0	5018.0	744.0	705.0	0.0	399.0	708.0	46.0	0.0	184.0	376.0	0.0
705e5a5b929be7a7acfda7721bb4b79c	0.0	1455.0	0.0	0.0	0.0	0.0	0.0	1084.0	375.0	0.0	1687.0	1318.0	0.0	278.0	996.0	0.0	2326.0	210.0	133.0	111.0	1194.0	1381.0	3137.0	1794.0	844.0	611.0	0.0	565.0	0.0	478.0	412.0	96.0	92.0	891.0	71.0	1909.0	44.0	420.0	706.0	544.0	678.0	0.0	1600.0	379.0	114.0	102.0	1317.0	1802.0	61.0
81703e7ea9070f5db356c359ddd4731e	0.0	1505.0	0.0	0.0	24.0	0.0	0.0	2172.0	1823.0	170.0	150.0	0.0	195.0	527.0	102.0	0.0	1242.0	253.0	1089.0	1078.0	1755.0	1799.0	189.0	0.0	223.0	386.0	966.0	293.0	0.0	2063.0	471.0	1013.0	915.0	1246.0	125.0	0.0	0.0	330.0	0.0	319.0	274.0	0.0	992.0	461.0	1029.0	878.0	2667.0	1805.0	0.0
282d970c7e74112691085e63921dbcfd	0.0	363.0	0.0	333.0	0.0	0.0	0.0	169.0	178.0	57.0	706.0	2138.0	0.0	999.0	1016.0	25.0	297.0	1399.0	0.0	0.0	329.0	0.0	655.0	2207.0	1901.0	2123.0	420.0	1607.0	0.0	252.0	1524.0	0.0	0.0	307.0	139.0	1947.0	0.0	2974.0	1986.0	1126.0	821.0	0.0	346.0	1255.0	0.0	0.0	189.0	119.0	51.0
c39ea129388a077989abed2081b5fe88	0.0	3315.0	16.0	0.0	0.0	0.0	0.0	1161.0	403.0	12.0	88.0	66.0	0.0	93.0	369.0	9.0	2269.0	183.0	83.0	89.0	444.0	47.0	93.0	111.0	295.0	0.0	525.0	535.0	0.0	2643.0	75.0	79.0	62.0	434.0	64.0	247.0	14.0	678.0	4192.0	120.0	0.0	0.0	7194.0	86.0	73.0	69.0	1212.0	191.0	12.0
6b94959874b693c3304e68c57cefd287	0.0	756.0	0.0	136.0	0.0	0.0	0.0	848.0	968.0	102.0	1289.0	898.0	0.0	940.0	1954.0	0.0	662.0	1179.0	185.0	191.0	1220.0	993.0	711.0	1016.0	596.0	914.0	0.0	1122.0	0.0	640.0	994.0	157.0	164.0	1059.0	122.0	535.0	39.0	1011.0	1250.0	635.0	539.0	0.0	856.0	851.0	181.0	158.0	775.0	994.0	36.0
25cb02fb17426d878afd69a79572b858	33.0	3331.0	30.0	0.0	0.0	0.0	0.0	1417.0	1365.0	29.0	623.0	593.0	0.0	370.0	290.0	0.0	1267.0	498.0	470.0	400.0	1995.0	1255.0	489.0	822.0	192.0	527.0	64.0	280.0	0.0	1725.0	383.0	431.0	356.0	1494.0	179.0	537.0	0.0	260.0	32.0	259.0	92.0	0.0	2362.0	295.0	427.0	366.0	1838.0	920.0	50.0
0e43a5ae231c465cac40fead7eb4f508	0.0	1429.0	10.0	0.0	0.0	0.0	0.0	1175.0	262.0	0.0	425.0	1051.0	0.0	1257.0	394.0	0.0	813.0	597.0	469.0	452.0	845.0	829.0	505.0	1287.0	933.0	2761.0	92.0	684.0	0.0	724.0	890.0	518.0	403.0	554.0	31.0	294.0	0.0	1101.0	85.0	1288.0	802.0	0.0	1951.0	682.0	361.0	368.0	772.0	1248.0	52.0
235a89f255d93a7570269a56c53dba64	0.0	1344.0	0.0	0.0	0.0	0.0	0.0	1072.0	938.0	76.0	1135.0	1293.0	0.0	65.0	436.0	0.0	2595.0	182.0	0.0	0.0	2188.0	768.0	2043.0	1647.0	277.0	193.0	0.0	0.0	0.0	580.0	146.0	0.0	0.0	1663.0	343.0	1078.0	0.0	203.0	0.0	190.0	0.0	0.0	2226.0	195.0	0.0	0.0	2234.0	1094.0	0.0
6733f6b277ed40ca5dff3c82728ba9fc	0.0	1297.0	0.0	0.0	128.0	0.0	120.0	491.0	505.0	16.0	147.0	111.0	165.0	273.0	175.0	0.0	520.0	232.0	3458.0	2477.0	471.0	548.0	149.0	139.0	214.0	188.0	0.0	228.0	0.0	704.0	363.0	2104.0	2226.0	249.0	47.0	133.0	0.0	201.0	0.0	296.0	170.0	0.0	1053.0	319.0	2475.0	2361.0	867.0	458.0	44.0
85d24879ef98292c5c0f93b992f197f1	0.0	2711.0	49.0	310.0	0.0	0.0	0.0	1392.0	695.0	56.0	245.0	46.0	814.0	818.0	55.0	0.0	1421.0	162.0	869.0	752.0	1023.0	2234.0	484.0	75.0	1039.0	1043.0	31.0	208.0	0.0	730.0	513.0	961.0	698.0	509.0	32.0	159.0	0.0	506.0	0.0	833.0	456.0	0.0	2709.0	379.0	604.0	532.0	1199.0	2015.0	43.0
b632a177daad11d134247ee04ab8b120	0.0	1952.0	55.0	182.0	0.0	0.0	0.0	333.0	330.0	0.0	0.0	0.0	32.0	842.0	204.0	0.0	193.0	461.0	260.0	191.0	371.0	271.0	0.0	0.0	266.0	817.0	2701.0	507.0	0.0	4487.0	779.0	178.0	242.0	281.0	0.0	0.0	0.0	489.0	0.0	423.0	218.0	0.0	905.0	623.0	202.0	183.0	492.0	146.0	0.0
a8128bcc0a94531fd5366f0c2fa30a96	0.0	203.0	818.0	1670.0	0.0	0.0	0.0	122.0	75.0	116.0	0.0	0.0	2744.0	1818.0	438.0	0.0	87.0	1307.0	611.0	497.0	0.0	266.0	99.0	0.0	1999.0	2570.0	68.0	1610.0	0.0	0.0	2979.0	569.0	364.0	0.0	0.0	0.0	0.0	685.0	0.0	1605.0	2578.0	0.0	203.0	2082.0	357.0	313.0	0.0	134.0	0.0
f34cdcd73e535507d29c29b19d01f658	0.0	726.0	0.0	0.0	0.0	0.0	0.0	260.0	354.0	0.0	48.0	173.0	0.0	59.0	0.0	0.0	222.0	232.0	1790.0	1318.0	405.0	241.0	73.0	200.0	0.0	81.0	1010.0	45.0	0.0	1254.0	65.0	1266.0	1346.0	434.0	301.0	32.0	85.0	46.0	195.0	66.0	0.0	0.0	612.0	42.0	1465.0	1395.0	387.0	256.0	4635.0
79882a047a01ea067efc1c77bb2ade6c	0.0	764.0	11.0	0.0	0.0	0.0	498.0	533.0	379.0	13.0	617.0	88.0	290.0	507.0	285.0	0.0	380.0	169.0	1078.0	716.0	570.0	2560.0	1264.0	226.0	613.0	821.0	48.0	670.0	0.0	126.0	709.0	2415.0	599.0	269.0	47.0	374.0	0.0	442.0	0.0	1151.0	620.0	0.0	729.0	955.0	1268.0	957.0	515.0	1087.0	33.0
05fe110a2fa5881915d7b90253d36324	19.0	141.0	0.0	7.0	23.0	0.0	0.0	312.0	252.0	190.0	663.0	598.0	9.0	812.0	350.0	37.0	252.0	158.0	91.0	85.0	604.0	2791.0	1333.0	816.0	1611.0	2724.0	93.0	518.0	0.0	76.0	504.0	50.0	52.0	305.0	71.0	841.0	74.0	408.0	100.0	2441.0	511.0	10.0	161.0	452.0	71.0	54.0	190.0	740.0	71.0
a080a409c3444a2a2ebd1d7716b1b32f	0.0	189.0	0.0	0.0	0.0	0.0	0.0	254.0	111.0	0.0	1238.0	2953.0	0.0	433.0	1098.0	0.0	393.0	1740.0	0.0	0.0	232.0	195.0	1075.0	3699.0	610.0	1014.0	437.0	901.0	0.0	100.0	735.0	0.0	0.0	269.0	73.0	2468.0	28.0	777.0	1089.0	536.0	225.0	0.0	329.0	574.0	0.0	32.0	113.0	239.0	0.0
57a028186bafb0607e11c25759123652	0.0	20.0	3126.0	6192.0	0.0	0.0	0.0	36.0	232.0	465.0	864.0	556.0	959.0	201.0	168.0	0.0	79.0	2817.0	0.0	0.0	159.0	124.0	1855.0	1332.0	688.0	757.0	0.0	1267.0	0.0	0.0	931.0	0.0	0.0	110.0	36.0	1452.0	44.0	470.0	48.0	275.0	233.0	0.0	20.0	788.0	0.0	0.0	0.0	122.0	0.0
330511b25fce830f4ad4b90a0e70a290	0.0	269.0	0.0	0.0	0.0	0.0	0.0	1895.0	157.0	0.0	38.0	0.0	0.0	223.0	0.0	0.0	1442.0	0.0	2580.0	1913.0	261.0	233.0	59.0	0.0	540.0	376.0	0.0	46.0	0.0	136.0	80.0	2003.0	1697.0	112.0	0.0	0.0	0.0	327.0	0.0	325.0	113.0	0.0	253.0	61.0	1937.0	1785.0	1592.0	151.0	0.0
02e2f53ad22208ea596141447c3d6d3f	0.0	87.0	0.0	0.0	0.0	0.0	0.0	515.0	322.0	0.0	3173.0	1644.0	0.0	154.0	0.0	0.0	675.0	380.0	0.0	0.0	933.0	823.0	4125.0	2513.0	171.0	232.0	0.0	118.0	0.0	59.0	103.0	0.0	0.0	1078.0	183.0	3408.0	167.0	106.0	76.0	189.0	0.0	0.0	177.0	106.0	0.0	0.0	166.0	705.0	45.0
8a06c5836b61ad5476c93f2b7d2b9311	0.0	0.0	0.0	0.0	0.0	0.0	0.0	0.0	0.0	0.0	359.0	751.0	0.0	751.0	1968.0	0.0	10.0	31.0	0.0	0.0	17.0	41.0	342.0	785.0	2997.0	1172.0	61.0	230.0	0.0	0.0	77.0	0.0	0.0	0.0	91.0	3161.0	0.0	1288.0	1311.0	1022.0	104.0	0.0	0.0	75.0	0.0	0.0	0.0	0.0	0.0
a5002d4f78f6246f733ccf1e79535bbc	0.0	0.0	0.0	459.0	0.0	0.0	0.0	0.0	0.0	0.0	742.0	2412.0	0.0	821.0	1421.0	0.0	0.0	216.0	0.0	0.0	0.0	25.0	391.0	2917.0	1205.0	1341.0	0.0	1452.0	0.0	0.0	663.0	0.0	0.0	0.0	0.0	399.0	24.0	1561.0	1526.0	776.0	165.0	0.0	0.0	625.0	0.0	0.0	0.0	0.0	0.0
ad53576cccb4fb7af5597cb3f5168ab2	0.0	69.0	0.0	0.0	0.0	0.0	0.0	0.0	46.0	0.0	0.0	0.0	0.0	0.0	0.0	0.0	82.0	4922.0	0.0	0.0	0.0	0.0	0.0	0.0	0.0	0.0	2690.0	84.0	0.0	302.0	0.0	0.0	0.0	0.0	76.0	0.0	247.0	0.0	2339.0	0.0	0.0	0.0	26.0	0.0	0.0	0.0	0.0	218.0	9967.0
dd8229814f2d127e61ac92c5d275db8b	0.0	782.0	0.0	0.0	0.0	0.0	0.0	1474.0	941.0	72.0	2167.0	933.0	0.0	98.0	156.0	0.0	2303.0	299.0	0.0	0.0	1764.0	202.0	592.0	1080.0	162.0	266.0	107.0	190.0	0.0	533.0	79.0	0.0	0.0	1665.0	419.0	1988.0	0.0	166.0	213.0	144.0	0.0	0.0	748.0	110.0	0.0	0.0	1001.0	271.0	0.0
6b235822a9e52c63e60c1bd0601cb114	0.0	2567.0	0.0	0.0	0.0	0.0	0.0	1321.0	838.0	22.0	0.0	0.0	0.0	384.0	0.0	0.0	1560.0	275.0	50.0	0.0	1050.0	147.0	0.0	0.0	284.0	807.0	0.0	360.0	5.0	3037.0	266.0	38.0	25.0	1169.0	29.0	0.0	0.0	348.0	64.0	296.0	284.0	0.0	2320.0	234.0	38.0	0.0	1153.0	464.0	0.0
330bfd0f6aa329b6004a231c38608d9f	0.0	2037.0	0.0	0.0	0.0	0.0	0.0	709.0	558.0	0.0	476.0	540.0	0.0	129.0	124.0	0.0	775.0	63.0	113.0	119.0	1101.0	1218.0	1114.0	704.0	447.0	310.0	0.0	103.0	0.0	833.0	151.0	118.0	101.0	709.0	39.0	435.0	0.0	160.0	0.0	285.0	308.0	0.0	2769.0	140.0	91.0	99.0	861.0	1880.0	0.0
6267512d7ea98a0da430e5a6f96698e6	0.0	1019.0	28.0	0.0	0.0	0.0	0.0	1394.0	992.0	0.0	192.0	92.0	55.0	355.0	131.0	0.0	751.0	259.0	431.0	447.0	1024.0	1092.0	175.0	89.0	212.0	278.0	0.0	349.0	0.0	1145.0	303.0	345.0	379.0	718.0	125.0	92.0	0.0	253.0	872.0	219.0	283.0	0.0	582.0	312.0	372.0	284.0	1641.0	1094.0	50.0
192809e72bf78b432b207e54e8b066cf	0.0	387.0	0.0	0.0	0.0	0.0	0.0	427.0	79.0	0.0	28.0	7.0	342.0	137.0	174.0	0.0	395.0	112.0	1418.0	1243.0	196.0	499.0	54.0	12.0	367.0	368.0	0.0	747.0	0.0	76.0	697.0	1101.0	969.0	66.0	8.0	15.0	0.0	139.0	0.0	331.0	830.0	0.0	417.0	790.0	1203.0	1298.0	854.0	507.0	11.0
9100c673ddb0128f63023d0c6d423792	0.0	151.0	0.0	0.0	0.0	0.0	0.0	185.0	432.0	0.0	424.0	1594.0	0.0	1095.0	673.0	0.0	0.0	254.0	502.0	440.0	424.0	940.0	213.0	1494.0	342.0	713.0	0.0	638.0	0.0	0.0	652.0	449.0	384.0	204.0	0.0	126.0	0.0	347.0	716.0	471.0	241.0	0.0	0.0	690.0	364.0	439.0	154.0	223.0	0.0
db87d8c209a9995704ccb38c98e0543e	0.0	518.0	0.0	0.0	0.0	0.0	0.0	700.0	526.0	73.0	125.0	0.0	0.0	141.0	0.0	0.0	995.0	0.0	1273.0	1263.0	612.0	1831.0	304.0	0.0	266.0	231.0	0.0	0.0	0.0	194.0	116.0	987.0	901.0	272.0	0.0	75.0	0.0	157.0	0.0	289.0	0.0	0.0	637.0	128.0	802.0	767.0	955.0	1459.0	74.0
6158b1c3d46520276957e059c88a7a8f	0.0	0.0	0.0	32.0	32.0	0.0	0.0	448.0	2824.0	31.0	0.0	248.0	0.0	160.0	223.0	0.0	199.0	83.0	0.0	0.0	3266.0	1872.0	62.0	428.0	33.0	43.0	32.0	808.0	0.0	0.0	157.0	0.0	26.0	2389.0	90.0	0.0	0.0	47.0	80.0	68.0	0.0	0.0	0.0	176.0	0.0	0.0	1001.0	549.0	57.0
6d812d81e202eeeb732f79db210fe67d	0.0	0.0	0.0	0.0	0.0	0.0	0.0	0.0	0.0	0.0	0.0	0.0	0.0	0.0	0.0	0.0	0.0	16.0	0.0	0.0	0.0	0.0	0.0	0.0	0.0	20.0	15445.0	0.0	0.0	0.0	0.0	0.0	0.0	64.0	0.0	0.0	0.0	0.0	0.0	0.0	0.0	0.0	0.0	0.0	0.0	0.0	0.0	0.0	0.0
372df4811c66c481c68b34dd7d0ada33	0.0	0.0	0.0	0.0	9.0	0.0	0.0	37.0	8.0	0.0	0.0	0.0	0.0	22.0	0.0	0.0	28.0	0.0	3459.0	2620.0	0.0	25.0	0.0	0.0	0.0	8.0	0.0	0.0	0.0	0.0	13.0	1371.0	2089.0	0.0	0.0	0.0	0.0	0.0	0.0	8.0	0.0	0.0	0.0	20.0	1890.0	2235.0	47.0	0.0	0.0
e6e89dda427b5c446437d2403ad335e5	0.0	95.0	0.0	0.0	0.0	0.0	0.0	1067.0	3839.0	99.0	0.0	0.0	15.0	0.0	0.0	0.0	378.0	0.0	99.0	0.0	3893.0	4420.0	113.0	0.0	0.0	0.0	58.0	0.0	0.0	117.0	0.0	0.0	53.0	2885.0	85.0	0.0	0.0	0.0	0.0	0.0	0.0	0.0	67.0	0.0	61.0	0.0	3031.0	1407.0	53.0
4fecdb809342a4fcf200afffd42ca2e3	0.0	804.0	0.0	202.0	0.0	0.0	0.0	893.0	84.0	0.0	0.0	0.0	0.0	423.0	0.0	0.0	821.0	65.0	558.0	443.0	193.0	252.0	15.0	12.0	181.0	536.0	0.0	209.0	0.0	493.0	827.0	382.0	403.0	67.0	0.0	14.0	0.0	92.0	0.0	385.0	1738.0	0.0	882.0	689.0	454.0	425.0	781.0	241.0	0.0
e4f761cd13f56133c46c5613865c3782	0.0	0.0	568.0	3841.0	0.0	0.0	0.0	0.0	0.0	0.0	152.0	0.0	302.0	167.0	1803.0	0.0	0.0	1177.0	0.0	0.0	0.0	0.0	189.0	0.0	542.0	418.0	33.0	1882.0	0.0	0.0	539.0	0.0	0.0	0.0	0.0	1130.0	0.0	528.0	2568.0	278.0	204.0	0.0	0.0	409.0	0.0	0.0	0.0	0.0	0.0
ab976ca8b7323b4369470c5f3fd9a1fd	0.0	2833.0	0.0	0.0	0.0	0.0	0.0	785.0	767.0	56.0	351.0	897.0	252.0	75.0	143.0	0.0	638.0	0.0	0.0	0.0	1213.0	471.0	328.0	1166.0	179.0	110.0	0.0	0.0	0.0	752.0	0.0	0.0	0.0	807.0	42.0	240.0	0.0	110.0	51.0	93.0	0.0	0.0	2504.0	0.0	0.0	0.0	525.0	1476.0	60.0
f02a8fc112896c014ac061ca2f27d6df	0.0	927.0	840.0	1220.0	72.0	0.0	0.0	302.0	321.0	31.0	652.0	229.0	424.0	422.0	68.0	0.0	351.0	367.0	77.0	57.0	392.0	1065.0	815.0	412.0	497.0	583.0	20.0	213.0	0.0	303.0	490.0	67.0	53.0	267.0	19.0	477.0	0.0	291.0	0.0	406.0	390.0	0.0	969.0	325.0	58.0	57.0	199.0	824.0	11.0
277ffccb015bf789cd6557b264b38610	0.0	168.0	0.0	0.0	0.0	0.0	0.0	289.0	111.0	0.0	446.0	130.0	355.0	329.0	286.0	0.0	230.0	135.0	403.0	379.0	245.0	1200.0	874.0	287.0	595.0	582.0	0.0	446.0	0.0	40.0	474.0	673.0	286.0	139.0	0.0	343.0	0.0	372.0	0.0	669.0	449.0	0.0	195.0	595.0	465.0	430.0	357.0	561.0	0.0
d5df79e90f8f402a66e74da0a6c47a11	0.0	592.0	22.0	109.0	0.0	0.0	0.0	317.0	181.0	22.0	303.0	138.0	4.0	39.0	226.0	0.0	696.0	705.0	23.0	0.0	373.0	69.0	344.0	244.0	88.0	108.0	140.0	637.0	0.0	356.0	201.0	28.0	0.0	432.0	160.0	1132.0	479.0	85.0	646.0	79.0	81.0	0.0	1710.0	141.0	0.0	0.0	452.0	358.0	27.0
149722b13ecbe65895965ca5ab16d1cb	0.0	846.0	0.0	0.0	0.0	0.0	0.0	332.0	144.0	0.0	57.0	32.0	0.0	168.0	58.0	0.0	190.0	28.0	1203.0	795.0	179.0	692.0	177.0	27.0	172.0	228.0	0.0	158.0	0.0	140.0	159.0	2266.0	664.0	67.0	0.0	66.0	0.0	60.0	0.0	295.0	195.0	0.0	652.0	287.0	1282.0	1062.0	246.0	433.0	0.0
37762c5e9b1d5a5233d6caeef3660d6a	0.0	177.0	0.0	0.0	0.0	0.0	0.0	181.0	88.0	0.0	187.0	179.0	334.0	649.0	526.0	0.0	175.0	395.0	193.0	161.0	162.0	454.0	291.0	304.0	787.0	916.0	228.0	698.0	0.0	32.0	815.0	271.0	138.0	122.0	16.0	136.0	0.0	377.0	16.0	820.0	1047.0	0.0	127.0	680.0	165.0	173.0	187.0	407.0	0.0
4bd8e846b0a7a6637cd52a50348cdada	0.0	1502.0	0.0	0.0	0.0	0.0	0.0	1000.0	612.0	0.0	0.0	0.0	0.0	889.0	0.0	0.0	396.0	84.0	414.0	338.0	373.0	192.0	0.0	0.0	315.0	581.0	0.0	175.0	0.0	1172.0	368.0	409.0	344.0	196.0	0.0	0.0	0.0	333.0	0.0	347.0	291.0	0.0	478.0	281.0	288.0	299.0	579.0	261.0	0.0
d41f6177db9a23f2c043d85c86823523	0.0	1176.0	0.0	0.0	0.0	0.0	0.0	538.0	422.0	0.0	143.0	53.0	0.0	282.0	168.0	0.0	826.0	404.0	0.0	30.0	470.0	185.0	180.0	66.0	396.0	647.0	98.0	585.0	0.0	1289.0	383.0	18.0	0.0	448.0	26.0	225.0	0.0	397.0	223.0	286.0	489.0	0.0	1608.0	348.0	0.0	0.0	493.0	203.0	0.0
9c886d46813a724862c055b0ed46e86d	0.0	738.0	0.0	0.0	0.0	0.0	0.0	515.0	244.0	0.0	189.0	138.0	0.0	979.0	364.0	0.0	479.0	218.0	55.0	42.0	269.0	43.0	80.0	131.0	959.0	978.0	13.0	396.0	0.0	410.0	241.0	31.0	28.0	163.0	0.0	174.0	23.0	1535.0	590.0	471.0	122.0	0.0	484.0	262.0	43.0	34.0	516.0	77.0	0.0
7737a411e7f276fae1d2c38a6188f723	0.0	211.0	0.0	0.0	0.0	0.0	0.0	1432.0	669.0	0.0	0.0	0.0	0.0	0.0	0.0	0.0	985.0	0.0	796.0	699.0	1105.0	340.0	38.0	0.0	0.0	0.0	0.0	0.0	0.0	137.0	0.0	669.0	638.0	701.0	0.0	0.0	0.0	0.0	0.0	0.0	0.0	0.0	236.0	0.0	599.0	576.0	1388.0	356.0	0.0
96cdc2598420800428c9781e8fd9819e	0.0	736.0	0.0	0.0	0.0	0.0	0.0	924.0	224.0	0.0	22.0	21.0	0.0	596.0	40.0	0.0	701.0	72.0	145.0	114.0	188.0	190.0	20.0	43.0	254.0	842.0	0.0	148.0	0.0	617.0	679.0	76.0	109.0	95.0	0.0	0.0	0.0	117.0	0.0	575.0	562.0	0.0	618.0	600.0	113.0	115.0	1199.0	177.0	0.0
efe4682d2b4dabc0aee6bf43744f54c4	0.0	574.0	0.0	0.0	0.0	0.0	0.0	307.0	115.0	0.0	0.0	0.0	0.0	134.0	0.0	0.0	388.0	0.0	1344.0	1132.0	229.0	643.0	0.0	0.0	133.0	118.0	0.0	69.0	0.0	226.0	132.0	1045.0	870.0	93.0	0.0	0.0	0.0	0.0	0.0	84.0	173.0	0.0	998.0	94.0	808.0	734.0	313.0	447.0	0.0
4bd1bf5ab58039b778e18136f3ed1296	0.0	337.0	0.0	0.0	0.0	0.0	0.0	412.0	265.0	28.0	134.0	71.0	0.0	54.0	292.0	4.0	412.0	399.0	144.0	219.0	356.0	973.0	312.0	84.0	121.0	195.0	19.0	1079.0	0.0	116.0	894.0	139.0	205.0	272.0	19.0	137.0	0.0	59.0	0.0	318.0	782.0	0.0	316.0	787.0	190.0	199.0	1098.0	321.0	0.0
9a64f65cc4a51bc87a27dbff7ecefdd6	0.0	413.0	57.0	480.0	0.0	0.0	0.0	133.0	0.0	0.0	0.0	313.0	0.0	306.0	670.0	0.0	182.0	444.0	788.0	568.0	137.0	200.0	0.0	337.0	329.0	264.0	57.0	348.0	0.0	279.0	506.0	469.0	459.0	85.0	0.0	0.0	27.0	249.0	66.0	283.0	242.0	0.0	538.0	495.0	582.0	538.0	203.0	109.0	0.0
9428beb80a1d1a2031c5b1f67560ceb0	0.0	29.0	0.0	0.0	0.0	0.0	0.0	420.0	331.0	0.0	54.0	0.0	0.0	206.0	0.0	0.0	151.0	31.0	989.0	1089.0	600.0	1934.0	124.0	0.0	0.0	45.0	0.0	32.0	0.0	50.0	128.0	569.0	847.0	363.0	0.0	22.0	0.0	0.0	0.0	0.0	54.0	0.0	0.0	91.0	1189.0	1169.0	930.0	678.0	0.0
a51911fb468aee7787ca8edf2ad66641	0.0	263.0	0.0	209.0	0.0	0.0	0.0	545.0	475.0	0.0	0.0	0.0	0.0	465.0	294.0	0.0	297.0	248.0	587.0	494.0	463.0	481.0	95.0	0.0	171.0	312.0	0.0	338.0	0.0	307.0	436.0	478.0	477.0	241.0	0.0	0.0	0.0	238.0	0.0	265.0	248.0	0.0	97.0	423.0	478.0	329.0	875.0	330.0	0.0
524383798a3b0e7df712be516de32f97	0.0	70.0	0.0	285.0	0.0	0.0	0.0	342.0	54.0	0.0	131.0	49.0	0.0	56.0	397.0	0.0	846.0	1177.0	37.0	0.0	236.0	27.0	98.0	66.0	1075.0	387.0	322.0	711.0	0.0	64.0	1010.0	25.0	0.0	276.0	0.0	64.0	0.0	1224.0	116.0	266.0	346.0	0.0	39.0	741.0	0.0	0.0	424.0	87.0	0.0
69456b706bb8d9b1987c13d809e8293e	0.0	112.0	0.0	233.0	0.0	0.0	0.0	245.0	119.0	0.0	306.0	128.0	0.0	335.0	567.0	0.0	76.0	116.0	371.0	234.0	133.0	721.0	301.0	248.0	385.0	729.0	0.0	1087.0	0.0	0.0	525.0	543.0	191.0	88.0	20.0	141.0	23.0	156.0	0.0	680.0	727.0	0.0	100.0	968.0	456.0	346.0	146.0	266.0	25.0
49363be39f4e73fc08154c4e95e73321	0.0	179.0	12.0	95.0	0.0	0.0	0.0	271.0	174.0	0.0	243.0	229.0	0.0	631.0	728.0	0.0	177.0	651.0	151.0	160.0	351.0	297.0	122.0	210.0	304.0	500.0	36.0	531.0	0.0	227.0	727.0	183.0	169.0	189.0	34.0	45.0	0.0	440.0	173.0	462.0	340.0	0.0	129.0	606.0	145.0	137.0	285.0	226.0	0.0
3c8a9630951999d2b809868618b05848	0.0	0.0	0.0	0.0	0.0	0.0	0.0	47.0	26.0	163.0	1865.0	495.0	0.0	462.0	2230.0	0.0	46.0	285.0	29.0	0.0	141.0	322.0	1770.0	668.0	557.0	589.0	25.0	363.0	0.0	0.0	273.0	11.0	0.0	104.0	13.0	752.0	37.0	513.0	53.0	337.0	89.0	0.0	0.0	190.0	0.0	0.0	55.0	51.0	19.0
89c76625e45ab0499f29cc2dc2beb69c	0.0	682.0	0.0	0.0	0.0	0.0	0.0	326.0	260.0	0.0	192.0	35.0	0.0	462.0	177.0	0.0	200.0	322.0	236.0	145.0	474.0	1446.0	209.0	58.0	318.0	516.0	25.0	526.0	0.0	136.0	495.0	262.0	137.0	269.0	18.0	81.0	0.0	112.0	13.0	295.0	760.0	0.0	553.0	542.0	176.0	140.0	279.0	910.0	18.0
afc0eeec83a181be740331928d883362	0.0	301.0	210.0	288.0	0.0	0.0	0.0	96.0	153.0	43.0	285.0	232.0	453.0	856.0	170.0	0.0	146.0	416.0	0.0	0.0	112.0	307.0	339.0	422.0	1047.0	1191.0	64.0	418.0	0.0	79.0	496.0	0.0	0.0	69.0	0.0	196.0	0.0	462.0	166.0	861.0	494.0	0.0	274.0	373.0	0.0	0.0	91.0	221.0	0.0
c67744b93c1aac731ad718596675f25e	0.0	0.0	0.0	0.0	0.0	0.0	0.0	129.0	0.0	0.0	1094.0	1807.0	0.0	143.0	59.0	0.0	160.0	131.0	0.0	0.0	222.0	452.0	1139.0	2863.0	119.0	212.0	0.0	227.0	0.0	0.0	142.0	0.0	0.0	280.0	45.0	1102.0	47.0	65.0	0.0	134.0	66.0	0.0	167.0	141.0	0.0	0.0	81.0	294.0	0.0
0b60e65624fab50047f1eb1eb04002d1	0.0	643.0	0.0	0.0	0.0	0.0	0.0	525.0	381.0	0.0	93.0	660.0	0.0	157.0	198.0	0.0	645.0	346.0	0.0	0.0	211.0	26.0	38.0	906.0	154.0	308.0	1090.0	214.0	0.0	464.0	492.0	0.0	0.0	282.0	13.0	78.0	0.0	251.0	285.0	326.0	226.0	0.0	956.0	399.0	0.0	0.0	632.0	93.0	0.0
982541ec56cee3f9152a8fb03c410da9	0.0	0.0	0.0	0.0	0.0	0.0	0.0	0.0	0.0	0.0	1060.0	1176.0	26.0	221.0	1877.0	0.0	0.0	107.0	0.0	0.0	0.0	47.0	777.0	1463.0	991.0	630.0	28.0	676.0	0.0	0.0	231.0	0.0	0.0	0.0	74.0	1540.0	62.0	1481.0	726.0	410.0	98.0	0.0	0.0	175.0	0.0	0.0	0.0	0.0	0.0
ddcc20fc60ff84b4e1b67934b3a00546	0.0	34.0	0.0	0.0	0.0	0.0	0.0	81.0	40.0	0.0	349.0	498.0	129.0	328.0	885.0	0.0	102.0	1072.0	0.0	0.0	119.0	96.0	162.0	533.0	611.0	928.0	31.0	1190.0	0.0	22.0	527.0	0.0	11.0	88.0	26.0	298.0	229.0	785.0	1271.0	325.0	128.0	0.0	32.0	397.0	10.0	0.0	56.0	64.0	0.0
3fcfca31f74f1fc0ec1337c4694b7bed	0.0	446.0	0.0	0.0	0.0	0.0	0.0	277.0	0.0	0.0	0.0	0.0	0.0	20.0	0.0	0.0	122.0	0.0	1459.0	1159.0	59.0	51.0	0.0	0.0	23.0	36.0	0.0	0.0	0.0	235.0	31.0	1122.0	1097.0	24.0	0.0	0.0	0.0	37.0	0.0	25.0	0.0	0.0	535.0	36.0	1206.0	1316.0	460.0	80.0	0.0
8b08139d6eb5d7a849dff1bd579727d7	0.0	30.0	0.0	0.0	0.0	0.0	0.0	0.0	0.0	0.0	34.0	231.0	324.0	548.0	535.0	0.0	0.0	1237.0	51.0	0.0	0.0	0.0	0.0	263.0	388.0	737.0	0.0	922.0	0.0	0.0	993.0	51.0	0.0	0.0	0.0	39.0	29.0	1093.0	888.0	409.0	104.0	0.0	0.0	808.0	0.0	50.0	0.0	0.0	0.0
4112eeace57200636aefa80277a9968b	0.0	606.0	0.0	0.0	0.0	0.0	0.0	293.0	449.0	0.0	70.0	140.0	0.0	425.0	243.0	0.0	208.0	173.0	447.0	393.0	477.0	278.0	96.0	175.0	131.0	246.0	180.0	194.0	0.0	384.0	353.0	382.0	359.0	426.0	0.0	73.0	0.0	168.0	0.0	181.0	92.0	0.0	202.0	336.0	408.0	372.0	356.0	166.0	0.0
daffef7d90ce96421af461c0b75a97e9	0.0	0.0	0.0	0.0	0.0	0.0	0.0	163.0	48.0	0.0	0.0	0.0	0.0	0.0	0.0	0.0	31.0	16.0	1243.0	1506.0	63.0	47.0	0.0	0.0	0.0	0.0	0.0	0.0	0.0	0.0	42.0	656.0	1281.0	35.0	0.0	0.0	0.0	0.0	0.0	0.0	0.0	0.0	0.0	44.0	1441.0	1489.0	685.0	59.0	0.0
f4801b7a68515d9005fa572ee6afdf41	1676.0	38.0	3154.0	2011.0	602.0	1311.0	3179.0	0.0	449.0	2496.0	28.0	16.0	4705.0	81.0	41.0	99.0	0.0	0.0	0.0	0.0	0.0	0.0	0.0	0.0	0.0	0.0	0.0	0.0	892.0	0.0	0.0	0.0	0.0	0.0	0.0	0.0	0.0	0.0	0.0	0.0	0.0	140.0	0.0	0.0	0.0	0.0	0.0	0.0	0.0
c52287a7efd223c578b51937b849bf91	0.0	0.0	0.0	183.0	0.0	0.0	0.0	159.0	47.0	0.0	518.0	572.0	166.0	259.0	421.0	0.0	389.0	215.0	0.0	0.0	175.0	82.0	706.0	888.0	912.0	1006.0	48.0	392.0	0.0	0.0	135.0	0.0	0.0	169.0	54.0	1157.0	0.0	642.0	208.0	594.0	138.0	0.0	0.0	126.0	0.0	0.0	0.0	57.0	0.0
67ef9811465d4828d3b291ca4a5ca547	0.0	152.0	0.0	343.0	0.0	0.0	0.0	359.0	781.0	38.0	0.0	0.0	0.0	0.0	0.0	0.0	126.0	35.0	419.0	456.0	620.0	697.0	34.0	0.0	0.0	0.0	0.0	91.0	0.0	106.0	40.0	325.0	304.0	334.0	0.0	0.0	0.0	0.0	0.0	0.0	45.0	0.0	0.0	80.0	334.0	410.0	2364.0	941.0	0.0
cd3252d96bdb1efe5fc05bc00a9d9309	0.0	161.0	0.0	0.0	0.0	0.0	0.0	198.0	201.0	0.0	124.0	111.0	0.0	240.0	316.0	197.0	116.0	271.0	123.0	105.0	267.0	212.0	73.0	115.0	125.0	201.0	2429.0	239.0	0.0	252.0	254.0	100.0	88.0	247.0	0.0	0.0	0.0	186.0	0.0	178.0	130.0	0.0	113.0	221.0	105.0	76.0	218.0	174.0	0.0
177d2176a3368f43cc132f9e34a9405c	0.0	0.0	0.0	124.0	0.0	0.0	0.0	33.0	64.0	0.0	0.0	0.0	0.0	464.0	982.0	14.0	0.0	194.0	97.0	73.0	0.0	37.0	0.0	0.0	545.0	872.0	22.0	1005.0	0.0	0.0	718.0	157.0	68.0	0.0	0.0	0.0	0.0	238.0	0.0	1120.0	899.0	0.0	0.0	1097.0	115.0	76.0	0.0	0.0	0.0
b744eae1244325f606575483df0de67e	0.0	118.0	0.0	0.0	0.0	0.0	0.0	60.0	87.0	0.0	43.0	60.0	0.0	258.0	162.0	0.0	89.0	487.0	920.0	810.0	193.0	338.0	45.0	89.0	84.0	167.0	341.0	245.0	0.0	121.0	428.0	444.0	588.0	105.0	32.0	16.0	0.0	41.0	40.0	117.0	98.0	0.0	125.0	315.0	635.0	385.0	106.0	149.0	0.0
dd3feb8bca4f233f9df1a182c90ff495	0.0	0.0	0.0	0.0	0.0	0.0	0.0	0.0	132.0	0.0	0.0	0.0	0.0	58.0	0.0	0.0	0.0	1191.0	0.0	0.0	217.0	0.0	0.0	0.0	0.0	53.0	100.0	107.0	0.0	0.0	27.0	0.0	0.0	181.0	337.0	39.0	86.0	17.0	9980.0	47.0	33.0	0.0	0.0	0.0	0.0	0.0	0.0	0.0	0.0
ab227be65b5b39e154a826b5bb43d3c9	0.0	150.0	0.0	0.0	0.0	0.0	0.0	255.0	108.0	0.0	254.0	513.0	0.0	262.0	459.0	0.0	206.0	352.0	63.0	49.0	332.0	185.0	199.0	512.0	152.0	253.0	0.0	537.0	0.0	75.0	574.0	41.0	0.0	273.0	0.0	292.0	0.0	213.0	0.0	201.0	149.0	0.0	170.0	412.0	45.0	47.0	228.0	224.0	0.0
3b6fd7be1d9b5827f77b4942a55be2e3	0.0	100.0	0.0	0.0	0.0	0.0	0.0	141.0	62.0	0.0	874.0	1373.0	0.0	0.0	921.0	0.0	467.0	0.0	0.0	0.0	67.0	35.0	696.0	1973.0	143.0	51.0	527.0	31.0	0.0	36.0	0.0	0.0	0.0	61.0	46.0	1909.0	0.0	160.0	422.0	82.0	0.0	0.0	55.0	0.0	0.0	0.0	56.0	47.0	0.0
eac71bc503da96a4e254a9d4252e75f4	0.0	16.0	0.0	0.0	0.0	0.0	0.0	0.0	30.0	0.0	0.0	0.0	0.0	0.0	0.0	0.0	0.0	0.0	0.0	0.0	39.0	0.0	0.0	0.0	0.0	0.0	1095.0	0.0	0.0	309.0	0.0	0.0	0.0	69.0	0.0	0.0	0.0	0.0	0.0	0.0	0.0	0.0	0.0	0.0	0.0	0.0	0.0	0.0	109.0
bf0fc57d701c5060d650485ca2bca7b0	0.0	0.0	0.0	0.0	0.0	0.0	0.0	1055.0	1935.0	24.0	0.0	0.0	0.0	0.0	0.0	0.0	231.0	0.0	130.0	191.0	1766.0	136.0	0.0	0.0	0.0	0.0	0.0	23.0	0.0	0.0	88.0	113.0	149.0	1632.0	30.0	0.0	0.0	0.0	0.0	0.0	0.0	0.0	0.0	83.0	141.0	166.0	1450.0	335.0	0.0
dcda68119d2e24090194c9af5a818225	0.0	0.0	0.0	0.0	0.0	0.0	0.0	0.0	0.0	0.0	1003.0	1270.0	0.0	221.0	629.0	0.0	0.0	93.0	0.0	0.0	213.0	370.0	754.0	1650.0	260.0	525.0	0.0	237.0	0.0	0.0	191.0	0.0	0.0	0.0	25.0	887.0	0.0	347.0	0.0	304.0	0.0	0.0	0.0	131.0	0.0	0.0	0.0	191.0	0.0
f9efe2e7cd51a9bce0239e5b139cb8fd	0.0	0.0	0.0	0.0	0.0	0.0	0.0	0.0	0.0	0.0	0.0	0.0	0.0	739.0	626.0	0.0	0.0	187.0	0.0	0.0	0.0	0.0	0.0	0.0	568.0	1082.0	0.0	680.0	0.0	0.0	757.0	0.0	0.0	0.0	0.0	0.0	0.0	0.0	0.0	956.0	1070.0	0.0	0.0	781.0	0.0	0.0	0.0	0.0	0.0
9adf9d24e5509b5ddba1d46d1e3952e4	0.0	85.0	24.0	0.0	0.0	0.0	0.0	129.0	90.0	0.0	729.0	248.0	146.0	325.0	69.0	0.0	115.0	11.0	16.0	24.0	148.0	2696.0	1002.0	491.0	468.0	469.0	33.0	40.0	0.0	22.0	24.0	24.0	19.0	82.0	8.0	274.0	0.0	200.0	0.0	487.0	47.0	0.0	72.0	37.0	18.0	20.0	106.0	268.0	0.0
d687c2d578073c12cb7ed65fa5cc3731	0.0	0.0	0.0	0.0	0.0	0.0	0.0	0.0	0.0	0.0	0.0	0.0	0.0	0.0	2974.0	0.0	0.0	0.0	0.0	0.0	0.0	0.0	0.0	0.0	0.0	0.0	0.0	8169.0	0.0	0.0	79.0	0.0	0.0	0.0	0.0	0.0	0.0	0.0	0.0	0.0	0.0	0.0	0.0	124.0	0.0	0.0	0.0	0.0	0.0
824461acb68c3c523788052d1f3e520e	0.0	0.0	0.0	0.0	0.0	0.0	0.0	0.0	0.0	0.0	42.0	33.0	0.0	330.0	2067.0	0.0	0.0	245.0	0.0	0.0	0.0	0.0	45.0	51.0	339.0	625.0	25.0	835.0	0.0	0.0	654.0	0.0	0.0	0.0	13.0	166.0	0.0	117.0	74.0	592.0	806.0	0.0	0.0	695.0	12.0	0.0	0.0	0.0	0.0
2b4e6ccd11a78681bceaffed2053907f	0.0	27.0	0.0	0.0	0.0	0.0	0.0	417.0	468.0	14.0	514.0	413.0	0.0	66.0	969.0	0.0	769.0	243.0	0.0	0.0	904.0	254.0	213.0	360.0	61.0	108.0	0.0	313.0	0.0	0.0	330.0	0.0	0.0	542.0	135.0	110.0	0.0	77.0	37.0	75.0	0.0	0.0	12.0	276.0	0.0	0.0	222.0	153.0	0.0
91fd8961af37b5fd26c713305041544e	0.0	1104.0	0.0	0.0	0.0	0.0	0.0	1058.0	263.0	0.0	0.0	0.0	0.0	0.0	0.0	0.0	1646.0	0.0	52.0	39.0	483.0	41.0	0.0	0.0	0.0	0.0	0.0	0.0	0.0	874.0	0.0	0.0	0.0	487.0	0.0	0.0	0.0	0.0	0.0	0.0	0.0	0.0	857.0	0.0	0.0	0.0	1011.0	144.0	0.0
22c618253124240b804cbc9c8371ea99	0.0	359.0	0.0	0.0	0.0	0.0	0.0	218.0	61.0	0.0	0.0	0.0	0.0	49.0	0.0	0.0	172.0	45.0	566.0	471.0	115.0	259.0	71.0	0.0	147.0	141.0	0.0	125.0	0.0	89.0	177.0	879.0	294.0	56.0	0.0	0.0	0.0	84.0	0.0	193.0	198.0	0.0	471.0	202.0	521.0	437.0	280.0	292.0	0.0
4c3743762a78d0c5b117428e8b2c062a	0.0	0.0	0.0	0.0	0.0	0.0	0.0	0.0	0.0	0.0	245.0	1682.0	0.0	170.0	2106.0	0.0	0.0	192.0	0.0	0.0	0.0	0.0	96.0	1835.0	184.0	241.0	0.0	520.0	0.0	0.0	356.0	0.0	0.0	0.0	0.0	60.0	0.0	340.0	635.0	180.0	0.0	0.0	0.0	304.0	0.0	0.0	0.0	0.0	0.0
592f70fe9f5b7b42dd5d0eb961faa1f0	0.0	356.0	0.0	0.0	0.0	0.0	0.0	74.0	81.0	104.0	169.0	64.0	193.0	64.0	111.0	0.0	276.0	105.0	141.0	190.0	494.0	731.0	545.0	141.0	60.0	52.0	21.0	219.0	0.0	115.0	231.0	51.0	185.0	376.0	13.0	292.0	9.0	17.0	0.0	79.0	107.0	0.0	809.0	201.0	168.0	149.0	342.0	669.0	15.0
51af2c92d5b41fee1ef860eb59eee9d7	0.0	15.0	0.0	0.0	0.0	0.0	0.0	21.0	5.0	70.0	160.0	197.0	477.0	527.0	624.0	0.0	39.0	60.0	8.0	8.0	77.0	552.0	353.0	254.0	597.0	816.0	36.0	176.0	0.0	12.0	216.0	5.0	8.0	59.0	14.0	166.0	0.0	152.0	0.0	845.0	221.0	0.0	8.0	205.0	6.0	6.0	15.0	26.0	0.0
eba80591a75566e2d2f87d63bc0dd9ea	0.0	0.0	0.0	0.0	0.0	0.0	0.0	0.0	147.0	0.0	224.0	1301.0	0.0	0.0	1068.0	0.0	0.0	52.0	0.0	0.0	102.0	26.0	151.0	1723.0	12.0	0.0	0.0	172.0	0.0	0.0	90.0	0.0	0.0	87.0	16.0	573.0	0.0	0.0	0.0	0.0	12.0	0.0	0.0	59.0	0.0	0.0	0.0	0.0	0.0
f0327cde5f83b703866f9ad00308e93d	0.0	0.0	0.0	184.0	0.0	0.0	0.0	0.0	0.0	0.0	36.0	0.0	0.0	139.0	3730.0	0.0	0.0	159.0	0.0	0.0	0.0	0.0	61.0	0.0	160.0	173.0	17.0	1376.0	0.0	0.0	554.0	0.0	0.0	0.0	0.0	89.0	12.0	66.0	0.0	306.0	463.0	0.0	0.0	453.0	0.0	0.0	0.0	0.0	0.0
2dedf60782b3991cc0db7a015431a814	0.0	176.0	0.0	0.0	0.0	0.0	0.0	178.0	27.0	0.0	15.0	0.0	0.0	56.0	14.0	0.0	124.0	23.0	684.0	488.0	138.0	379.0	46.0	0.0	114.0	137.0	0.0	60.0	0.0	56.0	144.0	1278.0	442.0	85.0	0.0	0.0	0.0	70.0	0.0	148.0	119.0	0.0	228.0	150.0	667.0	500.0	181.0	210.0	0.0
9c253b045234173540111db036e207ba	0.0	79.0	0.0	0.0	0.0	0.0	27.0	191.0	120.0	0.0	9.0	0.0	0.0	63.0	0.0	0.0	97.0	0.0	1152.0	1031.0	132.0	320.0	18.0	0.0	0.0	17.0	0.0	8.0	0.0	46.0	22.0	723.0	749.0	63.0	0.0	0.0	0.0	0.0	0.0	13.0	0.0	0.0	84.0	19.0	785.0	888.0	230.0	129.0	0.0
2950abe3815428547c4eb7d9002a4c91	0.0	194.0	0.0	0.0	0.0	0.0	0.0	103.0	71.0	0.0	0.0	0.0	0.0	177.0	107.0	0.0	122.0	158.0	366.0	246.0	114.0	118.0	39.0	31.0	243.0	243.0	0.0	281.0	0.0	86.0	415.0	288.0	222.0	84.0	0.0	0.0	0.0	170.0	0.0	242.0	495.0	0.0	316.0	346.0	293.0	235.0	151.0	201.0	0.0
e2640b890e73b29c5474b346e4969b40	0.0	0.0	0.0	0.0	0.0	0.0	0.0	0.0	0.0	0.0	0.0	0.0	0.0	0.0	0.0	0.0	0.0	0.0	1430.0	948.0	0.0	0.0	0.0	0.0	0.0	0.0	0.0	0.0	0.0	0.0	0.0	577.0	800.0	0.0	0.0	0.0	0.0	0.0	0.0	0.0	0.0	0.0	0.0	0.0	956.0	997.0	102.0	0.0	0.0
854cc9b373a82386b5aacf9af821798f	0.0	114.0	0.0	0.0	0.0	0.0	0.0	250.0	450.0	0.0	300.0	135.0	0.0	0.0	0.0	0.0	231.0	0.0	0.0	0.0	880.0	2412.0	623.0	199.0	0.0	0.0	0.0	0.0	0.0	0.0	0.0	0.0	0.0	546.0	0.0	314.0	0.0	0.0	0.0	0.0	0.0	0.0	144.0	0.0	0.0	0.0	237.0	1345.0	0.0
4744c03db226d903293f9342f292e94d	0.0	0.0	0.0	30.0	0.0	0.0	0.0	0.0	0.0	0.0	0.0	42.0	0.0	384.0	62.0	0.0	0.0	105.0	0.0	0.0	0.0	0.0	0.0	39.0	578.0	855.0	0.0	300.0	0.0	0.0	615.0	0.0	0.0	0.0	0.0	31.0	0.0	459.0	68.0	653.0	903.0	0.0	0.0	466.0	0.0	0.0	0.0	0.0	0.0
86a602d45fae6ac205481af201a89281	0.0	38.0	0.0	0.0	0.0	0.0	0.0	424.0	801.0	19.0	0.0	0.0	0.0	0.0	0.0	0.0	432.0	0.0	32.0	0.0	2421.0	737.0	87.0	0.0	0.0	0.0	0.0	0.0	0.0	0.0	0.0	0.0	0.0	1685.0	29.0	21.0	0.0	0.0	0.0	0.0	19.0	0.0	37.0	0.0	0.0	0.0	237.0	2531.0	79.0
1a42a89cb9a6a5c503049a45d4fa3130	0.0	77.0	0.0	0.0	0.0	0.0	0.0	0.0	0.0	0.0	0.0	0.0	0.0	0.0	0.0	0.0	0.0	0.0	0.0	0.0	0.0	0.0	0.0	0.0	0.0	0.0	0.0	0.0	0.0	1230.0	0.0	0.0	0.0	61.0	0.0	0.0	0.0	0.0	0.0	0.0	0.0	0.0	0.0	0.0	0.0	0.0	0.0	0.0	1085.0
a381f0333e4b087bbf5bf606bcb0a631	0.0	379.0	0.0	0.0	0.0	0.0	0.0	296.0	193.0	0.0	133.0	85.0	0.0	268.0	142.0	0.0	136.0	213.0	119.0	131.0	242.0	200.0	125.0	111.0	171.0	244.0	0.0	194.0	0.0	379.0	270.0	132.0	124.0	183.0	0.0	0.0	0.0	238.0	0.0	174.0	178.0	0.0	252.0	262.0	105.0	110.0	280.0	228.0	0.0
a4e7c4029a5970db9ae5de9cb1b8ced9	0.0	0.0	0.0	0.0	0.0	0.0	0.0	70.0	0.0	0.0	117.0	64.0	123.0	269.0	501.0	0.0	0.0	128.0	120.0	89.0	38.0	165.0	93.0	115.0	206.0	501.0	0.0	935.0	0.0	0.0	407.0	231.0	79.0	0.0	0.0	58.0	0.0	93.0	0.0	403.0	517.0	0.0	0.0	636.0	150.0	143.0	0.0	51.0	0.0
94dcde6fbc8f38682f5f79321b020d22	0.0	0.0	131.0	0.0	0.0	0.0	0.0	0.0	0.0	0.0	189.0	253.0	0.0	353.0	404.0	0.0	0.0	59.0	0.0	0.0	0.0	405.0	302.0	377.0	496.0	563.0	0.0	237.0	0.0	0.0	281.0	0.0	0.0	0.0	0.0	109.0	0.0	222.0	0.0	755.0	352.0	0.0	0.0	277.0	0.0	0.0	0.0	0.0	0.0
d6c6048d165a11a47c4c89fef20660a0	0.0	160.0	0.0	0.0	0.0	0.0	0.0	59.0	14.0	0.0	25.0	48.0	269.0	161.0	68.0	0.0	85.0	138.0	320.0	246.0	97.0	85.0	23.0	68.0	91.0	96.0	640.0	110.0	0.0	178.0	153.0	202.0	226.0	68.0	16.0	0.0	0.0	54.0	11.0	92.0	81.0	0.0	242.0	125.0	244.0	172.0	82.0	57.0	0.0
68262884f1021c896f8e1bf7348d773c	0.0	0.0	0.0	0.0	0.0	0.0	0.0	96.0	70.0	0.0	0.0	0.0	0.0	0.0	0.0	21.0	162.0	885.0	0.0	0.0	166.0	24.0	12.0	0.0	25.0	0.0	1002.0	42.0	0.0	53.0	0.0	38.0	0.0	148.0	494.0	27.0	219.0	23.0	1033.0	15.0	0.0	0.0	530.0	0.0	0.0	17.0	0.0	117.0	1652.0
43e3f9686e7c3bfcc879e76488e5b8eb	0.0	92.0	98.0	0.0	0.0	0.0	0.0	45.0	0.0	0.0	44.0	65.0	124.0	532.0	154.0	0.0	49.0	275.0	28.0	23.0	42.0	76.0	74.0	107.0	622.0	799.0	21.0	300.0	0.0	40.0	471.0	33.0	0.0	26.0	0.0	32.0	0.0	312.0	0.0	555.0	408.0	0.0	75.0	341.0	28.0	26.0	35.0	75.0	0.0
9737b23542e3ae0dac40d87694aa5ea5	0.0	92.0	0.0	0.0	0.0	0.0	0.0	337.0	170.0	0.0	147.0	45.0	0.0	71.0	64.0	0.0	277.0	0.0	181.0	144.0	240.0	413.0	271.0	101.0	225.0	153.0	0.0	144.0	0.0	33.0	131.0	226.0	159.0	133.0	0.0	132.0	0.0	133.0	0.0	230.0	126.0	0.0	231.0	136.0	171.0	181.0	312.0	451.0	0.0
efe87d5e34411be2f29ab51fb34989c7	0.0	44.0	0.0	0.0	0.0	0.0	0.0	0.0	0.0	0.0	0.0	0.0	0.0	0.0	0.0	0.0	0.0	0.0	1192.0	993.0	0.0	0.0	0.0	0.0	0.0	0.0	0.0	0.0	0.0	0.0	0.0	777.0	761.0	0.0	0.0	0.0	0.0	0.0	0.0	0.0	0.0	0.0	35.0	0.0	814.0	1011.0	25.0	0.0	0.0
0561595e58252832c3bbdeeb1864ad7c	0.0	27.0	0.0	0.0	0.0	0.0	0.0	0.0	189.0	0.0	0.0	0.0	0.0	0.0	0.0	0.0	0.0	0.0	0.0	0.0	97.0	0.0	0.0	0.0	0.0	0.0	741.0	0.0	0.0	238.0	0.0	0.0	0.0	287.0	0.0	0.0	0.0	0.0	0.0	0.0	0.0	0.0	0.0	0.0	0.0	0.0	0.0	0.0	808.0
c4e16e2ca85ff9eb360fd895f75227ca	0.0	0.0	0.0	0.0	0.0	0.0	0.0	0.0	0.0	0.0	221.0	643.0	0.0	257.0	221.0	0.0	8.0	55.0	0.0	0.0	0.0	86.0	142.0	876.0	115.0	322.0	0.0	286.0	0.0	0.0	158.0	0.0	0.0	0.0	0.0	122.0	0.0	41.0	0.0	406.0	136.0	0.0	0.0	194.0	0.0	0.0	0.0	0.0	0.0
fbcf8acf6ce9cf047ffdc988e35d13b3	0.0	318.0	0.0	0.0	0.0	0.0	0.0	234.0	96.0	0.0	0.0	0.0	0.0	482.0	28.0	0.0	99.0	22.0	361.0	289.0	103.0	31.0	0.0	0.0	13.0	111.0	0.0	148.0	0.0	348.0	480.0	163.0	253.0	46.0	0.0	0.0	0.0	26.0	0.0	123.0	37.0	0.0	97.0	505.0	266.0	304.0	370.0	72.0	0.0
91c17131cd04751c175243c37e94f7eb	0.0	82.0	0.0	0.0	0.0	0.0	0.0	313.0	204.0	0.0	26.0	0.0	0.0	30.0	109.0	0.0	265.0	77.0	236.0	334.0	307.0	365.0	104.0	0.0	65.0	83.0	0.0	307.0	0.0	36.0	186.0	228.0	242.0	167.0	0.0	55.0	0.0	0.0	0.0	127.0	218.0	0.0	115.0	239.0	282.0	277.0	719.0	206.0	21.0
76b3702714054274614f58000038c1be	0.0	65.0	0.0	0.0	0.0	0.0	0.0	190.0	61.0	0.0	0.0	0.0	0.0	0.0	0.0	0.0	73.0	0.0	1027.0	730.0	50.0	85.0	0.0	0.0	0.0	0.0	0.0	0.0	0.0	41.0	0.0	716.0	596.0	24.0	0.0	0.0	0.0	0.0	0.0	0.0	0.0	0.0	50.0	0.0	637.0	661.0	217.0	52.0	0.0
1e994910b44683e96c37da4cd04862a4	0.0	0.0	0.0	0.0	0.0	0.0	0.0	0.0	0.0	0.0	0.0	0.0	0.0	0.0	0.0	0.0	0.0	0.0	0.0	0.0	0.0	0.0	0.0	1650.0	0.0	0.0	0.0	0.0	0.0	0.0	0.0	0.0	0.0	0.0	0.0	0.0	10725.0	0.0	0.0	0.0	0.0	0.0	0.0	0.0	0.0	0.0	0.0	0.0	0.0
7dbf14ee08f4641e1311b04a568645ef	0.0	0.0	0.0	0.0	0.0	0.0	0.0	0.0	0.0	0.0	0.0	0.0	0.0	0.0	0.0	0.0	0.0	1653.0	0.0	0.0	0.0	0.0	0.0	0.0	0.0	0.0	0.0	31.0	0.0	0.0	0.0	31.0	0.0	43.0	8880.0	144.0	0.0	0.0	0.0	63.0	0.0	0.0	0.0	0.0	0.0	0.0	0.0	0.0	0.0
347716bb5136891ef74d6eb5d119e41a	0.0	454.0	0.0	145.0	0.0	0.0	0.0	597.0	473.0	114.0	112.0	17.0	0.0	31.0	0.0	0.0	182.0	10.0	326.0	299.0	342.0	617.0	109.0	24.0	16.0	27.0	8.0	24.0	0.0	120.0	65.0	359.0	225.0	199.0	14.0	18.0	0.0	0.0	0.0	32.0	23.0	0.0	210.0	74.0	285.0	300.0	275.0	294.0	0.0
08220c63935e60ddef0830ac0cd3a6c5	0.0	0.0	0.0	0.0	0.0	0.0	0.0	0.0	0.0	0.0	0.0	0.0	0.0	0.0	0.0	0.0	0.0	0.0	0.0	0.0	0.0	0.0	0.0	0.0	0.0	0.0	1133.0	0.0	0.0	36.0	0.0	0.0	0.0	20.0	0.0	0.0	0.0	0.0	967.0	0.0	0.0	0.0	41.0	0.0	0.0	0.0	0.0	74.0	5071.0
64edc344889f4279a1292afbe81dc043	0.0	15.0	0.0	0.0	0.0	0.0	0.0	37.0	0.0	0.0	16.0	10.0	16.0	323.0	121.0	0.0	38.0	202.0	500.0	417.0	75.0	134.0	17.0	22.0	51.0	166.0	0.0	249.0	0.0	0.0	378.0	210.0	387.0	52.0	0.0	0.0	0.0	45.0	14.0	87.0	114.0	0.0	0.0	371.0	463.0	251.0	84.0	64.0	0.0
4b9a9d8c4e661b02fad5ef87318e4020	0.0	0.0	0.0	0.0	0.0	0.0	0.0	45.0	0.0	0.0	0.0	0.0	0.0	79.0	6.0	0.0	20.0	0.0	901.0	773.0	10.0	10.0	0.0	0.0	10.0	40.0	0.0	25.0	0.0	0.0	49.0	454.0	522.0	0.0	0.0	0.0	0.0	14.0	0.0	40.0	17.0	0.0	0.0	71.0	840.0	796.0	87.0	12.0	0.0
f698bc60e827ed25fbba1b6bc4745a33	0.0	83.0	0.0	0.0	0.0	0.0	0.0	178.0	61.0	0.0	216.0	45.0	0.0	117.0	51.0	0.0	168.0	50.0	104.0	119.0	316.0	863.0	258.0	48.0	106.0	121.0	17.0	211.0	0.0	21.0	137.0	169.0	118.0	193.0	0.0	172.0	16.0	35.0	0.0	270.0	212.0	0.0	138.0	147.0	124.0	110.0	331.0	229.0	11.0
e959f2d4b8fd92b6dd19e4244fb46f0a	0.0	1445.0	0.0	0.0	0.0	0.0	0.0	482.0	83.0	0.0	0.0	0.0	0.0	0.0	0.0	0.0	347.0	0.0	37.0	30.0	138.0	0.0	0.0	0.0	0.0	0.0	0.0	0.0	0.0	659.0	0.0	37.0	28.0	88.0	0.0	0.0	0.0	0.0	0.0	0.0	0.0	0.0	1244.0	0.0	37.0	40.0	553.0	62.0	0.0
0da2bed32d81f8414579000bb6b383ce	0.0	151.0	0.0	0.0	0.0	0.0	0.0	0.0	32.0	0.0	0.0	9.0	0.0	0.0	0.0	0.0	0.0	0.0	0.0	0.0	59.0	0.0	0.0	0.0	0.0	0.0	654.0	0.0	0.0	896.0	0.0	0.0	0.0	84.0	0.0	0.0	0.0	0.0	0.0	0.0	0.0	0.0	0.0	0.0	0.0	0.0	0.0	0.0	0.0
dd8d49ec775b64c5c0eaf87db986b38f	0.0	1506.0	21.0	0.0	0.0	0.0	0.0	242.0	264.0	19.0	79.0	0.0	0.0	0.0	0.0	0.0	245.0	0.0	0.0	0.0	288.0	445.0	112.0	0.0	0.0	0.0	0.0	0.0	0.0	1494.0	0.0	0.0	0.0	235.0	44.0	0.0	0.0	0.0	0.0	0.0	0.0	0.0	739.0	0.0	0.0	0.0	225.0	159.0	0.0
6a24da38d8970dc40fe54b8eed8a835a	0.0	0.0	0.0	0.0	0.0	0.0	0.0	0.0	0.0	0.0	0.0	0.0	0.0	0.0	0.0	0.0	0.0	0.0	0.0	0.0	32.0	0.0	0.0	0.0	0.0	0.0	1437.0	0.0	0.0	0.0	0.0	0.0	0.0	38.0	0.0	0.0	0.0	0.0	329.0	0.0	0.0	0.0	0.0	0.0	0.0	0.0	0.0	119.0	6814.0
56710e7205e713d843b6a64b63b4803d	0.0	185.0	0.0	0.0	0.0	0.0	0.0	58.0	0.0	0.0	234.0	139.0	0.0	204.0	200.0	0.0	56.0	148.0	42.0	51.0	116.0	166.0	362.0	194.0	253.0	239.0	0.0	211.0	0.0	69.0	210.0	44.0	24.0	72.0	0.0	130.0	0.0	183.0	0.0	151.0	296.0	0.0	298.0	227.0	39.0	48.0	49.0	181.0	0.0
4b64dd88805bc3dca176c6e917c92d81	0.0	25.0	0.0	0.0	0.0	0.0	0.0	182.0	358.0	10.0	319.0	517.0	0.0	18.0	0.0	0.0	811.0	0.0	0.0	0.0	496.0	293.0	616.0	717.0	14.0	15.0	0.0	0.0	0.0	17.0	0.0	0.0	0.0	467.0	28.0	324.0	20.0	8.0	0.0	0.0	25.0	0.0	228.0	0.0	0.0	0.0	157.0	212.0	0.0
0450b28abc45714f2c2e3b2f30bbb4cf	0.0	0.0	0.0	0.0	0.0	0.0	0.0	0.0	0.0	0.0	0.0	10.0	0.0	648.0	17.0	0.0	0.0	0.0	0.0	0.0	0.0	0.0	22.0	16.0	651.0	1676.0	8.0	108.0	0.0	0.0	94.0	0.0	0.0	0.0	0.0	20.0	0.0	426.0	0.0	711.0	255.0	0.0	0.0	100.0	0.0	0.0	0.0	0.0	0.0
476222b970d79ce648d99e7bb76b179d	0.0	0.0	0.0	0.0	0.0	0.0	0.0	0.0	35.0	0.0	0.0	0.0	0.0	0.0	0.0	0.0	0.0	0.0	835.0	736.0	0.0	0.0	0.0	0.0	0.0	0.0	0.0	0.0	0.0	0.0	19.0	670.0	681.0	0.0	0.0	0.0	0.0	0.0	0.0	0.0	0.0	0.0	0.0	0.0	649.0	603.0	20.0	0.0	0.0
f2d693689c88ce5d49a45b49e0dccff1	0.0	0.0	0.0	0.0	0.0	0.0	0.0	326.0	624.0	0.0	0.0	0.0	0.0	0.0	0.0	0.0	490.0	0.0	0.0	0.0	963.0	124.0	0.0	0.0	0.0	0.0	0.0	0.0	0.0	0.0	0.0	0.0	0.0	810.0	0.0	0.0	0.0	0.0	0.0	0.0	0.0	0.0	0.0	0.0	0.0	0.0	388.0	1437.0	0.0
69c8e9c0e29290e25a0ea01f241ac005	0.0	0.0	0.0	0.0	0.0	0.0	0.0	0.0	0.0	0.0	110.0	1634.0	0.0	0.0	0.0	0.0	0.0	42.0	0.0	0.0	36.0	0.0	51.0	1857.0	0.0	0.0	0.0	40.0	0.0	0.0	44.0	0.0	0.0	0.0	0.0	324.0	0.0	0.0	65.0	0.0	17.0	0.0	0.0	41.0	0.0	0.0	0.0	0.0	0.0
fe8c8a9a5a0157c514051708618ce535	0.0	47.0	0.0	0.0	0.0	0.0	0.0	143.0	0.0	0.0	47.0	0.0	0.0	197.0	114.0	0.0	102.0	33.0	213.0	174.0	45.0	212.0	69.0	14.0	212.0	282.0	0.0	263.0	0.0	0.0	203.0	474.0	135.0	30.0	0.0	22.0	0.0	90.0	0.0	316.0	201.0	0.0	50.0	316.0	281.0	208.0	143.0	142.0	0.0
699b9ea66bef1f4ca49569657137341e	0.0	146.0	0.0	0.0	0.0	0.0	0.0	257.0	147.0	0.0	0.0	257.0	0.0	0.0	50.0	0.0	544.0	53.0	0.0	0.0	160.0	0.0	0.0	414.0	0.0	69.0	121.0	50.0	0.0	113.0	131.0	0.0	0.0	194.0	0.0	31.0	0.0	20.0	25.0	101.0	85.0	0.0	498.0	98.0	0.0	0.0	213.0	64.0	0.0
f9491c3e6b9696bee439b98d32336180	0.0	139.0	0.0	0.0	0.0	0.0	0.0	133.0	124.0	0.0	124.0	74.0	0.0	122.0	100.0	0.0	253.0	253.0	28.0	15.0	318.0	0.0	121.0	71.0	134.0	285.0	101.0	212.0	0.0	110.0	116.0	0.0	15.0	325.0	0.0	163.0	0.0	186.0	108.0	77.0	81.0	0.0	204.0	100.0	22.0	0.0	119.0	119.0	0.0
1ab00f6d5c276854565f999600a5f108	0.0	204.0	0.0	0.0	0.0	0.0	0.0	87.0	145.0	0.0	379.0	113.0	141.0	234.0	236.0	0.0	57.0	89.0	94.0	70.0	133.0	561.0	323.0	220.0	137.0	230.0	0.0	280.0	0.0	0.0	138.0	182.0	41.0	60.0	0.0	84.0	0.0	79.0	0.0	276.0	122.0	0.0	189.0	252.0	101.0	54.0	40.0	160.0	0.0
53b0bf16a3ebf64cb2ca3854a7853e91	0.0	0.0	0.0	0.0	0.0	0.0	0.0	0.0	0.0	0.0	0.0	0.0	0.0	0.0	0.0	0.0	0.0	0.0	600.0	1098.0	18.0	0.0	0.0	0.0	0.0	0.0	0.0	0.0	0.0	0.0	0.0	514.0	781.0	0.0	0.0	0.0	0.0	0.0	0.0	0.0	0.0	0.0	0.0	0.0	786.0	783.0	0.0	0.0	0.0
398b27b58cd45cd00d44f536a9411b08	0.0	0.0	0.0	0.0	0.0	0.0	0.0	110.0	91.0	0.0	0.0	0.0	0.0	0.0	0.0	0.0	0.0	0.0	563.0	696.0	96.0	0.0	0.0	0.0	0.0	0.0	0.0	0.0	0.0	0.0	0.0	379.0	645.0	81.0	0.0	0.0	0.0	0.0	0.0	0.0	0.0	0.0	0.0	0.0	632.0	709.0	224.0	107.0	0.0
edcfb96c9964f3f9dc6f0621861a0b2f	0.0	0.0	0.0	0.0	0.0	0.0	0.0	0.0	254.0	0.0	0.0	0.0	0.0	0.0	0.0	0.0	0.0	0.0	0.0	0.0	254.0	0.0	0.0	0.0	0.0	0.0	0.0	45.0	0.0	0.0	0.0	0.0	0.0	752.0	0.0	0.0	82.0	52.0	0.0	0.0	0.0	0.0	0.0	0.0	0.0	0.0	107.0	78.0	0.0
ad72127c01dac114c005c83404612b5d	0.0	61.0	0.0	0.0	0.0	0.0	0.0	110.0	62.0	0.0	878.0	193.0	0.0	0.0	28.0	0.0	114.0	25.0	0.0	0.0	272.0	1172.0	1346.0	365.0	32.0	32.0	0.0	73.0	0.0	33.0	41.0	0.0	0.0	265.0	23.0	485.0	0.0	0.0	0.0	0.0	0.0	0.0	97.0	36.0	0.0	0.0	93.0	395.0	0.0
5f510cf434513fffae3da23d8a55ced4	0.0	0.0	0.0	0.0	0.0	0.0	0.0	0.0	95.0	0.0	0.0	0.0	0.0	544.0	290.0	0.0	0.0	69.0	131.0	119.0	0.0	181.0	0.0	0.0	94.0	131.0	114.0	376.0	0.0	0.0	325.0	100.0	111.0	0.0	0.0	0.0	0.0	42.0	0.0	152.0	304.0	0.0	0.0	488.0	96.0	107.0	0.0	56.0	0.0
3b50e9874fa67e04b49f5a59ecf0059a	0.0	7.0	0.0	0.0	0.0	0.0	0.0	35.0	58.0	0.0	562.0	643.0	0.0	0.0	0.0	0.0	67.0	50.0	0.0	0.0	74.0	76.0	617.0	923.0	25.0	23.0	20.0	62.0	0.0	0.0	29.0	0.0	0.0	127.0	0.0	591.0	106.0	45.0	346.0	24.0	0.0	0.0	25.0	0.0	0.0	10.0	20.0	57.0	0.0
f472eb6b56eccc5ffe281514e21802cd	0.0	66.0	0.0	0.0	0.0	0.0	0.0	89.0	134.0	0.0	46.0	0.0	0.0	256.0	204.0	0.0	0.0	22.0	280.0	169.0	48.0	68.0	37.0	34.0	128.0	191.0	44.0	165.0	0.0	0.0	126.0	688.0	182.0	42.0	0.0	0.0	0.0	71.0	0.0	349.0	152.0	0.0	0.0	158.0	347.0	268.0	51.0	69.0	0.0
1311edfd06cb369478fd4ac2410a3bfd	0.0	0.0	0.0	0.0	0.0	0.0	0.0	0.0	154.0	122.0	417.0	460.0	0.0	0.0	0.0	0.0	0.0	0.0	178.0	156.0	0.0	792.0	608.0	647.0	0.0	116.0	0.0	0.0	0.0	0.0	78.0	149.0	98.0	0.0	0.0	254.0	0.0	0.0	0.0	0.0	91.0	0.0	0.0	78.0	145.0	134.0	0.0	258.0	0.0
05e6f0c7be392dabdf7361d575a66819	0.0	54.0	0.0	0.0	0.0	0.0	0.0	0.0	51.0	0.0	0.0	0.0	0.0	0.0	0.0	0.0	0.0	0.0	0.0	0.0	67.0	0.0	0.0	0.0	0.0	0.0	792.0	0.0	0.0	937.0	0.0	0.0	0.0	131.0	0.0	0.0	0.0	0.0	0.0	0.0	0.0	0.0	0.0	0.0	0.0	0.0	20.0	0.0	0.0
9d0016d8de4b10b574d714d45aae6143	0.0	12.0	0.0	0.0	0.0	0.0	0.0	0.0	0.0	0.0	0.0	0.0	0.0	0.0	0.0	0.0	0.0	0.0	931.0	789.0	26.0	0.0	0.0	0.0	0.0	0.0	0.0	0.0	0.0	19.0	0.0	466.0	601.0	0.0	0.0	0.0	0.0	0.0	0.0	0.0	0.0	0.0	14.0	0.0	630.0	713.0	13.0	14.0	0.0
c2e86c06a23f4cdd47e03f9ce22fe0f9	0.0	118.0	0.0	0.0	0.0	0.0	0.0	197.0	136.0	0.0	0.0	0.0	0.0	0.0	0.0	0.0	234.0	0.0	301.0	328.0	197.0	745.0	158.0	0.0	148.0	142.0	0.0	0.0	0.0	0.0	0.0	252.0	257.0	91.0	0.0	0.0	0.0	0.0	0.0	150.0	0.0	0.0	150.0	0.0	201.0	189.0	213.0	421.0	0.0
7c338eeece15edbfcf8ed52c568f6fc2	0.0	179.0	0.0	0.0	0.0	0.0	0.0	219.0	332.0	0.0	0.0	0.0	0.0	369.0	119.0	0.0	28.0	34.0	195.0	199.0	398.0	166.0	0.0	0.0	0.0	93.0	0.0	82.0	0.0	148.0	177.0	233.0	176.0	266.0	0.0	0.0	0.0	36.0	0.0	124.0	0.0	0.0	0.0	186.0	189.0	175.0	278.0	100.0	0.0
9378156aa4e35b1f3056fb5a65d0cf61	0.0	0.0	0.0	0.0	0.0	0.0	0.0	0.0	0.0	0.0	1156.0	986.0	0.0	37.0	35.0	0.0	0.0	0.0	0.0	0.0	0.0	28.0	673.0	1444.0	42.0	55.0	0.0	57.0	0.0	0.0	0.0	0.0	0.0	0.0	61.0	1978.0	0.0	0.0	0.0	38.0	0.0	0.0	0.0	0.0	0.0	0.0	0.0	0.0	0.0
3667bdb79bae37e87cc801ab34639b3e	0.0	117.0	0.0	0.0	0.0	0.0	0.0	67.0	92.0	0.0	41.0	78.0	0.0	324.0	266.0	0.0	97.0	258.0	100.0	68.0	93.0	109.0	57.0	64.0	99.0	173.0	198.0	214.0	0.0	111.0	302.0	81.0	67.0	59.0	0.0	0.0	0.0	120.0	35.0	151.0	198.0	0.0	90.0	280.0	83.0	46.0	72.0	52.0	0.0
9ec4187530f3b9073db8875e9551e385	0.0	0.0	0.0	19.0	0.0	0.0	0.0	0.0	0.0	0.0	0.0	0.0	0.0	0.0	490.0	0.0	0.0	361.0	42.0	47.0	0.0	0.0	0.0	0.0	0.0	31.0	0.0	930.0	0.0	0.0	828.0	33.0	38.0	0.0	0.0	0.0	0.0	0.0	0.0	47.0	777.0	0.0	0.0	829.0	43.0	31.0	0.0	0.0	0.0
9f81b529f0ed2f9bfbccee49b97187d3	0.0	138.0	0.0	0.0	0.0	0.0	0.0	0.0	0.0	0.0	0.0	0.0	0.0	0.0	0.0	0.0	0.0	0.0	0.0	0.0	58.0	0.0	0.0	0.0	0.0	0.0	329.0	0.0	0.0	1262.0	0.0	0.0	0.0	124.0	0.0	0.0	0.0	0.0	0.0	0.0	0.0	0.0	0.0	0.0	0.0	0.0	0.0	0.0	0.0
ffa37dc5de1dfb59cd8f7270b4aa78fb	0.0	0.0	0.0	0.0	0.0	0.0	0.0	0.0	0.0	0.0	0.0	0.0	0.0	0.0	0.0	0.0	0.0	0.0	0.0	0.0	0.0	0.0	0.0	0.0	0.0	0.0	0.0	0.0	0.0	43.0	0.0	33.0	0.0	9414.0	164.0	0.0	0.0	0.0	0.0	0.0	0.0	0.0	0.0	0.0	0.0	0.0	0.0	0.0	0.0
9fc783bad0acc7e1cbbc51c0bbf9abd0	0.0	23.0	0.0	0.0	0.0	0.0	0.0	72.0	0.0	0.0	0.0	0.0	0.0	0.0	0.0	0.0	0.0	0.0	86.0	63.0	106.0	0.0	0.0	0.0	0.0	0.0	0.0	0.0	0.0	82.0	0.0	46.0	49.0	77.0	0.0	0.0	0.0	0.0	571.0	0.0	0.0	0.0	52.0	0.0	63.0	74.0	108.0	173.0	5044.0
30ada6e0a5a8b8bd031ed8d03236519a	0.0	95.0	89.0	210.0	0.0	0.0	0.0	29.0	0.0	0.0	146.0	78.0	0.0	296.0	83.0	0.0	35.0	249.0	12.0	0.0	0.0	105.0	116.0	149.0	272.0	383.0	0.0	179.0	0.0	31.0	388.0	0.0	0.0	22.0	0.0	81.0	0.0	156.0	0.0	226.0	252.0	0.0	89.0	248.0	0.0	0.0	0.0	84.0	0.0
3b945aa6a66a6c2fe1c2cd13c0c2bfcd	0.0	655.0	0.0	0.0	0.0	0.0	0.0	276.0	167.0	0.0	25.0	75.0	0.0	0.0	0.0	0.0	316.0	18.0	0.0	0.0	299.0	23.0	32.0	80.0	0.0	0.0	0.0	0.0	0.0	940.0	0.0	0.0	0.0	374.0	20.0	37.0	0.0	0.0	14.0	0.0	0.0	0.0	719.0	27.0	0.0	0.0	256.0	53.0	0.0
e416d0916760d2fc17b616e2ac3ad855	0.0	68.0	0.0	0.0	154.0	148.0	885.0	171.0	0.0	652.0	214.0	184.0	0.0	0.0	229.0	0.0	343.0	272.0	0.0	0.0	0.0	0.0	36.0	176.0	55.0	0.0	0.0	0.0	287.0	0.0	0.0	0.0	0.0	0.0	73.0	283.0	208.0	69.0	286.0	0.0	0.0	591.0	111.0	0.0	0.0	0.0	112.0	0.0	74.0
02a021a4a33ccd51f4b020422088397b	0.0	0.0	0.0	260.0	0.0	0.0	0.0	27.0	0.0	0.0	38.0	27.0	0.0	83.0	244.0	0.0	54.0	255.0	0.0	0.0	56.0	48.0	55.0	0.0	68.0	304.0	0.0	832.0	0.0	0.0	356.0	0.0	0.0	50.0	0.0	37.0	0.0	69.0	0.0	95.0	264.0	0.0	16.0	308.0	0.0	0.0	0.0	42.0	0.0
bc9a99e95c42d814dbaeab935b2ba74c	0.0	0.0	0.0	0.0	0.0	0.0	0.0	59.0	178.0	0.0	0.0	0.0	0.0	0.0	0.0	0.0	0.0	0.0	0.0	0.0	155.0	0.0	0.0	0.0	0.0	0.0	3630.0	0.0	0.0	63.0	0.0	0.0	0.0	294.0	60.0	0.0	111.0	0.0	0.0	0.0	0.0	0.0	0.0	0.0	0.0	0.0	41.0	0.0	66.0
be88e4d3065c7635dda8d854e93850ed	0.0	467.0	0.0	0.0	0.0	0.0	0.0	175.0	0.0	0.0	0.0	0.0	0.0	84.0	0.0	0.0	149.0	0.0	342.0	328.0	63.0	154.0	0.0	0.0	62.0	74.0	0.0	0.0	0.0	117.0	48.0	395.0	255.0	62.0	0.0	0.0	0.0	0.0	0.0	0.0	0.0	0.0	397.0	0.0	241.0	258.0	169.0	129.0	0.0
a03e297d34ac672d673b3253093914e4	0.0	250.0	0.0	0.0	0.0	0.0	0.0	110.0	208.0	0.0	67.0	906.0	0.0	0.0	0.0	0.0	112.0	72.0	0.0	0.0	248.0	74.0	76.0	1092.0	0.0	0.0	64.0	0.0	0.0	88.0	31.0	0.0	0.0	235.0	0.0	150.0	15.0	0.0	570.0	22.0	0.0	0.0	173.0	14.0	0.0	0.0	132.0	103.0	0.0
01514b1eefaab7c2b75c8a9d0f1c85e6	0.0	214.0	0.0	0.0	0.0	0.0	0.0	284.0	550.0	0.0	0.0	0.0	126.0	206.0	0.0	0.0	80.0	0.0	0.0	0.0	334.0	0.0	0.0	0.0	0.0	70.0	0.0	84.0	0.0	225.0	0.0	0.0	0.0	378.0	32.0	0.0	0.0	0.0	236.0	0.0	250.0	0.0	57.0	0.0	0.0	0.0	477.0	224.0	0.0
107273e73071282e4d0f4a0b46548da5	0.0	94.0	0.0	0.0	0.0	0.0	0.0	62.0	101.0	0.0	88.0	100.0	0.0	145.0	170.0	0.0	101.0	84.0	0.0	11.0	136.0	31.0	149.0	125.0	315.0	158.0	106.0	168.0	0.0	146.0	57.0	19.0	0.0	113.0	33.0	134.0	113.0	179.0	99.0	79.0	0.0	0.0	86.0	57.0	25.0	0.0	91.0	304.0	57.0
03509702bb8b191d22709cd052e4612a	0.0	94.0	0.0	0.0	0.0	0.0	0.0	0.0	41.0	0.0	0.0	0.0	0.0	0.0	0.0	0.0	0.0	0.0	0.0	0.0	139.0	0.0	0.0	0.0	0.0	0.0	529.0	0.0	0.0	963.0	0.0	0.0	0.0	203.0	0.0	0.0	0.0	0.0	0.0	0.0	0.0	0.0	53.0	0.0	0.0	0.0	57.0	29.0	597.0
2a720f2bb26470ac9599bebf608757ac	0.0	217.0	0.0	0.0	0.0	0.0	0.0	438.0	119.0	0.0	13.0	0.0	0.0	56.0	9.0	0.0	412.0	10.0	7.0	12.0	655.0	123.0	11.0	10.0	14.0	14.0	14.0	26.0	0.0	164.0	23.0	0.0	19.0	424.0	0.0	0.0	0.0	0.0	0.0	20.0	0.0	0.0	211.0	0.0	10.0	13.0	765.0	370.0	0.0
18a735528faa18075b5756ea18638874	0.0	104.0	0.0	0.0	0.0	0.0	0.0	300.0	69.0	0.0	85.0	0.0	0.0	30.0	0.0	0.0	285.0	0.0	104.0	116.0	223.0	479.0	115.0	0.0	0.0	70.0	0.0	0.0	0.0	30.0	264.0	91.0	106.0	146.0	0.0	31.0	0.0	0.0	0.0	83.0	97.0	0.0	87.0	208.0	107.0	106.0	519.0	316.0	0.0
11b50e80047289f589868d85531954f4	0.0	283.0	0.0	0.0	0.0	0.0	0.0	80.0	112.0	0.0	0.0	0.0	0.0	0.0	0.0	0.0	178.0	0.0	0.0	0.0	338.0	0.0	0.0	0.0	0.0	0.0	0.0	0.0	0.0	274.0	0.0	39.0	50.0	654.0	0.0	0.0	0.0	0.0	0.0	0.0	0.0	0.0	632.0	0.0	44.0	48.0	55.0	0.0	0.0
5a5620cf1d95d4626397b5fe71892e0a	0.0	31.0	0.0	0.0	0.0	0.0	0.0	87.0	0.0	0.0	303.0	626.0	0.0	0.0	12.0	0.0	72.0	21.0	22.0	20.0	151.0	429.0	611.0	909.0	0.0	0.0	0.0	20.0	0.0	8.0	61.0	0.0	0.0	119.0	0.0	207.0	0.0	0.0	0.0	21.0	41.0	0.0	33.0	64.0	0.0	0.0	80.0	270.0	0.0
ed039cbff88ddc9dbed020e880caaea0	0.0	1450.0	0.0	0.0	0.0	0.0	0.0	189.0	112.0	0.0	0.0	0.0	0.0	0.0	0.0	0.0	224.0	0.0	0.0	0.0	94.0	0.0	0.0	0.0	0.0	0.0	0.0	0.0	0.0	489.0	0.0	0.0	0.0	95.0	0.0	0.0	0.0	0.0	51.0	0.0	0.0	0.0	1851.0	0.0	0.0	0.0	111.0	112.0	0.0
df5a202cb8b5dd965d25b663c02af8d0	0.0	106.0	0.0	0.0	0.0	0.0	0.0	78.0	393.0	8.0	17.0	164.0	0.0	70.0	50.0	0.0	28.0	83.0	53.0	60.0	301.0	42.0	0.0	180.0	73.0	31.0	0.0	0.0	0.0	271.0	177.0	38.0	44.0	250.0	0.0	0.0	0.0	0.0	0.0	0.0	0.0	0.0	26.0	147.0	46.0	49.0	193.0	149.0	0.0
a3ae3c687963932fa954dcfe04ea8f17	0.0	0.0	0.0	205.0	0.0	0.0	0.0	123.0	100.0	0.0	325.0	128.0	0.0	0.0	0.0	0.0	687.0	377.0	0.0	0.0	248.0	0.0	669.0	169.0	0.0	46.0	0.0	149.0	0.0	0.0	0.0	0.0	0.0	534.0	179.0	930.0	381.0	0.0	0.0	0.0	0.0	0.0	172.0	0.0	0.0	0.0	0.0	46.0	0.0
54d9aba369f5b002ebed85fb76fcaf37	0.0	0.0	0.0	0.0	0.0	0.0	0.0	0.0	0.0	0.0	0.0	0.0	0.0	63.0	191.0	0.0	0.0	62.0	485.0	334.0	0.0	19.0	0.0	0.0	53.0	93.0	0.0	128.0	0.0	0.0	220.0	284.0	310.0	0.0	0.0	0.0	0.0	49.0	0.0	94.0	78.0	0.0	0.0	232.0	331.0	336.0	24.0	0.0	0.0
534392c0b002e6d28584cd12cfcf23c4	0.0	0.0	0.0	0.0	0.0	0.0	0.0	139.0	2948.0	21.0	32.0	0.0	0.0	0.0	0.0	0.0	81.0	0.0	0.0	0.0	1210.0	295.0	99.0	0.0	0.0	0.0	0.0	0.0	0.0	0.0	0.0	0.0	0.0	1236.0	0.0	11.0	0.0	0.0	0.0	0.0	0.0	0.0	0.0	0.0	0.0	0.0	58.0	275.0	0.0
70c039d8c51974900eb441e93620c97e	0.0	0.0	0.0	0.0	0.0	0.0	0.0	0.0	0.0	0.0	0.0	0.0	0.0	0.0	0.0	0.0	0.0	0.0	566.0	808.0	0.0	0.0	0.0	0.0	0.0	0.0	0.0	0.0	0.0	0.0	0.0	347.0	587.0	0.0	0.0	0.0	0.0	0.0	0.0	0.0	0.0	0.0	0.0	0.0	727.0	673.0	63.0	0.0	0.0
2a4ba3d8829bb1be5f70251b3e387bb1	0.0	91.0	0.0	0.0	0.0	0.0	0.0	145.0	63.0	0.0	281.0	274.0	0.0	125.0	32.0	0.0	205.0	32.0	0.0	0.0	262.0	647.0	332.0	327.0	40.0	56.0	0.0	108.0	0.0	0.0	166.0	0.0	0.0	148.0	13.0	110.0	0.0	13.0	0.0	50.0	190.0	0.0	80.0	127.0	0.0	9.0	95.0	403.0	11.0
7580ff42ec296410fd9b751933c26164	0.0	198.0	0.0	190.0	0.0	0.0	0.0	60.0	77.0	0.0	151.0	130.0	342.0	265.0	23.0	0.0	64.0	47.0	0.0	0.0	62.0	140.0	121.0	207.0	269.0	235.0	0.0	44.0	0.0	56.0	86.0	0.0	0.0	0.0	0.0	82.0	0.0	142.0	17.0	260.0	121.0	0.0	138.0	89.0	0.0	0.0	0.0	112.0	0.0
8ceae18ee0348d694b1a6f77def3b22e	0.0	0.0	0.0	0.0	0.0	0.0	0.0	20.0	0.0	0.0	18.0	18.0	0.0	0.0	11.0	0.0	46.0	304.0	346.0	332.0	42.0	0.0	46.0	49.0	74.0	150.0	19.0	33.0	0.0	0.0	33.0	177.0	339.0	38.0	87.0	35.0	683.0	69.0	49.0	21.0	23.0	0.0	22.0	39.0	340.0	423.0	44.0	49.0	0.0
53b227995a6a99a320f4efd39444e8ff	0.0	35.0	0.0	0.0	0.0	0.0	0.0	87.0	0.0	0.0	0.0	0.0	0.0	0.0	0.0	0.0	27.0	0.0	562.0	428.0	0.0	0.0	0.0	0.0	0.0	0.0	0.0	0.0	0.0	31.0	21.0	491.0	429.0	0.0	0.0	0.0	0.0	0.0	0.0	0.0	0.0	0.0	0.0	0.0	424.0	468.0	96.0	24.0	0.0
aed191bac0b1c3264208a084af848bed	0.0	176.0	0.0	0.0	0.0	0.0	0.0	0.0	80.0	0.0	0.0	0.0	0.0	0.0	0.0	0.0	0.0	399.0	169.0	129.0	175.0	32.0	0.0	0.0	0.0	0.0	100.0	0.0	0.0	158.0	0.0	170.0	126.0	348.0	103.0	0.0	111.0	0.0	45.0	0.0	0.0	0.0	385.0	0.0	141.0	148.0	0.0	144.0	106.0
e215e862bc4bc45d1db165e07ba72a81	0.0	0.0	0.0	0.0	0.0	0.0	0.0	24.0	0.0	0.0	0.0	537.0	0.0	0.0	52.0	0.0	159.0	85.0	0.0	0.0	29.0	13.0	30.0	904.0	0.0	20.0	152.0	80.0	0.0	8.0	221.0	0.0	0.0	0.0	0.0	0.0	0.0	0.0	0.0	0.0	194.0	0.0	68.0	175.0	0.0	0.0	0.0	0.0	0.0
1744f4c8c449819fa00f470f31eb5ab5	0.0	0.0	0.0	0.0	0.0	0.0	0.0	0.0	0.0	0.0	0.0	0.0	0.0	0.0	0.0	0.0	0.0	183.0	0.0	0.0	0.0	0.0	0.0	0.0	0.0	0.0	0.0	0.0	0.0	0.0	0.0	0.0	0.0	36.0	7015.0	133.0	84.0	0.0	0.0	44.0	0.0	0.0	0.0	0.0	0.0	0.0	0.0	0.0	0.0
754165389d1d58c2eec530e907fc5d65	0.0	0.0	0.0	0.0	0.0	0.0	0.0	100.0	0.0	0.0	0.0	0.0	0.0	95.0	0.0	0.0	0.0	0.0	195.0	271.0	0.0	158.0	0.0	0.0	335.0	162.0	0.0	93.0	0.0	0.0	136.0	204.0	189.0	0.0	0.0	0.0	0.0	171.0	0.0	304.0	262.0	0.0	0.0	151.0	176.0	181.0	129.0	158.0	0.0
3ba61e247fcd56e5d989568543916901	0.0	71.0	0.0	0.0	0.0	0.0	0.0	0.0	0.0	0.0	0.0	0.0	0.0	0.0	0.0	0.0	0.0	0.0	0.0	0.0	0.0	0.0	0.0	0.0	0.0	0.0	39.0	0.0	0.0	838.0	0.0	0.0	0.0	0.0	0.0	0.0	0.0	0.0	0.0	0.0	0.0	0.0	0.0	0.0	0.0	0.0	0.0	0.0	292.0
74a23a7905ecbc979af2c844d6586ae1	0.0	144.0	0.0	0.0	0.0	0.0	0.0	803.0	79.0	0.0	0.0	0.0	0.0	0.0	6.0	0.0	419.0	0.0	0.0	0.0	86.0	0.0	0.0	0.0	0.0	0.0	0.0	0.0	0.0	148.0	29.0	0.0	0.0	52.0	0.0	0.0	0.0	0.0	53.0	0.0	11.0	0.0	154.0	23.0	0.0	0.0	865.0	37.0	0.0
01b83ab7847cd02b3473612a31395619	0.0	142.0	0.0	0.0	0.0	0.0	0.0	266.0	199.0	0.0	36.0	26.0	0.0	50.0	93.0	0.0	269.0	42.0	39.0	40.0	163.0	582.0	102.0	41.0	24.0	0.0	0.0	0.0	0.0	50.0	71.0	31.0	0.0	95.0	0.0	72.0	0.0	0.0	0.0	15.0	0.0	0.0	244.0	59.0	36.0	30.0	494.0	239.0	0.0
65826f97891eea7bdb223108661abd97	0.0	0.0	0.0	0.0	0.0	0.0	0.0	0.0	0.0	0.0	0.0	0.0	0.0	0.0	0.0	0.0	0.0	5925.0	0.0	0.0	0.0	0.0	0.0	0.0	0.0	26.0	0.0	67.0	0.0	0.0	0.0	0.0	0.0	0.0	0.0	0.0	662.0	29.0	0.0	0.0	0.0	0.0	0.0	0.0	0.0	0.0	0.0	0.0	0.0
1f2be97caa9599dc6fd1521953734180	0.0	70.0	221.0	472.0	0.0	0.0	0.0	45.0	61.0	0.0	53.0	83.0	0.0	323.0	87.0	0.0	48.0	94.0	0.0	0.0	65.0	165.0	75.0	121.0	274.0	279.0	17.0	101.0	0.0	0.0	191.0	0.0	0.0	26.0	0.0	40.0	0.0	89.0	0.0	220.0	201.0	0.0	47.0	169.0	0.0	0.0	0.0	117.0	0.0
b9ec925948ce85275d7f971e588f0b39	0.0	0.0	0.0	0.0	0.0	0.0	0.0	115.0	58.0	37.0	0.0	0.0	0.0	0.0	0.0	0.0	83.0	0.0	454.0	439.0	39.0	153.0	0.0	0.0	54.0	45.0	0.0	0.0	0.0	0.0	34.0	381.0	370.0	0.0	0.0	0.0	0.0	19.0	0.0	57.0	0.0	0.0	0.0	0.0	339.0	386.0	178.0	129.0	0.0
d6316ae651d3931beda3e7e76844e710	0.0	186.0	0.0	0.0	0.0	0.0	0.0	142.0	0.0	0.0	137.0	178.0	0.0	0.0	140.0	0.0	332.0	91.0	0.0	0.0	213.0	111.0	285.0	214.0	0.0	0.0	0.0	0.0	0.0	101.0	0.0	0.0	0.0	202.0	0.0	142.0	0.0	0.0	0.0	0.0	0.0	0.0	287.0	0.0	0.0	0.0	298.0	126.0	0.0
3cf9109295c4ca660c5425a2a2dc1070	0.0	0.0	0.0	0.0	0.0	0.0	0.0	0.0	0.0	0.0	634.0	371.0	0.0	0.0	0.0	0.0	0.0	0.0	0.0	0.0	0.0	0.0	798.0	574.0	0.0	0.0	0.0	0.0	0.0	0.0	0.0	0.0	0.0	0.0	0.0	1481.0	0.0	0.0	0.0	0.0	0.0	0.0	0.0	0.0	0.0	0.0	0.0	0.0	0.0
a9360c0a1300c954aefbdaeb9109d345	0.0	0.0	0.0	0.0	0.0	0.0	0.0	0.0	0.0	0.0	0.0	0.0	0.0	23.0	582.0	0.0	0.0	217.0	0.0	0.0	0.0	85.0	0.0	0.0	49.0	0.0	0.0	371.0	0.0	69.0	654.0	0.0	0.0	0.0	0.0	0.0	0.0	0.0	744.0	0.0	55.0	0.0	0.0	396.0	0.0	0.0	0.0	0.0	0.0
7a15ac03906245390100dcecd53238bf	0.0	0.0	0.0	0.0	0.0	0.0	0.0	0.0	0.0	0.0	68.0	15.0	0.0	271.0	0.0	0.0	0.0	0.0	0.0	0.0	97.0	385.0	195.0	27.0	647.0	578.0	160.0	28.0	0.0	0.0	0.0	0.0	0.0	146.0	0.0	50.0	0.0	127.0	0.0	370.0	0.0	0.0	0.0	0.0	0.0	0.0	0.0	0.0	29.0
8f40c762d6806c84856b32f9163eef9f	0.0	0.0	0.0	0.0	0.0	0.0	0.0	0.0	0.0	0.0	0.0	0.0	0.0	0.0	0.0	0.0	0.0	6654.0	0.0	0.0	0.0	18.0	0.0	0.0	0.0	0.0	0.0	56.0	0.0	0.0	0.0	0.0	0.0	0.0	0.0	0.0	111.0	0.0	0.0	0.0	0.0	0.0	0.0	0.0	0.0	0.0	0.0	0.0	0.0
7b5ed1a5dbfdd60ca5370a26acabe326	0.0	24.0	0.0	0.0	0.0	0.0	0.0	56.0	103.0	0.0	36.0	26.0	0.0	472.0	34.0	0.0	81.0	33.0	41.0	0.0	79.0	73.0	39.0	41.0	79.0	554.0	25.0	57.0	0.0	19.0	122.0	0.0	0.0	57.0	0.0	19.0	0.0	98.0	0.0	289.0	93.0	0.0	38.0	115.0	0.0	31.0	59.0	112.0	14.0
d8d24bfd1fe2616ed4d1100a7cb56940	0.0	0.0	0.0	0.0	0.0	0.0	0.0	0.0	0.0	0.0	0.0	0.0	0.0	230.0	140.0	0.0	0.0	60.0	80.0	63.0	0.0	0.0	0.0	0.0	100.0	170.0	0.0	227.0	0.0	0.0	413.0	61.0	86.0	0.0	0.0	0.0	0.0	141.0	0.0	176.0	172.0	0.0	0.0	366.0	66.0	63.0	0.0	0.0	0.0
4708901117c6b556a4b48c0082d73781	0.0	0.0	0.0	0.0	0.0	0.0	0.0	0.0	41.0	0.0	0.0	0.0	0.0	0.0	0.0	0.0	0.0	0.0	0.0	0.0	0.0	0.0	0.0	17.0	0.0	0.0	3488.0	0.0	0.0	0.0	0.0	0.0	0.0	67.0	0.0	0.0	0.0	0.0	0.0	0.0	0.0	0.0	0.0	0.0	0.0	0.0	0.0	0.0	1570.0
1c0a41b245b48aa722208b4c004c6596	0.0	113.0	0.0	22.0	0.0	0.0	0.0	79.0	100.0	0.0	269.0	65.0	0.0	152.0	185.0	0.0	22.0	56.0	52.0	24.0	73.0	291.0	189.0	134.0	78.0	186.0	0.0	241.0	0.0	0.0	114.0	154.0	0.0	64.0	0.0	67.0	0.0	38.0	0.0	185.0	89.0	0.0	90.0	290.0	78.0	41.0	38.0	70.0	0.0
9a66017e03fdedda6651d86eb37a299f	0.0	82.0	45.0	87.0	0.0	0.0	0.0	121.0	78.0	0.0	136.0	29.0	21.0	110.0	166.0	0.0	47.0	55.0	155.0	98.0	82.0	145.0	96.0	71.0	60.0	105.0	0.0	213.0	0.0	0.0	95.0	380.0	102.0	69.0	0.0	47.0	0.0	0.0	0.0	98.0	117.0	0.0	47.0	173.0	203.0	126.0	60.0	74.0	0.0
61cb5f960b0ec2c7ab4d041f7c3f6cd8	0.0	96.0	0.0	0.0	0.0	0.0	0.0	144.0	107.0	0.0	15.0	51.0	0.0	191.0	0.0	0.0	41.0	172.0	0.0	0.0	101.0	50.0	0.0	69.0	0.0	86.0	0.0	216.0	0.0	42.0	403.0	19.0	0.0	60.0	0.0	0.0	0.0	25.0	0.0	125.0	86.0	0.0	0.0	493.0	0.0	0.0	146.0	39.0	0.0
3592eff80384863b43da83f854567aeb	0.0	55.0	0.0	0.0	0.0	0.0	0.0	274.0	47.0	0.0	0.0	0.0	0.0	0.0	0.0	0.0	416.0	0.0	124.0	84.0	62.0	44.0	0.0	0.0	0.0	0.0	0.0	0.0	0.0	35.0	0.0	75.0	98.0	61.0	0.0	0.0	0.0	0.0	0.0	0.0	0.0	0.0	103.0	0.0	93.0	94.0	477.0	57.0	0.0
c505f27afd1308b68eeaff609f036bf4	0.0	0.0	0.0	0.0	0.0	0.0	0.0	0.0	0.0	0.0	577.0	0.0	181.0	0.0	0.0	0.0	0.0	0.0	0.0	0.0	238.0	1286.0	1000.0	0.0	0.0	0.0	0.0	0.0	0.0	0.0	0.0	0.0	0.0	0.0	0.0	445.0	0.0	0.0	0.0	0.0	0.0	0.0	0.0	0.0	0.0	0.0	0.0	259.0	0.0
0f46c35d6629feaffa5e8f4b256e255b	0.0	0.0	0.0	0.0	0.0	0.0	0.0	0.0	0.0	0.0	0.0	0.0	0.0	243.0	135.0	0.0	80.0	125.0	77.0	127.0	0.0	0.0	0.0	0.0	123.0	185.0	0.0	316.0	0.0	0.0	277.0	91.0	63.0	0.0	0.0	0.0	0.0	136.0	0.0	113.0	151.0	0.0	0.0	220.0	68.0	0.0	74.0	0.0	0.0
4ae83d74ad719968841b2be6d950de3f	0.0	0.0	0.0	0.0	0.0	0.0	0.0	50.0	0.0	0.0	0.0	0.0	0.0	947.0	0.0	0.0	0.0	0.0	0.0	0.0	0.0	0.0	0.0	0.0	73.0	461.0	9.0	50.0	0.0	11.0	163.0	0.0	0.0	0.0	0.0	0.0	0.0	37.0	0.0	439.0	45.0	0.0	15.0	157.0	0.0	0.0	0.0	0.0	0.0
cc60bdef4ebf7d009dec4be91269d442	0.0	0.0	0.0	0.0	0.0	0.0	0.0	72.0	0.0	0.0	0.0	0.0	0.0	0.0	0.0	0.0	38.0	0.0	455.0	499.0	0.0	54.0	0.0	0.0	0.0	0.0	0.0	0.0	0.0	23.0	0.0	550.0	470.0	0.0	0.0	0.0	0.0	0.0	0.0	0.0	0.0	0.0	0.0	0.0	451.0	465.0	57.0	45.0	0.0
57f316f2b8bb8cd1fcfdfe2c557148f0	0.0	0.0	0.0	0.0	0.0	0.0	0.0	98.0	270.0	0.0	0.0	0.0	385.0	231.0	161.0	0.0	0.0	0.0	165.0	116.0	168.0	0.0	25.0	68.0	0.0	187.0	0.0	105.0	0.0	0.0	117.0	143.0	153.0	179.0	0.0	0.0	0.0	116.0	0.0	122.0	0.0	0.0	0.0	93.0	135.0	127.0	99.0	0.0	0.0
f0b0b948f6334a8c1fe7355e7412efbd	0.0	0.0	0.0	0.0	0.0	0.0	0.0	40.0	1456.0	19.0	25.0	25.0	0.0	9.0	0.0	0.0	59.0	0.0	0.0	0.0	1301.0	281.0	88.0	18.0	0.0	0.0	0.0	0.0	0.0	8.0	0.0	0.0	0.0	1384.0	30.0	10.0	0.0	0.0	0.0	0.0	0.0	0.0	0.0	0.0	0.0	0.0	35.0	186.0	7.0
361415f522e4c1e777562df222d2309b	0.0	0.0	0.0	0.0	0.0	0.0	0.0	0.0	0.0	0.0	0.0	201.0	0.0	269.0	462.0	0.0	0.0	0.0	0.0	0.0	0.0	0.0	0.0	269.0	0.0	0.0	0.0	325.0	0.0	0.0	200.0	0.0	0.0	0.0	0.0	0.0	0.0	150.0	1127.0	0.0	0.0	0.0	0.0	189.0	0.0	0.0	0.0	0.0	0.0
317999165c74566a95b22617a6932402	0.0	48.0	0.0	0.0	0.0	0.0	0.0	0.0	21.0	0.0	0.0	0.0	0.0	0.0	453.0	0.0	0.0	196.0	0.0	0.0	0.0	75.0	0.0	0.0	0.0	32.0	0.0	298.0	0.0	0.0	622.0	0.0	0.0	0.0	0.0	0.0	0.0	109.0	711.0	0.0	41.0	0.0	0.0	353.0	0.0	0.0	0.0	56.0	0.0
8b1d2ad098c62ae450bd5a9c1c65c980	0.0	0.0	0.0	0.0	0.0	0.0	0.0	0.0	0.0	0.0	0.0	0.0	0.0	0.0	0.0	0.0	0.0	303.0	0.0	0.0	0.0	0.0	0.0	0.0	0.0	0.0	1175.0	43.0	0.0	0.0	0.0	0.0	0.0	37.0	0.0	0.0	75.0	0.0	207.0	0.0	0.0	0.0	0.0	0.0	0.0	0.0	0.0	0.0	811.0
3ab7c0cfe8b6d8894bd243b70ab4a8e7	0.0	0.0	0.0	0.0	0.0	0.0	0.0	0.0	234.0	0.0	0.0	0.0	0.0	0.0	121.0	0.0	0.0	92.0	0.0	0.0	186.0	0.0	0.0	0.0	0.0	0.0	0.0	707.0	0.0	0.0	290.0	0.0	0.0	0.0	0.0	0.0	0.0	0.0	0.0	0.0	397.0	0.0	0.0	340.0	0.0	0.0	178.0	0.0	0.0
22938df8e232d3f31729d9558a99c5cc	0.0	0.0	0.0	0.0	0.0	0.0	0.0	0.0	0.0	0.0	0.0	0.0	0.0	146.0	115.0	0.0	0.0	0.0	92.0	62.0	0.0	0.0	0.0	0.0	111.0	106.0	0.0	448.0	0.0	0.0	156.0	61.0	52.0	0.0	0.0	0.0	0.0	107.0	833.0	87.0	174.0	0.0	0.0	146.0	48.0	61.0	0.0	0.0	0.0
4776b32231aaee630aea9908de58a4d9	0.0	162.0	0.0	0.0	0.0	0.0	0.0	165.0	68.0	0.0	227.0	107.0	0.0	0.0	7.0	0.0	104.0	0.0	45.0	41.0	163.0	424.0	347.0	159.0	0.0	0.0	0.0	0.0	0.0	39.0	29.0	69.0	48.0	112.0	0.0	153.0	0.0	0.0	0.0	35.0	20.0	0.0	150.0	26.0	50.0	48.0	111.0	374.0	0.0
abd34643df4e48940286e05ff8518132	630.0	0.0	338.0	853.0	729.0	127.0	1539.0	0.0	105.0	459.0	0.0	0.0	322.0	0.0	0.0	0.0	0.0	0.0	0.0	0.0	0.0	0.0	0.0	0.0	0.0	0.0	0.0	0.0	975.0	0.0	0.0	0.0	0.0	0.0	0.0	0.0	0.0	0.0	0.0	0.0	0.0	234.0	0.0	0.0	0.0	0.0	0.0	0.0	0.0
c1b4d4f034152d964a49c3f6559274ac	0.0	0.0	0.0	0.0	0.0	0.0	0.0	0.0	0.0	0.0	0.0	0.0	246.0	286.0	0.0	0.0	0.0	0.0	10.0	10.0	0.0	26.0	0.0	0.0	50.0	0.0	0.0	521.0	0.0	0.0	206.0	0.0	0.0	0.0	0.0	0.0	0.0	0.0	10.0	30.0	922.0	0.0	0.0	52.0	0.0	0.0	0.0	0.0	0.0
c06ccd1f7d57566ef669942328b1a946	418.0	0.0	1123.0	264.0	753.0	637.0	1489.0	0.0	0.0	0.0	0.0	0.0	414.0	0.0	0.0	0.0	0.0	0.0	0.0	0.0	0.0	0.0	0.0	0.0	0.0	0.0	0.0	0.0	721.0	0.0	0.0	0.0	0.0	0.0	0.0	0.0	0.0	0.0	0.0	0.0	0.0	577.0	0.0	0.0	0.0	0.0	0.0	0.0	0.0
22d0bcd522f4d062db4886edef1ee30d	0.0	96.0	0.0	0.0	0.0	0.0	0.0	77.0	0.0	0.0	0.0	0.0	0.0	8.0	0.0	0.0	42.0	0.0	396.0	368.0	76.0	79.0	0.0	0.0	0.0	0.0	0.0	0.0	0.0	67.0	0.0	292.0	326.0	41.0	0.0	0.0	0.0	0.0	0.0	10.0	0.0	0.0	30.0	0.0	312.0	378.0	99.0	35.0	0.0
690c48464d506b0e07bf7bdf6ccc0758	0.0	484.0	0.0	0.0	0.0	0.0	0.0	303.0	368.0	0.0	0.0	0.0	0.0	0.0	0.0	0.0	189.0	0.0	30.0	15.0	282.0	25.0	0.0	0.0	0.0	0.0	0.0	0.0	0.0	381.0	0.0	17.0	10.0	157.0	0.0	0.0	0.0	0.0	0.0	0.0	0.0	0.0	366.0	24.0	19.0	15.0	526.0	110.0	27.0
916adc5619fafc4705b3e937d5b00c6f	0.0	0.0	0.0	0.0	0.0	0.0	0.0	0.0	0.0	0.0	0.0	0.0	0.0	0.0	0.0	0.0	51.0	0.0	0.0	0.0	0.0	0.0	0.0	0.0	0.0	0.0	0.0	0.0	0.0	790.0	0.0	0.0	0.0	55.0	0.0	0.0	0.0	0.0	0.0	0.0	0.0	0.0	80.0	0.0	0.0	0.0	0.0	0.0	1380.0
7987aaa1343fa88df0c87e81b3f26c41	0.0	0.0	0.0	0.0	0.0	0.0	0.0	0.0	0.0	0.0	0.0	0.0	0.0	0.0	0.0	0.0	0.0	0.0	0.0	0.0	106.0	0.0	0.0	0.0	0.0	0.0	816.0	0.0	0.0	0.0	0.0	0.0	0.0	222.0	0.0	0.0	0.0	0.0	0.0	0.0	0.0	0.0	0.0	0.0	0.0	0.0	0.0	0.0	983.0
3e9032323bd76e40117a20eb3483f298	0.0	28.0	0.0	0.0	0.0	0.0	0.0	66.0	3.0	0.0	42.0	20.0	0.0	46.0	10.0	0.0	19.0	59.0	202.0	111.0	23.0	6.0	21.0	9.0	124.0	267.0	38.0	55.0	0.0	64.0	80.0	174.0	104.0	4.0	18.0	0.0	38.0	320.0	44.0	103.0	38.0	0.0	19.0	75.0	100.0	98.0	25.0	0.0	0.0
07d888df7991a391a32bf0305b447287	0.0	0.0	0.0	0.0	0.0	0.0	0.0	0.0	0.0	0.0	0.0	0.0	0.0	0.0	0.0	0.0	0.0	0.0	0.0	0.0	0.0	0.0	0.0	0.0	0.0	0.0	20.0	0.0	0.0	0.0	0.0	0.0	0.0	0.0	64.0	0.0	0.0	0.0	0.0	0.0	0.0	0.0	0.0	0.0	0.0	0.0	0.0	0.0	108.0
114903237acb8b72b598e66b8cfd9707	0.0	0.0	0.0	0.0	0.0	0.0	0.0	50.0	134.0	0.0	309.0	162.0	0.0	151.0	328.0	0.0	59.0	48.0	0.0	0.0	169.0	352.0	140.0	191.0	393.0	147.0	0.0	105.0	0.0	0.0	49.0	0.0	0.0	189.0	0.0	127.0	0.0	269.0	53.0	104.0	48.0	0.0	0.0	51.0	0.0	0.0	0.0	58.0	0.0
4868f68cb08976c69be8ccd94b1df424	0.0	0.0	0.0	33.0	0.0	0.0	0.0	0.0	0.0	0.0	0.0	0.0	0.0	62.0	535.0	0.0	0.0	112.0	0.0	26.0	0.0	0.0	0.0	50.0	0.0	0.0	0.0	494.0	0.0	0.0	334.0	0.0	0.0	0.0	0.0	0.0	0.0	0.0	0.0	57.0	167.0	0.0	0.0	331.0	0.0	0.0	0.0	0.0	0.0
d4e844e7ad850f73becb35cf9ee0eed8	0.0	0.0	0.0	0.0	0.0	0.0	0.0	0.0	0.0	0.0	0.0	0.0	0.0	0.0	0.0	0.0	0.0	132.0	0.0	0.0	0.0	0.0	0.0	0.0	0.0	0.0	0.0	0.0	0.0	0.0	0.0	0.0	0.0	50.0	5566.0	149.0	342.0	0.0	0.0	0.0	0.0	0.0	0.0	0.0	0.0	0.0	0.0	0.0	0.0
2ffc5bba8b56d331697fbd2db663fa69	0.0	509.0	0.0	0.0	0.0	0.0	0.0	43.0	0.0	0.0	0.0	0.0	0.0	49.0	0.0	0.0	45.0	0.0	0.0	0.0	0.0	0.0	0.0	0.0	0.0	57.0	0.0	0.0	0.0	346.0	233.0	0.0	0.0	59.0	0.0	0.0	0.0	0.0	0.0	29.0	119.0	0.0	638.0	177.0	0.0	0.0	66.0	0.0	0.0
63eb15027711090a0a263be7532edebd	0.0	32.0	0.0	0.0	0.0	0.0	0.0	0.0	0.0	0.0	0.0	0.0	0.0	0.0	0.0	0.0	0.0	0.0	0.0	0.0	0.0	0.0	0.0	0.0	0.0	0.0	0.0	0.0	0.0	466.0	0.0	0.0	0.0	0.0	0.0	0.0	0.0	0.0	0.0	0.0	0.0	0.0	0.0	0.0	0.0	0.0	0.0	0.0	106.0
5a2850d155835c025a77f54a5af01085	0.0	25.0	0.0	0.0	0.0	0.0	0.0	78.0	38.0	0.0	0.0	0.0	0.0	71.0	20.0	0.0	62.0	17.0	253.0	209.0	0.0	34.0	0.0	8.0	56.0	147.0	0.0	40.0	0.0	32.0	114.0	162.0	220.0	0.0	0.0	0.0	0.0	75.0	0.0	133.0	71.0	0.0	18.0	107.0	201.0	205.0	81.0	29.0	0.0
9e560c6d4561a75e2ec7194da5e942eb	0.0	15.0	0.0	0.0	0.0	0.0	0.0	108.0	40.0	0.0	33.0	240.0	0.0	488.0	0.0	0.0	66.0	0.0	19.0	0.0	0.0	20.0	19.0	196.0	217.0	475.0	14.0	36.0	0.0	0.0	38.0	15.0	17.0	13.0	0.0	35.0	0.0	451.0	40.0	136.0	18.0	0.0	19.0	38.0	20.0	17.0	26.0	10.0	0.0
f383909fa89e9aea517851b04d1ca528	0.0	0.0	0.0	0.0	0.0	0.0	0.0	207.0	200.0	0.0	0.0	0.0	0.0	0.0	362.0	0.0	106.0	137.0	109.0	0.0	159.0	163.0	0.0	0.0	0.0	0.0	0.0	206.0	0.0	0.0	217.0	0.0	0.0	126.0	0.0	0.0	0.0	0.0	0.0	0.0	0.0	0.0	0.0	153.0	0.0	0.0	312.0	128.0	0.0
a120ace2823a953a1a8cc10dd9d805e8	0.0	80.0	0.0	0.0	0.0	0.0	0.0	138.0	98.0	0.0	98.0	50.0	0.0	200.0	13.0	0.0	107.0	0.0	40.0	32.0	141.0	121.0	79.0	50.0	203.0	302.0	0.0	54.0	0.0	28.0	47.0	46.0	31.0	133.0	0.0	48.0	0.0	141.0	0.0	127.0	46.0	0.0	64.0	57.0	38.0	38.0	80.0	109.0	0.0
182bb0ae69d9b451fda7ceb8d8d3cd9e	0.0	200.0	0.0	0.0	0.0	0.0	0.0	0.0	0.0	0.0	0.0	0.0	0.0	0.0	0.0	0.0	0.0	0.0	0.0	0.0	118.0	0.0	0.0	0.0	0.0	0.0	903.0	0.0	0.0	450.0	0.0	0.0	0.0	179.0	0.0	0.0	0.0	0.0	0.0	0.0	0.0	0.0	179.0	0.0	0.0	0.0	0.0	0.0	132.0
a738568b261166a672bdd2c51055fff7	0.0	0.0	0.0	0.0	0.0	0.0	0.0	0.0	0.0	0.0	0.0	0.0	0.0	0.0	0.0	0.0	0.0	278.0	0.0	0.0	0.0	0.0	0.0	0.0	0.0	0.0	0.0	0.0	0.0	0.0	0.0	0.0	0.0	54.0	2703.0	64.0	1943.0	0.0	40.0	38.0	0.0	0.0	0.0	0.0	0.0	0.0	0.0	0.0	60.0
2d2bbc4cfa8b494a23ea16706372d26c	0.0	0.0	0.0	0.0	0.0	0.0	0.0	111.0	48.0	0.0	64.0	0.0	0.0	71.0	78.0	0.0	483.0	129.0	0.0	0.0	149.0	0.0	55.0	49.0	140.0	155.0	126.0	122.0	0.0	0.0	0.0	0.0	0.0	262.0	0.0	80.0	0.0	141.0	69.0	58.0	0.0	0.0	151.0	0.0	0.0	0.0	0.0	76.0	0.0
7e8a6238d2b8e06fe07982db5f2dc2db	0.0	73.0	0.0	0.0	0.0	0.0	0.0	32.0	0.0	0.0	0.0	0.0	0.0	67.0	0.0	0.0	45.0	0.0	123.0	94.0	124.0	311.0	85.0	0.0	54.0	0.0	0.0	0.0	0.0	32.0	51.0	62.0	102.0	0.0	0.0	0.0	0.0	0.0	0.0	0.0	29.0	0.0	256.0	73.0	87.0	73.0	47.0	162.0	0.0
f0bc65c62a99017dcd039d76236bd653	84.0	0.0	130.0	682.0	0.0	278.0	1447.0	0.0	113.0	242.0	19.0	0.0	0.0	0.0	0.0	1239.0	0.0	0.0	0.0	0.0	0.0	0.0	0.0	0.0	0.0	0.0	0.0	0.0	174.0	0.0	0.0	0.0	0.0	0.0	0.0	0.0	0.0	0.0	0.0	0.0	0.0	1361.0	0.0	0.0	0.0	0.0	0.0	0.0	0.0
a9a516691d10b9beb2649fa7d5782c36	0.0	0.0	312.0	211.0	0.0	0.0	0.0	0.0	0.0	0.0	178.0	0.0	168.0	0.0	76.0	0.0	0.0	0.0	0.0	0.0	0.0	0.0	161.0	0.0	105.0	35.0	0.0	253.0	0.0	0.0	0.0	0.0	0.0	0.0	0.0	922.0	0.0	70.0	488.0	0.0	0.0	0.0	0.0	0.0	0.0	0.0	0.0	0.0	0.0
5bdda9dc467819a83302554d0d1d5b83	0.0	63.0	0.0	54.0	0.0	0.0	0.0	111.0	52.0	0.0	90.0	70.0	0.0	80.0	30.0	0.0	74.0	60.0	83.0	80.0	84.0	88.0	32.0	89.0	42.0	58.0	0.0	55.0	0.0	66.0	68.0	79.0	110.0	37.0	46.0	32.0	0.0	46.0	53.0	41.0	45.0	0.0	32.0	76.0	68.0	79.0	131.0	82.0	0.0
b7a2bc450146ff938fb3354ecc36444a	0.0	0.0	0.0	0.0	0.0	0.0	0.0	0.0	0.0	0.0	0.0	0.0	0.0	0.0	0.0	0.0	0.0	0.0	0.0	0.0	112.0	0.0	0.0	0.0	0.0	0.0	68.0	0.0	0.0	310.0	0.0	0.0	0.0	225.0	0.0	0.0	0.0	0.0	71.0	0.0	0.0	0.0	0.0	0.0	0.0	0.0	35.0	0.0	936.0
1beebf568d91a8d95d3a92d3bc055c61	0.0	0.0	0.0	0.0	0.0	0.0	0.0	0.0	0.0	0.0	0.0	0.0	0.0	0.0	0.0	0.0	0.0	0.0	0.0	0.0	0.0	0.0	0.0	0.0	0.0	0.0	0.0	0.0	0.0	53.0	0.0	0.0	0.0	40.0	0.0	0.0	0.0	0.0	0.0	0.0	0.0	0.0	0.0	0.0	0.0	0.0	0.0	0.0	804.0
64d5abc702e5bcac2f33490e754bc457	0.0	41.0	0.0	0.0	0.0	0.0	0.0	38.0	30.0	0.0	0.0	0.0	0.0	13.0	0.0	0.0	39.0	0.0	338.0	423.0	14.0	35.0	0.0	0.0	41.0	36.0	0.0	30.0	0.0	0.0	41.0	328.0	272.0	14.0	0.0	0.0	0.0	0.0	0.0	47.0	51.0	0.0	60.0	45.0	319.0	349.0	48.0	41.0	0.0
b9a72d442d7089ce53a873348fbe5071	0.0	0.0	0.0	0.0	0.0	0.0	0.0	0.0	0.0	0.0	0.0	0.0	0.0	273.0	0.0	0.0	0.0	0.0	182.0	203.0	0.0	0.0	0.0	0.0	185.0	384.0	0.0	0.0	0.0	0.0	0.0	226.0	148.0	0.0	0.0	0.0	0.0	179.0	0.0	213.0	126.0	0.0	0.0	0.0	136.0	177.0	0.0	0.0	0.0
755afc7ffddcfd5e093ea2222f4affd6	0.0	0.0	0.0	0.0	0.0	0.0	0.0	22.0	0.0	0.0	0.0	0.0	0.0	195.0	143.0	0.0	17.0	79.0	213.0	179.0	12.0	0.0	0.0	0.0	90.0	98.0	0.0	117.0	0.0	15.0	143.0	135.0	155.0	0.0	0.0	0.0	0.0	56.0	21.0	91.0	116.0	0.0	0.0	143.0	134.0	186.0	35.0	0.0	0.0
335fc1282f07d47856fa84e621f939db	0.0	135.0	0.0	278.0	0.0	0.0	0.0	69.0	57.0	0.0	0.0	0.0	0.0	95.0	0.0	0.0	87.0	0.0	100.0	89.0	62.0	223.0	50.0	0.0	96.0	93.0	0.0	51.0	0.0	66.0	110.0	92.0	82.0	0.0	0.0	0.0	0.0	0.0	0.0	63.0	118.0	0.0	224.0	88.0	55.0	66.0	0.0	134.0	0.0
d295b9a63b6148b9f4663819da1c914b	0.0	0.0	0.0	0.0	0.0	0.0	0.0	0.0	0.0	0.0	0.0	0.0	0.0	0.0	0.0	4727.0	0.0	0.0	0.0	0.0	0.0	0.0	0.0	0.0	0.0	0.0	0.0	0.0	0.0	0.0	0.0	0.0	0.0	0.0	0.0	0.0	0.0	0.0	0.0	0.0	0.0	0.0	0.0	0.0	0.0	0.0	0.0	0.0	240.0
86bf6ba2593a73582d40e0f60762cff8	0.0	20.0	0.0	0.0	0.0	0.0	0.0	18.0	0.0	0.0	127.0	22.0	0.0	23.0	13.0	0.0	18.0	17.0	97.0	47.0	36.0	912.0	327.0	69.0	37.0	92.0	0.0	84.0	0.0	0.0	50.0	73.0	34.0	26.0	0.0	109.0	0.0	15.0	0.0	58.0	50.0	0.0	39.0	63.0	58.0	61.0	19.0	56.0	0.0
f68c45909b99408dc34d145a2e374c45	0.0	130.0	0.0	0.0	0.0	0.0	0.0	0.0	52.0	0.0	0.0	0.0	0.0	0.0	0.0	0.0	0.0	0.0	0.0	0.0	45.0	0.0	0.0	0.0	0.0	0.0	303.0	0.0	0.0	799.0	0.0	0.0	0.0	116.0	0.0	0.0	0.0	0.0	0.0	0.0	0.0	0.0	0.0	0.0	0.0	0.0	0.0	0.0	0.0
4c3d8f073704bb3fa8bd79097324ee60	0.0	28.0	0.0	0.0	0.0	0.0	0.0	143.0	0.0	0.0	0.0	0.0	0.0	43.0	12.0	0.0	55.0	0.0	320.0	260.0	25.0	31.0	0.0	0.0	9.0	12.0	0.0	0.0	0.0	32.0	14.0	237.0	233.0	0.0	0.0	0.0	0.0	14.0	0.0	10.0	0.0	0.0	0.0	13.0	269.0	275.0	206.0	27.0	0.0
cafd370854e7f4e50694dc948bc3f853	0.0	0.0	0.0	0.0	0.0	0.0	0.0	0.0	49.0	0.0	0.0	0.0	0.0	0.0	0.0	0.0	0.0	0.0	0.0	0.0	195.0	0.0	0.0	0.0	0.0	0.0	1011.0	0.0	0.0	0.0	0.0	0.0	0.0	235.0	47.0	0.0	0.0	0.0	0.0	0.0	0.0	0.0	0.0	0.0	0.0	0.0	0.0	0.0	106.0
7857d3187944415a804e443783213d31	0.0	0.0	0.0	0.0	0.0	0.0	0.0	0.0	0.0	0.0	0.0	0.0	0.0	576.0	122.0	0.0	0.0	0.0	49.0	47.0	0.0	17.0	0.0	0.0	51.0	183.0	0.0	143.0	0.0	0.0	114.0	50.0	47.0	0.0	0.0	0.0	0.0	98.0	0.0	193.0	87.0	0.0	0.0	164.0	60.0	62.0	19.0	0.0	0.0
a71c2b364419addf3c4a76844f1355fc	0.0	0.0	0.0	0.0	0.0	0.0	0.0	0.0	0.0	0.0	0.0	0.0	0.0	0.0	0.0	0.0	0.0	0.0	0.0	0.0	0.0	0.0	0.0	0.0	0.0	0.0	921.0	0.0	0.0	0.0	0.0	0.0	0.0	82.0	0.0	0.0	0.0	0.0	0.0	0.0	0.0	0.0	0.0	0.0	0.0	0.0	0.0	0.0	81.0
037a28cd59b092dbfef24cef2f396b0e	0.0	123.0	0.0	0.0	0.0	0.0	0.0	82.0	132.0	0.0	0.0	0.0	0.0	0.0	0.0	0.0	125.0	33.0	36.0	35.0	91.0	0.0	0.0	0.0	0.0	78.0	115.0	0.0	0.0	51.0	30.0	0.0	22.0	0.0	0.0	0.0	0.0	0.0	0.0	0.0	0.0	0.0	801.0	56.0	0.0	26.0	148.0	134.0	0.0
b1692e6de05b138f31d05ac33d4291f0	0.0	0.0	0.0	0.0	0.0	0.0	0.0	0.0	0.0	0.0	0.0	0.0	0.0	89.0	1211.0	0.0	0.0	145.0	0.0	0.0	0.0	0.0	0.0	4.0	26.0	51.0	0.0	345.0	0.0	0.0	161.0	0.0	0.0	0.0	0.0	0.0	0.0	27.0	0.0	0.0	0.0	0.0	0.0	209.0	0.0	0.0	0.0	0.0	0.0
80b6df7798b22dde6f51dd49a7a4a48d	0.0	60.0	0.0	0.0	0.0	0.0	0.0	208.0	55.0	0.0	50.0	0.0	0.0	0.0	0.0	0.0	181.0	189.0	113.0	82.0	123.0	0.0	0.0	0.0	62.0	0.0	0.0	0.0	0.0	0.0	0.0	116.0	64.0	158.0	0.0	81.0	361.0	0.0	45.0	0.0	0.0	0.0	186.0	0.0	0.0	60.0	129.0	184.0	0.0
f2678cd1be1cc242b68823a86ff13a5f	0.0	27.0	0.0	0.0	0.0	0.0	0.0	0.0	0.0	0.0	0.0	0.0	0.0	0.0	0.0	0.0	0.0	0.0	0.0	0.0	0.0	0.0	0.0	0.0	0.0	0.0	0.0	0.0	0.0	473.0	0.0	0.0	0.0	0.0	0.0	0.0	0.0	0.0	0.0	0.0	0.0	0.0	0.0	0.0	0.0	0.0	0.0	0.0	1275.0
e750785f4ec0290b5b57ccbb9f86296c	0.0	0.0	0.0	0.0	0.0	0.0	0.0	432.0	13.0	0.0	37.0	0.0	0.0	57.0	0.0	0.0	651.0	0.0	0.0	0.0	0.0	133.0	47.0	0.0	54.0	82.0	0.0	0.0	0.0	0.0	0.0	0.0	0.0	0.0	0.0	0.0	0.0	41.0	0.0	0.0	0.0	0.0	0.0	0.0	11.0	0.0	484.0	65.0	0.0
66804a3c3e40f8572119e3c624478909	0.0	0.0	0.0	0.0	0.0	0.0	0.0	121.0	246.0	0.0	0.0	0.0	0.0	32.0	41.0	0.0	44.0	0.0	0.0	0.0	322.0	0.0	0.0	0.0	40.0	0.0	0.0	64.0	0.0	0.0	59.0	0.0	0.0	269.0	0.0	0.0	0.0	23.0	0.0	0.0	0.0	0.0	0.0	59.0	0.0	0.0	542.0	45.0	0.0
9f0f4c5f556233fdb591ff98530d9506	0.0	185.0	0.0	0.0	0.0	0.0	0.0	218.0	535.0	0.0	0.0	0.0	0.0	0.0	0.0	0.0	104.0	0.0	0.0	0.0	550.0	80.0	0.0	0.0	0.0	0.0	0.0	0.0	0.0	81.0	0.0	0.0	0.0	450.0	62.0	0.0	0.0	0.0	0.0	0.0	0.0	0.0	73.0	0.0	0.0	0.0	165.0	288.0	0.0
554345c10941538d3c323777253ee02d	0.0	0.0	0.0	0.0	0.0	0.0	0.0	0.0	0.0	0.0	0.0	0.0	0.0	0.0	0.0	0.0	0.0	0.0	0.0	0.0	0.0	0.0	0.0	0.0	0.0	0.0	0.0	0.0	0.0	31.0	0.0	0.0	0.0	0.0	0.0	0.0	0.0	0.0	0.0	0.0	0.0	0.0	0.0	0.0	0.0	0.0	0.0	0.0	0.0
71ce1555cab71967144ba452f8c0db50	0.0	0.0	0.0	0.0	0.0	0.0	0.0	0.0	0.0	0.0	34.0	0.0	0.0	120.0	142.0	0.0	0.0	0.0	0.0	0.0	0.0	0.0	39.0	48.0	476.0	292.0	0.0	29.0	0.0	0.0	25.0	0.0	0.0	0.0	0.0	172.0	0.0	167.0	144.0	230.0	46.0	0.0	0.0	0.0	0.0	0.0	0.0	0.0	0.0
e6c8443214bca5d5809bbb0c5644af52	0.0	0.0	0.0	0.0	0.0	0.0	0.0	0.0	106.0	0.0	0.0	0.0	0.0	0.0	295.0	0.0	0.0	453.0	0.0	0.0	74.0	0.0	0.0	0.0	61.0	0.0	69.0	138.0	0.0	0.0	161.0	0.0	0.0	152.0	0.0	0.0	0.0	82.0	213.0	0.0	0.0	0.0	0.0	143.0	0.0	0.0	0.0	0.0	0.0
5183d97b2862d0ab4cacfd081ab5d0fe	0.0	53.0	0.0	0.0	0.0	0.0	0.0	0.0	0.0	0.0	51.0	0.0	0.0	57.0	55.0	0.0	0.0	74.0	0.0	0.0	71.0	136.0	120.0	0.0	164.0	156.0	125.0	123.0	0.0	0.0	66.0	0.0	0.0	75.0	0.0	77.0	349.0	91.0	0.0	90.0	0.0	0.0	149.0	69.0	0.0	0.0	0.0	0.0	0.0
88775cd81f1570321d972c1c88061ff1	0.0	15.0	0.0	0.0	0.0	0.0	0.0	0.0	0.0	0.0	65.0	659.0	0.0	58.0	0.0	0.0	12.0	0.0	0.0	0.0	48.0	41.0	110.0	912.0	0.0	36.0	0.0	22.0	0.0	0.0	103.0	0.0	0.0	35.0	0.0	38.0	0.0	0.0	0.0	53.0	23.0	0.0	0.0	68.0	0.0	0.0	10.0	38.0	0.0
59c16c4a8c0cd09f5ebfd8232e11c0bf	990.0	0.0	164.0	43.0	437.0	659.0	829.0	0.0	0.0	578.0	0.0	0.0	0.0	0.0	0.0	346.0	0.0	0.0	0.0	0.0	0.0	0.0	0.0	0.0	0.0	0.0	0.0	0.0	584.0	0.0	0.0	0.0	0.0	0.0	0.0	0.0	0.0	0.0	0.0	0.0	0.0	425.0	0.0	0.0	0.0	0.0	0.0	0.0	0.0
fe4fa25ebd9180ab8ae225854891a5da	0.0	97.0	0.0	0.0	0.0	0.0	0.0	574.0	93.0	0.0	0.0	0.0	0.0	0.0	0.0	0.0	418.0	0.0	0.0	29.0	110.0	38.0	0.0	0.0	0.0	0.0	0.0	0.0	0.0	35.0	0.0	0.0	0.0	66.0	0.0	0.0	0.0	0.0	0.0	0.0	0.0	0.0	103.0	0.0	0.0	20.0	559.0	124.0	0.0
4287f9128329cdf3a30826b67cc0126c	0.0	63.0	0.0	0.0	0.0	0.0	0.0	0.0	277.0	0.0	37.0	0.0	0.0	0.0	0.0	0.0	0.0	0.0	0.0	0.0	131.0	59.0	50.0	0.0	0.0	19.0	0.0	0.0	0.0	72.0	0.0	0.0	0.0	220.0	0.0	49.0	0.0	0.0	20.0	0.0	0.0	0.0	0.0	33.0	0.0	0.0	62.0	633.0	0.0
0388c66dbdb4249eca705859dcb949c9	0.0	0.0	0.0	120.0	0.0	0.0	0.0	0.0	0.0	0.0	0.0	0.0	0.0	314.0	248.0	0.0	0.0	130.0	0.0	0.0	0.0	0.0	0.0	0.0	91.0	154.0	0.0	228.0	0.0	0.0	290.0	0.0	0.0	0.0	0.0	0.0	0.0	74.0	19.0	96.0	106.0	0.0	0.0	241.0	0.0	0.0	0.0	0.0	0.0
993168771e9bc7998f21db90b58247d5	0.0	33.0	11.0	0.0	0.0	0.0	0.0	120.0	99.0	0.0	105.0	171.0	0.0	5.0	25.0	0.0	97.0	15.0	42.0	27.0	82.0	48.0	185.0	262.0	29.0	109.0	13.0	38.0	0.0	13.0	12.0	37.0	22.0	194.0	7.0	183.0	0.0	27.0	11.0	38.0	55.0	0.0	31.0	11.0	19.0	31.0	86.0	21.0	11.0
2a7705179723c601c792f55602636bda	0.0	0.0	0.0	0.0	0.0	0.0	0.0	0.0	0.0	0.0	0.0	0.0	0.0	0.0	220.0	0.0	0.0	162.0	30.0	33.0	0.0	0.0	0.0	0.0	13.0	33.0	0.0	308.0	0.0	0.0	427.0	22.0	34.0	0.0	0.0	0.0	0.0	11.0	0.0	39.0	286.0	0.0	0.0	445.0	31.0	40.0	13.0	0.0	0.0
026b68ad384fbb3f5bb0f6769b1b4fce	0.0	58.0	0.0	0.0	0.0	0.0	0.0	35.0	26.0	0.0	0.0	0.0	0.0	0.0	0.0	0.0	0.0	52.0	62.0	44.0	38.0	0.0	0.0	0.0	0.0	0.0	108.0	0.0	0.0	103.0	0.0	51.0	26.0	60.0	90.0	0.0	0.0	0.0	41.0	0.0	0.0	0.0	57.0	0.0	52.0	42.0	0.0	18.0	69.0
5a37f59051d37c8d138f2dcd1b6a95dd	0.0	0.0	0.0	0.0	0.0	0.0	0.0	0.0	0.0	0.0	334.0	448.0	0.0	0.0	0.0	0.0	0.0	0.0	0.0	0.0	0.0	23.0	287.0	566.0	0.0	0.0	0.0	11.0	0.0	0.0	23.0	0.0	0.0	0.0	0.0	57.0	0.0	0.0	0.0	0.0	0.0	0.0	0.0	20.0	0.0	0.0	0.0	0.0	0.0
7359790b9124fa0457b49a6c8d6cd57c	0.0	286.0	0.0	0.0	0.0	0.0	0.0	46.0	55.0	0.0	0.0	0.0	0.0	0.0	0.0	0.0	0.0	0.0	0.0	0.0	0.0	0.0	0.0	0.0	0.0	0.0	0.0	0.0	0.0	846.0	0.0	10.0	0.0	56.0	0.0	0.0	0.0	0.0	0.0	0.0	0.0	0.0	108.0	0.0	0.0	0.0	37.0	0.0	0.0
fed24691259ad53bae4ae128168a1870	0.0	0.0	0.0	0.0	0.0	0.0	0.0	0.0	0.0	0.0	0.0	0.0	0.0	0.0	925.0	0.0	0.0	264.0	0.0	0.0	0.0	0.0	0.0	0.0	99.0	0.0	0.0	181.0	0.0	0.0	203.0	0.0	0.0	0.0	0.0	0.0	0.0	97.0	425.0	60.0	0.0	0.0	0.0	147.0	0.0	0.0	0.0	0.0	0.0
96499df64e068853b5d8715148bb1476	0.0	0.0	0.0	0.0	0.0	0.0	0.0	0.0	0.0	0.0	0.0	0.0	0.0	0.0	0.0	0.0	0.0	0.0	0.0	0.0	0.0	0.0	0.0	0.0	0.0	0.0	91.0	0.0	0.0	319.0	0.0	0.0	0.0	0.0	0.0	0.0	0.0	0.0	0.0	0.0	0.0	0.0	0.0	0.0	0.0	0.0	0.0	0.0	0.0
8df2b2e6c1cb64bd18b81d5bae7f0898	0.0	0.0	0.0	0.0	0.0	0.0	0.0	0.0	0.0	0.0	0.0	0.0	0.0	0.0	0.0	0.0	0.0	0.0	0.0	0.0	0.0	0.0	0.0	0.0	0.0	0.0	0.0	0.0	0.0	483.0	0.0	0.0	0.0	0.0	0.0	0.0	0.0	0.0	0.0	0.0	0.0	0.0	14.0	0.0	0.0	0.0	0.0	3328.0	96.0
3d216411c1e7532979a3c7cfd4accca6	0.0	0.0	0.0	0.0	0.0	0.0	0.0	27.0	0.0	0.0	31.0	63.0	0.0	0.0	97.0	0.0	52.0	73.0	0.0	0.0	0.0	0.0	0.0	54.0	116.0	0.0	0.0	270.0	0.0	0.0	0.0	0.0	0.0	0.0	0.0	39.0	0.0	98.0	882.0	35.0	0.0	0.0	81.0	42.0	0.0	0.0	0.0	0.0	0.0
68b18e327874b4a4c1d6e69b2a00af10	0.0	0.0	0.0	0.0	0.0	0.0	0.0	0.0	0.0	0.0	0.0	0.0	0.0	0.0	0.0	0.0	0.0	0.0	0.0	0.0	0.0	0.0	0.0	0.0	0.0	0.0	276.0	0.0	0.0	360.0	0.0	0.0	0.0	0.0	0.0	0.0	0.0	0.0	0.0	0.0	0.0	0.0	0.0	0.0	0.0	0.0	0.0	0.0	0.0
e747694a818ae82e58f977992c196fd0	0.0	25.0	0.0	0.0	0.0	0.0	0.0	43.0	0.0	0.0	38.0	55.0	426.0	109.0	65.0	0.0	8.0	0.0	146.0	114.0	25.0	126.0	34.0	63.0	73.0	66.0	0.0	40.0	0.0	0.0	57.0	166.0	113.0	0.0	0.0	17.0	0.0	32.0	0.0	85.0	42.0	0.0	0.0	95.0	133.0	174.0	28.0	37.0	0.0
c58b8d27af57c37c4de34c3251b33601	0.0	117.0	0.0	0.0	0.0	0.0	0.0	71.0	0.0	0.0	0.0	0.0	0.0	0.0	0.0	0.0	69.0	0.0	200.0	188.0	0.0	0.0	0.0	0.0	17.0	29.0	0.0	0.0	0.0	0.0	0.0	316.0	171.0	0.0	0.0	0.0	0.0	0.0	0.0	0.0	0.0	0.0	139.0	21.0	195.0	289.0	97.0	118.0	0.0
25c68771897aa69f580b8bdfcc943e0c	0.0	106.0	0.0	0.0	0.0	0.0	0.0	0.0	105.0	0.0	0.0	0.0	0.0	0.0	0.0	0.0	0.0	0.0	0.0	0.0	60.0	0.0	0.0	0.0	0.0	0.0	161.0	0.0	0.0	652.0	0.0	0.0	0.0	89.0	0.0	0.0	0.0	0.0	0.0	0.0	0.0	0.0	0.0	0.0	0.0	0.0	0.0	0.0	0.0
badeae06f9f02ed7567ab02f37fc1612	0.0	0.0	0.0	0.0	0.0	0.0	0.0	14.0	0.0	0.0	0.0	0.0	0.0	0.0	0.0	0.0	0.0	0.0	350.0	278.0	0.0	0.0	0.0	0.0	0.0	0.0	0.0	0.0	0.0	0.0	0.0	265.0	303.0	0.0	0.0	0.0	0.0	0.0	0.0	0.0	0.0	0.0	0.0	0.0	304.0	345.0	0.0	0.0	0.0
e9007b7d48d70c58c4ec664f8fea706d	0.0	0.0	0.0	0.0	0.0	0.0	0.0	0.0	0.0	0.0	0.0	0.0	0.0	0.0	0.0	0.0	0.0	0.0	0.0	0.0	0.0	0.0	0.0	0.0	0.0	0.0	140.0	0.0	0.0	0.0	0.0	0.0	0.0	0.0	0.0	0.0	0.0	0.0	0.0	0.0	0.0	0.0	0.0	0.0	0.0	0.0	0.0	0.0	71.0
0ea6bee08c087805c6ca5e638c12a71f	0.0	51.0	0.0	0.0	0.0	0.0	0.0	55.0	0.0	0.0	120.0	120.0	0.0	0.0	67.0	0.0	109.0	0.0	0.0	0.0	0.0	0.0	31.0	102.0	47.0	15.0	0.0	42.0	0.0	43.0	0.0	0.0	0.0	0.0	0.0	245.0	0.0	48.0	364.0	0.0	0.0	0.0	128.0	0.0	0.0	0.0	130.0	0.0	0.0
00d4306620fb956f4cb8ea6616da13a3	0.0	82.0	0.0	0.0	0.0	0.0	0.0	55.0	0.0	0.0	0.0	0.0	0.0	0.0	0.0	0.0	69.0	0.0	0.0	0.0	0.0	63.0	0.0	0.0	0.0	0.0	375.0	0.0	0.0	0.0	0.0	58.0	0.0	46.0	0.0	0.0	0.0	0.0	0.0	0.0	0.0	0.0	80.0	0.0	0.0	0.0	0.0	48.0	299.0
074c72cc39b32c1386dfb891ef361509	0.0	39.0	0.0	0.0	0.0	0.0	0.0	0.0	0.0	0.0	0.0	0.0	0.0	0.0	0.0	0.0	0.0	0.0	0.0	0.0	0.0	0.0	0.0	0.0	0.0	0.0	643.0	0.0	0.0	422.0	0.0	0.0	0.0	0.0	0.0	0.0	0.0	0.0	0.0	0.0	0.0	0.0	0.0	0.0	0.0	0.0	0.0	0.0	0.0
8f23fdcf6f94f67605d968b6e4a61a01	0.0	0.0	0.0	0.0	0.0	0.0	0.0	0.0	0.0	0.0	0.0	0.0	0.0	0.0	89.0	0.0	30.0	34.0	0.0	0.0	10.0	0.0	0.0	0.0	0.0	0.0	1037.0	40.0	0.0	0.0	0.0	0.0	0.0	13.0	0.0	0.0	0.0	12.0	412.0	0.0	8.0	0.0	0.0	0.0	0.0	0.0	0.0	0.0	0.0
fb2b00a8282741f54559c37f4ce69e20	0.0	62.0	0.0	0.0	0.0	0.0	0.0	132.0	85.0	0.0	67.0	38.0	0.0	35.0	25.0	0.0	311.0	33.0	0.0	0.0	179.0	0.0	55.0	58.0	43.0	153.0	0.0	152.0	0.0	0.0	0.0	0.0	0.0	166.0	21.0	75.0	106.0	20.0	0.0	0.0	0.0	0.0	22.0	0.0	0.0	0.0	67.0	58.0	0.0
01aad8effefd7901b98c5d185d49bb5e	0.0	0.0	0.0	0.0	0.0	0.0	0.0	0.0	0.0	0.0	0.0	0.0	0.0	0.0	0.0	0.0	0.0	22.0	0.0	0.0	0.0	0.0	0.0	0.0	0.0	0.0	0.0	0.0	0.0	0.0	8.0	0.0	0.0	21.0	4268.0	101.0	71.0	0.0	0.0	14.0	0.0	0.0	0.0	0.0	0.0	0.0	0.0	0.0	0.0
2b171e4c26f481ddc20506b79877b519	0.0	0.0	0.0	0.0	0.0	0.0	0.0	76.0	0.0	0.0	0.0	0.0	0.0	0.0	0.0	0.0	72.0	0.0	149.0	135.0	29.0	0.0	0.0	0.0	0.0	0.0	0.0	0.0	0.0	0.0	0.0	123.0	102.0	0.0	0.0	0.0	0.0	0.0	0.0	0.0	0.0	0.0	91.0	0.0	134.0	129.0	124.0	0.0	0.0
90bf8c4ae78fcbc99cc9fc3be8d5ec87	0.0	0.0	0.0	0.0	0.0	0.0	0.0	36.0	40.0	0.0	0.0	0.0	0.0	5.0	0.0	0.0	77.0	0.0	122.0	226.0	119.0	88.0	0.0	0.0	25.0	0.0	0.0	0.0	0.0	10.0	31.0	35.0	198.0	70.0	0.0	0.0	0.0	9.0	0.0	23.0	0.0	0.0	20.0	29.0	140.0	184.0	271.0	104.0	0.0
0e690d907050e4d97bd29853e420dd5a	0.0	0.0	0.0	0.0	0.0	0.0	0.0	0.0	0.0	0.0	0.0	0.0	0.0	0.0	0.0	0.0	0.0	1084.0	0.0	0.0	0.0	0.0	0.0	0.0	0.0	0.0	0.0	41.0	0.0	0.0	0.0	0.0	0.0	0.0	2025.0	0.0	287.0	0.0	0.0	32.0	0.0	0.0	0.0	0.0	0.0	0.0	0.0	0.0	0.0
343e41aab8029107a2e44dd715cded99	0.0	0.0	0.0	0.0	0.0	0.0	0.0	0.0	0.0	0.0	0.0	35.0	0.0	71.0	184.0	0.0	0.0	112.0	0.0	0.0	0.0	0.0	0.0	0.0	0.0	26.0	0.0	485.0	0.0	0.0	309.0	0.0	0.0	0.0	0.0	0.0	0.0	29.0	19.0	60.0	32.0	0.0	0.0	214.0	0.0	0.0	0.0	0.0	0.0
07cddda789bdbbb862ad9c5e73d5824a	0.0	18.0	0.0	0.0	0.0	0.0	0.0	41.0	36.0	0.0	0.0	0.0	0.0	0.0	0.0	0.0	57.0	0.0	289.0	284.0	31.0	0.0	0.0	0.0	18.0	23.0	0.0	0.0	0.0	0.0	0.0	225.0	205.0	21.0	0.0	0.0	0.0	23.0	0.0	19.0	0.0	0.0	0.0	0.0	201.0	275.0	69.0	0.0	0.0
ed796c2d7980f60f0d56d04fb6083cc3	0.0	144.0	0.0	0.0	0.0	0.0	0.0	0.0	0.0	0.0	0.0	0.0	0.0	0.0	0.0	0.0	0.0	0.0	0.0	0.0	0.0	0.0	0.0	0.0	0.0	0.0	0.0	0.0	0.0	1030.0	0.0	0.0	0.0	0.0	0.0	0.0	0.0	0.0	0.0	0.0	0.0	0.0	0.0	0.0	0.0	0.0	0.0	0.0	247.0
a46aeb4fd6ec88c28aa09dca8394b9be	0.0	30.0	0.0	0.0	0.0	0.0	0.0	13.0	0.0	0.0	0.0	0.0	0.0	0.0	0.0	0.0	33.0	0.0	306.0	364.0	0.0	0.0	0.0	0.0	0.0	0.0	0.0	0.0	0.0	0.0	0.0	296.0	297.0	0.0	0.0	0.0	0.0	0.0	0.0	0.0	0.0	0.0	49.0	0.0	284.0	284.0	36.0	27.0	0.0
5dd9b4c4fb4de32a93a6e834dde0faa2	0.0	0.0	0.0	0.0	0.0	0.0	0.0	0.0	0.0	0.0	0.0	41.0	0.0	0.0	0.0	0.0	0.0	0.0	0.0	0.0	0.0	0.0	0.0	32.0	0.0	0.0	0.0	0.0	0.0	0.0	0.0	0.0	0.0	0.0	0.0	0.0	0.0	27.0	0.0	0.0	0.0	0.0	0.0	0.0	0.0	0.0	0.0	0.0	0.0
d1846621d56307859a8d6c6bf12e33cd	0.0	0.0	0.0	0.0	0.0	0.0	0.0	0.0	0.0	0.0	0.0	56.0	0.0	154.0	729.0	0.0	0.0	44.0	0.0	0.0	0.0	0.0	0.0	76.0	52.0	0.0	0.0	144.0	0.0	0.0	76.0	0.0	0.0	0.0	6.0	23.0	0.0	48.0	854.0	0.0	0.0	0.0	0.0	60.0	0.0	0.0	0.0	0.0	0.0
42016433985454f3186dde297fc37eb6	0.0	79.0	0.0	0.0	0.0	0.0	0.0	56.0	99.0	0.0	47.0	15.0	0.0	0.0	12.0	0.0	44.0	0.0	49.0	43.0	171.0	292.0	77.0	21.0	24.0	26.0	64.0	69.0	0.0	0.0	20.0	24.0	26.0	135.0	0.0	30.0	14.0	0.0	0.0	32.0	24.0	0.0	127.0	29.0	44.0	39.0	110.0	181.0	0.0
3b29656fafebe2fbca061ed249f7fdf6	0.0	0.0	0.0	0.0	0.0	0.0	0.0	0.0	0.0	0.0	0.0	0.0	0.0	556.0	231.0	0.0	0.0	0.0	38.0	0.0	0.0	0.0	0.0	0.0	0.0	169.0	0.0	118.0	0.0	0.0	173.0	0.0	0.0	0.0	0.0	0.0	0.0	0.0	0.0	175.0	32.0	0.0	0.0	136.0	41.0	0.0	0.0	0.0	0.0
ace853cd3b53581a90639a4cdf0ff326	0.0	0.0	0.0	0.0	0.0	0.0	0.0	61.0	144.0	0.0	0.0	0.0	321.0	0.0	0.0	0.0	87.0	444.0	0.0	38.0	103.0	43.0	32.0	0.0	0.0	50.0	0.0	45.0	0.0	0.0	55.0	36.0	0.0	135.0	50.0	38.0	0.0	0.0	0.0	53.0	31.0	0.0	190.0	31.0	0.0	0.0	51.0	70.0	0.0
241e8502021e383416a9408a45e63307	0.0	341.0	0.0	0.0	0.0	0.0	0.0	190.0	17.0	0.0	0.0	0.0	0.0	18.0	0.0	0.0	131.0	0.0	67.0	34.0	27.0	25.0	0.0	0.0	12.0	11.0	0.0	0.0	0.0	246.0	0.0	35.0	45.0	15.0	0.0	0.0	0.0	15.0	0.0	13.0	0.0	0.0	211.0	0.0	57.0	51.0	221.0	34.0	0.0
e53445eab2b602b997876730029f5e0c	0.0	0.0	0.0	0.0	0.0	0.0	0.0	0.0	0.0	0.0	0.0	0.0	0.0	0.0	0.0	0.0	0.0	3142.0	0.0	0.0	0.0	0.0	0.0	0.0	0.0	0.0	0.0	73.0	0.0	0.0	0.0	0.0	0.0	0.0	0.0	0.0	65.0	0.0	0.0	0.0	0.0	0.0	0.0	0.0	0.0	0.0	0.0	0.0	0.0
d81f75adde4397bf405a869d81c3fbb6	0.0	0.0	0.0	0.0	0.0	0.0	0.0	0.0	0.0	0.0	0.0	0.0	0.0	167.0	0.0	0.0	0.0	0.0	0.0	0.0	0.0	0.0	0.0	0.0	38.0	186.0	0.0	66.0	0.0	0.0	301.0	0.0	0.0	0.0	0.0	0.0	0.0	0.0	0.0	234.0	332.0	0.0	0.0	230.0	23.0	0.0	0.0	0.0	0.0
74c52060c151dc32f291fb0919bafc61	0.0	75.0	0.0	0.0	0.0	0.0	0.0	57.0	0.0	0.0	0.0	0.0	0.0	99.0	0.0	0.0	67.0	0.0	156.0	149.0	25.0	40.0	0.0	0.0	44.0	70.0	0.0	34.0	0.0	10.0	67.0	136.0	114.0	0.0	0.0	0.0	0.0	0.0	0.0	59.0	69.0	0.0	89.0	84.0	159.0	138.0	62.0	61.0	0.0
72cfb5d7d1b5ad5021e66ce783b47570	0.0	0.0	0.0	0.0	0.0	0.0	0.0	0.0	0.0	0.0	0.0	94.0	0.0	91.0	861.0	0.0	0.0	35.0	0.0	0.0	14.0	0.0	0.0	181.0	21.0	58.0	0.0	227.0	0.0	0.0	104.0	0.0	0.0	0.0	0.0	0.0	0.0	15.0	314.0	97.0	96.0	0.0	0.0	81.0	0.0	0.0	27.0	0.0	0.0
1ff1714496c243fcaec61a85807fd22f	0.0	18.0	0.0	0.0	0.0	0.0	0.0	0.0	61.0	0.0	0.0	0.0	0.0	0.0	0.0	0.0	0.0	0.0	0.0	0.0	367.0	0.0	0.0	0.0	0.0	0.0	0.0	0.0	0.0	87.0	0.0	0.0	0.0	728.0	0.0	0.0	0.0	0.0	0.0	0.0	0.0	0.0	0.0	0.0	0.0	0.0	0.0	0.0	37.0
a3d29f86d1ad0d80142213db3d35c5fa	0.0	0.0	0.0	0.0	0.0	0.0	0.0	0.0	164.0	0.0	0.0	0.0	0.0	0.0	33.0	0.0	0.0	29.0	0.0	0.0	127.0	0.0	0.0	0.0	0.0	0.0	17.0	0.0	0.0	0.0	0.0	0.0	0.0	1051.0	26.0	0.0	9.0	0.0	47.0	0.0	0.0	0.0	0.0	0.0	0.0	0.0	350.0	13.0	0.0
fd0b270adb11f2781450c2e057e50f07	0.0	0.0	0.0	0.0	0.0	0.0	0.0	0.0	0.0	0.0	0.0	0.0	0.0	0.0	0.0	0.0	0.0	89.0	0.0	0.0	0.0	0.0	0.0	0.0	0.0	0.0	0.0	224.0	0.0	0.0	206.0	0.0	0.0	0.0	0.0	0.0	0.0	0.0	295.0	0.0	73.0	0.0	0.0	192.0	0.0	0.0	0.0	0.0	0.0
ca6a929ead9ac9a28d91b179fbf63da6	0.0	0.0	0.0	0.0	0.0	0.0	0.0	0.0	0.0	0.0	0.0	46.0	0.0	74.0	188.0	0.0	0.0	0.0	0.0	0.0	0.0	0.0	0.0	0.0	510.0	165.0	0.0	38.0	0.0	0.0	0.0	0.0	0.0	0.0	0.0	0.0	0.0	320.0	246.0	107.0	0.0	0.0	0.0	0.0	0.0	0.0	0.0	0.0	0.0
d829bee4984f82ffc2453212157caf96	0.0	0.0	0.0	174.0	841.0	80.0	0.0	0.0	31.0	119.0	0.0	0.0	511.0	0.0	0.0	148.0	0.0	0.0	0.0	0.0	0.0	0.0	0.0	0.0	0.0	0.0	0.0	0.0	54.0	0.0	0.0	0.0	0.0	0.0	0.0	0.0	0.0	0.0	0.0	0.0	0.0	0.0	0.0	0.0	0.0	0.0	0.0	0.0	69.0
a82470a123eb340b308cd0300cf4ef36	0.0	0.0	0.0	0.0	0.0	0.0	0.0	0.0	0.0	0.0	210.0	147.0	0.0	0.0	0.0	0.0	0.0	0.0	0.0	0.0	0.0	0.0	170.0	199.0	16.0	0.0	0.0	38.0	0.0	0.0	6.0	0.0	0.0	0.0	38.0	1571.0	0.0	0.0	0.0	0.0	0.0	0.0	0.0	0.0	0.0	0.0	0.0	0.0	0.0
ba2bf1a1bcd453a02a5a7749d2ee93ea	0.0	0.0	0.0	0.0	0.0	0.0	0.0	0.0	0.0	0.0	78.0	30.0	0.0	83.0	0.0	0.0	0.0	48.0	0.0	0.0	0.0	46.0	161.0	40.0	133.0	230.0	0.0	128.0	0.0	0.0	103.0	0.0	0.0	0.0	0.0	178.0	0.0	46.0	0.0	115.0	241.0	0.0	0.0	90.0	0.0	0.0	0.0	0.0	0.0
02d4662f38331fab99afe76474f5ae03	0.0	0.0	0.0	0.0	0.0	0.0	0.0	43.0	155.0	0.0	0.0	0.0	0.0	0.0	0.0	8.0	104.0	0.0	0.0	0.0	507.0	857.0	24.0	0.0	0.0	0.0	0.0	0.0	0.0	0.0	0.0	0.0	0.0	334.0	0.0	0.0	0.0	0.0	0.0	0.0	0.0	0.0	15.0	0.0	0.0	0.0	390.0	244.0	0.0
e2a35867731fb073463f823bb3f063d2	0.0	0.0	0.0	0.0	0.0	0.0	0.0	0.0	0.0	0.0	0.0	0.0	0.0	0.0	0.0	0.0	0.0	156.0	0.0	0.0	0.0	0.0	0.0	0.0	0.0	0.0	18.0	0.0	0.0	0.0	0.0	0.0	0.0	55.0	1748.0	40.0	603.0	0.0	60.0	26.0	0.0	0.0	0.0	0.0	0.0	0.0	0.0	0.0	140.0
e8973ae029146677bed22be938cfec90	0.0	49.0	0.0	0.0	0.0	0.0	0.0	35.0	0.0	0.0	0.0	0.0	0.0	59.0	0.0	0.0	0.0	0.0	276.0	258.0	0.0	0.0	0.0	0.0	0.0	0.0	0.0	0.0	0.0	29.0	0.0	319.0	238.0	0.0	0.0	0.0	0.0	0.0	0.0	0.0	0.0	0.0	0.0	0.0	218.0	262.0	30.0	0.0	0.0
794d874be6c1579eec18efebad52b250	0.0	0.0	0.0	0.0	0.0	0.0	0.0	0.0	0.0	0.0	0.0	0.0	0.0	0.0	0.0	0.0	0.0	0.0	0.0	0.0	0.0	0.0	0.0	0.0	0.0	0.0	506.0	0.0	0.0	0.0	0.0	0.0	0.0	0.0	0.0	0.0	0.0	0.0	0.0	0.0	0.0	0.0	0.0	0.0	0.0	0.0	0.0	0.0	260.0
f96fb8b2b6b9c62f6fb726fcd0a086c8	0.0	0.0	0.0	0.0	0.0	0.0	0.0	0.0	0.0	0.0	0.0	0.0	0.0	130.0	233.0	0.0	0.0	30.0	0.0	0.0	0.0	0.0	0.0	0.0	96.0	0.0	0.0	106.0	0.0	0.0	94.0	0.0	0.0	0.0	0.0	0.0	0.0	45.0	0.0	164.0	334.0	0.0	0.0	91.0	0.0	0.0	0.0	0.0	0.0
23fdc247e14a3de5398cbc82805fe4ac	0.0	19.0	0.0	0.0	0.0	0.0	0.0	46.0	25.0	0.0	38.0	465.0	0.0	35.0	18.0	0.0	46.0	22.0	0.0	0.0	69.0	17.0	17.0	505.0	33.0	60.0	0.0	9.0	0.0	0.0	30.0	0.0	0.0	80.0	0.0	147.0	10.0	22.0	32.0	51.0	9.0	0.0	16.0	21.0	0.0	0.0	28.0	30.0	0.0
c282af9d460ccf513c084fcf13656bf9	0.0	0.0	0.0	0.0	0.0	0.0	0.0	0.0	39.0	0.0	32.0	138.0	221.0	126.0	124.0	0.0	0.0	25.0	0.0	0.0	20.0	0.0	29.0	84.0	16.0	10.0	0.0	149.0	0.0	0.0	53.0	0.0	0.0	0.0	0.0	21.0	0.0	0.0	453.0	0.0	21.0	0.0	0.0	85.0	0.0	0.0	0.0	0.0	0.0
2bbe9ffa11b7f8f8f39949efd572622e	0.0	34.0	0.0	0.0	0.0	0.0	0.0	154.0	29.0	0.0	0.0	0.0	0.0	0.0	0.0	0.0	149.0	0.0	165.0	112.0	48.0	73.0	0.0	0.0	31.0	0.0	0.0	0.0	0.0	0.0	0.0	213.0	128.0	24.0	0.0	0.0	0.0	24.0	0.0	25.0	0.0	0.0	43.0	0.0	95.0	111.0	141.0	141.0	0.0
6254d2326e6493ce4a0f590d5d325432	0.0	27.0	0.0	0.0	0.0	0.0	0.0	49.0	0.0	0.0	0.0	0.0	0.0	0.0	0.0	0.0	43.0	0.0	0.0	0.0	0.0	0.0	0.0	0.0	0.0	0.0	0.0	0.0	0.0	18.0	0.0	0.0	0.0	0.0	0.0	0.0	0.0	0.0	0.0	0.0	0.0	0.0	57.0	0.0	0.0	0.0	76.0	0.0	0.0
1278e1fcb113cc302b185f3d4c4d94fe	0.0	283.0	0.0	0.0	0.0	0.0	0.0	97.0	69.0	0.0	0.0	0.0	0.0	0.0	0.0	0.0	48.0	0.0	143.0	107.0	118.0	75.0	0.0	0.0	0.0	0.0	0.0	0.0	0.0	154.0	0.0	128.0	99.0	81.0	0.0	0.0	0.0	16.0	0.0	0.0	0.0	0.0	99.0	0.0	118.0	117.0	95.0	34.0	0.0
6c04fda77ffab719b8fc0280eee58e6b	0.0	135.0	0.0	0.0	0.0	0.0	0.0	85.0	0.0	0.0	12.0	0.0	0.0	0.0	0.0	0.0	42.0	0.0	211.0	158.0	35.0	54.0	0.0	0.0	14.0	0.0	0.0	0.0	0.0	35.0	0.0	313.0	112.0	0.0	0.0	0.0	0.0	0.0	0.0	0.0	0.0	0.0	170.0	0.0	246.0	164.0	67.0	78.0	0.0
5c53fd4d159d757d01841d4b9c9ac7e0	0.0	0.0	0.0	0.0	0.0	0.0	0.0	0.0	0.0	0.0	0.0	0.0	0.0	0.0	0.0	0.0	0.0	0.0	0.0	0.0	0.0	0.0	0.0	0.0	0.0	0.0	424.0	0.0	0.0	0.0	0.0	0.0	0.0	69.0	0.0	0.0	0.0	0.0	0.0	0.0	0.0	0.0	0.0	0.0	0.0	0.0	0.0	0.0	358.0
2cbae23f14af7a963b78d65269f4e0c1	0.0	454.0	0.0	0.0	0.0	0.0	0.0	173.0	0.0	0.0	0.0	0.0	0.0	0.0	0.0	0.0	192.0	0.0	0.0	0.0	183.0	0.0	0.0	0.0	0.0	0.0	0.0	0.0	0.0	202.0	0.0	0.0	0.0	131.0	0.0	0.0	0.0	0.0	0.0	0.0	0.0	0.0	525.0	0.0	0.0	0.0	187.0	82.0	0.0
647b46bc5fa0fadf81008c9a121c2dd2	0.0	0.0	0.0	0.0	0.0	0.0	0.0	0.0	0.0	0.0	0.0	0.0	0.0	0.0	0.0	0.0	25.0	1075.0	0.0	0.0	0.0	0.0	0.0	0.0	24.0	0.0	30.0	0.0	0.0	0.0	0.0	0.0	0.0	0.0	1471.0	60.0	596.0	0.0	0.0	0.0	0.0	0.0	0.0	0.0	0.0	0.0	0.0	0.0	0.0
a9d1fa63d4896a301891704f37fb9884	0.0	19.0	0.0	0.0	0.0	0.0	0.0	0.0	0.0	0.0	0.0	0.0	0.0	59.0	16.0	0.0	21.0	0.0	78.0	63.0	0.0	0.0	8.0	0.0	26.0	22.0	0.0	203.0	0.0	8.0	31.0	77.0	80.0	0.0	0.0	0.0	0.0	19.0	757.0	22.0	24.0	0.0	18.0	18.0	50.0	50.0	0.0	0.0	0.0
e60ff04c5fbb8876fff25e87eacdc9c3	0.0	0.0	0.0	36.0	0.0	0.0	0.0	0.0	0.0	0.0	0.0	0.0	0.0	0.0	93.0	0.0	0.0	72.0	0.0	0.0	0.0	0.0	0.0	0.0	159.0	43.0	0.0	115.0	0.0	0.0	0.0	0.0	0.0	0.0	0.0	50.0	138.0	147.0	489.0	37.0	0.0	0.0	0.0	0.0	0.0	0.0	0.0	0.0	0.0
c53c03c968989613d1d10495e9b56d34	0.0	48.0	0.0	0.0	0.0	0.0	0.0	164.0	93.0	0.0	0.0	0.0	0.0	102.0	0.0	0.0	78.0	0.0	0.0	0.0	103.0	0.0	0.0	0.0	0.0	60.0	0.0	20.0	0.0	47.0	60.0	0.0	0.0	110.0	0.0	0.0	0.0	19.0	0.0	46.0	22.0	0.0	135.0	51.0	0.0	0.0	136.0	67.0	0.0
b93f2eb95b3fe4d5223c577dbc47756a	0.0	0.0	0.0	0.0	0.0	0.0	0.0	0.0	0.0	0.0	0.0	0.0	0.0	38.0	0.0	0.0	0.0	0.0	225.0	233.0	0.0	0.0	0.0	0.0	0.0	30.0	0.0	24.0	0.0	0.0	38.0	279.0	196.0	0.0	0.0	0.0	0.0	25.0	0.0	0.0	59.0	0.0	0.0	42.0	186.0	222.0	0.0	0.0	0.0
c197bfccc6da06a321f59bc2c96c7162	0.0	171.0	0.0	0.0	0.0	0.0	0.0	110.0	49.0	0.0	0.0	0.0	0.0	0.0	13.0	0.0	126.0	0.0	43.0	39.0	84.0	63.0	16.0	0.0	8.0	21.0	0.0	0.0	0.0	72.0	4.0	41.0	43.0	64.0	0.0	9.0	0.0	0.0	0.0	9.0	8.0	0.0	299.0	0.0	30.0	28.0	103.0	195.0	0.0
6dd32ad1c497c77834204b943bc5d891	0.0	0.0	0.0	0.0	0.0	0.0	0.0	0.0	94.0	0.0	0.0	19.0	0.0	0.0	0.0	0.0	15.0	252.0	0.0	0.0	280.0	0.0	0.0	39.0	0.0	0.0	349.0	0.0	0.0	57.0	0.0	0.0	0.0	544.0	0.0	0.0	0.0	0.0	227.0	0.0	0.0	0.0	85.0	0.0	0.0	0.0	0.0	0.0	0.0
5da274e1721de8b7f392f04ae7946f82	0.0	0.0	0.0	0.0	0.0	0.0	0.0	0.0	0.0	0.0	0.0	107.0	0.0	0.0	288.0	0.0	0.0	69.0	0.0	0.0	0.0	0.0	0.0	64.0	0.0	0.0	0.0	120.0	0.0	0.0	402.0	0.0	0.0	0.0	0.0	0.0	0.0	0.0	37.0	0.0	45.0	0.0	0.0	279.0	0.0	0.0	0.0	0.0	0.0
3fc227a79c6a108319409a05f87103f3	0.0	0.0	0.0	0.0	0.0	0.0	0.0	0.0	0.0	0.0	0.0	0.0	0.0	0.0	0.0	0.0	0.0	0.0	237.0	196.0	0.0	0.0	0.0	0.0	30.0	26.0	0.0	23.0	0.0	0.0	53.0	249.0	152.0	0.0	0.0	0.0	0.0	34.0	0.0	50.0	39.0	0.0	0.0	50.0	163.0	224.0	0.0	0.0	0.0
9486da0dfc61a6cc41f58f2c399de20d	0.0	90.0	0.0	0.0	0.0	0.0	0.0	106.0	77.0	0.0	0.0	52.0	0.0	0.0	0.0	0.0	188.0	0.0	69.0	50.0	162.0	129.0	136.0	69.0	0.0	0.0	0.0	0.0	0.0	0.0	0.0	91.0	0.0	106.0	0.0	0.0	0.0	0.0	0.0	0.0	0.0	0.0	91.0	0.0	0.0	39.0	77.0	176.0	0.0
fb2dab56bf8047ade734c2fceccb49e4	0.0	0.0	0.0	0.0	0.0	0.0	0.0	0.0	0.0	0.0	0.0	0.0	0.0	0.0	0.0	0.0	0.0	0.0	333.0	189.0	0.0	0.0	0.0	0.0	0.0	0.0	0.0	0.0	0.0	0.0	137.0	0.0	195.0	0.0	0.0	0.0	0.0	0.0	0.0	0.0	0.0	0.0	0.0	117.0	173.0	143.0	0.0	0.0	0.0
cdfb2c9e02e4f387c02256cafdcbeeec	0.0	0.0	0.0	0.0	0.0	0.0	0.0	19.0	0.0	0.0	0.0	0.0	0.0	0.0	0.0	0.0	0.0	0.0	68.0	43.0	16.0	0.0	0.0	0.0	8.0	17.0	43.0	0.0	0.0	0.0	0.0	78.0	29.0	30.0	0.0	0.0	0.0	0.0	63.0	0.0	0.0	0.0	0.0	0.0	69.0	60.0	19.0	16.0	135.0
57e601205e8eb547bbbc0811bcf4afbd	0.0	51.0	0.0	0.0	0.0	0.0	0.0	0.0	0.0	0.0	0.0	0.0	0.0	0.0	0.0	0.0	0.0	0.0	223.0	189.0	0.0	0.0	0.0	0.0	0.0	0.0	0.0	0.0	0.0	196.0	0.0	198.0	143.0	0.0	0.0	0.0	0.0	0.0	0.0	0.0	0.0	0.0	68.0	0.0	197.0	216.0	0.0	0.0	0.0
1f93c77d645099d4e473c8ae649b23bf	0.0	0.0	0.0	0.0	0.0	0.0	0.0	113.0	155.0	0.0	0.0	0.0	66.0	0.0	0.0	0.0	194.0	0.0	0.0	30.0	185.0	109.0	124.0	0.0	0.0	0.0	0.0	0.0	0.0	0.0	0.0	0.0	0.0	133.0	0.0	0.0	0.0	0.0	0.0	0.0	0.0	0.0	116.0	0.0	0.0	0.0	110.0	164.0	0.0
a70b6938cd9bf17ff7913246047109ae	0.0	0.0	0.0	0.0	0.0	0.0	0.0	0.0	0.0	0.0	0.0	0.0	0.0	0.0	0.0	0.0	0.0	0.0	0.0	0.0	0.0	0.0	0.0	0.0	0.0	0.0	0.0	0.0	0.0	0.0	0.0	0.0	0.0	0.0	0.0	0.0	0.0	0.0	0.0	0.0	0.0	0.0	0.0	0.0	0.0	0.0	0.0	0.0	0.0
2190dbbf36ecbe4bc58d62a9799c4c80	0.0	64.0	0.0	0.0	0.0	0.0	0.0	104.0	0.0	0.0	0.0	0.0	0.0	0.0	0.0	0.0	137.0	0.0	145.0	132.0	20.0	0.0	0.0	0.0	0.0	22.0	0.0	0.0	0.0	38.0	0.0	85.0	116.0	0.0	0.0	0.0	0.0	0.0	0.0	0.0	0.0	0.0	184.0	0.0	158.0	146.0	187.0	44.0	0.0
63afe8e6aac58bf0d670a82ca5bc574c	0.0	0.0	0.0	0.0	0.0	0.0	0.0	0.0	27.0	0.0	16.0	83.0	0.0	0.0	27.0	0.0	0.0	80.0	0.0	8.0	26.0	37.0	41.0	82.0	48.0	47.0	101.0	58.0	0.0	80.0	42.0	0.0	0.0	0.0	0.0	23.0	20.0	28.0	47.0	26.0	66.0	0.0	0.0	29.0	0.0	0.0	0.0	189.0	115.0
9bff57fd6b18040dfd67407bba81b94f	0.0	0.0	0.0	0.0	0.0	0.0	0.0	33.0	0.0	0.0	19.0	0.0	0.0	42.0	0.0	0.0	34.0	0.0	156.0	87.0	100.0	133.0	23.0	0.0	32.0	29.0	0.0	36.0	0.0	21.0	43.0	100.0	99.0	56.0	0.0	0.0	0.0	0.0	0.0	37.0	44.0	0.0	0.0	45.0	136.0	125.0	51.0	103.0	0.0
32332b769f332aadeab732e3d9785fc9	0.0	0.0	0.0	0.0	0.0	0.0	0.0	0.0	0.0	0.0	89.0	0.0	0.0	0.0	169.0	0.0	0.0	114.0	0.0	0.0	0.0	0.0	78.0	0.0	223.0	72.0	0.0	118.0	0.0	0.0	0.0	0.0	0.0	0.0	0.0	158.0	0.0	257.0	79.0	0.0	0.0	0.0	0.0	0.0	0.0	0.0	0.0	0.0	0.0
b296b7890bc84ec520547d01c68835f7	0.0	0.0	0.0	86.0	0.0	0.0	0.0	0.0	0.0	0.0	84.0	18.0	0.0	14.0	71.0	0.0	0.0	17.0	0.0	0.0	0.0	0.0	72.0	29.0	77.0	43.0	0.0	39.0	0.0	0.0	28.0	0.0	0.0	0.0	31.0	724.0	0.0	56.0	348.0	20.0	0.0	0.0	0.0	14.0	0.0	0.0	0.0	0.0	0.0
a07da86a91a8a246c06196fae2f4966d	0.0	82.0	0.0	0.0	0.0	0.0	0.0	71.0	72.0	0.0	24.0	34.0	0.0	122.0	54.0	0.0	42.0	151.0	0.0	0.0	59.0	56.0	25.0	41.0	0.0	63.0	0.0	0.0	0.0	70.0	68.0	0.0	0.0	50.0	0.0	0.0	0.0	47.0	0.0	59.0	0.0	0.0	39.0	78.0	0.0	0.0	84.0	51.0	0.0
883db5d084c1d946916056f5e3a64bd6	0.0	124.0	0.0	0.0	0.0	0.0	0.0	0.0	74.0	0.0	264.0	37.0	0.0	88.0	0.0	0.0	0.0	0.0	56.0	24.0	63.0	241.0	87.0	0.0	0.0	47.0	0.0	85.0	0.0	0.0	70.0	173.0	45.0	0.0	0.0	54.0	0.0	0.0	0.0	55.0	0.0	0.0	83.0	80.0	70.0	38.0	0.0	74.0	0.0
fb9358e4192b4e3fb1a6210327ee6ff2	0.0	41.0	0.0	0.0	0.0	0.0	0.0	0.0	0.0	0.0	0.0	0.0	0.0	0.0	0.0	0.0	59.0	0.0	0.0	0.0	141.0	0.0	0.0	0.0	0.0	0.0	429.0	0.0	0.0	260.0	0.0	0.0	0.0	322.0	0.0	0.0	0.0	0.0	0.0	0.0	0.0	0.0	0.0	0.0	0.0	0.0	0.0	0.0	0.0
81fa1232e06275725c038df22e6a9e43	0.0	0.0	0.0	139.0	0.0	0.0	0.0	0.0	0.0	0.0	0.0	0.0	0.0	0.0	158.0	0.0	0.0	120.0	0.0	0.0	0.0	0.0	0.0	0.0	0.0	0.0	162.0	164.0	0.0	0.0	0.0	0.0	0.0	0.0	0.0	0.0	0.0	0.0	1018.0	0.0	0.0	0.0	0.0	0.0	0.0	0.0	0.0	0.0	0.0
04ceb23cccbf83aad0fcbad8e7953c44	0.0	50.0	0.0	0.0	0.0	0.0	0.0	0.0	13.0	0.0	0.0	0.0	0.0	0.0	0.0	0.0	0.0	0.0	0.0	0.0	0.0	0.0	0.0	0.0	0.0	0.0	0.0	0.0	0.0	442.0	0.0	0.0	0.0	0.0	0.0	0.0	0.0	0.0	0.0	0.0	0.0	0.0	0.0	0.0	0.0	0.0	0.0	0.0	0.0
23ecc1e054dcfb352ccbd96f61c7c80e	0.0	0.0	0.0	0.0	0.0	0.0	0.0	0.0	0.0	0.0	0.0	0.0	0.0	124.0	94.0	0.0	0.0	21.0	0.0	0.0	0.0	0.0	0.0	0.0	15.0	34.0	0.0	132.0	0.0	0.0	199.0	0.0	0.0	0.0	0.0	0.0	0.0	9.0	0.0	60.0	171.0	0.0	0.0	197.0	0.0	0.0	0.0	0.0	0.0
f3568df8761f514321bcc3925853154c	0.0	57.0	39.0	0.0	0.0	0.0	0.0	52.0	73.0	0.0	0.0	0.0	0.0	0.0	58.0	0.0	38.0	74.0	41.0	37.0	56.0	0.0	0.0	0.0	47.0	95.0	0.0	142.0	0.0	0.0	74.0	58.0	39.0	56.0	75.0	0.0	101.0	0.0	0.0	0.0	52.0	0.0	34.0	68.0	30.0	35.0	46.0	67.0	0.0
c454a1f3380b1ddd6d5497ea28a26b0b	0.0	59.0	0.0	0.0	0.0	0.0	0.0	0.0	0.0	0.0	26.0	62.0	0.0	0.0	58.0	0.0	0.0	106.0	0.0	0.0	0.0	0.0	0.0	50.0	87.0	105.0	0.0	92.0	0.0	156.0	122.0	0.0	0.0	0.0	0.0	35.0	0.0	0.0	0.0	91.0	52.0	0.0	0.0	93.0	0.0	0.0	0.0	0.0	0.0
b9fd36e399248ace31c2d286d1a1fcd2	0.0	0.0	0.0	0.0	0.0	0.0	0.0	0.0	0.0	0.0	0.0	0.0	0.0	0.0	0.0	0.0	0.0	0.0	251.0	223.0	0.0	0.0	0.0	0.0	0.0	0.0	0.0	0.0	0.0	0.0	0.0	201.0	267.0	0.0	0.0	0.0	0.0	0.0	0.0	0.0	0.0	0.0	0.0	0.0	212.0	206.0	0.0	0.0	0.0
b4a92e1f0246230e7e39e7ba2eb97f81	0.0	0.0	0.0	0.0	0.0	0.0	0.0	0.0	0.0	0.0	0.0	0.0	0.0	0.0	0.0	0.0	0.0	0.0	0.0	0.0	0.0	0.0	0.0	0.0	0.0	0.0	0.0	0.0	0.0	0.0	0.0	0.0	0.0	0.0	3007.0	65.0	202.0	0.0	0.0	0.0	0.0	0.0	0.0	0.0	0.0	0.0	0.0	0.0	0.0
e7fdc3a6161ae359357405b792272287	0.0	0.0	0.0	0.0	0.0	0.0	0.0	0.0	0.0	0.0	0.0	0.0	0.0	0.0	0.0	0.0	0.0	0.0	315.0	264.0	0.0	0.0	0.0	0.0	0.0	0.0	0.0	0.0	0.0	0.0	0.0	246.0	232.0	0.0	0.0	0.0	0.0	0.0	0.0	0.0	0.0	0.0	0.0	0.0	264.0	282.0	0.0	0.0	0.0
9117c10a38db3805db93f4a1312648ae	0.0	0.0	0.0	0.0	0.0	0.0	0.0	0.0	0.0	0.0	0.0	0.0	0.0	0.0	0.0	0.0	0.0	16.0	0.0	0.0	0.0	0.0	0.0	0.0	0.0	0.0	36.0	21.0	0.0	0.0	70.0	0.0	0.0	0.0	0.0	0.0	0.0	0.0	408.0	0.0	80.0	0.0	0.0	38.0	0.0	0.0	0.0	0.0	0.0
720b43663d61f720cbda595a52767410	0.0	15.0	0.0	0.0	0.0	0.0	0.0	11.0	25.0	0.0	0.0	0.0	0.0	0.0	0.0	0.0	6.0	0.0	185.0	215.0	21.0	15.0	0.0	0.0	0.0	0.0	0.0	0.0	0.0	9.0	0.0	83.0	204.0	0.0	0.0	0.0	0.0	0.0	0.0	0.0	0.0	0.0	18.0	0.0	198.0	189.0	70.0	30.0	0.0
9fe7a391fdc7d72d95b66fd3a1a5374c	0.0	27.0	0.0	0.0	0.0	0.0	0.0	0.0	73.0	0.0	0.0	0.0	0.0	36.0	0.0	0.0	0.0	0.0	201.0	178.0	0.0	0.0	0.0	0.0	0.0	0.0	0.0	0.0	0.0	0.0	22.0	191.0	166.0	0.0	0.0	0.0	0.0	0.0	0.0	0.0	0.0	0.0	0.0	31.0	236.0	233.0	0.0	0.0	0.0
ef26130c65d1473e1cb861510769ced0	0.0	0.0	0.0	0.0	0.0	0.0	0.0	29.0	0.0	0.0	0.0	0.0	109.0	20.0	41.0	0.0	0.0	0.0	98.0	68.0	0.0	18.0	0.0	0.0	0.0	81.0	0.0	124.0	0.0	0.0	86.0	181.0	51.0	0.0	0.0	0.0	0.0	0.0	0.0	83.0	52.0	0.0	0.0	152.0	149.0	129.0	34.0	41.0	0.0
b11c9966c7ad534e13752ab6db280ae9	0.0	35.0	0.0	0.0	0.0	0.0	0.0	22.0	23.0	0.0	46.0	44.0	0.0	9.0	33.0	0.0	0.0	101.0	69.0	61.0	53.0	106.0	38.0	25.0	106.0	165.0	0.0	39.0	0.0	0.0	19.0	69.0	63.0	29.0	0.0	18.0	0.0	11.0	105.0	112.0	56.0	0.0	0.0	14.0	54.0	58.0	21.0	21.0	0.0
a56eff0d6341148e0f157cf2afbc7dd9	0.0	0.0	0.0	0.0	0.0	0.0	0.0	0.0	0.0	0.0	0.0	40.0	0.0	0.0	18.0	0.0	0.0	155.0	0.0	0.0	0.0	0.0	0.0	54.0	187.0	0.0	0.0	221.0	0.0	0.0	206.0	0.0	0.0	0.0	0.0	0.0	0.0	0.0	0.0	0.0	493.0	0.0	0.0	171.0	0.0	0.0	0.0	0.0	0.0
dc9e4749ecece058eaefcae0b5e4adf3	0.0	0.0	0.0	0.0	0.0	0.0	0.0	0.0	0.0	0.0	0.0	0.0	0.0	0.0	0.0	0.0	0.0	0.0	283.0	219.0	0.0	0.0	0.0	0.0	0.0	0.0	0.0	0.0	0.0	0.0	0.0	245.0	184.0	0.0	0.0	0.0	0.0	0.0	0.0	0.0	0.0	0.0	0.0	0.0	246.0	219.0	0.0	0.0	0.0
2cf57f3ab7e32e9405f0371ac0b1290d	0.0	0.0	0.0	0.0	0.0	0.0	0.0	0.0	0.0	0.0	0.0	0.0	0.0	66.0	199.0	0.0	0.0	0.0	0.0	0.0	0.0	0.0	0.0	0.0	70.0	80.0	0.0	85.0	0.0	0.0	77.0	0.0	0.0	0.0	0.0	0.0	0.0	0.0	0.0	130.0	262.0	0.0	0.0	96.0	0.0	0.0	0.0	0.0	0.0
1f85d33299c89bb7964615900b06554d	0.0	0.0	0.0	104.0	0.0	0.0	0.0	0.0	53.0	0.0	81.0	0.0	0.0	0.0	68.0	0.0	0.0	115.0	0.0	0.0	71.0	80.0	76.0	0.0	143.0	159.0	0.0	213.0	0.0	0.0	51.0	0.0	0.0	0.0	0.0	75.0	61.0	0.0	0.0	0.0	229.0	0.0	43.0	0.0	0.0	0.0	0.0	108.0	0.0
936c86f9ef8bd8238d01bd10f4d9c104	0.0	0.0	0.0	0.0	0.0	0.0	0.0	0.0	0.0	0.0	0.0	0.0	0.0	15.0	0.0	0.0	0.0	0.0	246.0	220.0	0.0	0.0	0.0	0.0	0.0	0.0	0.0	37.0	0.0	0.0	60.0	198.0	181.0	0.0	0.0	0.0	0.0	0.0	0.0	25.0	0.0	0.0	0.0	44.0	240.0	193.0	0.0	0.0	0.0
4c4d23dffc21585b37b8b3084ff91b4c	0.0	0.0	0.0	0.0	0.0	0.0	0.0	0.0	0.0	0.0	0.0	0.0	0.0	0.0	0.0	0.0	0.0	0.0	254.0	191.0	0.0	0.0	0.0	0.0	0.0	0.0	0.0	0.0	0.0	0.0	39.0	154.0	180.0	0.0	0.0	0.0	0.0	0.0	0.0	0.0	0.0	0.0	0.0	47.0	209.0	196.0	0.0	0.0	0.0
78d0ca95c830ba08b63b75a4901ce8c3	0.0	0.0	0.0	104.0	0.0	0.0	0.0	0.0	0.0	0.0	0.0	0.0	0.0	0.0	433.0	0.0	0.0	132.0	0.0	0.0	0.0	0.0	0.0	0.0	0.0	0.0	0.0	375.0	0.0	0.0	295.0	0.0	0.0	0.0	0.0	0.0	0.0	0.0	0.0	0.0	59.0	0.0	0.0	273.0	0.0	0.0	0.0	0.0	0.0
43ef5237004d4c4358fd7997fab872a5	0.0	0.0	0.0	0.0	0.0	0.0	0.0	0.0	0.0	0.0	0.0	0.0	0.0	0.0	0.0	0.0	0.0	0.0	198.0	147.0	0.0	0.0	0.0	0.0	0.0	13.0	0.0	65.0	0.0	0.0	112.0	191.0	145.0	0.0	0.0	0.0	0.0	0.0	0.0	17.0	47.0	0.0	0.0	87.0	132.0	149.0	0.0	0.0	0.0
1492f53f9e14475a2b6a7695baa93d06	0.0	0.0	0.0	0.0	0.0	0.0	0.0	0.0	0.0	0.0	0.0	0.0	0.0	0.0	0.0	0.0	0.0	0.0	269.0	207.0	0.0	0.0	0.0	0.0	0.0	0.0	0.0	0.0	0.0	0.0	0.0	236.0	220.0	0.0	0.0	0.0	0.0	0.0	0.0	0.0	0.0	0.0	0.0	0.0	170.0	200.0	0.0	0.0	0.0
b8e0ef22173c95ffc5d4ad209cbbb730	0.0	0.0	0.0	0.0	0.0	0.0	0.0	37.0	0.0	0.0	47.0	104.0	0.0	78.0	634.0	0.0	32.0	0.0	0.0	0.0	0.0	11.0	39.0	124.0	39.0	44.0	0.0	72.0	0.0	0.0	22.0	0.0	0.0	0.0	0.0	22.0	0.0	121.0	102.0	36.0	0.0	0.0	0.0	12.0	0.0	0.0	0.0	0.0	0.0
efd10885540deb7de820dc73d8d094a1	0.0	0.0	0.0	0.0	0.0	0.0	0.0	0.0	0.0	0.0	0.0	0.0	0.0	0.0	0.0	0.0	0.0	269.0	0.0	0.0	0.0	0.0	0.0	0.0	0.0	0.0	0.0	0.0	0.0	0.0	0.0	0.0	0.0	0.0	1883.0	56.0	515.0	0.0	24.0	15.0	0.0	0.0	0.0	0.0	0.0	0.0	0.0	0.0	0.0
2b72428ebbcbfc529a8aecf2ea37157c	0.0	0.0	0.0	0.0	0.0	0.0	0.0	0.0	0.0	0.0	0.0	0.0	0.0	0.0	0.0	0.0	113.0	0.0	142.0	135.0	0.0	0.0	0.0	0.0	0.0	0.0	0.0	0.0	0.0	0.0	0.0	256.0	186.0	0.0	0.0	0.0	0.0	0.0	0.0	0.0	0.0	0.0	0.0	0.0	170.0	175.0	150.0	118.0	0.0
71be5754288b27bba2fba6be9dbde596	0.0	136.0	0.0	0.0	0.0	0.0	0.0	141.0	112.0	0.0	21.0	0.0	0.0	34.0	0.0	0.0	216.0	0.0	0.0	0.0	122.0	124.0	0.0	0.0	0.0	38.0	0.0	0.0	0.0	156.0	0.0	0.0	0.0	0.0	0.0	0.0	0.0	22.0	0.0	0.0	0.0	0.0	74.0	0.0	0.0	0.0	134.0	61.0	0.0
0fa1fef562d807dbf53ae07898c47396	0.0	24.0	0.0	0.0	0.0	0.0	0.0	56.0	10.0	0.0	0.0	0.0	0.0	16.0	20.0	0.0	61.0	0.0	68.0	56.0	98.0	28.0	0.0	0.0	0.0	29.0	0.0	47.0	0.0	0.0	151.0	51.0	61.0	66.0	0.0	0.0	0.0	0.0	0.0	0.0	0.0	0.0	23.0	118.0	54.0	58.0	56.0	49.0	0.0
2c674dd5dcc493fc0bad82c12f46397e	0.0	0.0	0.0	0.0	0.0	0.0	0.0	0.0	0.0	0.0	0.0	0.0	0.0	0.0	0.0	0.0	19.0	0.0	335.0	203.0	0.0	0.0	0.0	0.0	0.0	0.0	0.0	0.0	0.0	0.0	0.0	141.0	174.0	0.0	0.0	0.0	0.0	0.0	0.0	0.0	0.0	0.0	0.0	0.0	234.0	187.0	68.0	0.0	0.0
83eced49693cd485eea432d2f3a8b572	0.0	151.0	0.0	0.0	0.0	0.0	0.0	40.0	0.0	0.0	0.0	0.0	0.0	0.0	0.0	0.0	90.0	0.0	0.0	0.0	0.0	0.0	0.0	0.0	0.0	0.0	0.0	0.0	0.0	118.0	0.0	0.0	0.0	0.0	0.0	0.0	0.0	0.0	0.0	0.0	0.0	0.0	450.0	0.0	0.0	0.0	100.0	0.0	0.0
5ca616cdf71cd33902079e3cfcfbf60e	0.0	12.0	0.0	0.0	0.0	0.0	0.0	104.0	58.0	0.0	40.0	22.0	0.0	0.0	47.0	0.0	99.0	0.0	70.0	41.0	46.0	96.0	110.0	51.0	71.0	30.0	0.0	70.0	0.0	0.0	14.0	0.0	54.0	0.0	0.0	70.0	0.0	49.0	0.0	45.0	0.0	0.0	0.0	0.0	50.0	26.0	118.0	94.0	0.0
e05c0a2103e5d2661e2dbe77df1080e2	0.0	0.0	0.0	0.0	0.0	0.0	0.0	0.0	0.0	0.0	124.0	208.0	0.0	0.0	0.0	0.0	29.0	29.0	0.0	0.0	0.0	27.0	133.0	179.0	0.0	0.0	0.0	0.0	0.0	0.0	0.0	0.0	0.0	0.0	0.0	136.0	50.0	0.0	0.0	0.0	0.0	0.0	0.0	0.0	0.0	0.0	0.0	0.0	0.0
1aa45332969575442e0a457ef371669d	0.0	0.0	0.0	0.0	0.0	0.0	0.0	0.0	0.0	0.0	347.0	159.0	0.0	0.0	0.0	0.0	0.0	0.0	0.0	0.0	71.0	462.0	502.0	193.0	0.0	0.0	0.0	0.0	0.0	0.0	0.0	0.0	0.0	44.0	0.0	303.0	0.0	0.0	0.0	0.0	0.0	0.0	0.0	0.0	0.0	0.0	0.0	72.0	0.0
508e4d4db7e2c0220a19fafa294e0670	0.0	42.0	0.0	0.0	0.0	0.0	0.0	0.0	0.0	0.0	0.0	0.0	0.0	0.0	0.0	0.0	0.0	0.0	51.0	40.0	0.0	0.0	0.0	0.0	0.0	0.0	0.0	0.0	0.0	642.0	0.0	32.0	41.0	0.0	0.0	0.0	0.0	0.0	0.0	0.0	0.0	0.0	74.0	0.0	22.0	35.0	21.0	0.0	0.0
25ec277575c4c38dc280e1a28c0fbc15	0.0	0.0	0.0	0.0	0.0	0.0	0.0	59.0	0.0	0.0	0.0	0.0	0.0	0.0	0.0	0.0	38.0	0.0	233.0	206.0	0.0	0.0	0.0	0.0	0.0	0.0	0.0	0.0	0.0	0.0	0.0	169.0	157.0	0.0	0.0	0.0	0.0	0.0	0.0	0.0	0.0	0.0	0.0	0.0	159.0	194.0	114.0	0.0	0.0
02102365fee6d2f59431578889275cbe	0.0	0.0	0.0	0.0	0.0	0.0	0.0	0.0	0.0	0.0	31.0	151.0	0.0	0.0	30.0	0.0	0.0	63.0	0.0	0.0	0.0	0.0	48.0	165.0	13.0	0.0	0.0	193.0	0.0	0.0	55.0	0.0	0.0	0.0	0.0	40.0	0.0	34.0	265.0	0.0	0.0	0.0	0.0	29.0	0.0	0.0	0.0	0.0	0.0
af6303b78a59e76a7f94fe02117a9bc2	0.0	0.0	0.0	0.0	0.0	0.0	0.0	0.0	0.0	0.0	0.0	0.0	0.0	0.0	0.0	0.0	0.0	153.0	0.0	0.0	0.0	0.0	0.0	104.0	0.0	0.0	0.0	0.0	0.0	0.0	0.0	0.0	0.0	0.0	0.0	0.0	2757.0	0.0	0.0	0.0	0.0	0.0	0.0	0.0	0.0	0.0	0.0	0.0	0.0
fef3018fe3a9e60d9c24d53e887095a4	0.0	75.0	0.0	0.0	0.0	0.0	0.0	37.0	47.0	0.0	17.0	26.0	0.0	46.0	65.0	0.0	33.0	35.0	47.0	46.0	59.0	47.0	0.0	0.0	20.0	51.0	81.0	56.0	0.0	27.0	82.0	47.0	43.0	48.0	0.0	0.0	0.0	34.0	0.0	34.0	22.0	0.0	28.0	51.0	42.0	48.0	30.0	0.0	0.0
f805ff54ee4377b03199351c3400800b	0.0	0.0	0.0	81.0	0.0	0.0	0.0	0.0	0.0	0.0	0.0	0.0	0.0	21.0	14.0	0.0	0.0	23.0	0.0	0.0	0.0	0.0	0.0	0.0	19.0	71.0	0.0	64.0	0.0	0.0	185.0	0.0	0.0	0.0	0.0	0.0	0.0	14.0	0.0	33.0	203.0	0.0	0.0	186.0	0.0	0.0	0.0	0.0	0.0
824d1cc1619a128a3dc45077c76b4a12	0.0	0.0	0.0	0.0	0.0	0.0	0.0	0.0	378.0	0.0	0.0	0.0	0.0	0.0	0.0	0.0	61.0	0.0	0.0	0.0	461.0	141.0	0.0	0.0	0.0	9.0	0.0	0.0	0.0	0.0	0.0	0.0	0.0	360.0	13.0	0.0	0.0	0.0	0.0	0.0	0.0	0.0	0.0	0.0	0.0	0.0	181.0	69.0	0.0
6bd27c79f2f053d5c5f10f9d3fe0f7a9	0.0	0.0	0.0	0.0	226.0	0.0	0.0	0.0	0.0	0.0	0.0	0.0	0.0	0.0	0.0	0.0	0.0	0.0	261.0	214.0	0.0	0.0	0.0	0.0	0.0	0.0	0.0	0.0	0.0	0.0	0.0	250.0	187.0	0.0	0.0	0.0	0.0	0.0	0.0	0.0	0.0	0.0	0.0	0.0	246.0	245.0	0.0	0.0	0.0
c45486e332113011f595d0edd05e6fc1	0.0	0.0	0.0	0.0	0.0	0.0	0.0	0.0	0.0	0.0	58.0	63.0	0.0	94.0	0.0	0.0	40.0	0.0	0.0	64.0	77.0	250.0	90.0	78.0	77.0	122.0	0.0	0.0	0.0	0.0	44.0	0.0	0.0	44.0	8.0	21.0	0.0	0.0	0.0	63.0	0.0	0.0	33.0	0.0	43.0	0.0	35.0	83.0	0.0
e90365ed36204bee79d12dd8e193b677	0.0	126.0	0.0	0.0	0.0	0.0	0.0	222.0	0.0	0.0	0.0	0.0	0.0	0.0	0.0	0.0	0.0	0.0	101.0	0.0	0.0	0.0	0.0	0.0	0.0	0.0	0.0	0.0	0.0	130.0	0.0	0.0	64.0	95.0	0.0	0.0	0.0	0.0	0.0	0.0	0.0	0.0	76.0	0.0	77.0	129.0	163.0	0.0	0.0
ce6e58a79ba6c93d36f15c8b437f7ce9	0.0	239.0	0.0	0.0	0.0	0.0	0.0	124.0	0.0	0.0	0.0	0.0	0.0	0.0	0.0	0.0	298.0	0.0	0.0	0.0	145.0	0.0	0.0	0.0	0.0	0.0	0.0	0.0	0.0	168.0	0.0	0.0	0.0	139.0	0.0	0.0	0.0	0.0	0.0	0.0	0.0	0.0	252.0	0.0	0.0	0.0	133.0	57.0	0.0
fecd0294f7ecdb7bc5c54d01e9f541f0	0.0	0.0	0.0	0.0	0.0	0.0	0.0	0.0	0.0	0.0	37.0	0.0	0.0	144.0	158.0	0.0	0.0	0.0	41.0	43.0	0.0	0.0	0.0	0.0	56.0	85.0	0.0	108.0	0.0	0.0	89.0	107.0	26.0	0.0	0.0	0.0	0.0	45.0	0.0	93.0	96.0	0.0	0.0	136.0	42.0	29.0	0.0	0.0	0.0
5648dccee530d68ceb3e4d7d22cf8756	113.0	0.0	0.0	0.0	0.0	0.0	0.0	0.0	0.0	0.0	0.0	0.0	0.0	0.0	0.0	0.0	0.0	109.0	0.0	0.0	0.0	0.0	0.0	0.0	0.0	50.0	96.0	139.0	0.0	236.0	0.0	0.0	0.0	0.0	0.0	0.0	0.0	0.0	0.0	137.0	0.0	0.0	0.0	0.0	0.0	0.0	0.0	616.0	43.0
cea3073426abed8fef8210768afcc70f	0.0	0.0	0.0	0.0	0.0	0.0	0.0	0.0	0.0	0.0	0.0	98.0	156.0	139.0	296.0	0.0	0.0	0.0	0.0	0.0	0.0	0.0	0.0	137.0	0.0	0.0	0.0	187.0	0.0	0.0	175.0	0.0	0.0	0.0	0.0	0.0	0.0	0.0	42.0	0.0	0.0	0.0	0.0	146.0	0.0	0.0	0.0	0.0	0.0
4ffd0d96dcf37921a8bd6d571abf5e38	0.0	145.0	0.0	0.0	0.0	0.0	0.0	380.0	0.0	0.0	0.0	0.0	0.0	20.0	0.0	0.0	370.0	0.0	0.0	0.0	0.0	0.0	0.0	0.0	0.0	29.0	0.0	0.0	0.0	0.0	0.0	0.0	0.0	0.0	0.0	0.0	0.0	0.0	0.0	44.0	0.0	0.0	100.0	0.0	0.0	0.0	402.0	0.0	0.0
642d71d15ee5a8398071748ae5081d4d	0.0	75.0	0.0	0.0	0.0	0.0	0.0	98.0	40.0	0.0	110.0	57.0	0.0	0.0	0.0	0.0	74.0	0.0	0.0	0.0	132.0	205.0	192.0	0.0	0.0	22.0	0.0	0.0	0.0	55.0	0.0	0.0	0.0	94.0	0.0	51.0	0.0	0.0	0.0	0.0	0.0	0.0	23.0	0.0	0.0	0.0	124.0	103.0	0.0
ebfaffa75248ba00c7147d3c29829949	0.0	0.0	0.0	0.0	0.0	0.0	0.0	0.0	0.0	0.0	66.0	124.0	0.0	47.0	0.0	0.0	20.0	0.0	43.0	34.0	0.0	104.0	109.0	192.0	0.0	28.0	0.0	18.0	0.0	0.0	86.0	26.0	29.0	0.0	0.0	55.0	0.0	0.0	0.0	36.0	40.0	0.0	0.0	84.0	36.0	25.0	25.0	30.0	0.0
53b547b6b5c21d5372846bb3cab09f72	0.0	0.0	0.0	0.0	0.0	0.0	0.0	0.0	0.0	0.0	0.0	15.0	0.0	0.0	0.0	0.0	0.0	0.0	0.0	0.0	41.0	0.0	0.0	14.0	0.0	0.0	1257.0	0.0	0.0	25.0	0.0	0.0	0.0	77.0	0.0	0.0	0.0	0.0	0.0	0.0	0.0	0.0	0.0	0.0	0.0	0.0	0.0	0.0	165.0
4aa00c458d1dcf7c916ebbe17e00b3e7	0.0	0.0	0.0	0.0	0.0	0.0	0.0	0.0	0.0	0.0	0.0	0.0	0.0	0.0	0.0	0.0	0.0	0.0	232.0	192.0	0.0	0.0	0.0	0.0	0.0	0.0	0.0	0.0	0.0	0.0	0.0	191.0	209.0	0.0	0.0	0.0	0.0	0.0	0.0	0.0	0.0	0.0	0.0	0.0	207.0	201.0	0.0	0.0	0.0
d2f3713dfe6135f140eccb0df31391d7	0.0	3.0	0.0	5.0	0.0	0.0	0.0	6.0	1.0	0.0	52.0	37.0	17.0	99.0	6.0	0.0	5.0	38.0	21.0	29.0	97.0	10.0	0.0	69.0	53.0	82.0	0.0	26.0	0.0	65.0	89.0	22.0	15.0	43.0	0.0	51.0	0.0	13.0	42.0	77.0	67.0	0.0	5.0	44.0	13.0	15.0	61.0	8.0	12.0
f3adc35cb1fc524f48eba2a0ea2c2b07	0.0	0.0	0.0	0.0	0.0	0.0	0.0	0.0	0.0	0.0	0.0	0.0	0.0	0.0	0.0	0.0	0.0	0.0	0.0	0.0	22.0	0.0	0.0	0.0	0.0	0.0	661.0	0.0	0.0	0.0	0.0	0.0	0.0	23.0	0.0	0.0	0.0	0.0	251.0	0.0	0.0	0.0	0.0	0.0	0.0	0.0	0.0	0.0	0.0
746ff2506fb819d139cc7a5e44f9f9f4	0.0	0.0	0.0	201.0	0.0	0.0	0.0	0.0	0.0	0.0	0.0	0.0	0.0	0.0	292.0	4.0	0.0	0.0	0.0	0.0	0.0	0.0	0.0	0.0	0.0	0.0	0.0	1225.0	0.0	0.0	29.0	0.0	0.0	0.0	0.0	0.0	0.0	0.0	0.0	0.0	0.0	0.0	0.0	18.0	0.0	0.0	0.0	0.0	0.0
6021bddead0c1155ea2c3f71bbd21cb8	0.0	0.0	0.0	0.0	0.0	0.0	0.0	10.0	29.0	0.0	22.0	22.0	0.0	118.0	73.0	0.0	0.0	36.0	33.0	14.0	15.0	19.0	14.0	19.0	39.0	35.0	0.0	80.0	0.0	10.0	119.0	24.0	0.0	8.0	0.0	19.0	0.0	16.0	3.0	58.0	152.0	0.0	0.0	81.0	14.0	19.0	6.0	15.0	0.0
9bcce5172733b3fabf82e21069348ead	0.0	30.0	0.0	0.0	0.0	0.0	0.0	69.0	18.0	0.0	15.0	0.0	0.0	0.0	29.0	0.0	149.0	0.0	0.0	15.0	62.0	294.0	58.0	11.0	0.0	6.0	0.0	15.0	0.0	20.0	12.0	7.0	11.0	43.0	0.0	19.0	0.0	0.0	0.0	6.0	15.0	0.0	82.0	14.0	15.0	6.0	216.0	120.0	0.0
0314b87215d13537489aec68254a6044	0.0	0.0	0.0	0.0	0.0	0.0	0.0	0.0	0.0	0.0	0.0	77.0	0.0	0.0	11.0	0.0	0.0	14.0	0.0	0.0	35.0	80.0	13.0	98.0	0.0	0.0	0.0	52.0	0.0	0.0	41.0	0.0	0.0	25.0	0.0	8.0	0.0	0.0	0.0	14.0	0.0	0.0	0.0	26.0	0.0	0.0	0.0	0.0	10.0
4d5467aeaa75e026c74956f5af397574	0.0	0.0	0.0	0.0	0.0	0.0	0.0	27.0	35.0	0.0	0.0	18.0	0.0	0.0	130.0	0.0	0.0	34.0	0.0	32.0	0.0	0.0	0.0	21.0	0.0	0.0	93.0	202.0	0.0	0.0	0.0	0.0	23.0	35.0	0.0	0.0	0.0	58.0	446.0	0.0	0.0	0.0	0.0	35.0	0.0	0.0	70.0	0.0	0.0
c9232b7bd92e5d869d1770f7f4050ca2	0.0	0.0	0.0	0.0	0.0	0.0	0.0	16.0	0.0	0.0	0.0	0.0	0.0	73.0	0.0	0.0	0.0	0.0	195.0	115.0	0.0	6.0	0.0	0.0	0.0	11.0	0.0	0.0	0.0	0.0	16.0	197.0	125.0	0.0	0.0	0.0	0.0	0.0	0.0	23.0	0.0	0.0	0.0	25.0	175.0	143.0	33.0	0.0	0.0
61130f51b6bcbf8a0951ab51792f7f5b	0.0	0.0	0.0	0.0	0.0	0.0	0.0	0.0	0.0	0.0	0.0	0.0	0.0	0.0	0.0	0.0	0.0	0.0	258.0	209.0	0.0	0.0	0.0	0.0	0.0	0.0	0.0	0.0	0.0	0.0	0.0	154.0	170.0	0.0	0.0	0.0	0.0	0.0	0.0	0.0	0.0	0.0	0.0	0.0	201.0	199.0	0.0	0.0	0.0
437cae3d52e0e623c0dab0d9009e5913	0.0	79.0	0.0	0.0	0.0	0.0	0.0	39.0	0.0	0.0	96.0	64.0	32.0	0.0	12.0	0.0	36.0	0.0	0.0	0.0	85.0	75.0	168.0	107.0	39.0	25.0	0.0	20.0	0.0	0.0	0.0	0.0	0.0	89.0	0.0	74.0	0.0	21.0	0.0	0.0	0.0	0.0	67.0	0.0	0.0	0.0	41.0	75.0	0.0
bb7f85879d3368b4cb7312e19bddcd5c	0.0	0.0	0.0	0.0	0.0	0.0	0.0	0.0	0.0	0.0	0.0	0.0	233.0	25.0	0.0	0.0	42.0	48.0	0.0	0.0	66.0	0.0	0.0	0.0	208.0	211.0	110.0	26.0	0.0	0.0	0.0	0.0	0.0	61.0	0.0	0.0	0.0	33.0	0.0	87.0	30.0	0.0	0.0	32.0	0.0	0.0	0.0	0.0	0.0
f9c1c7de158ab4d555ec46bec26478f1	0.0	0.0	0.0	0.0	0.0	0.0	0.0	0.0	78.0	0.0	0.0	0.0	0.0	0.0	0.0	0.0	89.0	44.0	0.0	0.0	169.0	94.0	0.0	0.0	0.0	0.0	116.0	0.0	0.0	0.0	0.0	0.0	0.0	113.0	0.0	0.0	0.0	0.0	0.0	0.0	0.0	0.0	0.0	0.0	0.0	0.0	0.0	269.0	0.0
4c637ed47902beff54e1a95c7fc37515	0.0	0.0	0.0	0.0	0.0	0.0	0.0	0.0	0.0	0.0	0.0	0.0	0.0	0.0	0.0	0.0	0.0	0.0	230.0	178.0	0.0	0.0	0.0	0.0	0.0	0.0	0.0	0.0	0.0	0.0	0.0	194.0	196.0	0.0	0.0	0.0	0.0	0.0	0.0	0.0	0.0	0.0	0.0	0.0	170.0	173.0	0.0	0.0	0.0
cd4fc6287749bbabcb079d540d89dc87	0.0	13.0	0.0	0.0	0.0	0.0	0.0	0.0	26.0	0.0	0.0	0.0	0.0	349.0	97.0	0.0	0.0	28.0	0.0	0.0	0.0	9.0	0.0	0.0	84.0	151.0	0.0	68.0	0.0	0.0	80.0	0.0	0.0	0.0	0.0	0.0	0.0	95.0	0.0	87.0	0.0	0.0	0.0	91.0	0.0	0.0	0.0	0.0	0.0
6c420927d268a57526df90a00625bc32	0.0	98.0	0.0	0.0	0.0	0.0	0.0	19.0	16.0	0.0	21.0	0.0	319.0	38.0	0.0	0.0	21.0	24.0	78.0	61.0	19.0	52.0	27.0	17.0	36.0	54.0	0.0	15.0	0.0	34.0	42.0	66.0	53.0	0.0	0.0	0.0	0.0	0.0	0.0	35.0	36.0	0.0	97.0	37.0	50.0	40.0	19.0	42.0	0.0
f5294cfc33fe7ad97a151b6f2ffa89bf	0.0	0.0	0.0	0.0	0.0	0.0	0.0	0.0	0.0	0.0	24.0	0.0	0.0	0.0	0.0	0.0	0.0	0.0	0.0	0.0	0.0	0.0	23.0	10.0	0.0	0.0	396.0	0.0	0.0	0.0	0.0	0.0	0.0	0.0	0.0	169.0	0.0	0.0	19.0	0.0	0.0	0.0	0.0	0.0	0.0	0.0	0.0	0.0	0.0
e6760ae34268a37a68c5017499ae2b7d	0.0	0.0	0.0	0.0	0.0	0.0	0.0	0.0	0.0	0.0	0.0	0.0	0.0	0.0	0.0	0.0	0.0	0.0	0.0	0.0	0.0	0.0	0.0	0.0	0.0	0.0	0.0	0.0	0.0	0.0	0.0	0.0	0.0	0.0	36.0	0.0	9.0	0.0	0.0	0.0	0.0	0.0	0.0	0.0	0.0	0.0	0.0	0.0	84.0
21b6def07419f4dddd70dadd154b5a3a	0.0	0.0	0.0	0.0	0.0	0.0	0.0	0.0	164.0	0.0	0.0	0.0	0.0	0.0	0.0	0.0	0.0	0.0	0.0	0.0	173.0	0.0	0.0	0.0	20.0	0.0	0.0	68.0	0.0	0.0	0.0	0.0	0.0	295.0	0.0	0.0	64.0	0.0	0.0	0.0	0.0	0.0	0.0	0.0	0.0	0.0	100.0	0.0	0.0
0fdc35769b2ba30b50ad58aece701229	0.0	0.0	0.0	0.0	0.0	0.0	0.0	75.0	0.0	0.0	0.0	134.0	0.0	0.0	0.0	0.0	312.0	0.0	0.0	0.0	13.0	0.0	0.0	163.0	20.0	0.0	0.0	0.0	0.0	0.0	0.0	0.0	0.0	0.0	0.0	14.0	481.0	27.0	151.0	17.0	0.0	0.0	0.0	0.0	0.0	0.0	0.0	0.0	0.0
6cbcd5326e7cfe15c19567ebe656aca8	0.0	0.0	0.0	0.0	0.0	0.0	0.0	31.0	0.0	0.0	0.0	0.0	0.0	0.0	36.0	0.0	82.0	222.0	0.0	0.0	0.0	0.0	0.0	0.0	0.0	27.0	190.0	101.0	0.0	0.0	47.0	0.0	0.0	0.0	0.0	0.0	0.0	36.0	557.0	25.0	0.0	0.0	17.0	26.0	0.0	0.0	0.0	0.0	0.0
d2ac92ef7b0297714611e7160d79672a	0.0	0.0	0.0	0.0	0.0	0.0	0.0	0.0	17.0	0.0	66.0	63.0	0.0	7.0	0.0	0.0	0.0	0.0	0.0	0.0	0.0	0.0	69.0	70.0	36.0	50.0	0.0	18.0	0.0	0.0	0.0	0.0	0.0	32.0	0.0	260.0	75.0	32.0	43.0	36.0	0.0	0.0	0.0	0.0	0.0	0.0	0.0	19.0	0.0
36f1ea75efc6abb63b5c6669629ea917	0.0	0.0	0.0	0.0	0.0	0.0	0.0	0.0	0.0	0.0	0.0	0.0	0.0	0.0	0.0	0.0	0.0	0.0	0.0	0.0	0.0	0.0	0.0	0.0	0.0	0.0	183.0	0.0	0.0	0.0	0.0	0.0	0.0	0.0	0.0	0.0	0.0	0.0	0.0	0.0	0.0	0.0	0.0	0.0	0.0	0.0	0.0	0.0	0.0
55ce73379b753a6d229a4febc0b1362d	0.0	0.0	0.0	0.0	0.0	0.0	0.0	0.0	0.0	0.0	145.0	84.0	0.0	41.0	47.0	0.0	12.0	31.0	0.0	0.0	0.0	0.0	138.0	108.0	57.0	125.0	0.0	102.0	0.0	0.0	17.0	0.0	0.0	0.0	0.0	195.0	0.0	59.0	64.0	34.0	11.0	0.0	0.0	12.0	0.0	0.0	0.0	0.0	0.0
1a226ce3860520d178a1fef1d5ef6ed4	0.0	0.0	0.0	0.0	0.0	0.0	0.0	30.0	159.0	0.0	0.0	0.0	0.0	0.0	0.0	0.0	51.0	285.0	0.0	0.0	0.0	0.0	0.0	17.0	0.0	0.0	0.0	0.0	0.0	0.0	0.0	0.0	0.0	43.0	209.0	0.0	814.0	0.0	0.0	0.0	0.0	0.0	79.0	0.0	0.0	0.0	29.0	0.0	0.0
6533bf8927fde081ee036603a98b8fa4	0.0	24.0	0.0	0.0	0.0	0.0	0.0	0.0	0.0	0.0	0.0	0.0	0.0	17.0	0.0	0.0	0.0	0.0	209.0	195.0	0.0	13.0	0.0	0.0	0.0	0.0	0.0	0.0	0.0	0.0	0.0	193.0	143.0	0.0	0.0	0.0	0.0	0.0	0.0	0.0	0.0	0.0	32.0	0.0	159.0	162.0	0.0	0.0	0.0
2daba14542270de8af1a229f9c1d8e96	0.0	41.0	0.0	0.0	0.0	0.0	0.0	244.0	0.0	0.0	0.0	0.0	0.0	32.0	0.0	0.0	164.0	0.0	45.0	36.0	33.0	24.0	0.0	0.0	0.0	14.0	0.0	0.0	0.0	0.0	17.0	23.0	37.0	0.0	0.0	0.0	0.0	0.0	0.0	14.0	0.0	0.0	21.0	19.0	42.0	35.0	251.0	25.0	0.0
0263d79ba5568fc313b909925a8607ec	0.0	23.0	0.0	0.0	0.0	0.0	0.0	0.0	0.0	0.0	0.0	0.0	0.0	0.0	0.0	0.0	0.0	0.0	28.0	0.0	32.0	0.0	0.0	0.0	0.0	0.0	0.0	0.0	0.0	165.0	0.0	0.0	27.0	69.0	0.0	0.0	0.0	0.0	0.0	0.0	0.0	0.0	0.0	0.0	0.0	0.0	0.0	0.0	0.0
4d0a36c5a51e221dfa0b92956bc29a67	0.0	0.0	0.0	0.0	0.0	0.0	0.0	0.0	0.0	0.0	0.0	0.0	0.0	145.0	0.0	0.0	0.0	0.0	111.0	93.0	0.0	0.0	0.0	0.0	0.0	101.0	0.0	0.0	0.0	0.0	109.0	73.0	99.0	0.0	0.0	0.0	0.0	0.0	0.0	0.0	0.0	0.0	0.0	92.0	75.0	85.0	0.0	0.0	0.0
ffd660f96ba6668b2d8d86fc4e150862	0.0	14.0	0.0	0.0	0.0	0.0	0.0	18.0	0.0	0.0	0.0	0.0	0.0	0.0	0.0	0.0	33.0	87.0	0.0	24.0	48.0	0.0	0.0	0.0	0.0	0.0	82.0	14.0	0.0	0.0	19.0	0.0	17.0	56.0	0.0	0.0	0.0	0.0	15.0	0.0	0.0	0.0	39.0	0.0	0.0	16.0	0.0	0.0	0.0
9ac9a274b64edbcb2b5e1e1c81743b51	0.0	50.0	0.0	0.0	0.0	0.0	0.0	190.0	62.0	0.0	0.0	0.0	0.0	0.0	0.0	0.0	509.0	0.0	0.0	0.0	146.0	0.0	0.0	0.0	0.0	0.0	0.0	0.0	0.0	0.0	0.0	0.0	0.0	294.0	0.0	0.0	0.0	0.0	0.0	0.0	0.0	0.0	101.0	0.0	0.0	0.0	54.0	0.0	0.0
16c1e90853ad4b0f2412b26d501b3eb4	0.0	0.0	0.0	0.0	0.0	0.0	0.0	0.0	0.0	0.0	0.0	0.0	0.0	0.0	0.0	0.0	0.0	0.0	0.0	0.0	64.0	0.0	0.0	0.0	0.0	0.0	0.0	0.0	0.0	0.0	0.0	0.0	0.0	322.0	0.0	0.0	0.0	0.0	0.0	0.0	0.0	0.0	0.0	0.0	0.0	0.0	0.0	0.0	0.0
3c0f26f9cc81e85a844f8d4ad635bd3a	0.0	0.0	0.0	0.0	0.0	0.0	0.0	0.0	0.0	0.0	0.0	179.0	0.0	0.0	0.0	0.0	67.0	148.0	0.0	0.0	0.0	0.0	0.0	341.0	0.0	0.0	74.0	0.0	0.0	0.0	76.0	0.0	0.0	0.0	0.0	59.0	0.0	0.0	0.0	0.0	0.0	0.0	0.0	57.0	0.0	0.0	0.0	0.0	40.0
47f280a62d3cbe2edbfada40370a17d4	0.0	0.0	0.0	0.0	0.0	0.0	0.0	0.0	0.0	0.0	149.0	104.0	0.0	0.0	0.0	0.0	0.0	0.0	0.0	0.0	0.0	0.0	319.0	660.0	0.0	0.0	0.0	22.0	0.0	0.0	0.0	0.0	0.0	19.0	0.0	215.0	0.0	0.0	0.0	0.0	0.0	0.0	0.0	0.0	0.0	0.0	0.0	0.0	0.0
2822e32ad2c4d2fc9fb2d048c3d5a69b	0.0	7.0	0.0	0.0	0.0	0.0	0.0	0.0	0.0	0.0	0.0	0.0	0.0	46.0	0.0	0.0	0.0	0.0	184.0	155.0	0.0	0.0	0.0	0.0	0.0	0.0	0.0	0.0	0.0	0.0	17.0	130.0	126.0	0.0	0.0	0.0	0.0	0.0	0.0	8.0	0.0	0.0	0.0	24.0	137.0	135.0	0.0	0.0	0.0
b0ee5152837e6dd4bac2d3a08b1207f3	0.0	0.0	0.0	0.0	0.0	0.0	0.0	0.0	0.0	0.0	0.0	0.0	0.0	0.0	0.0	0.0	101.0	0.0	0.0	0.0	0.0	0.0	0.0	0.0	0.0	0.0	0.0	0.0	0.0	0.0	0.0	0.0	0.0	0.0	0.0	0.0	0.0	0.0	0.0	0.0	0.0	0.0	176.0	0.0	0.0	0.0	0.0	0.0	0.0
dbf891b81810bae2731119f803bdd6e6	0.0	0.0	0.0	0.0	0.0	0.0	0.0	35.0	0.0	0.0	110.0	24.0	0.0	0.0	68.0	0.0	50.0	27.0	0.0	0.0	91.0	47.0	107.0	37.0	39.0	37.0	0.0	71.0	0.0	0.0	0.0	0.0	0.0	86.0	0.0	118.0	0.0	0.0	0.0	0.0	0.0	0.0	37.0	0.0	0.0	0.0	0.0	124.0	0.0
e4278f7eb9e1d1595866d1c4440c78c9	0.0	0.0	0.0	0.0	0.0	0.0	0.0	0.0	0.0	0.0	0.0	0.0	0.0	0.0	0.0	0.0	0.0	0.0	198.0	153.0	0.0	0.0	0.0	0.0	0.0	0.0	0.0	0.0	0.0	0.0	0.0	116.0	158.0	0.0	0.0	0.0	0.0	0.0	0.0	0.0	0.0	0.0	0.0	0.0	173.0	141.0	0.0	0.0	0.0
9adf0e348fa14be40dfa6d505f193c72	0.0	0.0	0.0	0.0	0.0	0.0	0.0	0.0	0.0	0.0	0.0	0.0	0.0	0.0	0.0	0.0	0.0	143.0	21.0	0.0	0.0	0.0	0.0	0.0	0.0	0.0	0.0	0.0	0.0	0.0	0.0	0.0	0.0	0.0	88.0	0.0	0.0	0.0	600.0	0.0	0.0	0.0	0.0	0.0	0.0	0.0	0.0	0.0	0.0
5fbb8d16aa790e4cda6e53d9870c4656	0.0	0.0	0.0	0.0	0.0	0.0	0.0	0.0	0.0	0.0	15.0	109.0	0.0	0.0	26.0	0.0	0.0	0.0	0.0	0.0	18.0	71.0	14.0	223.0	0.0	0.0	0.0	12.0	0.0	0.0	54.0	0.0	0.0	14.0	0.0	0.0	0.0	0.0	40.0	0.0	15.0	0.0	0.0	54.0	0.0	0.0	0.0	19.0	0.0
d201cbacd1c567ff782a4fefb0caf09b	0.0	87.0	0.0	0.0	0.0	0.0	0.0	0.0	0.0	0.0	0.0	0.0	0.0	0.0	0.0	0.0	0.0	0.0	157.0	115.0	0.0	50.0	0.0	0.0	0.0	0.0	0.0	0.0	0.0	19.0	0.0	193.0	80.0	0.0	0.0	0.0	0.0	0.0	0.0	0.0	0.0	0.0	113.0	0.0	191.0	124.0	43.0	60.0	0.0
b968fc1f8ed4d7fbacac9d1f3a23ffc4	0.0	0.0	0.0	0.0	0.0	0.0	0.0	0.0	0.0	0.0	0.0	0.0	0.0	0.0	0.0	0.0	0.0	0.0	203.0	224.0	0.0	0.0	0.0	0.0	0.0	0.0	0.0	0.0	0.0	0.0	0.0	188.0	150.0	0.0	0.0	0.0	0.0	0.0	0.0	0.0	0.0	0.0	0.0	0.0	161.0	174.0	0.0	0.0	0.0
e1664fbc297a312ba966923bfe185845	0.0	178.0	0.0	0.0	0.0	0.0	0.0	0.0	0.0	0.0	0.0	0.0	0.0	90.0	0.0	0.0	0.0	58.0	0.0	0.0	0.0	0.0	0.0	0.0	0.0	165.0	0.0	0.0	0.0	159.0	112.0	0.0	0.0	0.0	0.0	0.0	0.0	0.0	0.0	71.0	73.0	0.0	0.0	93.0	0.0	0.0	0.0	0.0	0.0
788e450d1af26126c6217582a3e194ed	0.0	0.0	0.0	0.0	0.0	0.0	0.0	0.0	23.0	0.0	0.0	0.0	0.0	90.0	18.0	0.0	0.0	27.0	120.0	84.0	0.0	0.0	0.0	0.0	0.0	37.0	0.0	68.0	0.0	0.0	112.0	0.0	79.0	0.0	0.0	0.0	0.0	19.0	0.0	19.0	12.0	0.0	0.0	119.0	66.0	76.0	0.0	0.0	0.0
c71fe9fd229a8546223bb74bbc54d0e8	0.0	0.0	0.0	0.0	0.0	0.0	0.0	0.0	0.0	0.0	0.0	0.0	0.0	0.0	157.0	0.0	0.0	0.0	59.0	0.0	106.0	90.0	0.0	0.0	0.0	0.0	0.0	0.0	0.0	21.0	0.0	61.0	61.0	87.0	0.0	0.0	0.0	0.0	0.0	0.0	0.0	0.0	0.0	57.0	75.0	59.0	132.0	0.0	0.0
2e0d5aa5dfe9a5326f50bb114d95978e	0.0	0.0	0.0	0.0	0.0	0.0	0.0	0.0	93.0	0.0	0.0	0.0	0.0	23.0	100.0	0.0	0.0	0.0	0.0	114.0	104.0	94.0	0.0	0.0	17.0	0.0	0.0	0.0	0.0	0.0	0.0	31.0	46.0	100.0	0.0	0.0	0.0	0.0	0.0	0.0	0.0	0.0	0.0	0.0	42.0	37.0	143.0	0.0	0.0
4c461166a8c0f8ac6b2d1cf41ed478fd	0.0	0.0	0.0	0.0	0.0	0.0	0.0	268.0	108.0	0.0	0.0	0.0	0.0	0.0	0.0	0.0	109.0	0.0	0.0	0.0	0.0	0.0	0.0	0.0	0.0	0.0	0.0	0.0	0.0	114.0	0.0	0.0	0.0	0.0	0.0	0.0	0.0	0.0	0.0	0.0	0.0	0.0	92.0	0.0	0.0	0.0	400.0	0.0	0.0
ddc675e112b72bef9bd8bbdd384c64f6	0.0	0.0	0.0	0.0	0.0	0.0	0.0	22.0	0.0	0.0	0.0	0.0	0.0	106.0	33.0	0.0	0.0	41.0	113.0	0.0	0.0	0.0	0.0	0.0	0.0	106.0	0.0	86.0	0.0	0.0	99.0	105.0	100.0	0.0	0.0	0.0	0.0	22.0	0.0	0.0	93.0	0.0	0.0	62.0	0.0	76.0	0.0	0.0	0.0
289a6cadbce19316f21ed2f7133f940d	0.0	95.0	0.0	0.0	0.0	0.0	0.0	0.0	0.0	0.0	0.0	0.0	0.0	0.0	0.0	0.0	73.0	0.0	0.0	0.0	66.0	26.0	0.0	0.0	0.0	0.0	0.0	0.0	0.0	32.0	0.0	0.0	0.0	58.0	0.0	0.0	27.0	0.0	0.0	0.0	0.0	0.0	263.0	0.0	0.0	0.0	48.0	56.0	0.0
d6061df8c4e3c0b334953adab14faf49	0.0	0.0	0.0	0.0	0.0	0.0	0.0	0.0	0.0	0.0	133.0	621.0	0.0	0.0	0.0	0.0	0.0	0.0	0.0	0.0	0.0	0.0	44.0	504.0	0.0	0.0	0.0	0.0	0.0	0.0	0.0	0.0	0.0	0.0	0.0	87.0	0.0	0.0	0.0	0.0	0.0	0.0	0.0	0.0	0.0	0.0	0.0	0.0	0.0
0268ddf17919bc857a54e4a1655a4e4b	0.0	0.0	0.0	0.0	0.0	0.0	0.0	0.0	0.0	0.0	0.0	0.0	0.0	0.0	0.0	0.0	0.0	0.0	179.0	221.0	0.0	0.0	0.0	0.0	0.0	0.0	0.0	0.0	0.0	0.0	0.0	186.0	128.0	0.0	0.0	0.0	0.0	0.0	0.0	0.0	0.0	0.0	27.0	0.0	133.0	141.0	0.0	0.0	0.0
25c9884cd991eb1695f6a20546b4a231	0.0	0.0	0.0	0.0	0.0	0.0	0.0	74.0	36.0	0.0	63.0	0.0	0.0	0.0	0.0	0.0	105.0	55.0	0.0	0.0	82.0	32.0	91.0	0.0	0.0	107.0	0.0	56.0	0.0	0.0	0.0	0.0	0.0	76.0	0.0	104.0	0.0	0.0	0.0	0.0	0.0	0.0	0.0	29.0	0.0	0.0	35.0	84.0	0.0
fb55c19c58e1be9a2e9d770e4e221c3e	0.0	0.0	130.0	209.0	0.0	0.0	652.0	0.0	123.0	610.0	0.0	0.0	0.0	0.0	0.0	118.0	0.0	0.0	0.0	0.0	0.0	0.0	0.0	0.0	0.0	0.0	0.0	0.0	188.0	0.0	0.0	0.0	0.0	0.0	0.0	0.0	0.0	0.0	0.0	0.0	0.0	118.0	0.0	0.0	0.0	0.0	0.0	0.0	0.0
81e4d0cfd0a3c3f0298bb897e22715d0	0.0	0.0	0.0	0.0	0.0	0.0	0.0	280.0	0.0	0.0	0.0	0.0	0.0	0.0	0.0	0.0	264.0	0.0	0.0	0.0	0.0	0.0	0.0	0.0	0.0	0.0	0.0	0.0	0.0	0.0	0.0	0.0	0.0	0.0	0.0	0.0	0.0	0.0	0.0	0.0	0.0	0.0	35.0	0.0	0.0	0.0	334.0	0.0	0.0
9a2a437c19b15de632b0e3c7432cdc35	0.0	0.0	0.0	0.0	0.0	0.0	0.0	0.0	50.0	0.0	103.0	203.0	0.0	0.0	52.0	0.0	0.0	0.0	0.0	0.0	0.0	17.0	66.0	264.0	64.0	34.0	0.0	103.0	0.0	0.0	25.0	0.0	0.0	0.0	0.0	138.0	0.0	47.0	0.0	30.0	69.0	0.0	0.0	0.0	0.0	0.0	0.0	0.0	0.0
a7acb3bf92266cfedcffc922c8af74fc	0.0	0.0	0.0	0.0	0.0	0.0	0.0	0.0	0.0	0.0	0.0	0.0	0.0	0.0	0.0	0.0	0.0	0.0	0.0	0.0	0.0	0.0	0.0	0.0	0.0	0.0	0.0	0.0	0.0	42.0	0.0	0.0	0.0	0.0	0.0	0.0	0.0	0.0	0.0	0.0	0.0	0.0	0.0	0.0	0.0	0.0	0.0	0.0	0.0
6d120393c98313b46c196be139021d09	0.0	0.0	0.0	0.0	0.0	0.0	0.0	0.0	0.0	0.0	0.0	0.0	0.0	0.0	0.0	0.0	0.0	0.0	0.0	0.0	0.0	0.0	0.0	0.0	0.0	0.0	0.0	0.0	0.0	80.0	0.0	0.0	0.0	54.0	0.0	0.0	0.0	0.0	0.0	0.0	0.0	0.0	0.0	0.0	0.0	0.0	0.0	0.0	0.0
93ffe58972bc33cd2395402c7cbfa380	0.0	0.0	0.0	0.0	0.0	0.0	0.0	0.0	0.0	0.0	0.0	0.0	0.0	0.0	0.0	0.0	0.0	0.0	205.0	216.0	0.0	0.0	0.0	0.0	0.0	0.0	0.0	11.0	0.0	0.0	23.0	187.0	155.0	0.0	0.0	0.0	0.0	0.0	0.0	0.0	0.0	0.0	0.0	0.0	166.0	197.0	0.0	0.0	0.0
4fe0f784e3bb1afeb5c1f7a2e3e8bd5a	0.0	0.0	0.0	0.0	0.0	0.0	0.0	0.0	0.0	0.0	0.0	77.0	0.0	31.0	127.0	0.0	0.0	30.0	0.0	0.0	0.0	0.0	0.0	102.0	107.0	71.0	0.0	72.0	0.0	0.0	60.0	0.0	0.0	0.0	0.0	95.0	0.0	49.0	38.0	57.0	22.0	0.0	0.0	63.0	0.0	0.0	0.0	0.0	0.0
0ffcf3afacac8db336efbcff6b78a123	0.0	0.0	0.0	0.0	0.0	0.0	0.0	0.0	0.0	0.0	0.0	0.0	0.0	0.0	0.0	0.0	0.0	1786.0	21.0	0.0	0.0	0.0	0.0	0.0	0.0	0.0	0.0	32.0	0.0	0.0	0.0	0.0	0.0	0.0	0.0	0.0	47.0	0.0	0.0	0.0	0.0	0.0	0.0	0.0	0.0	32.0	0.0	0.0	0.0
ff5a61445b5934a14903e4c8e17edcca	0.0	0.0	0.0	0.0	0.0	0.0	0.0	12.0	35.0	0.0	25.0	33.0	0.0	0.0	113.0	0.0	0.0	0.0	0.0	0.0	89.0	0.0	41.0	36.0	16.0	13.0	0.0	42.0	0.0	0.0	49.0	12.0	15.0	90.0	0.0	4.0	0.0	0.0	0.0	0.0	0.0	0.0	0.0	58.0	0.0	0.0	18.0	34.0	0.0
56bc9f369fcdaac3138a359ab8bc49fe	0.0	0.0	0.0	0.0	0.0	0.0	0.0	0.0	132.0	0.0	0.0	0.0	0.0	0.0	0.0	0.0	0.0	0.0	33.0	0.0	0.0	0.0	0.0	0.0	0.0	0.0	29.0	0.0	0.0	0.0	0.0	0.0	29.0	0.0	0.0	0.0	0.0	0.0	0.0	0.0	0.0	0.0	18.0	0.0	23.0	17.0	0.0	0.0	0.0
72d9c32c2a5bccaa34638eb74916e922	0.0	0.0	0.0	0.0	0.0	0.0	0.0	55.0	70.0	0.0	0.0	0.0	0.0	0.0	0.0	0.0	119.0	0.0	0.0	0.0	158.0	85.0	78.0	0.0	52.0	0.0	0.0	51.0	0.0	0.0	0.0	0.0	0.0	175.0	0.0	47.0	0.0	0.0	0.0	0.0	15.0	0.0	0.0	0.0	0.0	0.0	51.0	211.0	0.0
265b710095b6ac9ebbf24684d221c17a	0.0	0.0	0.0	0.0	0.0	0.0	0.0	0.0	0.0	0.0	0.0	0.0	0.0	0.0	0.0	0.0	0.0	452.0	27.0	0.0	20.0	0.0	0.0	0.0	0.0	57.0	0.0	0.0	0.0	22.0	43.0	0.0	0.0	0.0	421.0	0.0	73.0	0.0	59.0	0.0	0.0	0.0	0.0	22.0	0.0	0.0	0.0	0.0	0.0
c4855f5652577f7141c9facef8b3e81f	0.0	34.0	0.0	0.0	0.0	0.0	0.0	79.0	33.0	0.0	32.0	0.0	0.0	31.0	0.0	0.0	38.0	0.0	55.0	45.0	0.0	168.0	49.0	0.0	0.0	32.0	0.0	13.0	0.0	0.0	38.0	108.0	43.0	23.0	0.0	0.0	0.0	0.0	0.0	43.0	15.0	0.0	29.0	21.0	32.0	35.0	45.0	69.0	0.0
fccd20c4eec10de0f2fc8b4dff1fb1e1	0.0	0.0	0.0	0.0	0.0	0.0	0.0	20.0	0.0	57.0	61.0	41.0	0.0	0.0	16.0	0.0	71.0	0.0	0.0	0.0	81.0	81.0	76.0	74.0	0.0	0.0	0.0	0.0	0.0	0.0	0.0	0.0	0.0	48.0	0.0	0.0	0.0	0.0	0.0	0.0	0.0	0.0	0.0	13.0	0.0	0.0	0.0	0.0	0.0
d654bcff56e049515fe50834069dbad3	0.0	0.0	0.0	0.0	0.0	0.0	0.0	0.0	0.0	0.0	0.0	0.0	0.0	0.0	0.0	0.0	0.0	0.0	0.0	0.0	0.0	0.0	0.0	0.0	0.0	0.0	1698.0	0.0	0.0	0.0	0.0	0.0	0.0	0.0	0.0	0.0	0.0	0.0	290.0	0.0	0.0	0.0	0.0	0.0	0.0	0.0	0.0	0.0	0.0
ed3f8d8f47258f6eba170105b4105acb	0.0	0.0	0.0	0.0	0.0	0.0	0.0	43.0	0.0	0.0	0.0	42.0	0.0	0.0	0.0	0.0	36.0	138.0	0.0	0.0	66.0	0.0	43.0	57.0	67.0	44.0	0.0	52.0	0.0	0.0	0.0	0.0	0.0	61.0	0.0	53.0	35.0	18.0	0.0	40.0	153.0	0.0	0.0	0.0	0.0	0.0	45.0	24.0	0.0
62ddf4d21584dddcc879dd895ea298d8	0.0	0.0	0.0	0.0	0.0	0.0	0.0	0.0	0.0	0.0	0.0	0.0	0.0	47.0	21.0	0.0	47.0	41.0	0.0	0.0	18.0	100.0	43.0	0.0	59.0	44.0	103.0	23.0	0.0	72.0	83.0	0.0	0.0	0.0	0.0	0.0	0.0	17.0	0.0	63.0	31.0	0.0	31.0	106.0	0.0	0.0	25.0	0.0	0.0
3627e37d11dd40b3e371fd11005fdad5	0.0	0.0	0.0	0.0	0.0	0.0	0.0	0.0	0.0	0.0	0.0	0.0	0.0	0.0	0.0	0.0	0.0	0.0	114.0	115.0	32.0	246.0	0.0	0.0	0.0	0.0	0.0	0.0	0.0	0.0	0.0	64.0	110.0	0.0	0.0	0.0	0.0	0.0	0.0	0.0	0.0	0.0	35.0	0.0	99.0	120.0	0.0	108.0	0.0
56c2fedf17d023b0469224f4ffdd046f	0.0	0.0	0.0	0.0	0.0	0.0	0.0	0.0	0.0	0.0	0.0	0.0	0.0	0.0	0.0	0.0	0.0	0.0	164.0	154.0	0.0	0.0	0.0	0.0	0.0	0.0	0.0	0.0	0.0	0.0	0.0	156.0	130.0	0.0	0.0	0.0	0.0	0.0	0.0	0.0	0.0	0.0	0.0	0.0	135.0	142.0	0.0	0.0	0.0
0825eccb9fa553d18e2696041f7d9fa3	0.0	0.0	0.0	0.0	0.0	0.0	0.0	0.0	0.0	0.0	0.0	0.0	0.0	0.0	0.0	0.0	0.0	0.0	0.0	0.0	0.0	0.0	0.0	0.0	0.0	0.0	381.0	0.0	0.0	0.0	0.0	0.0	0.0	0.0	0.0	0.0	0.0	0.0	0.0	0.0	0.0	0.0	0.0	0.0	0.0	0.0	0.0	0.0	0.0
4b005828a1cb2add3f80a8d6f4d87519	0.0	0.0	0.0	0.0	0.0	0.0	0.0	0.0	0.0	0.0	0.0	0.0	0.0	0.0	0.0	0.0	0.0	0.0	0.0	0.0	0.0	0.0	0.0	0.0	0.0	0.0	1156.0	0.0	0.0	0.0	0.0	0.0	0.0	67.0	0.0	0.0	0.0	0.0	0.0	0.0	0.0	0.0	0.0	0.0	0.0	0.0	0.0	0.0	0.0
06f6280d6271d356d5e61d6bce8be759	0.0	0.0	0.0	0.0	0.0	0.0	0.0	139.0	0.0	0.0	0.0	0.0	0.0	53.0	0.0	0.0	35.0	0.0	0.0	0.0	26.0	0.0	0.0	0.0	0.0	35.0	0.0	45.0	0.0	0.0	66.0	0.0	0.0	35.0	0.0	0.0	0.0	32.0	0.0	38.0	23.0	0.0	0.0	56.0	0.0	0.0	120.0	0.0	0.0
6376ea6dab7d0fde3cd66f53b57e1484	0.0	0.0	0.0	100.0	0.0	0.0	2001.0	0.0	0.0	0.0	0.0	0.0	0.0	0.0	0.0	0.0	0.0	0.0	0.0	0.0	0.0	0.0	0.0	0.0	0.0	0.0	0.0	0.0	0.0	0.0	0.0	0.0	0.0	0.0	0.0	0.0	0.0	0.0	0.0	0.0	0.0	0.0	0.0	0.0	0.0	0.0	0.0	0.0	0.0
be45460bb19ae26f588454f3dd7388ec	0.0	0.0	0.0	0.0	0.0	0.0	0.0	0.0	0.0	0.0	0.0	0.0	0.0	0.0	237.0	0.0	0.0	0.0	0.0	0.0	0.0	0.0	0.0	54.0	0.0	0.0	0.0	0.0	0.0	0.0	0.0	0.0	0.0	0.0	0.0	61.0	0.0	48.0	816.0	0.0	0.0	0.0	0.0	0.0	0.0	0.0	0.0	0.0	0.0
84563fa64fdf865a9854bd2fc11450b1	0.0	82.0	0.0	0.0	0.0	0.0	0.0	0.0	0.0	0.0	0.0	0.0	0.0	0.0	0.0	0.0	0.0	0.0	0.0	0.0	0.0	0.0	0.0	0.0	0.0	0.0	0.0	0.0	0.0	377.0	0.0	0.0	0.0	48.0	0.0	0.0	0.0	0.0	0.0	0.0	0.0	0.0	57.0	0.0	0.0	0.0	0.0	0.0	0.0
eb2625c1474f98f554b002fcd5d1088e	0.0	0.0	0.0	0.0	0.0	0.0	0.0	0.0	0.0	0.0	0.0	0.0	0.0	0.0	0.0	0.0	0.0	0.0	0.0	0.0	0.0	0.0	0.0	0.0	0.0	0.0	0.0	0.0	0.0	0.0	0.0	0.0	0.0	0.0	0.0	0.0	0.0	0.0	0.0	0.0	0.0	0.0	0.0	0.0	0.0	0.0	0.0	0.0	657.0
4bb8585142837115b245fbb620caaade	0.0	0.0	0.0	0.0	0.0	0.0	0.0	0.0	80.0	0.0	38.0	0.0	0.0	13.0	0.0	0.0	0.0	17.0	14.0	26.0	0.0	135.0	61.0	0.0	31.0	25.0	0.0	15.0	0.0	0.0	43.0	13.0	23.0	0.0	0.0	0.0	0.0	16.0	0.0	57.0	30.0	0.0	0.0	42.0	43.0	24.0	69.0	0.0	0.0
6c3fb343f46983254cdb83e99fa07a49	0.0	0.0	0.0	0.0	0.0	0.0	0.0	0.0	119.0	0.0	48.0	0.0	0.0	0.0	15.0	0.0	0.0	31.0	0.0	0.0	121.0	28.0	62.0	27.0	30.0	0.0	0.0	59.0	0.0	0.0	0.0	0.0	0.0	213.0	0.0	41.0	0.0	0.0	0.0	0.0	0.0	0.0	0.0	0.0	0.0	0.0	0.0	80.0	0.0
77667900054ed302477985ad647fede9	0.0	0.0	0.0	0.0	0.0	0.0	0.0	0.0	0.0	0.0	0.0	0.0	0.0	0.0	0.0	0.0	0.0	63.0	0.0	0.0	0.0	0.0	0.0	0.0	0.0	0.0	0.0	0.0	0.0	0.0	0.0	0.0	0.0	0.0	998.0	46.0	919.0	0.0	0.0	0.0	0.0	0.0	0.0	0.0	0.0	0.0	0.0	0.0	0.0
b308a57733f11a4c2a93ab783cea4776	0.0	67.0	0.0	0.0	0.0	0.0	0.0	59.0	0.0	0.0	0.0	0.0	0.0	0.0	0.0	0.0	53.0	0.0	83.0	87.0	22.0	54.0	0.0	0.0	0.0	0.0	0.0	0.0	0.0	36.0	5.0	97.0	79.0	0.0	0.0	0.0	0.0	0.0	0.0	0.0	0.0	0.0	64.0	0.0	72.0	77.0	91.0	29.0	0.0
497410d6fd55e49412a7aed1f2f9e0b6	0.0	0.0	0.0	0.0	0.0	0.0	0.0	0.0	0.0	0.0	0.0	0.0	0.0	0.0	0.0	0.0	0.0	0.0	0.0	0.0	0.0	0.0	0.0	0.0	0.0	0.0	50.0	0.0	0.0	0.0	0.0	0.0	0.0	45.0	0.0	0.0	0.0	0.0	0.0	0.0	0.0	0.0	0.0	0.0	0.0	0.0	0.0	0.0	0.0
d691a4b4642e3283ac05d33e46e1f7f3	0.0	0.0	0.0	0.0	0.0	0.0	0.0	0.0	0.0	0.0	0.0	57.0	0.0	0.0	1080.0	0.0	0.0	41.0	0.0	0.0	0.0	0.0	0.0	115.0	0.0	0.0	0.0	44.0	0.0	0.0	82.0	0.0	0.0	0.0	0.0	0.0	0.0	0.0	0.0	0.0	0.0	0.0	0.0	63.0	0.0	0.0	0.0	0.0	0.0
270460c5276511b5f9bde34023fbfd3f	0.0	0.0	0.0	0.0	0.0	0.0	0.0	0.0	10.0	0.0	0.0	0.0	0.0	0.0	256.0	0.0	0.0	10.0	0.0	18.0	0.0	7.0	0.0	0.0	0.0	0.0	0.0	72.0	0.0	0.0	48.0	0.0	5.0	0.0	0.0	0.0	0.0	0.0	0.0	31.0	67.0	0.0	0.0	41.0	0.0	8.0	0.0	0.0	0.0
f37fc1dccfeba0004cbeb4f1ad6083c6	0.0	0.0	0.0	0.0	0.0	0.0	0.0	0.0	0.0	0.0	0.0	0.0	0.0	0.0	0.0	0.0	0.0	32.0	0.0	0.0	0.0	0.0	0.0	0.0	0.0	0.0	169.0	0.0	0.0	43.0	0.0	0.0	0.0	0.0	0.0	0.0	0.0	0.0	48.0	0.0	0.0	0.0	0.0	0.0	0.0	0.0	0.0	0.0	46.0
797894bb0d8cd7f6f43250b723aa2a97	0.0	0.0	0.0	0.0	0.0	0.0	0.0	0.0	0.0	0.0	0.0	0.0	0.0	107.0	0.0	0.0	0.0	174.0	0.0	0.0	0.0	0.0	0.0	0.0	47.0	24.0	0.0	114.0	0.0	0.0	77.0	0.0	0.0	0.0	0.0	0.0	0.0	19.0	0.0	0.0	247.0	0.0	0.0	28.0	0.0	0.0	0.0	0.0	0.0
1727bd8544639e521c5efff9f8c225a6	531.0	0.0	142.0	0.0	0.0	158.0	0.0	0.0	0.0	221.0	0.0	0.0	0.0	78.0	0.0	627.0	0.0	0.0	0.0	0.0	0.0	0.0	0.0	0.0	0.0	0.0	0.0	0.0	245.0	0.0	0.0	0.0	0.0	0.0	0.0	0.0	0.0	0.0	0.0	0.0	0.0	0.0	0.0	0.0	0.0	0.0	0.0	0.0	0.0
5b9a650710e7f198e4be4a316a0ddfed	0.0	60.0	0.0	0.0	0.0	0.0	0.0	83.0	135.0	0.0	104.0	133.0	0.0	0.0	0.0	0.0	82.0	0.0	0.0	0.0	92.0	0.0	0.0	216.0	0.0	0.0	0.0	0.0	0.0	0.0	0.0	0.0	0.0	0.0	0.0	0.0	0.0	0.0	0.0	0.0	0.0	0.0	0.0	0.0	0.0	12.0	0.0	122.0	0.0
87129c2dfca144e9853262940180cb49	0.0	0.0	0.0	0.0	0.0	0.0	0.0	0.0	0.0	0.0	55.0	0.0	0.0	0.0	0.0	0.0	22.0	0.0	49.0	38.0	33.0	773.0	94.0	0.0	0.0	0.0	0.0	0.0	0.0	0.0	0.0	0.0	29.0	18.0	0.0	27.0	0.0	0.0	0.0	0.0	0.0	0.0	0.0	0.0	28.0	36.0	0.0	103.0	0.0
d3a5ff055babaeeea425e69e726c5255	0.0	210.0	0.0	0.0	0.0	0.0	0.0	30.0	0.0	0.0	0.0	0.0	0.0	0.0	10.0	0.0	36.0	0.0	0.0	0.0	30.0	0.0	0.0	0.0	0.0	26.0	0.0	26.0	0.0	174.0	41.0	0.0	0.0	0.0	0.0	0.0	0.0	0.0	0.0	16.0	0.0	0.0	219.0	33.0	0.0	0.0	34.0	0.0	0.0
cd8a0f3aa3893389792b288dd9359d87	0.0	0.0	0.0	0.0	0.0	0.0	0.0	0.0	0.0	0.0	0.0	0.0	0.0	0.0	0.0	0.0	137.0	0.0	0.0	0.0	0.0	0.0	0.0	0.0	0.0	0.0	0.0	0.0	0.0	0.0	0.0	0.0	0.0	0.0	0.0	0.0	0.0	0.0	379.0	0.0	0.0	0.0	0.0	0.0	0.0	0.0	0.0	0.0	0.0
b9017d425673e37963cfad9092c5b03e	0.0	0.0	0.0	0.0	0.0	0.0	0.0	17.0	0.0	0.0	0.0	0.0	0.0	0.0	0.0	0.0	0.0	0.0	153.0	145.0	0.0	0.0	0.0	0.0	0.0	0.0	0.0	0.0	0.0	0.0	0.0	138.0	153.0	0.0	0.0	0.0	0.0	0.0	0.0	0.0	0.0	0.0	0.0	0.0	127.0	119.0	0.0	0.0	0.0
659c337a39788f23817eefbd7832c725	0.0	0.0	0.0	0.0	0.0	0.0	0.0	0.0	0.0	0.0	0.0	0.0	0.0	0.0	0.0	0.0	0.0	0.0	0.0	0.0	0.0	0.0	0.0	10.0	0.0	0.0	495.0	0.0	0.0	0.0	0.0	0.0	0.0	0.0	0.0	0.0	0.0	0.0	0.0	0.0	0.0	0.0	0.0	0.0	0.0	0.0	0.0	0.0	0.0
4f5d5c70f37db3c66d86b59a75e416ee	0.0	0.0	0.0	0.0	0.0	0.0	0.0	0.0	0.0	0.0	0.0	0.0	0.0	0.0	0.0	0.0	0.0	0.0	190.0	158.0	0.0	0.0	0.0	0.0	0.0	0.0	0.0	0.0	0.0	0.0	0.0	69.0	146.0	0.0	0.0	0.0	0.0	0.0	0.0	0.0	0.0	0.0	0.0	0.0	120.0	117.0	11.0	0.0	0.0
e771f4fa820a86419ca443af86096a5d	0.0	0.0	0.0	0.0	0.0	0.0	0.0	0.0	0.0	0.0	0.0	0.0	0.0	0.0	0.0	0.0	0.0	0.0	0.0	0.0	0.0	0.0	0.0	0.0	0.0	0.0	0.0	114.0	0.0	0.0	0.0	0.0	0.0	0.0	0.0	120.0	0.0	0.0	577.0	0.0	0.0	0.0	0.0	0.0	0.0	0.0	0.0	0.0	0.0
a834360740fea7a76b5bf9746ca2f2f2	0.0	0.0	0.0	0.0	0.0	0.0	0.0	0.0	0.0	0.0	60.0	0.0	0.0	7.0	0.0	0.0	26.0	0.0	50.0	39.0	65.0	38.0	49.0	16.0	53.0	32.0	0.0	51.0	0.0	0.0	50.0	0.0	37.0	68.0	0.0	27.0	0.0	0.0	0.0	24.0	0.0	0.0	41.0	43.0	0.0	33.0	0.0	59.0	0.0
c597311b916e815aa5e596ee661a2616	0.0	0.0	0.0	0.0	0.0	0.0	0.0	0.0	0.0	0.0	0.0	0.0	0.0	0.0	0.0	0.0	0.0	0.0	0.0	0.0	0.0	0.0	0.0	0.0	0.0	0.0	13.0	0.0	0.0	0.0	0.0	0.0	0.0	27.0	8.0	0.0	52.0	0.0	0.0	0.0	0.0	0.0	0.0	0.0	0.0	0.0	0.0	0.0	0.0
2bc540f41e7cc926b86067a965512320	0.0	0.0	0.0	0.0	0.0	0.0	0.0	26.0	0.0	0.0	0.0	161.0	0.0	72.0	0.0	0.0	23.0	0.0	0.0	0.0	0.0	0.0	73.0	269.0	0.0	38.0	0.0	0.0	0.0	0.0	0.0	0.0	0.0	0.0	0.0	0.0	0.0	0.0	0.0	64.0	0.0	0.0	10.0	0.0	0.0	0.0	0.0	62.0	0.0
4b6c6797771dfa22c6e22963f70c1ea2	0.0	0.0	0.0	0.0	0.0	0.0	0.0	0.0	0.0	0.0	0.0	0.0	0.0	0.0	0.0	0.0	0.0	0.0	0.0	0.0	0.0	0.0	0.0	0.0	0.0	0.0	21.0	0.0	0.0	0.0	0.0	0.0	0.0	0.0	0.0	0.0	0.0	0.0	0.0	0.0	0.0	0.0	0.0	0.0	0.0	0.0	0.0	0.0	70.0
14a0e05106135e35f3516fe52964651f	0.0	0.0	0.0	0.0	0.0	0.0	0.0	0.0	0.0	0.0	12.0	0.0	0.0	0.0	0.0	0.0	0.0	109.0	0.0	0.0	0.0	0.0	0.0	0.0	21.0	0.0	0.0	0.0	0.0	0.0	0.0	0.0	0.0	0.0	828.0	0.0	0.0	0.0	89.0	0.0	0.0	0.0	0.0	0.0	0.0	0.0	0.0	0.0	0.0
af80fb33e72fbb41c8e546e18ecc5acc	0.0	20.0	0.0	0.0	0.0	0.0	0.0	98.0	0.0	0.0	0.0	0.0	0.0	0.0	15.0	0.0	55.0	14.0	24.0	45.0	31.0	58.0	20.0	0.0	20.0	13.0	0.0	66.0	0.0	0.0	41.0	45.0	33.0	15.0	0.0	0.0	0.0	0.0	0.0	38.0	37.0	0.0	19.0	35.0	40.0	33.0	87.0	19.0	0.0
14fd1c34c1dc8d9e7a969e455e5250b1	0.0	0.0	422.0	0.0	206.0	0.0	486.0	0.0	0.0	23.0	0.0	0.0	0.0	0.0	0.0	528.0	0.0	0.0	0.0	0.0	0.0	0.0	0.0	0.0	0.0	0.0	0.0	0.0	219.0	0.0	0.0	0.0	0.0	0.0	0.0	0.0	0.0	0.0	0.0	0.0	0.0	0.0	0.0	0.0	0.0	0.0	0.0	0.0	0.0
5f8c17bb109331397db134013bf9e9ba	0.0	0.0	0.0	0.0	0.0	0.0	0.0	0.0	0.0	0.0	0.0	0.0	0.0	0.0	21.0	0.0	0.0	0.0	0.0	0.0	0.0	0.0	0.0	0.0	35.0	0.0	0.0	76.0	0.0	0.0	0.0	0.0	0.0	0.0	0.0	0.0	0.0	31.0	1113.0	0.0	0.0	0.0	0.0	0.0	0.0	0.0	0.0	0.0	0.0
90722a58387204d92de2be9d7daab6a2	0.0	25.0	0.0	0.0	0.0	0.0	0.0	58.0	0.0	0.0	0.0	0.0	0.0	0.0	0.0	0.0	72.0	131.0	0.0	0.0	51.0	0.0	43.0	38.0	65.0	86.0	0.0	0.0	0.0	0.0	0.0	0.0	31.0	84.0	21.0	0.0	115.0	0.0	0.0	0.0	0.0	0.0	73.0	0.0	0.0	0.0	26.0	73.0	0.0
07f99fb784f40642f9713e217b9008d1	0.0	21.0	0.0	0.0	0.0	0.0	0.0	17.0	103.0	0.0	0.0	0.0	0.0	0.0	16.0	0.0	36.0	14.0	0.0	11.0	261.0	239.0	65.0	0.0	0.0	0.0	14.0	0.0	0.0	0.0	25.0	0.0	0.0	163.0	17.0	9.0	0.0	0.0	0.0	0.0	0.0	0.0	65.0	15.0	0.0	10.0	8.0	96.0	0.0
26915c3209ae35ef27dd02617e8d7d91	0.0	0.0	0.0	0.0	0.0	0.0	0.0	0.0	0.0	0.0	0.0	0.0	0.0	0.0	0.0	0.0	0.0	0.0	0.0	0.0	0.0	0.0	0.0	0.0	199.0	0.0	0.0	196.0	0.0	0.0	0.0	0.0	0.0	0.0	0.0	139.0	0.0	0.0	133.0	0.0	160.0	0.0	0.0	0.0	0.0	0.0	0.0	0.0	0.0
d5ad84aabd00e4d1b792ec90c3034449	0.0	0.0	0.0	0.0	0.0	0.0	0.0	0.0	0.0	0.0	0.0	0.0	0.0	21.0	235.0	0.0	0.0	20.0	0.0	0.0	0.0	0.0	8.0	0.0	26.0	23.0	0.0	201.0	0.0	0.0	75.0	0.0	0.0	0.0	0.0	9.0	0.0	9.0	0.0	48.0	46.0	0.0	0.0	62.0	0.0	0.0	0.0	0.0	0.0
0b95de0e43a3e4c87341ce6625c37107	0.0	0.0	305.0	704.0	0.0	0.0	279.0	0.0	135.0	394.0	0.0	0.0	0.0	0.0	0.0	0.0	0.0	0.0	0.0	0.0	0.0	0.0	0.0	0.0	0.0	0.0	0.0	0.0	0.0	0.0	0.0	0.0	0.0	0.0	0.0	0.0	0.0	0.0	0.0	0.0	0.0	0.0	0.0	0.0	0.0	0.0	0.0	0.0	0.0
d483745fc51127093fcf524e1f1e3a34	0.0	23.0	0.0	0.0	0.0	0.0	0.0	0.0	0.0	0.0	0.0	0.0	0.0	0.0	0.0	0.0	0.0	0.0	51.0	59.0	9.0	0.0	0.0	0.0	0.0	0.0	0.0	0.0	0.0	0.0	0.0	37.0	51.0	0.0	0.0	0.0	0.0	0.0	0.0	0.0	0.0	0.0	129.0	0.0	48.0	61.0	0.0	0.0	0.0
acd02397c49cc5274634fe91afc2e722	0.0	0.0	0.0	0.0	0.0	0.0	0.0	0.0	0.0	0.0	102.0	119.0	0.0	0.0	0.0	0.0	0.0	0.0	0.0	0.0	0.0	0.0	0.0	176.0	0.0	0.0	0.0	0.0	0.0	0.0	0.0	0.0	0.0	0.0	0.0	671.0	0.0	0.0	0.0	0.0	0.0	0.0	0.0	0.0	0.0	0.0	0.0	0.0	0.0
838f9b15d03dbd6dc65050aac63dd8d0	0.0	0.0	0.0	0.0	0.0	0.0	0.0	0.0	0.0	0.0	82.0	142.0	0.0	35.0	0.0	0.0	0.0	0.0	0.0	0.0	0.0	43.0	44.0	240.0	32.0	0.0	0.0	53.0	0.0	0.0	0.0	0.0	0.0	0.0	0.0	48.0	0.0	0.0	0.0	34.0	0.0	0.0	0.0	0.0	0.0	0.0	0.0	0.0	0.0
90c7c8146d5214896d639ec0a8e367ef	0.0	0.0	0.0	0.0	0.0	0.0	0.0	68.0	141.0	0.0	0.0	0.0	0.0	0.0	0.0	0.0	59.0	0.0	0.0	0.0	208.0	0.0	0.0	0.0	0.0	0.0	0.0	0.0	0.0	0.0	0.0	0.0	0.0	296.0	0.0	0.0	0.0	0.0	0.0	0.0	0.0	0.0	0.0	0.0	0.0	0.0	207.0	0.0	0.0
4e2d0baae4086a5f74e74e70bb12bf03	0.0	0.0	0.0	0.0	0.0	0.0	0.0	0.0	0.0	0.0	0.0	0.0	0.0	0.0	0.0	0.0	0.0	0.0	0.0	0.0	0.0	0.0	0.0	0.0	0.0	0.0	0.0	0.0	0.0	0.0	0.0	0.0	0.0	30.0	0.0	0.0	0.0	0.0	0.0	0.0	0.0	0.0	0.0	0.0	0.0	0.0	0.0	0.0	0.0
533ae02ca10f2f60b28f0e520e89691f	0.0	0.0	0.0	0.0	0.0	0.0	0.0	0.0	0.0	0.0	0.0	0.0	0.0	0.0	0.0	0.0	0.0	0.0	0.0	0.0	0.0	0.0	0.0	0.0	0.0	0.0	37.0	0.0	0.0	107.0	0.0	0.0	0.0	0.0	0.0	0.0	0.0	0.0	0.0	0.0	0.0	0.0	0.0	0.0	0.0	0.0	0.0	0.0	117.0
a267e8acf8e274fe77241955126b4fc5	0.0	0.0	0.0	0.0	0.0	0.0	0.0	135.0	157.0	0.0	0.0	0.0	0.0	0.0	0.0	0.0	0.0	0.0	0.0	21.0	93.0	0.0	0.0	0.0	0.0	0.0	0.0	0.0	0.0	0.0	0.0	0.0	23.0	74.0	0.0	0.0	0.0	0.0	0.0	0.0	0.0	0.0	0.0	0.0	19.0	23.0	343.0	0.0	0.0
b4a21b48ca6397ec82217703c164adc9	0.0	0.0	0.0	0.0	0.0	0.0	0.0	0.0	95.0	0.0	0.0	0.0	0.0	0.0	0.0	0.0	0.0	0.0	0.0	0.0	0.0	0.0	0.0	0.0	0.0	0.0	0.0	0.0	0.0	0.0	0.0	0.0	0.0	0.0	0.0	0.0	0.0	0.0	0.0	0.0	0.0	0.0	0.0	0.0	0.0	0.0	291.0	20.0	0.0
9af3467db68cf6063627304cecd46a65	0.0	0.0	0.0	0.0	0.0	0.0	0.0	24.0	0.0	0.0	0.0	0.0	0.0	0.0	0.0	0.0	0.0	0.0	125.0	129.0	0.0	0.0	0.0	0.0	0.0	0.0	0.0	0.0	0.0	0.0	0.0	136.0	100.0	0.0	0.0	0.0	0.0	0.0	0.0	0.0	0.0	0.0	0.0	0.0	103.0	111.0	49.0	0.0	0.0
55d3702709ba500b340b50ed178d15c8	0.0	69.0	0.0	0.0	0.0	0.0	0.0	129.0	0.0	0.0	0.0	0.0	0.0	0.0	0.0	0.0	75.0	0.0	0.0	0.0	24.0	0.0	0.0	0.0	0.0	0.0	0.0	0.0	0.0	67.0	0.0	0.0	0.0	0.0	0.0	0.0	0.0	0.0	0.0	0.0	0.0	0.0	70.0	0.0	0.0	0.0	213.0	27.0	0.0
9ed3e1edc621c9a94608480eb8b4351b	0.0	0.0	0.0	0.0	0.0	0.0	0.0	53.0	30.0	215.0	47.0	87.0	0.0	26.0	0.0	0.0	102.0	0.0	0.0	0.0	0.0	42.0	28.0	122.0	10.0	13.0	0.0	0.0	0.0	0.0	0.0	0.0	0.0	0.0	0.0	16.0	0.0	0.0	0.0	13.0	0.0	0.0	0.0	0.0	0.0	0.0	0.0	0.0	3.0
8471dd8e0adf8dd9b11ce7621747787b	0.0	0.0	0.0	0.0	0.0	0.0	0.0	8.0	0.0	145.0	0.0	0.0	0.0	0.0	0.0	0.0	26.0	0.0	0.0	0.0	42.0	1091.0	48.0	0.0	0.0	0.0	0.0	0.0	0.0	0.0	0.0	0.0	0.0	0.0	0.0	0.0	0.0	0.0	0.0	0.0	0.0	0.0	0.0	0.0	0.0	0.0	0.0	135.0	0.0
7dd273cfe05a5c5e224f299f760201cf	0.0	0.0	0.0	0.0	0.0	0.0	0.0	0.0	0.0	0.0	78.0	0.0	0.0	0.0	0.0	0.0	48.0	91.0	0.0	0.0	61.0	422.0	130.0	0.0	0.0	0.0	0.0	37.0	0.0	0.0	54.0	0.0	0.0	67.0	0.0	47.0	0.0	0.0	0.0	0.0	0.0	0.0	0.0	0.0	0.0	0.0	0.0	0.0	0.0
51a0c7db976a818ad78071c98af92345	0.0	0.0	0.0	0.0	0.0	0.0	0.0	0.0	0.0	0.0	64.0	0.0	0.0	0.0	0.0	0.0	0.0	11.0	0.0	0.0	0.0	0.0	14.0	0.0	0.0	0.0	0.0	0.0	0.0	0.0	0.0	0.0	0.0	0.0	0.0	92.0	0.0	0.0	31.0	0.0	0.0	0.0	0.0	0.0	0.0	0.0	0.0	0.0	0.0
2c32110719f7d792854a239ac426a5fd	0.0	0.0	0.0	0.0	0.0	0.0	0.0	0.0	114.0	0.0	16.0	0.0	0.0	0.0	0.0	0.0	26.0	0.0	0.0	0.0	66.0	0.0	37.0	0.0	130.0	108.0	66.0	0.0	0.0	28.0	0.0	0.0	0.0	87.0	0.0	0.0	0.0	36.0	0.0	59.0	0.0	0.0	0.0	0.0	0.0	0.0	0.0	32.0	0.0
43aa69e570717c5a96f17502025f6b22	0.0	0.0	0.0	0.0	0.0	0.0	0.0	0.0	0.0	0.0	0.0	0.0	0.0	0.0	0.0	0.0	0.0	0.0	0.0	0.0	0.0	0.0	0.0	0.0	0.0	0.0	996.0	0.0	0.0	0.0	0.0	0.0	0.0	0.0	0.0	0.0	0.0	0.0	0.0	0.0	0.0	0.0	0.0	0.0	0.0	0.0	0.0	0.0	0.0
04bfa26b3209850428c4ae09b1d4f4b8	0.0	0.0	0.0	0.0	0.0	0.0	0.0	0.0	0.0	0.0	0.0	0.0	0.0	0.0	37.0	0.0	0.0	42.0	0.0	0.0	78.0	0.0	47.0	0.0	59.0	51.0	0.0	79.0	0.0	0.0	58.0	0.0	0.0	55.0	0.0	0.0	0.0	0.0	0.0	0.0	0.0	0.0	0.0	0.0	0.0	0.0	0.0	57.0	0.0
e60d157d71f171923151a03abbc8e50e	0.0	0.0	0.0	0.0	0.0	0.0	0.0	0.0	0.0	0.0	0.0	0.0	0.0	0.0	0.0	0.0	0.0	0.0	0.0	0.0	0.0	0.0	0.0	0.0	0.0	0.0	0.0	0.0	0.0	0.0	0.0	0.0	0.0	0.0	0.0	0.0	0.0	0.0	0.0	0.0	0.0	0.0	0.0	0.0	0.0	0.0	0.0	0.0	0.0
4f6f8827a79e2de7326ca13eff5bdee8	0.0	0.0	0.0	0.0	0.0	0.0	0.0	0.0	0.0	0.0	0.0	0.0	0.0	0.0	159.0	0.0	0.0	54.0	0.0	0.0	0.0	0.0	0.0	0.0	0.0	0.0	0.0	184.0	0.0	0.0	121.0	0.0	0.0	0.0	0.0	0.0	0.0	0.0	0.0	0.0	115.0	0.0	0.0	96.0	0.0	0.0	0.0	0.0	0.0
f5afd0cdd22aa7e3724ba52b57f93c6e	0.0	0.0	0.0	0.0	0.0	0.0	0.0	0.0	0.0	0.0	0.0	0.0	0.0	0.0	0.0	0.0	0.0	0.0	0.0	0.0	0.0	0.0	0.0	0.0	0.0	0.0	0.0	0.0	0.0	0.0	0.0	0.0	0.0	0.0	0.0	0.0	0.0	0.0	1400.0	0.0	0.0	0.0	0.0	0.0	0.0	0.0	0.0	0.0	0.0
ab52dbacef166ea6bd9ac77895a25a3b	0.0	0.0	0.0	0.0	0.0	0.0	0.0	0.0	0.0	0.0	0.0	0.0	0.0	0.0	0.0	0.0	0.0	30.0	0.0	0.0	0.0	0.0	0.0	0.0	0.0	0.0	0.0	0.0	0.0	0.0	0.0	0.0	0.0	0.0	1353.0	30.0	59.0	0.0	0.0	21.0	0.0	0.0	0.0	0.0	0.0	0.0	0.0	0.0	80.0
8d88c0f9f177f9ac76e2b8ce1d0f8522	0.0	0.0	0.0	0.0	0.0	0.0	0.0	0.0	0.0	0.0	0.0	0.0	0.0	0.0	0.0	0.0	0.0	0.0	180.0	152.0	0.0	0.0	0.0	0.0	0.0	0.0	0.0	0.0	0.0	0.0	0.0	169.0	115.0	0.0	0.0	0.0	0.0	0.0	0.0	0.0	0.0	0.0	0.0	0.0	78.0	78.0	0.0	0.0	0.0
891c0f70ac9a35521db778bce7b12098	0.0	0.0	0.0	0.0	0.0	0.0	0.0	34.0	31.0	0.0	0.0	0.0	0.0	0.0	0.0	0.0	0.0	0.0	0.0	0.0	126.0	822.0	19.0	0.0	0.0	0.0	0.0	0.0	0.0	0.0	0.0	0.0	0.0	94.0	0.0	0.0	0.0	0.0	0.0	0.0	0.0	0.0	0.0	0.0	0.0	0.0	20.0	66.0	0.0
12322f15c5dcca422f121c2e90eb3566	630.0	0.0	0.0	527.0	0.0	0.0	66.0	0.0	0.0	0.0	0.0	0.0	421.0	0.0	0.0	0.0	0.0	0.0	0.0	0.0	0.0	0.0	0.0	0.0	0.0	0.0	0.0	0.0	0.0	0.0	0.0	0.0	0.0	0.0	0.0	0.0	0.0	0.0	0.0	0.0	0.0	0.0	0.0	0.0	0.0	0.0	0.0	0.0	0.0
37039d713cf162569fff657df0aa3db7	0.0	0.0	0.0	0.0	0.0	0.0	0.0	0.0	0.0	0.0	0.0	0.0	0.0	28.0	0.0	0.0	0.0	0.0	76.0	82.0	0.0	21.0	0.0	0.0	35.0	37.0	0.0	46.0	0.0	0.0	29.0	74.0	64.0	0.0	0.0	0.0	0.0	9.0	0.0	60.0	38.0	0.0	0.0	36.0	51.0	64.0	0.0	14.0	0.0
070fc272903ae7ea02e3a26448029004	0.0	0.0	0.0	0.0	0.0	0.0	0.0	0.0	0.0	0.0	0.0	0.0	0.0	0.0	0.0	0.0	0.0	48.0	0.0	0.0	0.0	0.0	0.0	0.0	0.0	0.0	0.0	0.0	0.0	0.0	0.0	0.0	0.0	0.0	201.0	32.0	158.0	0.0	0.0	0.0	0.0	0.0	0.0	0.0	0.0	0.0	0.0	0.0	178.0
6a55f886612aa1730cc76226061b6115	0.0	0.0	0.0	0.0	0.0	0.0	0.0	63.0	0.0	0.0	0.0	0.0	0.0	0.0	0.0	0.0	36.0	0.0	101.0	80.0	0.0	26.0	0.0	0.0	0.0	0.0	0.0	0.0	0.0	0.0	0.0	109.0	77.0	0.0	0.0	0.0	0.0	0.0	0.0	0.0	0.0	0.0	0.0	0.0	99.0	91.0	73.0	14.0	0.0
5546125333287c44ae1727f3d5b96eb6	0.0	31.0	0.0	0.0	0.0	0.0	0.0	91.0	53.0	0.0	0.0	0.0	0.0	0.0	0.0	0.0	88.0	0.0	0.0	0.0	174.0	0.0	0.0	0.0	0.0	0.0	0.0	0.0	0.0	0.0	0.0	0.0	0.0	88.0	0.0	0.0	0.0	0.0	0.0	0.0	0.0	0.0	27.0	0.0	0.0	0.0	103.0	80.0	0.0
5b54c0e6336ca3a062b17903e171354a	0.0	0.0	0.0	0.0	0.0	0.0	0.0	0.0	0.0	0.0	0.0	0.0	0.0	0.0	0.0	0.0	0.0	0.0	0.0	0.0	0.0	0.0	0.0	0.0	0.0	0.0	168.0	0.0	0.0	135.0	0.0	0.0	0.0	0.0	0.0	0.0	0.0	0.0	0.0	0.0	0.0	0.0	0.0	0.0	0.0	0.0	0.0	0.0	87.0
cd4727a4ec8b9839c4bbe3c17148858b	0.0	0.0	0.0	0.0	0.0	0.0	0.0	0.0	0.0	0.0	0.0	0.0	0.0	0.0	0.0	0.0	0.0	0.0	0.0	0.0	0.0	0.0	0.0	0.0	0.0	0.0	0.0	0.0	0.0	0.0	0.0	0.0	0.0	0.0	0.0	0.0	0.0	0.0	0.0	0.0	0.0	0.0	0.0	0.0	0.0	0.0	0.0	0.0	0.0
f8c551563838394ff8a2328f12ff75a7	0.0	0.0	0.0	0.0	0.0	0.0	0.0	75.0	0.0	0.0	0.0	0.0	0.0	0.0	0.0	0.0	215.0	0.0	0.0	0.0	0.0	0.0	0.0	0.0	0.0	0.0	0.0	0.0	0.0	0.0	0.0	0.0	0.0	0.0	0.0	0.0	0.0	0.0	95.0	0.0	0.0	0.0	0.0	0.0	0.0	0.0	0.0	0.0	0.0
c4610a7e71a7f2625a38ea76db8f4068	0.0	0.0	0.0	0.0	0.0	0.0	0.0	0.0	0.0	0.0	0.0	111.0	0.0	18.0	62.0	0.0	0.0	13.0	0.0	0.0	0.0	0.0	0.0	92.0	18.0	26.0	0.0	24.0	0.0	0.0	77.0	0.0	0.0	0.0	0.0	15.0	0.0	0.0	0.0	26.0	86.0	0.0	0.0	72.0	0.0	0.0	0.0	0.0	0.0
225881b1a09cd74a675e753c7d6482e1	0.0	0.0	0.0	0.0	0.0	0.0	0.0	15.0	0.0	0.0	0.0	0.0	0.0	11.0	0.0	0.0	12.0	0.0	123.0	85.0	0.0	15.0	0.0	0.0	0.0	0.0	0.0	0.0	0.0	0.0	0.0	96.0	97.0	0.0	0.0	0.0	0.0	0.0	0.0	0.0	13.0	0.0	0.0	0.0	80.0	88.0	43.0	0.0	0.0
914645dec731f7174d373f9d82c80b02	0.0	0.0	0.0	34.0	0.0	0.0	0.0	0.0	0.0	0.0	51.0	37.0	0.0	0.0	10.0	0.0	7.0	14.0	0.0	0.0	11.0	132.0	65.0	57.0	0.0	0.0	0.0	24.0	0.0	0.0	27.0	0.0	0.0	6.0	0.0	41.0	0.0	0.0	0.0	11.0	21.0	0.0	0.0	21.0	0.0	0.0	12.0	26.0	0.0
74093ff1cb4ee6ae2790a99dc4db4f22	0.0	0.0	0.0	0.0	0.0	0.0	0.0	0.0	0.0	0.0	0.0	310.0	0.0	11.0	12.0	0.0	54.0	19.0	0.0	0.0	0.0	0.0	0.0	258.0	0.0	0.0	29.0	8.0	0.0	0.0	0.0	0.0	0.0	0.0	0.0	38.0	0.0	8.0	30.0	12.0	0.0	0.0	0.0	0.0	0.0	0.0	0.0	0.0	0.0
71dab74886a66f8d105ae7b9011af1c1	0.0	0.0	0.0	0.0	0.0	0.0	0.0	82.0	0.0	0.0	0.0	0.0	0.0	0.0	0.0	0.0	0.0	203.0	0.0	0.0	0.0	0.0	0.0	0.0	0.0	0.0	0.0	68.0	0.0	35.0	88.0	0.0	0.0	74.0	0.0	0.0	0.0	0.0	140.0	0.0	0.0	0.0	0.0	52.0	0.0	0.0	77.0	0.0	0.0
700ffbf9345fbe312a574a0db27d6634	0.0	0.0	0.0	0.0	0.0	0.0	0.0	0.0	0.0	0.0	0.0	0.0	0.0	0.0	0.0	0.0	0.0	0.0	0.0	0.0	0.0	0.0	0.0	0.0	0.0	0.0	54.0	0.0	0.0	66.0	0.0	0.0	0.0	36.0	0.0	0.0	0.0	0.0	0.0	0.0	0.0	0.0	0.0	0.0	0.0	0.0	0.0	0.0	0.0
fb23b0ce92bbf8096506560aad696a3c	0.0	0.0	0.0	0.0	0.0	0.0	0.0	0.0	0.0	0.0	0.0	0.0	0.0	0.0	0.0	0.0	0.0	0.0	0.0	0.0	0.0	0.0	0.0	0.0	0.0	0.0	188.0	0.0	0.0	96.0	0.0	0.0	0.0	0.0	0.0	0.0	0.0	0.0	0.0	0.0	0.0	0.0	0.0	0.0	0.0	0.0	0.0	0.0	0.0
d9b0f02cba77a6a94a04906170cc9563	0.0	0.0	0.0	0.0	0.0	0.0	0.0	42.0	0.0	0.0	24.0	0.0	0.0	0.0	0.0	0.0	0.0	0.0	95.0	57.0	0.0	24.0	0.0	0.0	0.0	0.0	0.0	31.0	0.0	0.0	0.0	216.0	39.0	0.0	0.0	0.0	0.0	0.0	0.0	0.0	20.0	0.0	25.0	0.0	122.0	74.0	18.0	0.0	0.0
ee9c12033b7e272ab25adbcb0b5ded6a	0.0	0.0	0.0	0.0	0.0	0.0	0.0	0.0	0.0	0.0	40.0	0.0	0.0	0.0	0.0	0.0	0.0	0.0	0.0	0.0	0.0	1077.0	130.0	0.0	0.0	0.0	0.0	0.0	0.0	0.0	0.0	0.0	0.0	0.0	0.0	13.0	0.0	0.0	0.0	0.0	0.0	0.0	0.0	0.0	0.0	0.0	0.0	0.0	0.0
cfe9468afec04aa6a53affeb5965852c	0.0	0.0	0.0	0.0	0.0	0.0	0.0	0.0	0.0	0.0	0.0	0.0	0.0	0.0	0.0	0.0	22.0	0.0	105.0	105.0	0.0	0.0	0.0	0.0	0.0	0.0	0.0	0.0	0.0	0.0	0.0	68.0	88.0	0.0	0.0	0.0	0.0	0.0	0.0	0.0	0.0	0.0	0.0	0.0	107.0	100.0	23.0	0.0	0.0
25113574da75009664fe57dcc858c184	0.0	0.0	0.0	0.0	0.0	0.0	0.0	0.0	0.0	0.0	0.0	0.0	0.0	0.0	0.0	0.0	0.0	0.0	176.0	79.0	0.0	0.0	0.0	0.0	0.0	0.0	0.0	0.0	0.0	0.0	0.0	119.0	121.0	0.0	0.0	0.0	0.0	0.0	0.0	0.0	0.0	0.0	0.0	0.0	112.0	155.0	0.0	0.0	0.0
1313b1c9e9a4988c70898ca07f37c7fe	0.0	0.0	0.0	0.0	0.0	0.0	0.0	0.0	0.0	0.0	0.0	0.0	0.0	31.0	111.0	0.0	0.0	48.0	0.0	0.0	0.0	0.0	0.0	0.0	24.0	19.0	0.0	92.0	0.0	0.0	79.0	0.0	0.0	0.0	0.0	0.0	0.0	19.0	188.0	25.0	41.0	0.0	0.0	56.0	0.0	0.0	0.0	0.0	0.0
b5cc2c960601ef16e470dbd6e2ab1e97	0.0	0.0	0.0	0.0	0.0	0.0	0.0	0.0	17.0	0.0	0.0	0.0	0.0	0.0	37.0	0.0	0.0	939.0	0.0	0.0	0.0	0.0	0.0	0.0	0.0	40.0	0.0	0.0	0.0	0.0	0.0	0.0	0.0	0.0	0.0	0.0	0.0	0.0	0.0	0.0	0.0	0.0	0.0	19.0	0.0	0.0	0.0	0.0	0.0
c191261eecdb2363498ade5aaa7c186a	0.0	0.0	0.0	0.0	0.0	0.0	0.0	6.0	0.0	0.0	0.0	0.0	0.0	0.0	0.0	0.0	0.0	0.0	132.0	113.0	4.0	0.0	0.0	0.0	0.0	0.0	0.0	0.0	0.0	0.0	0.0	76.0	95.0	0.0	0.0	0.0	0.0	0.0	0.0	0.0	0.0	0.0	0.0	0.0	111.0	96.0	14.0	0.0	0.0
0920dcf0f62fb2b3ab9e32f1c4edec37	0.0	0.0	0.0	261.0	0.0	211.0	490.0	0.0	366.0	0.0	0.0	0.0	0.0	0.0	0.0	67.0	0.0	0.0	0.0	0.0	0.0	0.0	0.0	0.0	0.0	0.0	0.0	0.0	132.0	0.0	0.0	0.0	0.0	0.0	0.0	0.0	0.0	0.0	0.0	0.0	0.0	0.0	0.0	0.0	0.0	0.0	0.0	0.0	0.0
6dfc324600ba4c93a59d25ba29cb5000	0.0	0.0	0.0	0.0	0.0	0.0	0.0	0.0	0.0	0.0	0.0	0.0	0.0	0.0	141.0	0.0	0.0	89.0	0.0	0.0	0.0	0.0	0.0	0.0	0.0	0.0	0.0	411.0	0.0	0.0	95.0	0.0	0.0	0.0	0.0	0.0	0.0	0.0	0.0	0.0	32.0	0.0	0.0	103.0	0.0	0.0	0.0	0.0	0.0
6472eb8b1e09f892aca2f23182962903	0.0	0.0	0.0	0.0	0.0	0.0	0.0	0.0	0.0	0.0	0.0	0.0	0.0	0.0	0.0	0.0	0.0	0.0	0.0	0.0	0.0	0.0	0.0	0.0	0.0	0.0	90.0	0.0	0.0	0.0	0.0	0.0	0.0	0.0	63.0	0.0	0.0	0.0	0.0	0.0	0.0	0.0	0.0	0.0	0.0	0.0	0.0	0.0	0.0
d6efd2da2728fd74ded268122ee05036	0.0	0.0	452.0	212.0	284.0	175.0	0.0	0.0	89.0	0.0	0.0	0.0	0.0	0.0	0.0	0.0	0.0	67.0	0.0	0.0	0.0	0.0	0.0	0.0	0.0	0.0	106.0	0.0	0.0	0.0	0.0	0.0	0.0	0.0	56.0	0.0	0.0	0.0	0.0	0.0	0.0	0.0	0.0	0.0	0.0	0.0	0.0	0.0	0.0
cca241eb8a8f3bca8b576816ab5e2c11	0.0	0.0	0.0	0.0	0.0	0.0	0.0	0.0	0.0	0.0	0.0	0.0	0.0	0.0	0.0	0.0	0.0	0.0	0.0	0.0	0.0	0.0	0.0	0.0	0.0	0.0	0.0	0.0	0.0	0.0	0.0	0.0	0.0	0.0	0.0	0.0	0.0	0.0	0.0	0.0	0.0	0.0	0.0	0.0	0.0	0.0	0.0	0.0	0.0
fdaab447d8553c2ab9c89c51f932b375	0.0	0.0	0.0	0.0	0.0	0.0	0.0	0.0	0.0	0.0	0.0	0.0	0.0	0.0	0.0	0.0	0.0	0.0	0.0	0.0	0.0	0.0	0.0	0.0	0.0	0.0	0.0	0.0	0.0	83.0	0.0	0.0	0.0	0.0	0.0	0.0	0.0	0.0	0.0	0.0	0.0	0.0	0.0	0.0	0.0	0.0	0.0	0.0	0.0
7e01c88777485e57a7d0c4724e5210e3	0.0	0.0	0.0	0.0	0.0	0.0	0.0	0.0	0.0	0.0	31.0	0.0	0.0	0.0	0.0	0.0	0.0	0.0	0.0	0.0	101.0	450.0	81.0	0.0	0.0	0.0	0.0	0.0	0.0	0.0	0.0	0.0	0.0	68.0	0.0	16.0	0.0	0.0	0.0	0.0	0.0	0.0	0.0	0.0	0.0	0.0	0.0	137.0	0.0
e953b2be4aacd20e15b20572cdc7264f	0.0	0.0	0.0	0.0	0.0	0.0	0.0	83.0	0.0	0.0	0.0	0.0	0.0	0.0	0.0	0.0	924.0	0.0	0.0	0.0	0.0	0.0	0.0	0.0	0.0	0.0	0.0	0.0	0.0	0.0	0.0	0.0	0.0	0.0	0.0	0.0	0.0	0.0	0.0	0.0	0.0	0.0	0.0	0.0	0.0	0.0	0.0	0.0	0.0
e52d9404663caac654354a64a85dac8e	0.0	0.0	0.0	0.0	0.0	0.0	0.0	74.0	22.0	0.0	0.0	0.0	0.0	37.0	0.0	0.0	37.0	0.0	64.0	48.0	39.0	25.0	0.0	0.0	0.0	0.0	0.0	0.0	0.0	29.0	0.0	34.0	46.0	24.0	0.0	0.0	0.0	0.0	0.0	0.0	0.0	0.0	0.0	0.0	55.0	51.0	90.0	27.0	0.0
ff3e944de3075f244c9daf2a420e26d1	0.0	35.0	0.0	0.0	0.0	0.0	0.0	0.0	0.0	0.0	0.0	0.0	0.0	0.0	0.0	0.0	0.0	0.0	0.0	0.0	0.0	0.0	0.0	0.0	0.0	0.0	0.0	0.0	0.0	258.0	0.0	0.0	0.0	0.0	0.0	0.0	0.0	0.0	0.0	0.0	0.0	0.0	0.0	0.0	0.0	0.0	0.0	0.0	0.0
196b3996159711606ff981e7ae13f451	0.0	0.0	0.0	0.0	0.0	0.0	0.0	0.0	0.0	0.0	0.0	0.0	0.0	0.0	0.0	0.0	0.0	0.0	0.0	0.0	0.0	0.0	0.0	0.0	0.0	0.0	0.0	0.0	0.0	0.0	0.0	0.0	0.0	0.0	0.0	0.0	0.0	0.0	0.0	0.0	0.0	0.0	0.0	0.0	0.0	0.0	0.0	0.0	0.0
63f71034e0a3b1e9b5f3fe25d094318d	0.0	0.0	0.0	0.0	0.0	0.0	0.0	0.0	0.0	0.0	0.0	0.0	0.0	0.0	0.0	0.0	0.0	0.0	99.0	73.0	0.0	0.0	0.0	0.0	0.0	0.0	0.0	0.0	0.0	0.0	0.0	74.0	66.0	0.0	0.0	0.0	125.0	0.0	0.0	0.0	0.0	0.0	0.0	0.0	73.0	132.0	0.0	0.0	0.0
c3c77a60bf78b5495110b7be950f306c	0.0	60.0	0.0	0.0	0.0	0.0	0.0	83.0	0.0	0.0	0.0	0.0	0.0	0.0	0.0	0.0	86.0	0.0	30.0	24.0	39.0	30.0	0.0	0.0	0.0	0.0	0.0	0.0	0.0	36.0	0.0	21.0	16.0	26.0	0.0	0.0	0.0	0.0	0.0	0.0	0.0	0.0	56.0	0.0	20.0	19.0	84.0	55.0	0.0
857c31050a6706553523ba04ae510fde	0.0	0.0	0.0	0.0	0.0	0.0	0.0	0.0	0.0	0.0	0.0	0.0	0.0	168.0	39.0	0.0	0.0	12.0	0.0	0.0	0.0	0.0	0.0	0.0	29.0	50.0	0.0	54.0	0.0	0.0	52.0	0.0	0.0	0.0	0.0	0.0	0.0	43.0	0.0	52.0	24.0	0.0	0.0	36.0	0.0	0.0	0.0	0.0	0.0
3d5baff45729bf2214074c2e9f77ad10	503.0	0.0	0.0	0.0	0.0	120.0	416.0	0.0	0.0	0.0	0.0	0.0	0.0	0.0	0.0	0.0	0.0	0.0	0.0	0.0	0.0	0.0	0.0	0.0	0.0	0.0	0.0	0.0	0.0	0.0	0.0	0.0	0.0	0.0	0.0	0.0	0.0	0.0	0.0	0.0	0.0	364.0	0.0	0.0	0.0	0.0	0.0	0.0	0.0
84776907a1d77f7ba9ef074fbb2eb86f	0.0	0.0	0.0	0.0	0.0	0.0	0.0	0.0	0.0	0.0	0.0	0.0	0.0	0.0	0.0	0.0	0.0	0.0	103.0	81.0	0.0	57.0	0.0	0.0	0.0	0.0	0.0	28.0	0.0	0.0	38.0	115.0	62.0	0.0	0.0	0.0	0.0	0.0	0.0	0.0	29.0	0.0	0.0	33.0	81.0	74.0	0.0	0.0	0.0
09ae24f2154f672b30052e73e7e8d7c1	0.0	0.0	0.0	0.0	0.0	0.0	0.0	39.0	0.0	0.0	0.0	0.0	0.0	0.0	21.0	0.0	19.0	0.0	0.0	0.0	117.0	26.0	26.0	0.0	0.0	16.0	0.0	68.0	0.0	0.0	0.0	0.0	0.0	214.0	0.0	29.0	16.0	0.0	0.0	19.0	0.0	0.0	0.0	0.0	0.0	0.0	34.0	57.0	0.0
0b59a39511050d6af174534cb1465f28	0.0	0.0	0.0	156.0	0.0	0.0	0.0	0.0	0.0	0.0	0.0	0.0	0.0	71.0	94.0	0.0	0.0	57.0	0.0	0.0	0.0	0.0	0.0	0.0	0.0	0.0	0.0	93.0	0.0	0.0	108.0	0.0	0.0	0.0	0.0	0.0	0.0	0.0	0.0	0.0	0.0	0.0	0.0	123.0	0.0	0.0	0.0	0.0	0.0
100c2a43ee71e19b2d15def65bbbddf1	0.0	0.0	0.0	0.0	0.0	0.0	0.0	33.0	22.0	0.0	0.0	0.0	0.0	0.0	0.0	0.0	11.0	0.0	63.0	66.0	21.0	0.0	0.0	0.0	0.0	0.0	0.0	0.0	0.0	0.0	0.0	42.0	57.0	0.0	0.0	0.0	0.0	0.0	0.0	0.0	0.0	0.0	0.0	0.0	59.0	46.0	57.0	21.0	0.0
85078e6b93dc11219af94801ee965953	0.0	0.0	0.0	0.0	0.0	0.0	0.0	137.0	0.0	0.0	0.0	30.0	0.0	0.0	0.0	0.0	486.0	0.0	0.0	0.0	0.0	11.0	25.0	64.0	0.0	0.0	0.0	0.0	0.0	0.0	0.0	0.0	0.0	0.0	0.0	33.0	0.0	0.0	0.0	0.0	0.0	0.0	0.0	0.0	0.0	0.0	0.0	0.0	0.0
4c2355c0813f8cc17978e3d329ff64fc	0.0	73.0	0.0	0.0	0.0	0.0	0.0	51.0	4.0	0.0	0.0	0.0	0.0	0.0	0.0	0.0	157.0	0.0	0.0	0.0	32.0	0.0	0.0	0.0	0.0	12.0	0.0	0.0	0.0	62.0	0.0	0.0	0.0	29.0	0.0	0.0	0.0	0.0	0.0	0.0	0.0	0.0	74.0	0.0	0.0	0.0	34.0	9.0	0.0
8b5884acc8c736df09c4260b50dc9297	0.0	0.0	0.0	0.0	0.0	218.0	0.0	0.0	69.0	424.0	0.0	0.0	0.0	0.0	0.0	0.0	0.0	0.0	0.0	0.0	0.0	0.0	0.0	0.0	0.0	0.0	0.0	0.0	0.0	0.0	0.0	0.0	0.0	0.0	0.0	0.0	0.0	0.0	0.0	0.0	0.0	35.0	0.0	0.0	0.0	0.0	0.0	0.0	0.0
23fb1025702cf06ee85466ea509b3f50	0.0	43.0	0.0	0.0	0.0	0.0	0.0	0.0	0.0	0.0	0.0	0.0	0.0	15.0	0.0	0.0	0.0	0.0	74.0	50.0	0.0	0.0	0.0	0.0	5.0	8.0	0.0	12.0	0.0	21.0	39.0	51.0	42.0	0.0	0.0	0.0	0.0	0.0	0.0	0.0	14.0	0.0	23.0	38.0	40.0	43.0	8.0	0.0	0.0
22aedf9abf7a24a2596726b38435025a	0.0	0.0	0.0	0.0	0.0	0.0	0.0	0.0	50.0	0.0	0.0	0.0	0.0	0.0	0.0	0.0	0.0	0.0	0.0	0.0	181.0	0.0	0.0	0.0	0.0	0.0	0.0	0.0	0.0	0.0	0.0	0.0	0.0	314.0	0.0	0.0	0.0	0.0	0.0	0.0	0.0	0.0	0.0	0.0	0.0	0.0	0.0	0.0	0.0
8f5c445dc468dce73bc506e65c82cdf7	0.0	20.0	0.0	0.0	0.0	0.0	0.0	5.0	49.0	0.0	11.0	8.0	0.0	27.0	35.0	0.0	0.0	14.0	6.0	9.0	28.0	65.0	19.0	16.0	19.0	32.0	16.0	73.0	0.0	5.0	27.0	17.0	8.0	23.0	0.0	18.0	0.0	7.0	0.0	33.0	18.0	0.0	25.0	26.0	11.0	10.0	9.0	21.0	0.0
8a78040f2f33e70a2a5cd4cc06229eb9	0.0	0.0	0.0	0.0	0.0	0.0	0.0	0.0	0.0	0.0	0.0	0.0	0.0	0.0	0.0	0.0	0.0	0.0	0.0	0.0	0.0	0.0	0.0	0.0	0.0	0.0	0.0	0.0	0.0	0.0	0.0	0.0	0.0	0.0	0.0	0.0	0.0	0.0	0.0	0.0	0.0	0.0	0.0	15.0	0.0	0.0	0.0	0.0	0.0
3130f344a0ad74b8b8f760f37e7c0b75	0.0	0.0	0.0	0.0	0.0	0.0	0.0	0.0	0.0	0.0	129.0	54.0	0.0	0.0	0.0	0.0	0.0	0.0	0.0	0.0	0.0	0.0	65.0	94.0	0.0	0.0	0.0	0.0	0.0	0.0	0.0	0.0	0.0	0.0	0.0	390.0	0.0	0.0	72.0	0.0	0.0	0.0	0.0	0.0	0.0	0.0	0.0	0.0	0.0
f1029ad3e82b31060716bab402df71f6	0.0	2.0	0.0	0.0	0.0	0.0	0.0	0.0	3.0	0.0	0.0	0.0	0.0	0.0	0.0	0.0	0.0	0.0	20.0	18.0	19.0	0.0	0.0	0.0	0.0	0.0	131.0	0.0	0.0	19.0	0.0	19.0	0.0	8.0	0.0	0.0	0.0	0.0	0.0	0.0	0.0	0.0	0.0	0.0	20.0	0.0	0.0	0.0	9.0
bb74771a0d5cfcba20b946048ec4b879	0.0	0.0	0.0	0.0	0.0	0.0	0.0	0.0	0.0	0.0	0.0	0.0	0.0	0.0	0.0	0.0	0.0	0.0	111.0	107.0	0.0	0.0	0.0	0.0	0.0	0.0	0.0	0.0	0.0	0.0	0.0	118.0	98.0	0.0	0.0	0.0	0.0	0.0	0.0	0.0	0.0	0.0	0.0	0.0	106.0	105.0	0.0	0.0	0.0
f9e864a4b56320d9a9d165537511a13a	0.0	0.0	0.0	0.0	0.0	0.0	0.0	0.0	0.0	0.0	0.0	0.0	0.0	0.0	0.0	0.0	0.0	0.0	88.0	90.0	0.0	0.0	0.0	0.0	0.0	0.0	0.0	0.0	0.0	0.0	0.0	99.0	78.0	0.0	0.0	0.0	0.0	0.0	0.0	0.0	0.0	0.0	0.0	0.0	89.0	106.0	32.0	0.0	0.0
5962d4beb4c084a9dbb0e63afdc59ace	0.0	0.0	0.0	0.0	0.0	0.0	0.0	0.0	0.0	0.0	0.0	0.0	0.0	0.0	0.0	0.0	0.0	0.0	0.0	0.0	0.0	0.0	0.0	0.0	0.0	0.0	0.0	0.0	0.0	0.0	0.0	0.0	0.0	0.0	0.0	0.0	0.0	0.0	0.0	0.0	0.0	0.0	0.0	0.0	0.0	0.0	0.0	0.0	40.0
0dc98f662b7492a2061f24cdea722c26	0.0	0.0	0.0	0.0	0.0	0.0	0.0	0.0	0.0	0.0	0.0	0.0	0.0	183.0	0.0	0.0	0.0	13.0	0.0	31.0	0.0	0.0	0.0	0.0	0.0	37.0	0.0	19.0	0.0	0.0	70.0	25.0	0.0	0.0	0.0	0.0	0.0	25.0	0.0	45.0	14.0	0.0	0.0	53.0	33.0	19.0	0.0	0.0	0.0
0e1a21f014887edc560531b0c9d0e691	0.0	0.0	0.0	0.0	0.0	0.0	0.0	0.0	0.0	0.0	0.0	0.0	0.0	0.0	0.0	0.0	0.0	0.0	0.0	0.0	33.0	0.0	0.0	0.0	0.0	0.0	133.0	0.0	0.0	132.0	0.0	0.0	0.0	86.0	0.0	0.0	0.0	0.0	0.0	0.0	0.0	0.0	0.0	0.0	0.0	0.0	0.0	0.0	0.0
f188a70a84d8fc0c23c92f6ca6b7ebbc	0.0	0.0	0.0	0.0	0.0	0.0	0.0	0.0	0.0	0.0	0.0	0.0	0.0	0.0	0.0	0.0	0.0	0.0	0.0	0.0	0.0	0.0	0.0	0.0	0.0	0.0	35.0	0.0	0.0	0.0	0.0	0.0	0.0	0.0	73.0	0.0	0.0	0.0	0.0	0.0	0.0	0.0	0.0	0.0	0.0	0.0	0.0	0.0	155.0
db5845126f0911a9cbbb4933789b16ff	0.0	23.0	0.0	0.0	0.0	0.0	0.0	0.0	0.0	0.0	0.0	0.0	0.0	0.0	0.0	0.0	26.0	0.0	0.0	0.0	112.0	0.0	0.0	0.0	0.0	0.0	0.0	32.0	0.0	0.0	0.0	0.0	0.0	182.0	18.0	16.0	90.0	46.0	0.0	0.0	23.0	0.0	0.0	26.0	0.0	0.0	55.0	51.0	0.0
68b19236ddb8fc16d035a06ae6b296b8	0.0	0.0	0.0	0.0	0.0	0.0	0.0	0.0	0.0	0.0	0.0	0.0	0.0	0.0	0.0	0.0	0.0	0.0	110.0	98.0	0.0	0.0	0.0	0.0	0.0	0.0	0.0	0.0	0.0	0.0	0.0	51.0	124.0	0.0	0.0	0.0	0.0	0.0	0.0	0.0	0.0	0.0	0.0	0.0	90.0	102.0	0.0	0.0	0.0
6107feed8d202981b5e39e244bb4b3cc	0.0	0.0	0.0	0.0	0.0	0.0	0.0	0.0	0.0	0.0	0.0	0.0	0.0	0.0	0.0	0.0	0.0	0.0	0.0	0.0	0.0	0.0	0.0	0.0	0.0	0.0	0.0	0.0	0.0	0.0	0.0	0.0	0.0	0.0	0.0	32.0	0.0	0.0	171.0	0.0	0.0	0.0	0.0	0.0	0.0	0.0	0.0	0.0	0.0
df641954cccdb1e6313ef6d80c4e99ed	0.0	0.0	0.0	0.0	0.0	0.0	0.0	0.0	0.0	0.0	0.0	0.0	0.0	0.0	0.0	0.0	0.0	0.0	0.0	0.0	0.0	0.0	0.0	0.0	0.0	0.0	76.0	0.0	0.0	172.0	0.0	0.0	0.0	0.0	0.0	0.0	0.0	0.0	0.0	0.0	0.0	0.0	0.0	0.0	0.0	0.0	0.0	0.0	0.0
811eb9d850c96de0234a2000f731c2e5	0.0	0.0	0.0	0.0	0.0	0.0	0.0	0.0	0.0	0.0	0.0	0.0	0.0	203.0	0.0	0.0	0.0	0.0	26.0	19.0	0.0	0.0	0.0	0.0	0.0	54.0	0.0	18.0	0.0	0.0	50.0	16.0	16.0	0.0	0.0	0.0	0.0	9.0	0.0	53.0	0.0	0.0	0.0	50.0	26.0	23.0	0.0	0.0	0.0
50c1adc394d69456bab0180bd2d25d57	598.0	0.0	37.0	219.0	108.0	73.0	0.0	0.0	22.0	0.0	0.0	0.0	0.0	0.0	0.0	0.0	0.0	0.0	0.0	0.0	0.0	0.0	0.0	0.0	0.0	0.0	0.0	0.0	0.0	0.0	0.0	0.0	0.0	0.0	0.0	0.0	0.0	0.0	0.0	0.0	0.0	0.0	0.0	0.0	0.0	0.0	0.0	0.0	0.0
396b3787848ca962a7fd5027d414a602	0.0	0.0	0.0	0.0	0.0	0.0	0.0	0.0	0.0	0.0	0.0	0.0	0.0	109.0	117.0	0.0	0.0	0.0	28.0	0.0	0.0	0.0	0.0	0.0	0.0	38.0	0.0	47.0	0.0	0.0	38.0	0.0	0.0	0.0	0.0	0.0	0.0	36.0	101.0	35.0	0.0	0.0	0.0	38.0	0.0	26.0	0.0	0.0	0.0
104b747159f842223580038683e5dba4	0.0	0.0	0.0	0.0	0.0	0.0	0.0	0.0	0.0	0.0	0.0	0.0	0.0	79.0	26.0	0.0	0.0	0.0	0.0	0.0	0.0	0.0	0.0	0.0	0.0	0.0	0.0	53.0	0.0	0.0	73.0	14.0	0.0	0.0	0.0	0.0	0.0	0.0	0.0	116.0	16.0	0.0	0.0	52.0	25.0	20.0	0.0	0.0	0.0
c8b5f9a1a90fab7daca0fe8a97e71620	0.0	0.0	0.0	0.0	0.0	0.0	0.0	0.0	0.0	0.0	0.0	0.0	0.0	25.0	20.0	0.0	0.0	0.0	27.0	30.0	0.0	0.0	0.0	0.0	34.0	38.0	0.0	83.0	0.0	0.0	23.0	48.0	28.0	0.0	0.0	0.0	0.0	14.0	0.0	38.0	54.0	0.0	0.0	26.0	50.0	37.0	0.0	0.0	0.0
88f380177c2361f60b7fe930911fec0c	0.0	0.0	0.0	0.0	0.0	0.0	0.0	120.0	0.0	0.0	0.0	0.0	0.0	0.0	0.0	0.0	133.0	0.0	0.0	0.0	0.0	0.0	0.0	0.0	0.0	0.0	0.0	38.0	0.0	0.0	21.0	0.0	0.0	0.0	0.0	0.0	0.0	0.0	0.0	0.0	84.0	0.0	0.0	43.0	0.0	0.0	176.0	0.0	0.0
66aea48c437ecdb4264f889c5f3cb5c9	0.0	0.0	0.0	0.0	0.0	0.0	0.0	0.0	0.0	0.0	0.0	44.0	0.0	33.0	0.0	0.0	0.0	10.0	0.0	0.0	0.0	0.0	0.0	61.0	0.0	22.0	0.0	36.0	0.0	0.0	96.0	0.0	0.0	0.0	0.0	0.0	0.0	0.0	0.0	54.0	0.0	0.0	0.0	109.0	0.0	0.0	0.0	0.0	0.0
75ba6f1992139fb3fe848d91a1721d29	0.0	0.0	0.0	0.0	0.0	0.0	0.0	0.0	0.0	0.0	0.0	0.0	0.0	0.0	0.0	0.0	0.0	0.0	93.0	111.0	0.0	0.0	0.0	0.0	0.0	0.0	0.0	0.0	0.0	0.0	0.0	95.0	96.0	0.0	0.0	0.0	0.0	0.0	0.0	0.0	0.0	0.0	0.0	0.0	84.0	88.0	18.0	0.0	0.0
65e5d5b5c6c7001ef5c3b8f58ce2047b	0.0	0.0	0.0	0.0	0.0	0.0	0.0	0.0	0.0	0.0	0.0	0.0	0.0	0.0	0.0	0.0	0.0	0.0	120.0	104.0	0.0	0.0	0.0	0.0	0.0	0.0	0.0	0.0	0.0	0.0	0.0	52.0	73.0	0.0	0.0	0.0	0.0	0.0	0.0	0.0	0.0	0.0	0.0	0.0	134.0	128.0	0.0	0.0	0.0
285bfcf58e6f5f2669ba8a2efb4ed898	0.0	0.0	0.0	0.0	0.0	0.0	0.0	0.0	0.0	0.0	0.0	110.0	0.0	0.0	31.0	0.0	0.0	0.0	0.0	0.0	0.0	28.0	16.0	188.0	0.0	13.0	0.0	39.0	0.0	0.0	21.0	0.0	0.0	0.0	0.0	17.0	0.0	0.0	0.0	13.0	0.0	0.0	0.0	22.0	0.0	0.0	0.0	0.0	0.0
b42b86c7b8ea96e0b8b3a46d2a795433	0.0	0.0	0.0	0.0	0.0	0.0	0.0	0.0	0.0	0.0	0.0	0.0	0.0	0.0	0.0	0.0	0.0	0.0	53.0	61.0	0.0	0.0	0.0	0.0	0.0	0.0	151.0	0.0	0.0	45.0	0.0	0.0	0.0	0.0	0.0	0.0	0.0	0.0	0.0	0.0	0.0	0.0	40.0	0.0	42.0	0.0	0.0	0.0	0.0
b66af2a823b63ab71dc1b397fd284f60	0.0	0.0	0.0	0.0	0.0	0.0	0.0	107.0	0.0	0.0	0.0	0.0	0.0	0.0	0.0	0.0	487.0	0.0	0.0	0.0	24.0	0.0	0.0	0.0	0.0	0.0	0.0	0.0	0.0	0.0	0.0	0.0	0.0	64.0	0.0	0.0	0.0	0.0	0.0	0.0	0.0	0.0	45.0	0.0	0.0	0.0	0.0	0.0	0.0
3c40537179671d5391d0c9494322f919	0.0	0.0	0.0	0.0	0.0	0.0	0.0	0.0	0.0	0.0	0.0	0.0	0.0	109.0	0.0	0.0	0.0	0.0	0.0	0.0	0.0	0.0	0.0	0.0	0.0	100.0	0.0	0.0	0.0	0.0	64.0	0.0	0.0	0.0	0.0	0.0	0.0	0.0	0.0	74.0	21.0	0.0	0.0	46.0	0.0	0.0	0.0	0.0	0.0
29e71c36f2ddedff337716fd2fe8cb96	0.0	0.0	0.0	0.0	0.0	0.0	0.0	0.0	369.0	0.0	0.0	0.0	0.0	0.0	0.0	0.0	0.0	0.0	0.0	0.0	148.0	380.0	0.0	0.0	0.0	0.0	0.0	0.0	0.0	0.0	0.0	0.0	0.0	140.0	0.0	0.0	0.0	0.0	0.0	0.0	0.0	0.0	0.0	0.0	0.0	0.0	0.0	0.0	0.0
20c6d34f0c0b12c194816b0e8fcffdff	0.0	0.0	0.0	0.0	0.0	0.0	0.0	0.0	0.0	0.0	0.0	0.0	0.0	0.0	0.0	0.0	0.0	0.0	0.0	0.0	0.0	0.0	0.0	0.0	0.0	0.0	25.0	0.0	0.0	0.0	0.0	0.0	0.0	0.0	0.0	0.0	0.0	0.0	0.0	0.0	0.0	0.0	0.0	0.0	0.0	0.0	0.0	0.0	692.0
38dc6e6ae2d9af2eeb74e523f1bcd437	0.0	0.0	0.0	0.0	0.0	0.0	0.0	0.0	0.0	0.0	0.0	0.0	0.0	5.0	18.0	0.0	0.0	15.0	99.0	0.0	0.0	0.0	0.0	0.0	0.0	0.0	0.0	70.0	0.0	0.0	89.0	41.0	0.0	0.0	0.0	0.0	0.0	0.0	0.0	0.0	23.0	0.0	0.0	79.0	60.0	76.0	0.0	0.0	0.0
c27e6cd1618ca260a6acd0811a8fde29	0.0	0.0	0.0	43.0	0.0	0.0	0.0	0.0	0.0	0.0	0.0	0.0	0.0	40.0	0.0	0.0	0.0	0.0	0.0	0.0	0.0	0.0	0.0	0.0	77.0	17.0	0.0	33.0	0.0	0.0	51.0	0.0	0.0	0.0	0.0	0.0	0.0	0.0	0.0	0.0	72.0	0.0	0.0	93.0	0.0	0.0	0.0	0.0	0.0
5b328106196bf21a3329ee24296278b0	0.0	0.0	0.0	0.0	0.0	0.0	0.0	46.0	45.0	0.0	0.0	0.0	0.0	0.0	0.0	0.0	117.0	0.0	55.0	37.0	77.0	0.0	0.0	0.0	0.0	0.0	0.0	0.0	0.0	32.0	0.0	0.0	29.0	57.0	0.0	0.0	0.0	0.0	0.0	0.0	0.0	0.0	25.0	0.0	41.0	40.0	37.0	29.0	0.0
b4154677c5f887540c422878cd57bc88	0.0	0.0	0.0	0.0	0.0	0.0	0.0	0.0	0.0	0.0	0.0	0.0	0.0	0.0	0.0	0.0	0.0	0.0	111.0	106.0	0.0	0.0	0.0	0.0	0.0	0.0	0.0	0.0	0.0	0.0	0.0	0.0	111.0	0.0	0.0	0.0	0.0	0.0	0.0	0.0	0.0	0.0	0.0	0.0	110.0	104.0	0.0	0.0	0.0
aca69b2eebd41cc5034f4e98df96f7eb	0.0	0.0	0.0	0.0	0.0	0.0	0.0	0.0	0.0	0.0	0.0	0.0	0.0	0.0	0.0	0.0	0.0	0.0	0.0	0.0	0.0	0.0	0.0	0.0	79.0	209.0	0.0	88.0	0.0	0.0	37.0	0.0	0.0	0.0	0.0	0.0	0.0	0.0	0.0	47.0	39.0	0.0	0.0	39.0	0.0	0.0	0.0	0.0	0.0
739c4431683dcdf2f3295ece4cdaa09c	0.0	0.0	0.0	0.0	0.0	0.0	0.0	0.0	0.0	0.0	0.0	0.0	0.0	41.0	42.0	0.0	0.0	55.0	0.0	0.0	0.0	0.0	0.0	0.0	9.0	25.0	0.0	66.0	0.0	0.0	61.0	0.0	0.0	0.0	0.0	0.0	0.0	0.0	9.0	40.0	111.0	0.0	0.0	73.0	0.0	0.0	0.0	0.0	0.0
095d8cb89ebb7ffa004ba2a7bc292d25	0.0	0.0	0.0	0.0	0.0	0.0	0.0	0.0	0.0	0.0	41.0	74.0	0.0	0.0	17.0	0.0	0.0	0.0	0.0	0.0	0.0	18.0	50.0	149.0	10.0	16.0	0.0	0.0	0.0	0.0	0.0	0.0	0.0	0.0	0.0	33.0	0.0	0.0	0.0	36.0	0.0	0.0	0.0	0.0	0.0	0.0	0.0	0.0	0.0
12f93fd9b3c0aaf8cde51e7bf0f74809	0.0	0.0	0.0	0.0	0.0	0.0	0.0	0.0	0.0	0.0	0.0	0.0	0.0	0.0	0.0	0.0	0.0	0.0	93.0	66.0	0.0	0.0	0.0	0.0	0.0	0.0	0.0	0.0	0.0	0.0	0.0	95.0	82.0	0.0	0.0	0.0	0.0	0.0	0.0	0.0	0.0	0.0	0.0	0.0	103.0	110.0	0.0	0.0	0.0
dbb765a34dcf72370fdacfa7ec11fbf9	0.0	0.0	0.0	0.0	0.0	0.0	0.0	0.0	0.0	0.0	0.0	0.0	0.0	39.0	13.0	0.0	0.0	73.0	0.0	0.0	0.0	0.0	0.0	0.0	0.0	0.0	0.0	23.0	0.0	0.0	73.0	0.0	0.0	0.0	0.0	0.0	0.0	0.0	745.0	0.0	0.0	0.0	0.0	47.0	0.0	0.0	0.0	0.0	0.0
d1f2256dc0ed8d7d9458ed3b48f3cd2b	0.0	170.0	0.0	0.0	0.0	0.0	0.0	80.0	33.0	0.0	0.0	0.0	0.0	24.0	0.0	0.0	0.0	0.0	0.0	0.0	0.0	0.0	0.0	0.0	0.0	0.0	0.0	0.0	0.0	121.0	0.0	0.0	0.0	0.0	0.0	0.0	0.0	0.0	0.0	0.0	0.0	0.0	0.0	0.0	0.0	0.0	82.0	27.0	0.0
1edf5cee5aa0c3e759f03fcc77271155	0.0	0.0	0.0	0.0	0.0	0.0	0.0	0.0	65.0	0.0	0.0	0.0	0.0	0.0	0.0	0.0	0.0	42.0	0.0	0.0	49.0	55.0	0.0	0.0	31.0	55.0	0.0	0.0	0.0	0.0	32.0	0.0	0.0	37.0	0.0	8.0	0.0	23.0	0.0	0.0	0.0	0.0	24.0	40.0	0.0	0.0	0.0	33.0	0.0
c93010ec80b60963dcf9274e964ada4b	0.0	0.0	0.0	0.0	0.0	0.0	0.0	0.0	0.0	0.0	72.0	0.0	0.0	0.0	0.0	0.0	0.0	0.0	0.0	0.0	0.0	377.0	161.0	0.0	0.0	0.0	0.0	0.0	0.0	0.0	0.0	0.0	0.0	36.0	0.0	41.0	0.0	0.0	0.0	0.0	0.0	0.0	0.0	0.0	0.0	0.0	0.0	73.0	0.0
ed499b1e805042d54fe5f219598bb1c2	0.0	28.0	0.0	0.0	0.0	0.0	0.0	4.0	1.0	0.0	0.0	0.0	0.0	0.0	0.0	0.0	21.0	0.0	0.0	0.0	25.0	0.0	0.0	0.0	0.0	0.0	55.0	0.0	0.0	23.0	0.0	0.0	0.0	46.0	0.0	0.0	0.0	0.0	0.0	0.0	0.0	0.0	61.0	0.0	0.0	0.0	7.0	0.0	0.0
3509d7fff229ce1ed02e36c4ce288fe8	0.0	0.0	0.0	0.0	0.0	0.0	0.0	0.0	0.0	0.0	0.0	0.0	0.0	16.0	0.0	0.0	0.0	111.0	0.0	0.0	0.0	0.0	0.0	0.0	8.0	33.0	0.0	26.0	0.0	0.0	170.0	0.0	26.0	0.0	0.0	0.0	0.0	7.0	0.0	46.0	6.0	0.0	0.0	136.0	0.0	0.0	0.0	0.0	0.0
901333b252d1a327085a7859cb820d8c	0.0	0.0	0.0	0.0	0.0	0.0	0.0	0.0	0.0	0.0	0.0	0.0	0.0	0.0	0.0	0.0	0.0	0.0	118.0	91.0	0.0	0.0	0.0	0.0	0.0	0.0	0.0	0.0	0.0	0.0	0.0	59.0	90.0	0.0	0.0	0.0	0.0	0.0	0.0	0.0	0.0	0.0	0.0	0.0	85.0	91.0	0.0	0.0	0.0
466c2c4cb06ba39543c40a74c027008a	0.0	0.0	0.0	0.0	0.0	0.0	0.0	0.0	0.0	0.0	0.0	0.0	0.0	0.0	0.0	0.0	0.0	0.0	0.0	0.0	0.0	0.0	0.0	0.0	0.0	0.0	80.0	0.0	0.0	147.0	0.0	0.0	0.0	0.0	0.0	0.0	0.0	0.0	0.0	0.0	0.0	0.0	0.0	0.0	0.0	0.0	0.0	0.0	0.0
cbc8bd8c12e24b9b199a0ccc60d846c7	0.0	0.0	0.0	0.0	0.0	0.0	0.0	18.0	0.0	0.0	32.0	0.0	0.0	0.0	0.0	0.0	141.0	0.0	0.0	0.0	0.0	0.0	17.0	24.0	0.0	0.0	0.0	0.0	0.0	0.0	0.0	0.0	0.0	0.0	0.0	123.0	0.0	0.0	0.0	0.0	0.0	0.0	0.0	0.0	0.0	0.0	0.0	0.0	0.0
0f881e6a9e07d0f8bdc7e9090af410e9	0.0	0.0	0.0	0.0	0.0	0.0	0.0	0.0	0.0	0.0	0.0	0.0	0.0	0.0	0.0	0.0	0.0	0.0	0.0	0.0	0.0	0.0	0.0	0.0	0.0	0.0	0.0	0.0	0.0	0.0	0.0	0.0	0.0	0.0	0.0	99.0	0.0	0.0	0.0	0.0	0.0	0.0	0.0	0.0	0.0	0.0	0.0	0.0	0.0
2c079e24dc2f522c954ee445ac382624	0.0	29.0	0.0	0.0	0.0	0.0	0.0	0.0	0.0	0.0	0.0	0.0	0.0	0.0	0.0	0.0	44.0	0.0	0.0	0.0	0.0	20.0	26.0	0.0	31.0	30.0	0.0	15.0	0.0	0.0	0.0	42.0	0.0	0.0	0.0	0.0	0.0	0.0	0.0	26.0	20.0	0.0	56.0	0.0	18.0	0.0	27.0	50.0	0.0
e5c19d7800b18015f3a917fc015fc42f	0.0	0.0	0.0	25.0	0.0	0.0	956.0	0.0	0.0	7.0	0.0	0.0	177.0	0.0	0.0	0.0	0.0	0.0	0.0	0.0	0.0	0.0	0.0	0.0	0.0	0.0	0.0	0.0	0.0	0.0	0.0	0.0	0.0	0.0	0.0	0.0	0.0	0.0	0.0	0.0	0.0	0.0	0.0	0.0	0.0	0.0	0.0	0.0	0.0
a8461aebe29fae1d18b7b06fbb80ebcd	0.0	0.0	0.0	0.0	0.0	0.0	0.0	60.0	92.0	0.0	0.0	0.0	0.0	0.0	0.0	0.0	63.0	43.0	0.0	0.0	165.0	36.0	0.0	0.0	0.0	0.0	0.0	0.0	0.0	0.0	0.0	0.0	0.0	139.0	0.0	0.0	0.0	0.0	0.0	0.0	0.0	0.0	0.0	0.0	0.0	0.0	36.0	25.0	0.0
6cbe27b7fc5eed8d6daed17ae455f1d6	0.0	0.0	0.0	0.0	0.0	0.0	0.0	0.0	0.0	0.0	0.0	0.0	0.0	0.0	0.0	0.0	0.0	0.0	89.0	95.0	0.0	0.0	0.0	0.0	0.0	0.0	0.0	0.0	0.0	0.0	0.0	80.0	81.0	0.0	0.0	0.0	0.0	0.0	0.0	0.0	0.0	0.0	0.0	0.0	95.0	101.0	0.0	0.0	0.0
455daf5f34bb6ce383f8c63ed5e803cf	0.0	0.0	0.0	0.0	0.0	0.0	0.0	0.0	0.0	0.0	0.0	0.0	0.0	0.0	0.0	0.0	0.0	0.0	101.0	95.0	0.0	0.0	0.0	0.0	0.0	0.0	0.0	0.0	0.0	0.0	0.0	108.0	85.0	0.0	0.0	0.0	0.0	0.0	0.0	0.0	0.0	0.0	0.0	0.0	80.0	94.0	0.0	0.0	0.0
a1f3ff2a522d28314dbd68e181004126	0.0	0.0	0.0	0.0	0.0	0.0	0.0	0.0	0.0	0.0	0.0	0.0	0.0	0.0	129.0	0.0	0.0	0.0	0.0	0.0	0.0	0.0	0.0	0.0	0.0	0.0	0.0	71.0	0.0	0.0	57.0	0.0	0.0	0.0	0.0	0.0	0.0	58.0	276.0	0.0	0.0	0.0	0.0	40.0	0.0	0.0	0.0	0.0	0.0
6f6d8ede9bf5566464a9ac8b39f8863d	0.0	0.0	0.0	0.0	0.0	0.0	0.0	0.0	0.0	0.0	0.0	0.0	0.0	0.0	0.0	0.0	0.0	0.0	0.0	0.0	0.0	0.0	0.0	0.0	0.0	0.0	32.0	0.0	0.0	0.0	0.0	0.0	0.0	15.0	0.0	0.0	0.0	0.0	0.0	0.0	0.0	0.0	0.0	0.0	0.0	0.0	0.0	0.0	124.0
f87e0b614316bc48cab7f5ce21934cc2	0.0	0.0	0.0	0.0	0.0	0.0	0.0	0.0	0.0	0.0	62.0	0.0	0.0	31.0	0.0	0.0	0.0	179.0	0.0	0.0	0.0	0.0	0.0	26.0	52.0	51.0	0.0	0.0	0.0	0.0	0.0	0.0	0.0	0.0	57.0	51.0	49.0	71.0	0.0	0.0	0.0	0.0	0.0	0.0	0.0	0.0	0.0	0.0	0.0
4da1ab0190b065b4136bce78f2a475b7	0.0	0.0	0.0	0.0	0.0	0.0	0.0	0.0	0.0	0.0	0.0	0.0	0.0	0.0	0.0	0.0	0.0	0.0	0.0	0.0	0.0	0.0	0.0	0.0	0.0	0.0	0.0	0.0	0.0	0.0	0.0	0.0	0.0	0.0	842.0	0.0	199.0	0.0	0.0	0.0	0.0	0.0	0.0	0.0	0.0	0.0	0.0	0.0	0.0
4e07c2c301bb745946273615a3994920	0.0	0.0	0.0	0.0	0.0	0.0	0.0	0.0	0.0	0.0	0.0	0.0	0.0	0.0	0.0	0.0	0.0	0.0	0.0	0.0	0.0	0.0	0.0	0.0	0.0	0.0	180.0	0.0	0.0	0.0	0.0	0.0	0.0	0.0	0.0	0.0	0.0	0.0	0.0	0.0	0.0	0.0	0.0	0.0	0.0	0.0	0.0	0.0	0.0
c1ffec3e68d94c905a648e7664c2d2b3	0.0	0.0	0.0	0.0	0.0	0.0	0.0	0.0	0.0	0.0	0.0	0.0	0.0	0.0	25.0	0.0	27.0	0.0	0.0	0.0	70.0	0.0	0.0	0.0	40.0	0.0	0.0	121.0	0.0	0.0	0.0	0.0	0.0	105.0	0.0	25.0	0.0	0.0	0.0	0.0	0.0	0.0	0.0	0.0	0.0	0.0	0.0	0.0	0.0
fc7b257064027e1bc2b6fbfb4584677d	0.0	85.0	0.0	0.0	0.0	0.0	0.0	36.0	49.0	0.0	0.0	0.0	0.0	0.0	0.0	0.0	27.0	0.0	0.0	0.0	38.0	0.0	0.0	0.0	0.0	0.0	0.0	0.0	0.0	39.0	0.0	0.0	0.0	32.0	0.0	0.0	0.0	0.0	0.0	0.0	0.0	0.0	92.0	0.0	0.0	0.0	34.0	0.0	10.0
ca8ff83198bba26e7e78f02eceb66779	0.0	19.0	0.0	0.0	0.0	0.0	0.0	0.0	0.0	0.0	9.0	0.0	0.0	0.0	0.0	0.0	0.0	0.0	0.0	0.0	32.0	17.0	19.0	0.0	0.0	7.0	0.0	0.0	0.0	0.0	0.0	0.0	0.0	53.0	4.0	17.0	0.0	0.0	6.0	0.0	0.0	0.0	0.0	0.0	0.0	0.0	15.0	137.0	0.0
ca4c47b3c0e9c70c308c63c2cafa8e70	0.0	0.0	0.0	0.0	0.0	0.0	0.0	0.0	0.0	0.0	41.0	9.0	0.0	8.0	0.0	0.0	7.0	13.0	0.0	0.0	26.0	179.0	86.0	5.0	0.0	9.0	0.0	16.0	0.0	0.0	30.0	0.0	0.0	9.0	0.0	25.0	0.0	0.0	0.0	6.0	16.0	0.0	0.0	24.0	0.0	0.0	0.0	35.0	0.0
481de4037ed3f3bcf51b47e548dcbd9e	0.0	0.0	0.0	0.0	0.0	0.0	0.0	0.0	0.0	0.0	0.0	0.0	0.0	0.0	0.0	0.0	0.0	0.0	0.0	0.0	0.0	0.0	0.0	0.0	0.0	0.0	0.0	0.0	0.0	0.0	0.0	0.0	0.0	0.0	0.0	0.0	0.0	0.0	60.0	0.0	0.0	0.0	0.0	0.0	0.0	0.0	0.0	0.0	973.0
4420e7d83b7cf5d7330d66c9f54c936d	0.0	0.0	0.0	0.0	0.0	0.0	0.0	94.0	0.0	0.0	0.0	0.0	0.0	0.0	0.0	0.0	247.0	0.0	0.0	0.0	66.0	0.0	0.0	0.0	0.0	0.0	0.0	0.0	0.0	0.0	0.0	0.0	0.0	0.0	0.0	0.0	0.0	0.0	0.0	0.0	0.0	0.0	0.0	0.0	0.0	0.0	13.0	0.0	0.0
d51ab712dd66c71a0e5570a034b61dea	0.0	0.0	0.0	0.0	0.0	0.0	0.0	0.0	0.0	0.0	0.0	0.0	0.0	0.0	0.0	0.0	0.0	0.0	0.0	0.0	24.0	42.0	34.0	0.0	53.0	54.0	0.0	25.0	0.0	0.0	29.0	10.0	0.0	0.0	0.0	0.0	0.0	0.0	0.0	50.0	31.0	0.0	0.0	33.0	0.0	0.0	0.0	32.0	0.0
006c1f136efc799fe8ddb0b6c5b55e4c	0.0	29.0	0.0	0.0	0.0	0.0	0.0	24.0	74.0	0.0	0.0	0.0	0.0	15.0	0.0	0.0	23.0	0.0	0.0	0.0	55.0	0.0	0.0	0.0	0.0	0.0	0.0	38.0	0.0	0.0	0.0	0.0	0.0	144.0	0.0	0.0	25.0	0.0	0.0	0.0	0.0	0.0	8.0	0.0	0.0	0.0	31.0	40.0	0.0
6945d94103ada823c2811f2b81c56ba0	0.0	0.0	0.0	0.0	0.0	0.0	0.0	0.0	0.0	0.0	0.0	0.0	0.0	0.0	0.0	0.0	0.0	0.0	0.0	0.0	0.0	0.0	0.0	0.0	0.0	0.0	204.0	80.0	0.0	0.0	0.0	0.0	0.0	0.0	0.0	0.0	0.0	0.0	0.0	0.0	0.0	0.0	0.0	0.0	0.0	0.0	0.0	0.0	0.0
a5e03afcbc34d312709e6bf79e91ee37	0.0	0.0	0.0	0.0	0.0	0.0	0.0	0.0	0.0	0.0	0.0	0.0	0.0	0.0	0.0	0.0	0.0	46.0	0.0	0.0	0.0	0.0	0.0	0.0	0.0	0.0	0.0	0.0	0.0	0.0	0.0	0.0	0.0	0.0	376.0	0.0	578.0	0.0	0.0	0.0	0.0	0.0	0.0	0.0	0.0	0.0	0.0	0.0	0.0
145c6114e80075523d389e650ee349e4	0.0	131.0	0.0	0.0	0.0	0.0	0.0	94.0	0.0	0.0	0.0	0.0	0.0	0.0	0.0	0.0	75.0	0.0	0.0	0.0	0.0	0.0	0.0	0.0	0.0	0.0	0.0	0.0	0.0	190.0	0.0	0.0	0.0	0.0	0.0	0.0	0.0	0.0	0.0	0.0	0.0	0.0	128.0	0.0	0.0	0.0	89.0	0.0	0.0
74a26e97b02fcab82b0d346de4920f75	0.0	0.0	0.0	0.0	0.0	0.0	0.0	0.0	0.0	0.0	0.0	0.0	0.0	0.0	0.0	0.0	0.0	0.0	0.0	0.0	0.0	0.0	0.0	0.0	0.0	0.0	0.0	0.0	0.0	0.0	0.0	0.0	0.0	0.0	0.0	0.0	0.0	0.0	0.0	0.0	0.0	0.0	0.0	0.0	0.0	0.0	0.0	0.0	91.0
9ce44958c54d84e60cf50cea7f587b2c	0.0	58.0	0.0	0.0	0.0	0.0	0.0	36.0	15.0	0.0	0.0	0.0	0.0	5.0	0.0	0.0	71.0	0.0	0.0	0.0	48.0	0.0	0.0	0.0	0.0	13.0	0.0	20.0	0.0	23.0	0.0	0.0	0.0	56.0	0.0	9.0	0.0	8.0	0.0	67.0	23.0	0.0	45.0	0.0	0.0	0.0	30.0	0.0	0.0
878e76530d10cbd94c7a7ceeebd7eba5	0.0	0.0	0.0	0.0	0.0	0.0	0.0	0.0	0.0	0.0	0.0	0.0	0.0	0.0	0.0	0.0	0.0	0.0	94.0	100.0	0.0	0.0	0.0	0.0	0.0	0.0	0.0	0.0	0.0	0.0	0.0	100.0	65.0	0.0	0.0	0.0	0.0	0.0	0.0	0.0	0.0	0.0	0.0	0.0	74.0	77.0	0.0	0.0	0.0
2f9177ee4f35f8c9e8ec40f941f01da0	0.0	0.0	110.0	0.0	0.0	0.0	0.0	0.0	0.0	0.0	0.0	0.0	0.0	0.0	0.0	0.0	14.0	0.0	0.0	0.0	12.0	0.0	22.0	6.0	5.0	33.0	0.0	73.0	0.0	0.0	14.0	0.0	0.0	31.0	0.0	0.0	0.0	0.0	0.0	0.0	24.0	0.0	9.0	14.0	27.0	13.0	0.0	85.0	0.0
c1e3d0701e2e7383053f012a6f64d075	0.0	0.0	0.0	0.0	0.0	0.0	0.0	0.0	0.0	0.0	75.0	43.0	0.0	0.0	0.0	0.0	0.0	0.0	0.0	0.0	0.0	0.0	60.0	55.0	0.0	0.0	0.0	0.0	0.0	0.0	0.0	0.0	0.0	0.0	0.0	260.0	0.0	0.0	0.0	0.0	0.0	0.0	0.0	0.0	0.0	0.0	0.0	0.0	0.0
7f862d47af52669cc0105ef893caaf4e	0.0	0.0	0.0	0.0	0.0	0.0	0.0	0.0	0.0	0.0	0.0	0.0	0.0	0.0	0.0	0.0	0.0	0.0	63.0	119.0	0.0	0.0	0.0	0.0	0.0	0.0	0.0	0.0	0.0	0.0	0.0	26.0	113.0	0.0	0.0	0.0	0.0	0.0	0.0	0.0	0.0	0.0	0.0	0.0	75.0	102.0	0.0	0.0	0.0
2adaab8ef52013b8feace2c6ad207c82	0.0	0.0	0.0	0.0	0.0	0.0	0.0	0.0	0.0	0.0	0.0	0.0	0.0	0.0	0.0	0.0	0.0	0.0	0.0	0.0	0.0	0.0	0.0	0.0	0.0	0.0	0.0	0.0	0.0	0.0	0.0	0.0	0.0	0.0	1009.0	32.0	36.0	0.0	0.0	0.0	0.0	0.0	0.0	0.0	0.0	0.0	0.0	0.0	0.0
2e46eeed58b76d5ed47b1a624901525f	0.0	0.0	0.0	0.0	0.0	0.0	0.0	0.0	0.0	0.0	0.0	0.0	0.0	0.0	32.0	0.0	0.0	140.0	0.0	0.0	0.0	0.0	0.0	0.0	0.0	0.0	0.0	0.0	0.0	0.0	0.0	0.0	0.0	0.0	0.0	0.0	285.0	0.0	0.0	0.0	13.0	0.0	0.0	0.0	0.0	0.0	0.0	0.0	0.0
465507064110c3c6effce50e45589224	0.0	0.0	0.0	0.0	0.0	0.0	0.0	0.0	0.0	0.0	0.0	0.0	0.0	0.0	0.0	0.0	0.0	0.0	87.0	83.0	0.0	0.0	0.0	0.0	0.0	0.0	0.0	0.0	0.0	0.0	0.0	48.0	91.0	0.0	0.0	0.0	0.0	0.0	0.0	0.0	0.0	0.0	0.0	0.0	64.0	72.0	0.0	0.0	0.0
c23d221ef4d2c66d2f0bc6d9371d0e9c	0.0	12.0	0.0	0.0	0.0	0.0	0.0	0.0	0.0	0.0	0.0	0.0	0.0	0.0	0.0	0.0	0.0	0.0	0.0	0.0	0.0	0.0	0.0	0.0	0.0	0.0	0.0	0.0	0.0	194.0	0.0	0.0	0.0	0.0	0.0	0.0	0.0	0.0	0.0	0.0	0.0	0.0	0.0	0.0	0.0	0.0	0.0	0.0	0.0
ec0f8ae90d57024be7786b39bfa4fd35	0.0	0.0	0.0	0.0	0.0	0.0	0.0	107.0	45.0	0.0	0.0	0.0	0.0	0.0	0.0	0.0	74.0	0.0	0.0	0.0	0.0	0.0	0.0	0.0	0.0	0.0	0.0	0.0	0.0	0.0	0.0	0.0	0.0	0.0	0.0	0.0	0.0	0.0	0.0	0.0	0.0	0.0	0.0	0.0	0.0	0.0	99.0	0.0	0.0
e832bb509af98bf15c612c4f7eb691cb	0.0	0.0	0.0	0.0	0.0	0.0	0.0	0.0	0.0	0.0	0.0	64.0	0.0	0.0	43.0	0.0	0.0	18.0	0.0	0.0	0.0	0.0	0.0	70.0	0.0	0.0	31.0	32.0	0.0	0.0	24.0	0.0	0.0	0.0	0.0	26.0	0.0	0.0	115.0	0.0	0.0	0.0	0.0	26.0	0.0	0.0	0.0	0.0	0.0
9895e000e53038eda7daf2530926ba3d	0.0	0.0	0.0	0.0	0.0	0.0	0.0	0.0	0.0	0.0	0.0	0.0	0.0	0.0	0.0	0.0	0.0	0.0	0.0	0.0	0.0	0.0	0.0	0.0	0.0	0.0	0.0	0.0	0.0	0.0	0.0	0.0	0.0	0.0	0.0	0.0	0.0	0.0	0.0	0.0	0.0	0.0	0.0	0.0	0.0	0.0	0.0	0.0	0.0
436736dde2bcafb6b17fa5381329e9ca	0.0	21.0	0.0	0.0	0.0	0.0	0.0	0.0	0.0	0.0	0.0	0.0	0.0	0.0	20.0	0.0	0.0	0.0	0.0	0.0	53.0	0.0	0.0	0.0	0.0	0.0	0.0	31.0	0.0	0.0	23.0	0.0	0.0	127.0	0.0	0.0	0.0	0.0	0.0	13.0	0.0	0.0	0.0	0.0	0.0	0.0	27.0	35.0	0.0
2b1fb06667e1d5a31a270a09f8b6cac3	0.0	0.0	0.0	0.0	0.0	0.0	0.0	0.0	0.0	0.0	0.0	0.0	0.0	0.0	0.0	0.0	9.0	0.0	0.0	0.0	116.0	387.0	12.0	27.0	0.0	0.0	0.0	0.0	0.0	0.0	0.0	0.0	0.0	112.0	0.0	0.0	0.0	0.0	0.0	0.0	0.0	0.0	0.0	0.0	0.0	0.0	0.0	42.0	0.0
6eeac56016f0c8eb423b94d70b212340	0.0	0.0	0.0	0.0	0.0	0.0	0.0	0.0	0.0	0.0	0.0	0.0	0.0	0.0	0.0	0.0	0.0	0.0	76.0	76.0	0.0	0.0	0.0	0.0	0.0	0.0	0.0	0.0	0.0	0.0	0.0	81.0	60.0	0.0	0.0	0.0	0.0	0.0	0.0	0.0	0.0	0.0	0.0	0.0	91.0	90.0	0.0	0.0	0.0
2e193e82e7000acd47ce00bdd77ed4e0	0.0	0.0	0.0	0.0	0.0	0.0	0.0	0.0	0.0	0.0	0.0	0.0	0.0	0.0	0.0	0.0	0.0	0.0	0.0	0.0	0.0	0.0	0.0	18.0	0.0	0.0	119.0	22.0	0.0	0.0	0.0	0.0	0.0	0.0	0.0	0.0	0.0	0.0	47.0	0.0	0.0	0.0	0.0	0.0	0.0	0.0	0.0	0.0	0.0
f053778ac11218db2855b879731e41f6	0.0	17.0	0.0	0.0	0.0	0.0	0.0	0.0	0.0	0.0	0.0	0.0	0.0	0.0	0.0	0.0	45.0	0.0	0.0	28.0	34.0	0.0	0.0	0.0	0.0	0.0	0.0	0.0	0.0	0.0	0.0	0.0	0.0	0.0	0.0	0.0	0.0	0.0	0.0	0.0	0.0	0.0	61.0	0.0	27.0	0.0	0.0	15.0	0.0
5d8f19bbabf4227a7d99ebc882d993f0	0.0	0.0	0.0	0.0	0.0	0.0	0.0	0.0	0.0	0.0	0.0	0.0	0.0	0.0	0.0	0.0	0.0	0.0	66.0	111.0	0.0	11.0	0.0	0.0	0.0	0.0	0.0	0.0	0.0	0.0	0.0	17.0	119.0	0.0	0.0	0.0	0.0	0.0	0.0	0.0	0.0	0.0	0.0	0.0	66.0	90.0	26.0	13.0	0.0
10fff1882a677502c11af136cb1ad609	0.0	0.0	0.0	0.0	0.0	0.0	0.0	0.0	0.0	0.0	17.0	0.0	0.0	0.0	0.0	0.0	32.0	0.0	0.0	0.0	34.0	0.0	65.0	0.0	41.0	23.0	0.0	50.0	0.0	0.0	17.0	0.0	0.0	36.0	0.0	72.0	0.0	0.0	0.0	0.0	0.0	0.0	0.0	0.0	0.0	0.0	0.0	38.0	0.0
aa1cb1c1a567aea620272a9907ed1cc1	0.0	110.0	0.0	0.0	0.0	0.0	0.0	0.0	192.0	0.0	0.0	0.0	0.0	0.0	0.0	0.0	67.0	0.0	0.0	0.0	0.0	0.0	0.0	0.0	0.0	0.0	0.0	0.0	0.0	0.0	0.0	0.0	0.0	0.0	0.0	0.0	0.0	0.0	0.0	0.0	0.0	0.0	174.0	0.0	0.0	0.0	71.0	0.0	0.0
b40c841757d6e3bc7530ae4ba1026acf	0.0	0.0	0.0	0.0	0.0	0.0	0.0	0.0	0.0	0.0	0.0	0.0	0.0	0.0	0.0	0.0	0.0	0.0	0.0	0.0	0.0	0.0	0.0	0.0	111.0	178.0	0.0	0.0	0.0	0.0	72.0	0.0	0.0	0.0	0.0	0.0	0.0	0.0	0.0	0.0	0.0	0.0	0.0	0.0	0.0	0.0	0.0	0.0	0.0
4842e7250823f331744852bee57d67a7	0.0	0.0	0.0	0.0	0.0	0.0	0.0	0.0	0.0	0.0	0.0	0.0	0.0	0.0	0.0	0.0	0.0	0.0	0.0	0.0	0.0	0.0	0.0	0.0	0.0	0.0	0.0	0.0	0.0	0.0	0.0	0.0	0.0	0.0	0.0	0.0	0.0	0.0	0.0	0.0	0.0	0.0	0.0	0.0	0.0	0.0	0.0	0.0	0.0
24d6fc0b5b154d0430bb51e227bcd461	0.0	0.0	0.0	0.0	0.0	0.0	0.0	0.0	0.0	0.0	0.0	0.0	0.0	0.0	0.0	0.0	0.0	0.0	79.0	42.0	0.0	0.0	0.0	0.0	0.0	0.0	0.0	0.0	0.0	0.0	0.0	79.0	59.0	0.0	0.0	0.0	0.0	0.0	0.0	0.0	0.0	0.0	0.0	0.0	88.0	53.0	0.0	0.0	0.0
91df70c958165f68ade772bfabcb826a	0.0	44.0	0.0	0.0	0.0	0.0	0.0	25.0	0.0	0.0	0.0	0.0	0.0	137.0	27.0	0.0	14.0	0.0	28.0	0.0	0.0	0.0	0.0	0.0	0.0	36.0	0.0	0.0	0.0	0.0	51.0	21.0	0.0	0.0	0.0	0.0	0.0	26.0	0.0	30.0	0.0	0.0	0.0	41.0	0.0	0.0	0.0	0.0	0.0
699df2ed93ea2ec71338ef381492fb73	0.0	0.0	0.0	0.0	0.0	0.0	0.0	0.0	0.0	0.0	0.0	0.0	0.0	23.0	0.0	0.0	0.0	0.0	0.0	0.0	0.0	0.0	0.0	10.0	39.0	69.0	76.0	15.0	0.0	0.0	0.0	0.0	0.0	0.0	0.0	0.0	0.0	0.0	0.0	63.0	47.0	0.0	0.0	0.0	0.0	0.0	0.0	0.0	0.0
2f75aa93df426a807c4585af46989979	0.0	0.0	0.0	0.0	0.0	0.0	0.0	0.0	0.0	0.0	0.0	0.0	0.0	0.0	0.0	0.0	0.0	0.0	70.0	83.0	0.0	0.0	0.0	0.0	0.0	0.0	0.0	0.0	0.0	0.0	0.0	55.0	68.0	0.0	0.0	0.0	0.0	0.0	0.0	0.0	0.0	0.0	0.0	0.0	47.0	72.0	0.0	0.0	0.0
8d5bf30fedb4082a61464fcba830e224	0.0	0.0	0.0	0.0	0.0	0.0	0.0	61.0	0.0	0.0	35.0	0.0	0.0	0.0	0.0	0.0	53.0	0.0	0.0	0.0	114.0	0.0	62.0	0.0	0.0	0.0	0.0	0.0	0.0	0.0	0.0	0.0	0.0	94.0	0.0	52.0	0.0	0.0	0.0	0.0	0.0	0.0	0.0	0.0	0.0	0.0	0.0	169.0	0.0
47a9d10e32ffbceb163e240b65825d7e	0.0	0.0	0.0	0.0	0.0	0.0	0.0	0.0	0.0	0.0	0.0	0.0	0.0	0.0	0.0	0.0	0.0	111.0	0.0	0.0	55.0	0.0	0.0	0.0	0.0	0.0	0.0	0.0	0.0	0.0	0.0	0.0	0.0	154.0	130.0	0.0	29.0	0.0	0.0	0.0	0.0	0.0	0.0	0.0	0.0	0.0	0.0	0.0	0.0
2872e7cab81214aa8d18054fa4e095a1	0.0	86.0	0.0	0.0	0.0	0.0	0.0	81.0	120.0	0.0	0.0	0.0	0.0	0.0	0.0	0.0	0.0	0.0	34.0	38.0	31.0	0.0	0.0	0.0	0.0	0.0	0.0	0.0	0.0	26.0	0.0	25.0	34.0	20.0	0.0	0.0	0.0	0.0	0.0	0.0	0.0	0.0	0.0	0.0	27.0	0.0	79.0	24.0	0.0
96b69ea50aaec1fd649335d7e7c96fe7	0.0	52.0	0.0	0.0	0.0	0.0	0.0	19.0	0.0	0.0	0.0	0.0	0.0	1.0	28.0	0.0	84.0	0.0	11.0	8.0	35.0	8.0	30.0	15.0	9.0	12.0	9.0	0.0	0.0	14.0	0.0	4.0	0.0	28.0	0.0	10.0	0.0	10.0	0.0	8.0	0.0	0.0	65.0	0.0	5.0	0.0	8.0	30.0	0.0
20ecaf6550b196f2521224bee2139041	0.0	0.0	0.0	0.0	0.0	0.0	0.0	15.0	0.0	0.0	13.0	14.0	0.0	0.0	0.0	0.0	24.0	0.0	0.0	0.0	55.0	0.0	17.0	10.0	34.0	10.0	0.0	53.0	0.0	0.0	0.0	0.0	0.0	83.0	0.0	18.0	15.0	11.0	0.0	0.0	0.0	0.0	0.0	0.0	0.0	0.0	0.0	48.0	0.0
23914005cb24ec06e1cecb8b196e4a37	0.0	0.0	0.0	0.0	0.0	0.0	0.0	0.0	0.0	0.0	0.0	0.0	0.0	0.0	0.0	0.0	0.0	666.0	0.0	0.0	0.0	0.0	0.0	0.0	0.0	0.0	0.0	12.0	0.0	0.0	0.0	0.0	0.0	0.0	0.0	0.0	14.0	0.0	0.0	0.0	0.0	0.0	0.0	0.0	0.0	0.0	0.0	0.0	0.0
2a19a73c06d11bf6d14d021db39165ea	0.0	37.0	0.0	0.0	0.0	0.0	0.0	0.0	0.0	0.0	0.0	0.0	0.0	18.0	8.0	0.0	0.0	16.0	0.0	0.0	0.0	0.0	0.0	0.0	31.0	40.0	0.0	26.0	0.0	0.0	33.0	0.0	0.0	0.0	0.0	0.0	0.0	12.0	0.0	20.0	88.0	0.0	28.0	42.0	0.0	0.0	0.0	0.0	0.0
cec2583b18e776f0c04e8b57ae056d75	0.0	0.0	0.0	0.0	0.0	0.0	0.0	0.0	0.0	0.0	0.0	0.0	0.0	0.0	0.0	0.0	0.0	0.0	0.0	0.0	0.0	0.0	0.0	0.0	0.0	0.0	0.0	32.0	0.0	0.0	57.0	0.0	0.0	0.0	0.0	0.0	0.0	0.0	0.0	0.0	140.0	0.0	0.0	65.0	0.0	0.0	0.0	0.0	0.0
cd7c41e013b5ba87e28d0e0116c018b6	0.0	0.0	0.0	0.0	0.0	0.0	0.0	0.0	0.0	0.0	0.0	0.0	0.0	0.0	0.0	0.0	0.0	0.0	0.0	0.0	0.0	0.0	0.0	0.0	0.0	0.0	0.0	0.0	0.0	0.0	0.0	0.0	0.0	0.0	778.0	0.0	165.0	0.0	0.0	0.0	0.0	0.0	0.0	0.0	0.0	0.0	0.0	0.0	0.0
e7657bc6cea4ebaae754cc9f561363d6	0.0	0.0	0.0	0.0	0.0	0.0	0.0	0.0	0.0	0.0	0.0	0.0	0.0	0.0	0.0	0.0	0.0	0.0	0.0	0.0	0.0	0.0	0.0	0.0	0.0	0.0	0.0	0.0	0.0	0.0	0.0	0.0	0.0	0.0	766.0	41.0	33.0	0.0	0.0	0.0	0.0	0.0	0.0	0.0	0.0	0.0	0.0	0.0	48.0
79ee2fe49b49eb577ecba4f586c0f124	0.0	0.0	0.0	0.0	0.0	0.0	0.0	0.0	0.0	0.0	0.0	0.0	0.0	0.0	0.0	0.0	0.0	0.0	107.0	82.0	0.0	0.0	0.0	0.0	0.0	0.0	0.0	0.0	0.0	0.0	0.0	0.0	91.0	0.0	0.0	0.0	0.0	0.0	0.0	0.0	0.0	0.0	0.0	0.0	85.0	88.0	0.0	0.0	0.0
539f5c14927121941cc514524cd22f13	0.0	0.0	0.0	0.0	0.0	0.0	0.0	0.0	0.0	0.0	0.0	0.0	0.0	0.0	0.0	0.0	0.0	55.0	0.0	0.0	0.0	0.0	0.0	0.0	0.0	0.0	0.0	0.0	0.0	0.0	0.0	0.0	0.0	0.0	139.0	0.0	639.0	0.0	0.0	0.0	0.0	0.0	0.0	0.0	0.0	0.0	0.0	0.0	0.0
f11ee4051124ba8f0be258a98c103e90	0.0	0.0	0.0	0.0	0.0	0.0	0.0	0.0	34.0	0.0	0.0	14.0	0.0	0.0	26.0	0.0	23.0	0.0	0.0	0.0	36.0	0.0	27.0	29.0	15.0	20.0	0.0	56.0	0.0	0.0	0.0	0.0	0.0	0.0	0.0	82.0	58.0	0.0	0.0	0.0	0.0	0.0	0.0	0.0	0.0	0.0	13.0	0.0	0.0
2500422919f98bed627f3fd491e508a8	0.0	0.0	0.0	0.0	0.0	0.0	0.0	0.0	0.0	0.0	0.0	0.0	0.0	0.0	0.0	0.0	0.0	0.0	0.0	0.0	0.0	0.0	0.0	0.0	0.0	0.0	0.0	0.0	0.0	0.0	0.0	0.0	0.0	131.0	0.0	0.0	0.0	0.0	0.0	0.0	111.0	0.0	0.0	0.0	0.0	0.0	0.0	123.0	0.0
efbe1f58b1e2984ddc53a64f047d94ff	0.0	0.0	0.0	0.0	0.0	0.0	42.0	0.0	0.0	0.0	0.0	0.0	371.0	0.0	0.0	0.0	0.0	0.0	0.0	0.0	0.0	0.0	0.0	0.0	0.0	0.0	21.0	0.0	0.0	52.0	0.0	0.0	0.0	0.0	0.0	0.0	0.0	0.0	0.0	0.0	0.0	0.0	10.0	0.0	0.0	0.0	0.0	27.0	0.0
eba4660b150feed81ec8c5192c19da65	0.0	0.0	0.0	0.0	0.0	0.0	0.0	103.0	32.0	0.0	15.0	13.0	0.0	0.0	0.0	0.0	140.0	0.0	0.0	0.0	0.0	0.0	15.0	0.0	0.0	0.0	0.0	0.0	0.0	0.0	0.0	0.0	0.0	0.0	0.0	75.0	0.0	0.0	0.0	0.0	0.0	0.0	0.0	0.0	0.0	0.0	0.0	0.0	0.0
4cbfff144d4e7a4e0f4619ed505be070	0.0	0.0	786.0	0.0	0.0	0.0	0.0	0.0	10.0	0.0	0.0	0.0	0.0	0.0	0.0	0.0	0.0	0.0	0.0	0.0	0.0	0.0	0.0	0.0	0.0	0.0	0.0	0.0	181.0	0.0	0.0	0.0	0.0	0.0	0.0	0.0	0.0	0.0	0.0	0.0	0.0	0.0	0.0	0.0	0.0	0.0	0.0	0.0	0.0
f5dceaa232a9d10abfab64ad8fc14b0a	0.0	0.0	0.0	0.0	0.0	0.0	0.0	0.0	0.0	0.0	0.0	48.0	0.0	0.0	0.0	0.0	0.0	0.0	0.0	0.0	66.0	0.0	37.0	74.0	0.0	0.0	29.0	0.0	0.0	0.0	0.0	0.0	0.0	93.0	0.0	45.0	0.0	0.0	0.0	0.0	0.0	0.0	0.0	0.0	0.0	0.0	0.0	0.0	0.0
d71daaac8e969973bdcb093d80cb2120	0.0	0.0	0.0	0.0	0.0	0.0	0.0	0.0	0.0	0.0	220.0	176.0	0.0	0.0	65.0	0.0	0.0	0.0	0.0	0.0	0.0	0.0	148.0	144.0	0.0	0.0	0.0	0.0	0.0	0.0	0.0	0.0	0.0	0.0	0.0	221.0	0.0	0.0	0.0	0.0	0.0	0.0	0.0	0.0	0.0	0.0	0.0	0.0	0.0
ea17ddbf12943bb003352432049a52ee	0.0	0.0	0.0	0.0	0.0	0.0	0.0	0.0	0.0	0.0	0.0	0.0	0.0	0.0	0.0	0.0	0.0	0.0	67.0	70.0	0.0	0.0	0.0	0.0	0.0	0.0	0.0	0.0	0.0	0.0	0.0	44.0	56.0	0.0	0.0	0.0	0.0	0.0	0.0	0.0	0.0	0.0	0.0	0.0	76.0	86.0	0.0	0.0	0.0
669a8cbc4c3018bdd25d7ae1afd409d1	0.0	0.0	0.0	0.0	0.0	0.0	0.0	0.0	0.0	0.0	0.0	0.0	0.0	0.0	0.0	0.0	0.0	0.0	62.0	76.0	0.0	0.0	0.0	0.0	0.0	0.0	0.0	0.0	0.0	0.0	0.0	30.0	70.0	0.0	0.0	0.0	0.0	0.0	0.0	0.0	0.0	0.0	0.0	0.0	67.0	70.0	0.0	0.0	0.0
3e74b2bc08fb32d9364aafe199c91ecf	0.0	0.0	0.0	0.0	0.0	0.0	0.0	0.0	0.0	0.0	0.0	0.0	0.0	0.0	0.0	0.0	0.0	225.0	0.0	0.0	0.0	0.0	0.0	0.0	0.0	0.0	0.0	0.0	0.0	0.0	0.0	0.0	0.0	0.0	550.0	37.0	81.0	0.0	0.0	0.0	0.0	0.0	0.0	0.0	0.0	0.0	0.0	0.0	0.0
ce63ae5ff8e285a1d97f84772d6344f2	0.0	0.0	0.0	0.0	0.0	0.0	0.0	0.0	0.0	0.0	0.0	0.0	0.0	0.0	0.0	0.0	0.0	0.0	0.0	0.0	29.0	0.0	0.0	0.0	0.0	0.0	0.0	0.0	0.0	0.0	20.0	0.0	0.0	30.0	45.0	0.0	202.0	0.0	0.0	0.0	0.0	0.0	0.0	0.0	0.0	0.0	17.0	26.0	0.0
058966185e31de8ebe9a2c886c99431b	0.0	0.0	0.0	0.0	0.0	0.0	0.0	0.0	0.0	0.0	0.0	0.0	0.0	0.0	0.0	0.0	0.0	0.0	0.0	0.0	0.0	0.0	0.0	0.0	0.0	0.0	0.0	0.0	0.0	0.0	0.0	0.0	0.0	0.0	65.0	0.0	0.0	0.0	0.0	0.0	0.0	0.0	0.0	0.0	0.0	0.0	0.0	0.0	143.0
e9b6a17a2f0695a2111337841021a8d8	0.0	0.0	0.0	0.0	0.0	0.0	0.0	0.0	0.0	0.0	0.0	0.0	0.0	0.0	0.0	0.0	0.0	0.0	0.0	0.0	0.0	0.0	0.0	0.0	0.0	0.0	0.0	0.0	0.0	0.0	0.0	0.0	0.0	0.0	0.0	0.0	22.0	0.0	0.0	0.0	0.0	0.0	0.0	0.0	0.0	0.0	0.0	0.0	46.0
06eb32e29df10778b60c49356ef3b5e0	0.0	0.0	0.0	0.0	0.0	0.0	0.0	0.0	0.0	0.0	0.0	0.0	0.0	107.0	0.0	0.0	0.0	0.0	0.0	0.0	0.0	0.0	0.0	0.0	19.0	58.0	4.0	17.0	0.0	0.0	0.0	0.0	0.0	0.0	0.0	0.0	0.0	9.0	0.0	60.0	61.0	0.0	0.0	16.0	0.0	0.0	0.0	0.0	0.0
d813664e2a131ccc9f5ea2c5ae96c139	0.0	0.0	0.0	0.0	0.0	0.0	0.0	0.0	0.0	0.0	0.0	0.0	0.0	0.0	76.0	7.0	0.0	0.0	0.0	0.0	0.0	0.0	0.0	0.0	0.0	0.0	0.0	115.0	0.0	0.0	85.0	24.0	0.0	0.0	0.0	0.0	0.0	0.0	0.0	0.0	44.0	0.0	0.0	109.0	0.0	0.0	0.0	0.0	0.0
7f827a114048d384de0b2805c1ab9264	0.0	0.0	0.0	0.0	0.0	0.0	0.0	0.0	0.0	0.0	0.0	0.0	0.0	78.0	0.0	0.0	0.0	0.0	0.0	0.0	0.0	0.0	0.0	0.0	34.0	75.0	0.0	35.0	0.0	0.0	29.0	0.0	0.0	0.0	0.0	0.0	0.0	39.0	21.0	26.0	32.0	0.0	0.0	17.0	0.0	0.0	0.0	0.0	0.0
90aa9af64338436aa5817c4861fdd4b0	0.0	0.0	0.0	0.0	0.0	0.0	0.0	0.0	0.0	0.0	0.0	0.0	0.0	0.0	0.0	0.0	0.0	0.0	84.0	71.0	0.0	0.0	0.0	0.0	0.0	0.0	0.0	0.0	0.0	0.0	0.0	78.0	56.0	0.0	0.0	0.0	0.0	0.0	0.0	0.0	0.0	0.0	0.0	0.0	83.0	73.0	0.0	0.0	0.0
ebc6606308b7fd8d43bd000d55e885d8	0.0	0.0	0.0	0.0	0.0	0.0	0.0	0.0	0.0	0.0	0.0	0.0	0.0	0.0	0.0	0.0	0.0	0.0	0.0	0.0	0.0	0.0	0.0	0.0	0.0	0.0	0.0	0.0	0.0	0.0	0.0	0.0	0.0	0.0	0.0	0.0	0.0	0.0	0.0	0.0	0.0	0.0	0.0	0.0	0.0	0.0	0.0	0.0	245.0
15d33303de8a2df0d68b1f0c198e38e4	0.0	0.0	0.0	0.0	0.0	0.0	0.0	21.0	0.0	0.0	19.0	34.0	0.0	0.0	0.0	0.0	93.0	0.0	0.0	0.0	60.0	24.0	30.0	45.0	0.0	0.0	0.0	17.0	0.0	0.0	0.0	0.0	0.0	87.0	0.0	17.0	0.0	0.0	0.0	0.0	0.0	0.0	0.0	0.0	0.0	0.0	17.0	41.0	0.0
694432c2942254aa85107f1d47210aa1	0.0	2.0	0.0	0.0	0.0	0.0	0.0	0.0	12.0	0.0	0.0	9.0	0.0	0.0	0.0	0.0	0.0	0.0	0.0	0.0	29.0	0.0	0.0	0.0	0.0	0.0	79.0	0.0	0.0	30.0	0.0	0.0	0.0	34.0	0.0	0.0	0.0	0.0	0.0	0.0	0.0	0.0	0.0	0.0	0.0	0.0	0.0	11.0	41.0
7811b6ee66da4683522fbbfebc0d5224	0.0	0.0	0.0	0.0	0.0	0.0	0.0	0.0	0.0	0.0	0.0	0.0	0.0	0.0	0.0	0.0	0.0	0.0	0.0	0.0	0.0	0.0	0.0	0.0	0.0	0.0	579.0	0.0	0.0	0.0	0.0	0.0	0.0	0.0	0.0	0.0	0.0	0.0	0.0	0.0	0.0	0.0	0.0	0.0	0.0	0.0	0.0	0.0	0.0
4f9298e2f05a5248fcaca0636d0b0aeb	0.0	0.0	0.0	0.0	0.0	0.0	0.0	0.0	0.0	0.0	0.0	0.0	0.0	0.0	0.0	0.0	0.0	0.0	0.0	0.0	145.0	0.0	0.0	0.0	0.0	0.0	0.0	0.0	0.0	0.0	0.0	0.0	0.0	93.0	10.0	0.0	0.0	0.0	0.0	0.0	0.0	0.0	0.0	0.0	0.0	0.0	0.0	0.0	0.0
5fc7e6ef6a5cfda515cd05468202e6bf	0.0	0.0	0.0	0.0	0.0	0.0	0.0	152.0	0.0	0.0	0.0	0.0	0.0	0.0	0.0	0.0	104.0	0.0	0.0	0.0	108.0	0.0	170.0	0.0	0.0	0.0	0.0	0.0	0.0	0.0	0.0	0.0	0.0	0.0	0.0	0.0	0.0	0.0	0.0	0.0	0.0	0.0	0.0	0.0	0.0	0.0	0.0	0.0	0.0
eda2b8bb3725cfac8bb7a085428ae7b4	0.0	0.0	0.0	0.0	0.0	0.0	0.0	0.0	33.0	0.0	0.0	0.0	0.0	0.0	0.0	0.0	0.0	0.0	71.0	61.0	0.0	0.0	0.0	0.0	0.0	0.0	0.0	0.0	0.0	0.0	0.0	35.0	56.0	0.0	0.0	0.0	0.0	0.0	0.0	0.0	0.0	0.0	0.0	0.0	54.0	33.0	7.0	4.0	0.0
69523997146ff118c5658b480510e7b3	0.0	20.0	0.0	0.0	0.0	0.0	0.0	20.0	0.0	0.0	16.0	0.0	0.0	0.0	0.0	0.0	42.0	0.0	0.0	0.0	37.0	145.0	14.0	0.0	0.0	0.0	0.0	0.0	0.0	16.0	0.0	0.0	0.0	0.0	0.0	0.0	0.0	0.0	46.0	0.0	0.0	0.0	0.0	0.0	0.0	0.0	85.0	39.0	0.0
2b5d99e2921cdd7ad831a55b9b86baa1	0.0	0.0	0.0	0.0	0.0	0.0	0.0	0.0	0.0	0.0	0.0	0.0	0.0	0.0	0.0	0.0	0.0	0.0	0.0	0.0	0.0	0.0	0.0	0.0	0.0	0.0	0.0	0.0	0.0	0.0	0.0	0.0	0.0	0.0	0.0	0.0	0.0	0.0	0.0	0.0	0.0	0.0	0.0	0.0	0.0	0.0	0.0	0.0	0.0
710ce684c65361504403d8cd2d841fa8	0.0	0.0	0.0	0.0	0.0	0.0	0.0	0.0	0.0	0.0	0.0	0.0	0.0	0.0	0.0	0.0	0.0	0.0	0.0	0.0	0.0	0.0	0.0	0.0	0.0	0.0	70.0	0.0	0.0	0.0	0.0	0.0	0.0	96.0	0.0	0.0	0.0	0.0	0.0	0.0	0.0	0.0	0.0	0.0	0.0	0.0	0.0	0.0	0.0
6228d4a227f9be888bdd0fb45c0a6130	0.0	0.0	0.0	0.0	0.0	0.0	0.0	0.0	0.0	0.0	0.0	0.0	0.0	0.0	0.0	0.0	0.0	0.0	93.0	62.0	0.0	0.0	0.0	0.0	0.0	0.0	0.0	0.0	0.0	0.0	0.0	28.0	61.0	0.0	0.0	0.0	0.0	0.0	0.0	0.0	0.0	0.0	0.0	0.0	46.0	59.0	0.0	0.0	0.0
e3d8914fc0469dd3e3c7d2a20aac0952	0.0	0.0	0.0	0.0	0.0	0.0	0.0	0.0	0.0	0.0	0.0	0.0	0.0	0.0	0.0	0.0	0.0	0.0	0.0	0.0	0.0	0.0	0.0	0.0	0.0	0.0	0.0	0.0	0.0	0.0	0.0	0.0	0.0	0.0	0.0	0.0	0.0	0.0	0.0	0.0	0.0	0.0	331.0	0.0	0.0	0.0	0.0	0.0	0.0
839896dc619d81db2d18bf5739691a36	0.0	0.0	0.0	0.0	0.0	0.0	0.0	0.0	0.0	0.0	0.0	0.0	0.0	0.0	0.0	0.0	0.0	22.0	0.0	0.0	48.0	0.0	0.0	0.0	0.0	0.0	0.0	6.0	0.0	0.0	17.0	0.0	0.0	43.0	55.0	0.0	222.0	0.0	0.0	0.0	0.0	0.0	0.0	0.0	0.0	0.0	15.0	31.0	0.0
1906cebeebf6a1d245e871f13bdf7284	0.0	0.0	0.0	0.0	0.0	0.0	0.0	0.0	0.0	0.0	0.0	0.0	0.0	0.0	0.0	0.0	0.0	0.0	90.0	70.0	0.0	0.0	0.0	0.0	0.0	0.0	0.0	0.0	0.0	0.0	0.0	78.0	64.0	0.0	0.0	0.0	0.0	0.0	0.0	0.0	0.0	0.0	0.0	0.0	69.0	49.0	0.0	0.0	0.0
59da0ed6c4b6626c26b73745b1a3ef93	0.0	0.0	0.0	0.0	0.0	0.0	0.0	0.0	0.0	0.0	9.0	116.0	0.0	0.0	0.0	0.0	0.0	0.0	0.0	0.0	0.0	11.0	11.0	173.0	0.0	0.0	0.0	0.0	0.0	0.0	12.0	0.0	0.0	0.0	0.0	0.0	0.0	0.0	0.0	0.0	0.0	0.0	0.0	0.0	0.0	0.0	0.0	0.0	0.0
687e1d94d2bfc46843a21e7706df067e	0.0	0.0	0.0	0.0	0.0	0.0	0.0	11.0	0.0	0.0	4.0	0.0	0.0	16.0	0.0	0.0	25.0	0.0	0.0	0.0	38.0	69.0	15.0	0.0	0.0	0.0	0.0	0.0	0.0	0.0	15.0	0.0	0.0	24.0	0.0	13.0	0.0	0.0	0.0	0.0	9.0	0.0	0.0	0.0	6.0	5.0	33.0	34.0	0.0
953d6d0a551de62b58c96dbef8759bbd	0.0	0.0	0.0	0.0	0.0	0.0	0.0	0.0	0.0	0.0	0.0	0.0	0.0	0.0	0.0	0.0	0.0	216.0	0.0	0.0	0.0	0.0	0.0	0.0	0.0	0.0	0.0	0.0	0.0	0.0	0.0	0.0	0.0	0.0	0.0	0.0	0.0	0.0	64.0	0.0	0.0	0.0	0.0	0.0	0.0	0.0	0.0	0.0	0.0
fec6d4dcc3b1bc1c2d7e1de17b5442d8	0.0	0.0	0.0	0.0	0.0	0.0	0.0	0.0	0.0	0.0	0.0	49.0	0.0	0.0	0.0	0.0	0.0	0.0	0.0	0.0	0.0	0.0	0.0	26.0	0.0	0.0	122.0	0.0	0.0	0.0	0.0	0.0	0.0	0.0	0.0	0.0	0.0	0.0	0.0	0.0	0.0	0.0	0.0	0.0	0.0	0.0	0.0	0.0	0.0
4e0639b49b93717ffde253f8bbab880f	0.0	0.0	0.0	0.0	0.0	0.0	0.0	0.0	0.0	0.0	0.0	0.0	0.0	0.0	16.0	0.0	0.0	0.0	56.0	74.0	0.0	0.0	0.0	0.0	0.0	19.0	0.0	0.0	0.0	0.0	25.0	68.0	38.0	0.0	0.0	0.0	0.0	0.0	0.0	0.0	0.0	0.0	0.0	23.0	56.0	68.0	0.0	0.0	0.0
db32dd77878a4d7c2b52a2ea4a1941f8	0.0	0.0	0.0	0.0	0.0	0.0	0.0	0.0	0.0	0.0	0.0	0.0	0.0	0.0	0.0	0.0	0.0	0.0	87.0	65.0	0.0	0.0	0.0	0.0	0.0	0.0	0.0	0.0	0.0	0.0	0.0	39.0	68.0	0.0	0.0	0.0	0.0	0.0	0.0	0.0	0.0	0.0	0.0	0.0	54.0	68.0	0.0	0.0	0.0
d2cf6ad1c763a42e8179910facdb8b8b	0.0	0.0	0.0	0.0	0.0	0.0	0.0	0.0	0.0	0.0	0.0	0.0	0.0	0.0	0.0	0.0	0.0	0.0	0.0	0.0	0.0	0.0	0.0	0.0	0.0	0.0	9.0	0.0	0.0	0.0	0.0	0.0	0.0	0.0	0.0	0.0	0.0	0.0	0.0	0.0	0.0	0.0	0.0	0.0	0.0	0.0	0.0	0.0	223.0
d101599ee1ddf18f6cfde88752489fcd	0.0	0.0	0.0	0.0	0.0	0.0	0.0	0.0	0.0	0.0	0.0	0.0	0.0	34.0	0.0	0.0	0.0	0.0	0.0	0.0	0.0	0.0	0.0	0.0	50.0	49.0	0.0	35.0	0.0	0.0	41.0	0.0	0.0	0.0	0.0	0.0	0.0	20.0	0.0	45.0	62.0	0.0	0.0	37.0	0.0	0.0	0.0	0.0	0.0
8a708778e5a5f5a6d79a3923406f7fca	0.0	0.0	0.0	0.0	0.0	0.0	0.0	0.0	0.0	0.0	0.0	0.0	0.0	0.0	0.0	0.0	0.0	0.0	0.0	0.0	0.0	0.0	0.0	0.0	0.0	0.0	115.0	0.0	0.0	0.0	0.0	0.0	0.0	0.0	0.0	0.0	0.0	0.0	0.0	0.0	0.0	0.0	0.0	0.0	0.0	0.0	0.0	0.0	275.0
b756361aaf6c849685c33e81b7a9f449	0.0	0.0	0.0	0.0	0.0	0.0	0.0	0.0	0.0	0.0	0.0	0.0	0.0	0.0	0.0	0.0	0.0	0.0	0.0	0.0	0.0	0.0	0.0	0.0	0.0	0.0	0.0	0.0	0.0	0.0	0.0	0.0	0.0	0.0	0.0	0.0	0.0	0.0	0.0	0.0	0.0	0.0	0.0	0.0	0.0	0.0	0.0	0.0	891.0
70a60612f186462ac3e8cd7ffb50690c	0.0	0.0	0.0	0.0	0.0	0.0	0.0	36.0	0.0	0.0	36.0	34.0	0.0	0.0	0.0	0.0	0.0	0.0	0.0	0.0	44.0	40.0	110.0	0.0	0.0	0.0	0.0	0.0	0.0	0.0	0.0	0.0	0.0	41.0	0.0	58.0	0.0	0.0	0.0	0.0	0.0	0.0	0.0	0.0	0.0	0.0	0.0	40.0	0.0
04ecfad5772d2e09a84a0f5ef460536c	0.0	0.0	0.0	0.0	0.0	202.0	0.0	0.0	220.0	0.0	0.0	0.0	0.0	0.0	0.0	321.0	0.0	0.0	0.0	0.0	0.0	0.0	0.0	0.0	0.0	0.0	0.0	0.0	53.0	0.0	0.0	0.0	0.0	0.0	0.0	0.0	0.0	0.0	0.0	0.0	0.0	23.0	0.0	0.0	0.0	0.0	0.0	0.0	0.0
860ce6513dbab4300c1e8ebbdd343d10	0.0	0.0	0.0	0.0	0.0	0.0	0.0	0.0	0.0	0.0	0.0	0.0	0.0	0.0	0.0	0.0	0.0	0.0	0.0	0.0	0.0	0.0	0.0	0.0	0.0	0.0	596.0	0.0	0.0	0.0	0.0	0.0	0.0	0.0	0.0	0.0	0.0	0.0	0.0	0.0	0.0	0.0	0.0	0.0	0.0	0.0	0.0	0.0	0.0
9f9be5dad6de830bc7e941267770b6e2	0.0	0.0	0.0	0.0	0.0	0.0	0.0	0.0	0.0	0.0	0.0	187.0	0.0	44.0	0.0	0.0	0.0	0.0	0.0	0.0	0.0	0.0	0.0	245.0	0.0	0.0	0.0	0.0	0.0	0.0	0.0	0.0	0.0	0.0	0.0	0.0	0.0	0.0	0.0	0.0	0.0	0.0	0.0	0.0	0.0	0.0	0.0	0.0	0.0
41b31e5157b8f7cc4a97f75ffd2721c2	0.0	0.0	0.0	0.0	0.0	0.0	0.0	0.0	0.0	0.0	0.0	0.0	0.0	0.0	0.0	0.0	0.0	0.0	0.0	0.0	0.0	0.0	0.0	0.0	0.0	0.0	0.0	51.0	0.0	0.0	12.0	0.0	0.0	0.0	0.0	0.0	0.0	0.0	0.0	17.0	433.0	0.0	0.0	0.0	0.0	0.0	0.0	0.0	0.0
c56d12a1a6c69c8fd5e83bc51aa7b741	0.0	0.0	0.0	0.0	0.0	0.0	0.0	0.0	0.0	0.0	0.0	0.0	0.0	0.0	0.0	0.0	0.0	0.0	0.0	66.0	0.0	0.0	0.0	0.0	0.0	16.0	0.0	0.0	0.0	0.0	68.0	0.0	55.0	0.0	0.0	0.0	0.0	9.0	0.0	15.0	0.0	0.0	0.0	61.0	0.0	0.0	0.0	0.0	0.0
8be5b208c15b7511751d16fdf7a13be4	0.0	0.0	0.0	0.0	0.0	0.0	0.0	0.0	0.0	0.0	0.0	0.0	0.0	0.0	0.0	0.0	0.0	0.0	0.0	0.0	0.0	0.0	0.0	0.0	0.0	0.0	0.0	0.0	0.0	0.0	0.0	0.0	0.0	0.0	158.0	0.0	188.0	0.0	0.0	0.0	0.0	0.0	0.0	0.0	0.0	0.0	0.0	173.0	0.0
6bd4d5b61cc05486913af0cc23381e54	0.0	0.0	0.0	0.0	0.0	0.0	0.0	32.0	0.0	0.0	0.0	0.0	0.0	14.0	18.0	0.0	0.0	0.0	0.0	0.0	41.0	16.0	0.0	0.0	36.0	49.0	0.0	0.0	0.0	0.0	43.0	0.0	0.0	24.0	0.0	0.0	0.0	15.0	0.0	25.0	32.0	0.0	0.0	29.0	0.0	0.0	0.0	0.0	0.0
a57db23dc5a5d17ed1a34d0a994a1fc8	0.0	0.0	0.0	0.0	0.0	0.0	0.0	0.0	114.0	0.0	0.0	0.0	0.0	0.0	0.0	0.0	15.0	0.0	0.0	0.0	72.0	0.0	0.0	0.0	0.0	0.0	4.0	16.0	0.0	0.0	9.0	0.0	0.0	65.0	0.0	0.0	0.0	0.0	0.0	0.0	0.0	0.0	0.0	0.0	0.0	0.0	120.0	0.0	0.0
3333a73cfabc405eccb2d86ac8d1da7f	0.0	0.0	0.0	0.0	0.0	0.0	0.0	0.0	0.0	0.0	0.0	0.0	0.0	62.0	18.0	0.0	0.0	0.0	0.0	0.0	0.0	0.0	0.0	0.0	19.0	38.0	0.0	18.0	0.0	0.0	39.0	0.0	0.0	0.0	0.0	0.0	0.0	24.0	0.0	53.0	15.0	0.0	0.0	38.0	0.0	0.0	0.0	0.0	0.0
22500a4c3a9efe21bfa984a2b95b24e1	0.0	0.0	0.0	0.0	0.0	0.0	0.0	13.0	0.0	0.0	0.0	0.0	0.0	0.0	18.0	0.0	0.0	12.0	0.0	9.0	0.0	24.0	0.0	0.0	18.0	12.0	0.0	30.0	0.0	0.0	28.0	0.0	0.0	0.0	0.0	0.0	0.0	0.0	0.0	21.0	23.0	0.0	0.0	51.0	0.0	0.0	22.0	0.0	0.0
6a5d78b96703c885c911817baa9be2f5	0.0	0.0	0.0	0.0	0.0	0.0	0.0	0.0	0.0	0.0	0.0	0.0	0.0	0.0	0.0	0.0	0.0	0.0	81.0	65.0	17.0	35.0	0.0	0.0	0.0	0.0	0.0	0.0	0.0	0.0	0.0	0.0	61.0	0.0	0.0	0.0	0.0	0.0	0.0	0.0	0.0	0.0	0.0	0.0	58.0	80.0	0.0	19.0	0.0
fb57bda0b4f4e4da49f102c1d2802a64	0.0	6.0	0.0	0.0	0.0	0.0	0.0	0.0	0.0	0.0	0.0	0.0	0.0	0.0	0.0	0.0	0.0	0.0	0.0	0.0	0.0	0.0	0.0	0.0	0.0	0.0	0.0	0.0	0.0	119.0	0.0	0.0	0.0	15.0	0.0	0.0	0.0	0.0	0.0	0.0	0.0	0.0	0.0	0.0	0.0	0.0	19.0	34.0	69.0
bbd869043da17e22e4aaa7fc13cb0e5f	0.0	0.0	0.0	0.0	0.0	0.0	0.0	0.0	0.0	0.0	0.0	0.0	0.0	0.0	0.0	0.0	0.0	65.0	0.0	0.0	0.0	0.0	0.0	0.0	0.0	0.0	0.0	0.0	0.0	0.0	0.0	0.0	0.0	0.0	55.0	0.0	0.0	0.0	0.0	0.0	0.0	0.0	0.0	0.0	0.0	0.0	0.0	0.0	0.0
14d0116054d2e60f03267fb780c98c18	0.0	12.0	0.0	0.0	0.0	0.0	0.0	0.0	0.0	0.0	0.0	0.0	0.0	0.0	0.0	0.0	0.0	0.0	51.0	60.0	0.0	0.0	0.0	0.0	9.0	0.0	0.0	0.0	0.0	0.0	11.0	72.0	45.0	0.0	0.0	0.0	0.0	0.0	0.0	0.0	11.0	0.0	0.0	0.0	50.0	52.0	0.0	0.0	0.0
1e892adf45bea4cbc34c94b4df1a7f87	0.0	0.0	0.0	0.0	0.0	0.0	0.0	0.0	0.0	0.0	0.0	0.0	0.0	0.0	0.0	0.0	0.0	0.0	76.0	56.0	0.0	0.0	0.0	0.0	0.0	0.0	0.0	0.0	0.0	0.0	0.0	55.0	58.0	0.0	0.0	0.0	0.0	0.0	0.0	0.0	0.0	0.0	0.0	0.0	62.0	61.0	0.0	0.0	0.0
ae42cf7d2a01a3c39536071845fc5186	0.0	0.0	0.0	0.0	0.0	0.0	0.0	0.0	0.0	0.0	0.0	0.0	0.0	0.0	0.0	0.0	0.0	0.0	0.0	0.0	0.0	0.0	0.0	0.0	0.0	0.0	33.0	0.0	0.0	0.0	0.0	0.0	0.0	41.0	0.0	0.0	0.0	0.0	0.0	0.0	0.0	0.0	0.0	0.0	0.0	0.0	0.0	0.0	0.0
33089d0f8706717f3ed8584f42026164	0.0	0.0	0.0	0.0	0.0	0.0	0.0	0.0	0.0	0.0	0.0	0.0	0.0	0.0	0.0	0.0	0.0	0.0	55.0	54.0	0.0	0.0	0.0	0.0	0.0	0.0	0.0	0.0	0.0	0.0	0.0	71.0	66.0	0.0	0.0	0.0	0.0	0.0	0.0	0.0	0.0	0.0	0.0	0.0	52.0	66.0	0.0	0.0	0.0
ad8664f21c744d16b06f829014b5511c	0.0	0.0	0.0	0.0	0.0	0.0	0.0	0.0	0.0	0.0	48.0	0.0	0.0	31.0	75.0	0.0	0.0	0.0	0.0	0.0	0.0	42.0	0.0	0.0	0.0	0.0	0.0	62.0	0.0	0.0	32.0	83.0	0.0	0.0	0.0	0.0	0.0	0.0	0.0	39.0	0.0	0.0	0.0	53.0	24.0	36.0	0.0	0.0	0.0
0023a9c63231be643594a973c8106676	0.0	30.0	0.0	0.0	0.0	0.0	0.0	0.0	0.0	0.0	0.0	0.0	0.0	65.0	0.0	0.0	0.0	0.0	0.0	0.0	0.0	0.0	0.0	0.0	42.0	58.0	0.0	0.0	0.0	0.0	19.0	0.0	0.0	0.0	0.0	0.0	0.0	0.0	0.0	43.0	16.0	0.0	30.0	0.0	0.0	0.0	0.0	0.0	0.0
ebbbb6317084941d95bedb8d9b42da6e	0.0	0.0	0.0	0.0	0.0	0.0	0.0	0.0	0.0	0.0	0.0	0.0	0.0	0.0	0.0	0.0	0.0	156.0	0.0	0.0	0.0	0.0	0.0	0.0	0.0	0.0	0.0	0.0	0.0	0.0	0.0	0.0	0.0	0.0	469.0	0.0	137.0	0.0	64.0	0.0	0.0	0.0	0.0	0.0	0.0	0.0	0.0	0.0	0.0
10173b7b8fce93fe48fd075c9a324df0	0.0	0.0	0.0	0.0	0.0	0.0	0.0	50.0	0.0	0.0	0.0	0.0	0.0	14.0	8.0	0.0	36.0	0.0	19.0	13.0	24.0	14.0	8.0	0.0	24.0	24.0	0.0	0.0	0.0	0.0	0.0	14.0	0.0	17.0	0.0	0.0	0.0	8.0	0.0	27.0	0.0	0.0	15.0	0.0	4.0	0.0	34.0	51.0	0.0
339a3f77df2144a14813a65bf44d8463	0.0	0.0	0.0	0.0	0.0	0.0	0.0	0.0	0.0	0.0	0.0	0.0	0.0	77.0	0.0	0.0	0.0	0.0	0.0	0.0	0.0	0.0	0.0	0.0	0.0	0.0	0.0	0.0	0.0	0.0	43.0	39.0	0.0	0.0	0.0	0.0	0.0	0.0	0.0	27.0	0.0	0.0	0.0	42.0	0.0	56.0	0.0	0.0	0.0
d7348b86110af99c20176a0c0aa0697a	0.0	0.0	153.0	0.0	0.0	0.0	0.0	0.0	154.0	216.0	0.0	0.0	0.0	0.0	0.0	0.0	0.0	0.0	0.0	0.0	0.0	0.0	0.0	0.0	0.0	0.0	0.0	0.0	190.0	0.0	0.0	0.0	0.0	0.0	0.0	0.0	0.0	0.0	0.0	0.0	0.0	0.0	0.0	0.0	0.0	0.0	0.0	0.0	0.0
84e7ff9bf4762d8524c746622aa60588	0.0	0.0	0.0	0.0	0.0	0.0	0.0	0.0	0.0	0.0	0.0	0.0	0.0	0.0	0.0	0.0	0.0	0.0	21.0	0.0	0.0	0.0	0.0	0.0	0.0	0.0	0.0	0.0	0.0	0.0	0.0	23.0	14.0	0.0	289.0	0.0	0.0	0.0	36.0	0.0	0.0	0.0	0.0	0.0	0.0	0.0	0.0	0.0	54.0
067d4b64534f3552e95fd4dc6a816175	0.0	0.0	0.0	0.0	0.0	0.0	0.0	0.0	0.0	0.0	0.0	0.0	0.0	0.0	9.0	0.0	0.0	37.0	0.0	0.0	0.0	0.0	0.0	1.0	0.0	0.0	0.0	2.0	0.0	21.0	1.0	15.0	9.0	25.0	8.0	28.0	133.0	0.0	29.0	34.0	1.0	0.0	0.0	0.0	0.0	0.0	0.0	0.0	0.0
afaab28f537a72577d22fb00949df1f6	0.0	0.0	0.0	0.0	0.0	0.0	0.0	0.0	0.0	0.0	0.0	0.0	0.0	0.0	0.0	0.0	0.0	0.0	58.0	49.0	0.0	0.0	0.0	0.0	0.0	0.0	0.0	0.0	0.0	0.0	0.0	39.0	55.0	0.0	77.0	0.0	38.0	0.0	0.0	0.0	0.0	0.0	0.0	0.0	39.0	39.0	0.0	0.0	0.0
c9f782ab75366261c9c34ea1ec47e1fa	0.0	13.0	0.0	0.0	0.0	0.0	0.0	0.0	0.0	0.0	0.0	0.0	0.0	0.0	0.0	0.0	0.0	0.0	0.0	0.0	0.0	0.0	0.0	0.0	0.0	0.0	33.0	0.0	0.0	109.0	0.0	0.0	0.0	0.0	23.0	0.0	0.0	0.0	17.0	0.0	0.0	0.0	0.0	0.0	0.0	0.0	0.0	0.0	51.0
7f8c3a4041c6c58fef426e20f3c26a80	0.0	0.0	0.0	0.0	0.0	0.0	0.0	0.0	0.0	0.0	0.0	0.0	0.0	0.0	0.0	0.0	0.0	0.0	0.0	0.0	0.0	0.0	0.0	0.0	0.0	0.0	0.0	0.0	0.0	0.0	0.0	0.0	0.0	0.0	635.0	27.0	128.0	0.0	0.0	0.0	0.0	0.0	0.0	0.0	0.0	0.0	0.0	0.0	0.0
eb46c2125c13f968c394a6327e7d72cf	0.0	0.0	0.0	0.0	0.0	0.0	0.0	40.0	0.0	0.0	0.0	0.0	0.0	0.0	0.0	0.0	38.0	0.0	77.0	62.0	0.0	0.0	0.0	0.0	0.0	0.0	0.0	0.0	0.0	0.0	0.0	0.0	0.0	0.0	0.0	0.0	0.0	0.0	0.0	0.0	0.0	0.0	0.0	0.0	0.0	65.0	77.0	0.0	0.0
e6927875a44cf827615c0cd90ef443ce	0.0	0.0	0.0	0.0	0.0	0.0	0.0	0.0	145.0	0.0	0.0	0.0	0.0	0.0	0.0	0.0	0.0	0.0	0.0	0.0	157.0	42.0	0.0	0.0	0.0	0.0	0.0	0.0	0.0	0.0	0.0	0.0	0.0	119.0	0.0	13.0	0.0	0.0	0.0	0.0	0.0	0.0	0.0	0.0	0.0	0.0	0.0	56.0	0.0
24c143a9be5287aba10586843070ceb3	0.0	0.0	0.0	0.0	0.0	0.0	0.0	0.0	0.0	0.0	0.0	0.0	0.0	0.0	0.0	0.0	0.0	0.0	0.0	0.0	0.0	16.0	0.0	0.0	0.0	0.0	80.0	0.0	0.0	0.0	0.0	0.0	0.0	0.0	0.0	0.0	0.0	0.0	270.0	42.0	0.0	0.0	0.0	105.0	0.0	0.0	0.0	0.0	0.0
b6700822658d0a28c766da733e112b57	0.0	0.0	0.0	0.0	0.0	0.0	0.0	0.0	0.0	0.0	0.0	0.0	0.0	0.0	0.0	0.0	0.0	0.0	0.0	0.0	0.0	0.0	55.0	0.0	41.0	61.0	0.0	105.0	0.0	0.0	0.0	0.0	0.0	0.0	0.0	69.0	0.0	47.0	0.0	0.0	0.0	0.0	0.0	0.0	0.0	0.0	0.0	0.0	0.0
e8e135298bdc3984e7752cfa88df74e7	0.0	0.0	0.0	0.0	0.0	0.0	0.0	0.0	91.0	0.0	0.0	39.0	0.0	0.0	0.0	0.0	0.0	0.0	0.0	0.0	86.0	42.0	0.0	0.0	0.0	0.0	0.0	0.0	0.0	0.0	71.0	0.0	0.0	74.0	0.0	0.0	0.0	0.0	0.0	0.0	23.0	0.0	0.0	54.0	0.0	0.0	21.0	0.0	0.0
089da56ed68b4e0f43fdabce794074f1	0.0	0.0	0.0	0.0	0.0	0.0	0.0	0.0	0.0	0.0	0.0	0.0	0.0	0.0	0.0	0.0	0.0	0.0	68.0	62.0	0.0	0.0	0.0	0.0	0.0	0.0	0.0	0.0	0.0	0.0	0.0	79.0	53.0	0.0	0.0	0.0	0.0	0.0	0.0	0.0	0.0	0.0	0.0	0.0	54.0	58.0	0.0	0.0	0.0
354232164a9eb3910f0b3ed9f6ca411f	0.0	0.0	0.0	0.0	0.0	0.0	0.0	0.0	0.0	0.0	0.0	0.0	0.0	0.0	0.0	0.0	0.0	0.0	68.0	59.0	0.0	0.0	0.0	0.0	0.0	0.0	0.0	0.0	0.0	0.0	0.0	52.0	61.0	0.0	0.0	0.0	0.0	0.0	0.0	0.0	0.0	0.0	0.0	0.0	69.0	71.0	0.0	0.0	0.0
f68086e9e9292831ce6ee3f2203e6941	0.0	15.0	0.0	0.0	0.0	0.0	0.0	0.0	26.0	0.0	0.0	0.0	0.0	0.0	0.0	0.0	0.0	25.0	0.0	0.0	26.0	51.0	0.0	0.0	9.0	0.0	0.0	12.0	0.0	8.0	85.0	0.0	0.0	12.0	0.0	0.0	0.0	0.0	0.0	0.0	8.0	0.0	14.0	44.0	0.0	0.0	0.0	11.0	0.0
f909a207ac57c17e832480a9b164c19b	0.0	17.0	0.0	0.0	0.0	0.0	0.0	13.0	0.0	0.0	0.0	16.0	0.0	0.0	0.0	0.0	48.0	0.0	0.0	0.0	56.0	157.0	0.0	0.0	0.0	0.0	0.0	0.0	0.0	0.0	0.0	0.0	0.0	50.0	0.0	40.0	0.0	0.0	0.0	0.0	0.0	0.0	45.0	0.0	0.0	0.0	0.0	64.0	0.0
4302e172532d4c691b53ee5030ebc127	0.0	0.0	0.0	0.0	0.0	0.0	0.0	0.0	0.0	0.0	0.0	0.0	0.0	0.0	0.0	0.0	0.0	0.0	64.0	54.0	0.0	0.0	0.0	0.0	0.0	0.0	0.0	0.0	0.0	0.0	0.0	60.0	44.0	0.0	0.0	0.0	0.0	0.0	0.0	0.0	0.0	0.0	0.0	0.0	43.0	70.0	0.0	0.0	0.0
f9d7d953aa99a75ffc9771ce4a8b6676	0.0	0.0	0.0	0.0	0.0	0.0	0.0	0.0	0.0	0.0	0.0	0.0	0.0	0.0	0.0	0.0	0.0	0.0	0.0	0.0	0.0	0.0	0.0	0.0	0.0	0.0	0.0	0.0	0.0	0.0	0.0	0.0	0.0	0.0	0.0	0.0	0.0	0.0	0.0	0.0	0.0	0.0	0.0	0.0	0.0	0.0	0.0	0.0	141.0
711f081c1bf01659d13ef033a77941a9	0.0	110.0	0.0	0.0	0.0	0.0	0.0	0.0	0.0	0.0	0.0	0.0	0.0	0.0	0.0	0.0	0.0	0.0	0.0	0.0	56.0	0.0	0.0	0.0	0.0	0.0	0.0	0.0	0.0	25.0	0.0	0.0	0.0	0.0	0.0	0.0	0.0	0.0	0.0	0.0	0.0	0.0	66.0	0.0	0.0	0.0	0.0	143.0	0.0
f4e36f5140f1efd71dcfe632bde1be99	0.0	0.0	0.0	0.0	0.0	0.0	0.0	0.0	0.0	0.0	0.0	0.0	0.0	0.0	0.0	0.0	102.0	0.0	0.0	0.0	36.0	139.0	0.0	0.0	0.0	0.0	0.0	0.0	0.0	0.0	0.0	0.0	0.0	0.0	0.0	0.0	0.0	0.0	0.0	0.0	0.0	0.0	0.0	0.0	0.0	0.0	0.0	60.0	0.0
b1514260e55f51a24a6e0ca85cbfd428	0.0	0.0	0.0	0.0	0.0	0.0	0.0	0.0	29.0	0.0	0.0	0.0	0.0	0.0	0.0	0.0	0.0	0.0	56.0	46.0	31.0	23.0	0.0	0.0	0.0	0.0	0.0	0.0	0.0	0.0	0.0	64.0	57.0	0.0	0.0	0.0	0.0	0.0	0.0	0.0	0.0	0.0	0.0	0.0	102.0	34.0	0.0	31.0	0.0
cf93a75ae5605559e801df2c3842fb4c	0.0	0.0	0.0	0.0	0.0	0.0	0.0	0.0	0.0	0.0	0.0	0.0	0.0	0.0	0.0	0.0	0.0	0.0	0.0	0.0	0.0	0.0	0.0	0.0	0.0	0.0	234.0	0.0	0.0	0.0	0.0	0.0	0.0	0.0	0.0	0.0	0.0	0.0	0.0	0.0	0.0	0.0	0.0	0.0	0.0	0.0	0.0	0.0	240.0
62b0bf21cce919c492e653ba630b9ea5	0.0	0.0	0.0	0.0	0.0	0.0	0.0	0.0	0.0	0.0	0.0	0.0	0.0	0.0	0.0	0.0	0.0	0.0	0.0	0.0	0.0	0.0	0.0	0.0	0.0	0.0	30.0	0.0	0.0	0.0	0.0	0.0	0.0	0.0	0.0	0.0	0.0	0.0	0.0	0.0	0.0	0.0	0.0	0.0	0.0	0.0	0.0	0.0	0.0
a09f9686e65622421296cf7ea7e92ae8	0.0	196.0	0.0	0.0	0.0	0.0	0.0	71.0	0.0	0.0	0.0	0.0	0.0	0.0	0.0	0.0	39.0	0.0	0.0	0.0	30.0	0.0	0.0	0.0	0.0	0.0	0.0	0.0	0.0	50.0	0.0	0.0	0.0	0.0	0.0	0.0	0.0	0.0	0.0	0.0	0.0	0.0	56.0	0.0	0.0	0.0	46.0	0.0	0.0
1718c625377880858fdebf013b56b4af	0.0	74.0	0.0	0.0	0.0	0.0	0.0	14.0	0.0	0.0	1.0	0.0	0.0	0.0	0.0	0.0	6.0	0.0	0.0	0.0	27.0	6.0	9.0	0.0	0.0	0.0	30.0	0.0	0.0	68.0	0.0	0.0	0.0	7.0	0.0	0.0	0.0	0.0	0.0	0.0	0.0	0.0	13.0	0.0	0.0	0.0	0.0	32.0	204.0
7ae58cef0c604ff91fb871b3ad579da0	0.0	0.0	0.0	0.0	0.0	0.0	0.0	0.0	0.0	0.0	0.0	0.0	0.0	0.0	0.0	0.0	0.0	0.0	84.0	56.0	0.0	0.0	0.0	0.0	0.0	0.0	0.0	0.0	0.0	0.0	0.0	83.0	63.0	0.0	0.0	0.0	0.0	0.0	0.0	0.0	0.0	0.0	0.0	0.0	58.0	56.0	0.0	0.0	0.0
e0f851834109c7fbf1a1c8b6d9fd4687	0.0	0.0	0.0	0.0	0.0	0.0	0.0	0.0	0.0	0.0	0.0	0.0	0.0	0.0	0.0	0.0	0.0	0.0	56.0	78.0	0.0	0.0	0.0	0.0	0.0	0.0	0.0	0.0	0.0	0.0	0.0	71.0	59.0	0.0	0.0	0.0	0.0	0.0	0.0	0.0	0.0	0.0	0.0	0.0	55.0	55.0	0.0	0.0	0.0
81d2781fb06e327dd1349d4eb9252c14	0.0	0.0	0.0	0.0	0.0	0.0	0.0	0.0	0.0	0.0	0.0	0.0	0.0	0.0	77.0	0.0	0.0	0.0	0.0	0.0	0.0	0.0	0.0	0.0	0.0	0.0	0.0	119.0	0.0	0.0	0.0	0.0	0.0	0.0	0.0	0.0	0.0	38.0	222.0	0.0	0.0	0.0	0.0	0.0	0.0	0.0	0.0	0.0	0.0
0c5cd7e3efb6ebd81eefe071b201f9cb	0.0	26.0	0.0	0.0	0.0	0.0	0.0	7.0	81.0	0.0	0.0	34.0	0.0	0.0	0.0	0.0	30.0	17.0	0.0	0.0	6.0	0.0	0.0	60.0	0.0	0.0	0.0	0.0	0.0	18.0	0.0	0.0	0.0	7.0	0.0	0.0	0.0	0.0	0.0	0.0	0.0	0.0	37.0	0.0	0.0	0.0	37.0	5.0	0.0
71569aec73fab212c59e4ba2a59f78b2	0.0	0.0	0.0	0.0	0.0	0.0	0.0	0.0	0.0	0.0	0.0	0.0	0.0	0.0	0.0	0.0	0.0	0.0	0.0	0.0	0.0	0.0	0.0	0.0	0.0	0.0	0.0	0.0	0.0	0.0	0.0	0.0	0.0	39.0	0.0	0.0	0.0	0.0	0.0	0.0	0.0	0.0	0.0	0.0	0.0	0.0	0.0	0.0	0.0
4576782ed44b8ead26b83d3bb75e2ac3	0.0	0.0	0.0	0.0	0.0	0.0	0.0	0.0	0.0	0.0	0.0	0.0	0.0	0.0	0.0	0.0	0.0	0.0	0.0	0.0	0.0	0.0	0.0	0.0	0.0	0.0	0.0	0.0	0.0	55.0	0.0	0.0	0.0	0.0	0.0	0.0	0.0	0.0	0.0	0.0	0.0	0.0	0.0	0.0	0.0	0.0	0.0	0.0	97.0
9a6e6795ff9455c12a7edc9ac9101298	0.0	0.0	0.0	0.0	0.0	0.0	0.0	0.0	0.0	0.0	0.0	0.0	0.0	0.0	0.0	0.0	0.0	0.0	80.0	52.0	0.0	0.0	0.0	0.0	0.0	0.0	0.0	0.0	0.0	0.0	0.0	57.0	42.0	0.0	0.0	0.0	0.0	0.0	0.0	0.0	0.0	0.0	0.0	0.0	57.0	48.0	0.0	0.0	0.0
02502365f831e3f6a47f1bb38b6a7dce	0.0	0.0	0.0	0.0	0.0	0.0	0.0	0.0	0.0	0.0	0.0	0.0	0.0	0.0	0.0	0.0	0.0	0.0	71.0	58.0	0.0	0.0	0.0	0.0	0.0	0.0	0.0	0.0	0.0	0.0	0.0	51.0	45.0	0.0	0.0	0.0	0.0	0.0	0.0	0.0	0.0	0.0	0.0	0.0	37.0	53.0	0.0	0.0	0.0
55711cc619cfa305510194e9dd01c519	0.0	0.0	0.0	0.0	0.0	0.0	0.0	0.0	0.0	0.0	0.0	0.0	0.0	0.0	0.0	0.0	0.0	0.0	0.0	0.0	0.0	0.0	0.0	0.0	0.0	0.0	0.0	0.0	0.0	0.0	0.0	0.0	0.0	0.0	0.0	0.0	0.0	0.0	32.0	0.0	0.0	0.0	0.0	0.0	0.0	0.0	0.0	0.0	202.0
a905fc4a837ce1568fb49c1e7e543a0b	0.0	0.0	0.0	0.0	0.0	0.0	0.0	0.0	0.0	0.0	22.0	18.0	0.0	0.0	0.0	0.0	42.0	0.0	0.0	0.0	21.0	37.0	37.0	23.0	0.0	0.0	0.0	0.0	0.0	0.0	0.0	0.0	0.0	40.0	0.0	12.0	0.0	0.0	0.0	0.0	0.0	0.0	0.0	0.0	0.0	0.0	9.0	0.0	0.0
61ef5d6eef9404ecfcc67d5d2cd90053	0.0	0.0	0.0	0.0	0.0	0.0	0.0	0.0	0.0	0.0	0.0	0.0	0.0	0.0	0.0	0.0	0.0	0.0	0.0	0.0	0.0	0.0	0.0	0.0	0.0	0.0	0.0	0.0	0.0	0.0	0.0	0.0	0.0	23.0	62.0	0.0	46.0	0.0	0.0	0.0	0.0	0.0	0.0	0.0	0.0	0.0	0.0	0.0	0.0
7ccdc8096ea2107a89e9adbbb70ffda6	0.0	0.0	0.0	0.0	0.0	0.0	0.0	0.0	0.0	0.0	0.0	0.0	0.0	0.0	0.0	0.0	0.0	0.0	0.0	0.0	0.0	0.0	0.0	0.0	0.0	0.0	0.0	0.0	0.0	0.0	0.0	0.0	0.0	0.0	0.0	0.0	0.0	0.0	0.0	0.0	0.0	0.0	0.0	0.0	0.0	0.0	0.0	0.0	17.0
b28d50f8401c6660191fcf0576c96b5a	0.0	0.0	0.0	0.0	0.0	0.0	0.0	0.0	0.0	0.0	0.0	0.0	0.0	0.0	0.0	0.0	62.0	0.0	0.0	0.0	53.0	21.0	0.0	0.0	0.0	0.0	0.0	0.0	0.0	0.0	0.0	0.0	0.0	26.0	0.0	0.0	0.0	0.0	0.0	0.0	0.0	0.0	0.0	0.0	0.0	0.0	47.0	72.0	0.0
3481fa43fe5fba6aecdc7f9aae6ed9c0	0.0	12.0	0.0	0.0	0.0	0.0	0.0	14.0	0.0	0.0	0.0	0.0	0.0	29.0	0.0	0.0	30.0	0.0	0.0	0.0	0.0	0.0	0.0	0.0	0.0	0.0	52.0	0.0	0.0	0.0	0.0	0.0	0.0	42.0	76.0	0.0	0.0	0.0	0.0	0.0	0.0	0.0	0.0	0.0	0.0	0.0	0.0	0.0	0.0
2addc4d2868a76112b88e34b938acf7a	0.0	0.0	0.0	0.0	0.0	0.0	0.0	0.0	0.0	0.0	0.0	0.0	0.0	0.0	0.0	0.0	0.0	40.0	0.0	0.0	0.0	0.0	0.0	0.0	0.0	0.0	0.0	0.0	0.0	0.0	0.0	0.0	0.0	0.0	560.0	0.0	152.0	0.0	0.0	17.0	0.0	0.0	0.0	0.0	0.0	0.0	0.0	0.0	0.0
d95c9b9d40850582e8fa353fcade987b	0.0	103.0	0.0	0.0	0.0	0.0	0.0	68.0	0.0	0.0	0.0	0.0	0.0	0.0	0.0	0.0	16.0	0.0	0.0	0.0	0.0	0.0	0.0	0.0	0.0	0.0	0.0	0.0	0.0	0.0	0.0	0.0	0.0	0.0	0.0	0.0	0.0	0.0	0.0	0.0	0.0	0.0	23.0	0.0	0.0	0.0	109.0	0.0	0.0
5831990e19d088be53719b143f7860e6	0.0	0.0	0.0	0.0	0.0	0.0	0.0	0.0	0.0	0.0	0.0	0.0	0.0	41.0	0.0	0.0	0.0	0.0	111.0	0.0	0.0	0.0	0.0	0.0	0.0	0.0	0.0	0.0	0.0	0.0	0.0	0.0	0.0	0.0	0.0	0.0	0.0	0.0	0.0	0.0	0.0	0.0	0.0	0.0	78.0	0.0	0.0	0.0	0.0
f4f64d8c7a28e2b4d93852d7474c6bdb	0.0	19.0	0.0	0.0	0.0	0.0	0.0	21.0	24.0	0.0	0.0	89.0	0.0	0.0	0.0	0.0	0.0	0.0	0.0	0.0	34.0	0.0	0.0	127.0	0.0	0.0	0.0	0.0	0.0	0.0	0.0	0.0	0.0	26.0	0.0	31.0	0.0	0.0	0.0	0.0	0.0	0.0	0.0	0.0	0.0	0.0	0.0	28.0	0.0
8dcdccf3d92d187cae8c1655a78b8bd8	0.0	0.0	0.0	0.0	0.0	0.0	0.0	0.0	86.0	0.0	0.0	0.0	0.0	0.0	0.0	0.0	0.0	0.0	0.0	38.0	58.0	0.0	0.0	0.0	0.0	0.0	0.0	0.0	0.0	0.0	0.0	33.0	0.0	0.0	0.0	0.0	0.0	0.0	0.0	0.0	0.0	0.0	0.0	0.0	0.0	83.0	0.0	0.0	0.0
b6fa1baf5dccc559dcc6302d1e7d398a	0.0	0.0	0.0	0.0	0.0	0.0	0.0	0.0	0.0	0.0	14.0	0.0	0.0	0.0	0.0	0.0	0.0	0.0	0.0	0.0	25.0	339.0	48.0	0.0	0.0	0.0	0.0	52.0	0.0	0.0	0.0	0.0	0.0	25.0	0.0	0.0	0.0	0.0	0.0	17.0	0.0	0.0	0.0	0.0	0.0	0.0	0.0	19.0	0.0
eff34b14b4ece9f2c89cdbb1e0bbcd81	0.0	0.0	0.0	0.0	0.0	0.0	0.0	0.0	0.0	0.0	0.0	0.0	0.0	0.0	0.0	0.0	0.0	0.0	82.0	44.0	0.0	0.0	0.0	0.0	0.0	0.0	0.0	0.0	0.0	0.0	0.0	62.0	56.0	0.0	0.0	0.0	0.0	0.0	0.0	0.0	0.0	0.0	0.0	0.0	41.0	46.0	0.0	0.0	0.0
17c67415d4fb1fb5a6d441f1bfa6b5a2	0.0	0.0	0.0	0.0	0.0	0.0	0.0	0.0	0.0	0.0	0.0	0.0	0.0	0.0	0.0	0.0	0.0	0.0	0.0	0.0	0.0	0.0	0.0	0.0	0.0	0.0	71.0	0.0	0.0	36.0	0.0	0.0	0.0	0.0	0.0	0.0	0.0	0.0	0.0	0.0	0.0	0.0	0.0	0.0	0.0	0.0	0.0	0.0	6.0
f434027fcc515a94303a7510283ee9df	0.0	0.0	0.0	0.0	0.0	0.0	0.0	39.0	0.0	0.0	0.0	0.0	0.0	0.0	0.0	0.0	0.0	0.0	0.0	0.0	0.0	0.0	0.0	0.0	164.0	0.0	0.0	0.0	0.0	0.0	0.0	0.0	0.0	0.0	0.0	0.0	0.0	0.0	0.0	0.0	0.0	0.0	0.0	0.0	0.0	0.0	0.0	109.0	0.0
3c510c7d4d6318381991eb7816df68fb	0.0	0.0	0.0	0.0	0.0	0.0	0.0	0.0	46.0	0.0	0.0	0.0	0.0	0.0	0.0	0.0	0.0	0.0	0.0	0.0	0.0	0.0	0.0	0.0	0.0	0.0	0.0	11.0	0.0	0.0	0.0	0.0	0.0	12.0	82.0	0.0	81.0	0.0	0.0	0.0	0.0	0.0	0.0	0.0	0.0	0.0	0.0	0.0	37.0
1b616fbb0f3fed9781ee8b4ca66e6b2e	0.0	0.0	0.0	0.0	0.0	0.0	0.0	0.0	0.0	0.0	0.0	0.0	0.0	0.0	0.0	0.0	0.0	0.0	63.0	45.0	0.0	0.0	0.0	0.0	0.0	0.0	0.0	0.0	0.0	0.0	0.0	45.0	57.0	0.0	0.0	0.0	0.0	0.0	0.0	0.0	0.0	0.0	0.0	0.0	73.0	40.0	0.0	0.0	0.0
50997d1e6c398e7abaceb666004a2456	0.0	0.0	0.0	0.0	0.0	0.0	0.0	0.0	0.0	0.0	0.0	0.0	0.0	0.0	0.0	0.0	0.0	0.0	0.0	0.0	0.0	0.0	0.0	0.0	0.0	0.0	0.0	0.0	0.0	0.0	0.0	0.0	0.0	33.0	208.0	0.0	80.0	0.0	39.0	0.0	0.0	0.0	0.0	0.0	0.0	0.0	0.0	0.0	147.0
cc6bb642e1ae30ce746a9a72b0fd93f0	0.0	0.0	0.0	0.0	0.0	0.0	0.0	0.0	0.0	0.0	0.0	0.0	0.0	0.0	0.0	0.0	0.0	0.0	0.0	0.0	0.0	0.0	0.0	0.0	0.0	0.0	249.0	0.0	0.0	0.0	0.0	0.0	0.0	0.0	0.0	0.0	0.0	0.0	0.0	0.0	0.0	0.0	0.0	0.0	0.0	0.0	0.0	0.0	0.0
1515800f8d179fd9c4c343fabe898d9a	0.0	0.0	0.0	0.0	0.0	0.0	0.0	0.0	0.0	0.0	0.0	0.0	0.0	0.0	0.0	0.0	0.0	0.0	69.0	57.0	0.0	0.0	0.0	0.0	0.0	0.0	0.0	0.0	0.0	0.0	0.0	59.0	79.0	0.0	0.0	0.0	0.0	0.0	0.0	0.0	0.0	0.0	0.0	17.0	42.0	40.0	0.0	0.0	0.0
79028721c6cf7ec53c17d90142a8a747	0.0	26.0	0.0	0.0	0.0	0.0	0.0	0.0	40.0	0.0	0.0	0.0	0.0	0.0	0.0	0.0	23.0	0.0	0.0	0.0	29.0	19.0	0.0	0.0	0.0	0.0	0.0	0.0	0.0	21.0	0.0	0.0	0.0	24.0	0.0	13.0	0.0	0.0	0.0	0.0	0.0	0.0	27.0	0.0	0.0	0.0	12.0	19.0	0.0
d23f0c0c17f5cd175eb55b714d094393	0.0	0.0	0.0	0.0	0.0	0.0	0.0	0.0	0.0	0.0	0.0	0.0	0.0	0.0	0.0	0.0	0.0	0.0	67.0	50.0	0.0	0.0	0.0	0.0	0.0	0.0	0.0	0.0	0.0	0.0	0.0	49.0	43.0	0.0	0.0	0.0	0.0	0.0	0.0	0.0	0.0	0.0	0.0	0.0	37.0	60.0	0.0	0.0	0.0
9895953aede50137b52835b27a4fab1b	0.0	0.0	0.0	0.0	0.0	0.0	0.0	0.0	0.0	0.0	0.0	0.0	0.0	0.0	0.0	0.0	0.0	0.0	0.0	0.0	0.0	0.0	0.0	0.0	0.0	0.0	0.0	0.0	0.0	0.0	0.0	0.0	0.0	0.0	0.0	0.0	0.0	0.0	0.0	0.0	482.0	0.0	0.0	15.0	0.0	0.0	0.0	0.0	0.0
eefff0223ce7d1107aac1de39297e175	0.0	24.0	0.0	0.0	0.0	0.0	0.0	0.0	51.0	0.0	0.0	0.0	0.0	74.0	30.0	0.0	0.0	0.0	21.0	0.0	0.0	0.0	0.0	0.0	0.0	21.0	0.0	0.0	0.0	0.0	26.0	14.0	0.0	0.0	0.0	0.0	0.0	13.0	0.0	26.0	0.0	0.0	0.0	0.0	25.0	0.0	17.0	0.0	0.0
8ce12e88f6b59bb09494567f0d678092	0.0	0.0	0.0	0.0	0.0	0.0	474.0	0.0	0.0	0.0	0.0	0.0	249.0	0.0	0.0	0.0	0.0	0.0	0.0	0.0	0.0	0.0	0.0	0.0	0.0	0.0	0.0	0.0	0.0	0.0	0.0	0.0	0.0	0.0	0.0	0.0	0.0	0.0	0.0	0.0	0.0	0.0	0.0	0.0	0.0	0.0	0.0	0.0	0.0
6b08b339298c086bfac594e0044a1107	0.0	0.0	0.0	0.0	0.0	0.0	0.0	0.0	26.0	0.0	0.0	0.0	0.0	0.0	0.0	0.0	0.0	0.0	0.0	0.0	55.0	46.0	0.0	0.0	0.0	0.0	0.0	0.0	0.0	0.0	0.0	0.0	56.0	0.0	0.0	0.0	0.0	0.0	0.0	0.0	0.0	0.0	0.0	0.0	0.0	54.0	29.0	55.0	0.0
36b97543fe5f44e30f46474e8c99f62e	0.0	0.0	0.0	0.0	0.0	0.0	0.0	0.0	0.0	0.0	0.0	0.0	0.0	0.0	0.0	0.0	0.0	0.0	0.0	0.0	0.0	0.0	0.0	0.0	0.0	0.0	0.0	0.0	0.0	0.0	0.0	0.0	0.0	0.0	0.0	0.0	0.0	0.0	0.0	0.0	0.0	0.0	0.0	0.0	0.0	0.0	0.0	0.0	0.0
1a7beb2c498a4e07341a3dc96ff516fa	0.0	0.0	0.0	0.0	0.0	0.0	0.0	0.0	0.0	0.0	0.0	0.0	0.0	0.0	0.0	0.0	0.0	0.0	0.0	0.0	0.0	0.0	0.0	0.0	33.0	0.0	0.0	86.0	0.0	0.0	0.0	0.0	0.0	0.0	0.0	0.0	0.0	0.0	0.0	0.0	30.0	0.0	0.0	0.0	0.0	0.0	0.0	0.0	0.0
7dbf8044196ea8cc894577991fee5afb	0.0	0.0	0.0	0.0	0.0	0.0	0.0	0.0	38.0	0.0	0.0	0.0	0.0	0.0	0.0	0.0	0.0	20.0	0.0	0.0	30.0	0.0	0.0	0.0	0.0	0.0	0.0	0.0	0.0	0.0	0.0	0.0	0.0	73.0	0.0	0.0	206.0	0.0	0.0	0.0	0.0	0.0	0.0	0.0	0.0	0.0	28.0	22.0	0.0
f8a9a10d4f2b7c2b95db9e16403bfb22	0.0	0.0	0.0	0.0	0.0	0.0	0.0	0.0	0.0	0.0	24.0	76.0	0.0	0.0	0.0	0.0	0.0	0.0	0.0	0.0	0.0	0.0	0.0	104.0	0.0	0.0	0.0	12.0	0.0	0.0	0.0	0.0	0.0	0.0	0.0	0.0	0.0	0.0	47.0	0.0	0.0	0.0	0.0	0.0	0.0	0.0	0.0	0.0	0.0
c3dc89741dfcf91fff80a6b385f9a10e	0.0	11.0	0.0	0.0	0.0	0.0	0.0	0.0	113.0	0.0	0.0	0.0	0.0	0.0	0.0	0.0	0.0	0.0	13.0	11.0	14.0	0.0	0.0	0.0	0.0	0.0	0.0	0.0	0.0	22.0	0.0	0.0	0.0	12.0	0.0	0.0	0.0	0.0	0.0	0.0	0.0	0.0	0.0	0.0	14.0	0.0	0.0	0.0	0.0
7f7c1f10036cfa98ac70e913f7bc7f6c	0.0	0.0	0.0	0.0	0.0	0.0	0.0	0.0	0.0	0.0	0.0	0.0	0.0	0.0	0.0	0.0	0.0	0.0	0.0	0.0	0.0	0.0	0.0	0.0	0.0	0.0	204.0	0.0	0.0	0.0	0.0	0.0	0.0	0.0	0.0	0.0	0.0	0.0	0.0	0.0	0.0	0.0	0.0	0.0	0.0	0.0	0.0	0.0	0.0
9ead5ebb35a7c48356c2045918e3c953	0.0	0.0	0.0	0.0	0.0	0.0	0.0	0.0	0.0	0.0	0.0	0.0	0.0	0.0	0.0	0.0	0.0	0.0	57.0	39.0	0.0	0.0	0.0	0.0	0.0	0.0	0.0	0.0	0.0	0.0	0.0	41.0	50.0	0.0	0.0	0.0	0.0	0.0	0.0	0.0	0.0	0.0	0.0	0.0	66.0	0.0	0.0	0.0	0.0
8b7ba0417c04b1d8884a0d23fd739807	0.0	6.0	0.0	0.0	0.0	0.0	0.0	0.0	0.0	0.0	0.0	0.0	0.0	0.0	21.0	0.0	0.0	29.0	0.0	0.0	38.0	0.0	0.0	0.0	0.0	0.0	0.0	9.0	0.0	0.0	131.0	0.0	0.0	60.0	0.0	0.0	0.0	0.0	0.0	0.0	0.0	0.0	0.0	81.0	0.0	0.0	0.0	0.0	0.0
1d1d68c0261030f6885f385754f10174	0.0	0.0	0.0	0.0	0.0	0.0	0.0	0.0	0.0	0.0	0.0	0.0	0.0	0.0	0.0	0.0	0.0	0.0	0.0	0.0	0.0	0.0	0.0	0.0	0.0	0.0	94.0	0.0	0.0	0.0	0.0	0.0	0.0	0.0	0.0	0.0	0.0	0.0	0.0	0.0	0.0	0.0	0.0	0.0	0.0	0.0	0.0	0.0	139.0
0814abf2c6d50d8eeea04ae5872d00d2	0.0	0.0	0.0	0.0	0.0	0.0	0.0	0.0	0.0	0.0	0.0	0.0	0.0	0.0	0.0	0.0	0.0	0.0	0.0	0.0	0.0	0.0	0.0	0.0	0.0	0.0	0.0	0.0	0.0	0.0	0.0	115.0	70.0	0.0	0.0	0.0	0.0	0.0	0.0	0.0	0.0	0.0	0.0	0.0	0.0	90.0	0.0	0.0	0.0
c4f7f7d843eca4862537b5052067f2bb	0.0	0.0	0.0	0.0	0.0	174.0	42.0	0.0	0.0	142.0	0.0	0.0	378.0	0.0	0.0	0.0	0.0	0.0	0.0	0.0	0.0	0.0	0.0	0.0	0.0	0.0	0.0	0.0	0.0	0.0	0.0	0.0	0.0	0.0	0.0	0.0	0.0	0.0	0.0	0.0	0.0	0.0	0.0	0.0	0.0	0.0	0.0	0.0	0.0
37cad84cf57dea2dbad0da5d9fcad2fb	0.0	0.0	0.0	0.0	0.0	0.0	0.0	0.0	0.0	0.0	0.0	0.0	0.0	0.0	0.0	0.0	0.0	0.0	44.0	89.0	0.0	0.0	0.0	0.0	0.0	0.0	0.0	0.0	0.0	0.0	0.0	17.0	81.0	0.0	0.0	0.0	0.0	0.0	0.0	0.0	0.0	0.0	0.0	0.0	49.0	64.0	0.0	0.0	0.0
f2e9fe443e951d72408fa80df42ba46f	0.0	0.0	0.0	0.0	0.0	0.0	0.0	0.0	0.0	0.0	0.0	0.0	0.0	0.0	64.0	0.0	0.0	0.0	0.0	0.0	0.0	0.0	0.0	0.0	18.0	0.0	0.0	76.0	0.0	0.0	0.0	0.0	0.0	0.0	0.0	31.0	0.0	14.0	39.0	0.0	0.0	0.0	0.0	0.0	0.0	0.0	0.0	0.0	0.0
8f0fb68673a8b3c26f3fd210e29b7916	0.0	21.0	0.0	0.0	0.0	0.0	0.0	0.0	0.0	0.0	0.0	0.0	0.0	0.0	0.0	0.0	10.0	52.0	0.0	0.0	0.0	0.0	0.0	0.0	0.0	0.0	0.0	12.0	0.0	0.0	0.0	0.0	0.0	26.0	42.0	0.0	67.0	0.0	26.0	0.0	0.0	0.0	30.0	0.0	0.0	0.0	0.0	0.0	18.0
cf17888122edc2ddd5c73d972891b6e1	0.0	0.0	0.0	0.0	0.0	0.0	0.0	0.0	0.0	0.0	0.0	0.0	0.0	0.0	0.0	0.0	0.0	0.0	49.0	62.0	0.0	0.0	0.0	0.0	0.0	0.0	0.0	0.0	0.0	0.0	0.0	54.0	55.0	0.0	0.0	0.0	0.0	0.0	0.0	0.0	0.0	0.0	0.0	0.0	44.0	47.0	0.0	0.0	0.0
7563eca03e9945c9920f665331059704	0.0	0.0	0.0	0.0	0.0	0.0	0.0	0.0	0.0	0.0	0.0	0.0	0.0	0.0	0.0	0.0	0.0	0.0	64.0	42.0	0.0	0.0	0.0	0.0	0.0	0.0	0.0	0.0	0.0	0.0	0.0	60.0	43.0	0.0	0.0	0.0	0.0	0.0	0.0	0.0	0.0	0.0	0.0	0.0	53.0	50.0	0.0	0.0	0.0
98f579859fb98a4b2e66d6d492f31fc0	0.0	0.0	0.0	0.0	0.0	0.0	0.0	0.0	0.0	0.0	0.0	0.0	0.0	0.0	0.0	0.0	0.0	0.0	0.0	0.0	0.0	0.0	0.0	0.0	0.0	0.0	0.0	0.0	0.0	0.0	0.0	0.0	0.0	86.0	0.0	0.0	87.0	0.0	0.0	0.0	0.0	0.0	0.0	0.0	0.0	0.0	14.0	26.0	0.0
034aa7ea68b6dc89ae8555417127ed6f	0.0	0.0	0.0	0.0	0.0	0.0	0.0	0.0	0.0	0.0	71.0	0.0	0.0	0.0	0.0	0.0	0.0	0.0	0.0	0.0	0.0	0.0	222.0	0.0	0.0	0.0	0.0	0.0	0.0	0.0	0.0	0.0	0.0	0.0	0.0	97.0	0.0	0.0	0.0	0.0	0.0	0.0	0.0	0.0	0.0	0.0	0.0	0.0	0.0
fb66e04b09b2caa61eed515170c9383f	0.0	0.0	0.0	0.0	0.0	0.0	0.0	0.0	0.0	0.0	0.0	0.0	0.0	0.0	0.0	0.0	12.0	29.0	0.0	0.0	19.0	0.0	0.0	0.0	21.0	0.0	0.0	41.0	0.0	0.0	13.0	0.0	0.0	67.0	0.0	15.0	0.0	17.0	0.0	0.0	0.0	0.0	0.0	10.0	0.0	0.0	14.0	0.0	0.0
af30685ec187ce235db722de69a498a6	0.0	0.0	0.0	0.0	0.0	0.0	0.0	0.0	0.0	0.0	0.0	0.0	0.0	0.0	0.0	0.0	0.0	0.0	66.0	45.0	0.0	0.0	0.0	0.0	0.0	0.0	0.0	0.0	0.0	0.0	0.0	45.0	40.0	0.0	0.0	0.0	0.0	0.0	0.0	0.0	0.0	0.0	0.0	0.0	55.0	45.0	0.0	0.0	0.0
f36c50279a8fa1c121cb9dda1ab1cb42	0.0	0.0	0.0	0.0	0.0	0.0	0.0	0.0	0.0	0.0	0.0	0.0	0.0	0.0	0.0	0.0	0.0	0.0	50.0	58.0	0.0	0.0	0.0	0.0	0.0	0.0	0.0	0.0	0.0	0.0	0.0	92.0	63.0	0.0	0.0	0.0	0.0	0.0	0.0	0.0	0.0	0.0	0.0	0.0	22.0	69.0	0.0	0.0	0.0
7e403a048ec8502d08dc87d27ebd86c0	0.0	24.0	0.0	0.0	0.0	0.0	0.0	27.0	25.0	0.0	0.0	0.0	0.0	0.0	0.0	0.0	0.0	0.0	14.0	17.0	42.0	24.0	25.0	0.0	0.0	0.0	0.0	0.0	0.0	0.0	0.0	0.0	0.0	82.0	0.0	22.0	9.0	0.0	0.0	0.0	0.0	0.0	11.0	0.0	11.0	0.0	20.0	52.0	0.0
91256620b366c29480808b5f2c65aa2d	0.0	3.0	0.0	0.0	0.0	0.0	0.0	10.0	3.0	0.0	0.0	8.0	0.0	0.0	3.0	0.0	21.0	7.0	29.0	0.0	6.0	19.0	24.0	16.0	0.0	9.0	3.0	4.0	0.0	3.0	12.0	25.0	0.0	5.0	0.0	1.0	0.0	0.0	1.0	8.0	14.0	0.0	10.0	8.0	0.0	0.0	6.0	2.0	0.0
28dfbb2860b59b80872980ef1d639d1f	0.0	0.0	0.0	0.0	0.0	0.0	0.0	0.0	0.0	0.0	0.0	0.0	0.0	0.0	0.0	0.0	0.0	0.0	0.0	0.0	0.0	0.0	0.0	0.0	0.0	0.0	0.0	0.0	0.0	0.0	0.0	0.0	0.0	0.0	0.0	0.0	0.0	0.0	0.0	0.0	0.0	0.0	0.0	0.0	0.0	0.0	0.0	0.0	119.0
633564695119bc9220c6393b8ad48f68	0.0	0.0	0.0	0.0	0.0	0.0	0.0	0.0	0.0	0.0	0.0	0.0	0.0	0.0	0.0	0.0	0.0	0.0	0.0	0.0	0.0	0.0	0.0	0.0	0.0	0.0	83.0	0.0	0.0	0.0	0.0	0.0	0.0	0.0	0.0	0.0	0.0	0.0	0.0	0.0	0.0	0.0	0.0	0.0	0.0	0.0	0.0	0.0	0.0
4ca38af9f3c72b1399e92289ed460a1b	0.0	0.0	0.0	0.0	0.0	0.0	0.0	0.0	0.0	0.0	47.0	23.0	0.0	0.0	0.0	0.0	0.0	0.0	0.0	0.0	0.0	131.0	68.0	26.0	0.0	0.0	0.0	0.0	0.0	0.0	0.0	0.0	0.0	0.0	0.0	28.0	0.0	0.0	0.0	0.0	0.0	0.0	0.0	0.0	0.0	0.0	0.0	32.0	0.0
0a165844daf38d8ce2008c94a5b4565e	0.0	0.0	0.0	0.0	0.0	0.0	0.0	0.0	0.0	0.0	0.0	0.0	0.0	0.0	0.0	612.0	0.0	11.0	0.0	0.0	0.0	0.0	0.0	0.0	0.0	0.0	66.0	0.0	0.0	0.0	0.0	0.0	0.0	21.0	0.0	0.0	0.0	0.0	0.0	0.0	0.0	0.0	0.0	0.0	0.0	0.0	0.0	0.0	0.0
28260b72d889f4c07c5a108fa8c82ebe	0.0	0.0	0.0	0.0	0.0	0.0	0.0	0.0	0.0	0.0	0.0	0.0	0.0	0.0	0.0	0.0	0.0	0.0	0.0	0.0	0.0	0.0	0.0	0.0	65.0	11.0	0.0	225.0	0.0	0.0	0.0	0.0	0.0	0.0	0.0	0.0	0.0	0.0	24.0	12.0	0.0	0.0	0.0	0.0	0.0	0.0	0.0	0.0	0.0
72ff06d7d5fb8729cf51f402d70f9053	0.0	0.0	0.0	0.0	0.0	0.0	0.0	0.0	0.0	0.0	0.0	0.0	0.0	0.0	0.0	0.0	0.0	0.0	70.0	45.0	0.0	0.0	0.0	0.0	0.0	0.0	0.0	0.0	0.0	0.0	0.0	0.0	64.0	0.0	0.0	0.0	0.0	0.0	0.0	0.0	0.0	0.0	0.0	0.0	54.0	40.0	0.0	0.0	0.0
edab60a0874cc7cdbd6b175d7c0e57da	0.0	0.0	0.0	0.0	0.0	0.0	0.0	0.0	0.0	0.0	0.0	0.0	0.0	0.0	0.0	0.0	0.0	0.0	0.0	0.0	0.0	0.0	0.0	0.0	0.0	0.0	0.0	0.0	0.0	118.0	0.0	0.0	0.0	0.0	0.0	0.0	0.0	0.0	0.0	0.0	0.0	0.0	0.0	0.0	0.0	0.0	0.0	0.0	0.0
92c0c75c6858840cbc21744f047e2a02	0.0	0.0	0.0	0.0	0.0	0.0	0.0	0.0	0.0	0.0	32.0	38.0	0.0	11.0	0.0	0.0	46.0	0.0	0.0	0.0	32.0	30.0	35.0	40.0	0.0	0.0	0.0	0.0	0.0	0.0	0.0	0.0	0.0	0.0	0.0	15.0	0.0	0.0	0.0	0.0	0.0	0.0	10.0	0.0	0.0	0.0	0.0	43.0	0.0
e84bcb37c89bc1e94761bfd095a018a7	0.0	0.0	0.0	0.0	0.0	0.0	0.0	0.0	0.0	0.0	0.0	0.0	0.0	0.0	0.0	0.0	0.0	64.0	0.0	0.0	0.0	0.0	0.0	0.0	0.0	0.0	0.0	0.0	0.0	0.0	0.0	0.0	0.0	11.0	19.0	0.0	0.0	0.0	190.0	0.0	0.0	0.0	0.0	0.0	0.0	0.0	0.0	0.0	0.0
3e1a26e59596ea4b27910d21a7f2685f	0.0	0.0	0.0	0.0	0.0	0.0	0.0	0.0	0.0	0.0	22.0	0.0	0.0	0.0	0.0	0.0	18.0	0.0	0.0	0.0	51.0	59.0	58.0	0.0	0.0	0.0	0.0	0.0	0.0	0.0	0.0	0.0	0.0	65.0	0.0	0.0	0.0	0.0	0.0	0.0	0.0	0.0	0.0	0.0	0.0	0.0	0.0	94.0	0.0
fdea8b86ac9bb3e98eeff2aea8d696b0	0.0	0.0	0.0	0.0	0.0	0.0	0.0	0.0	0.0	0.0	0.0	0.0	0.0	0.0	0.0	0.0	0.0	0.0	0.0	0.0	0.0	0.0	0.0	0.0	0.0	0.0	36.0	0.0	0.0	20.0	0.0	0.0	0.0	55.0	0.0	0.0	0.0	0.0	0.0	0.0	0.0	0.0	0.0	0.0	0.0	0.0	0.0	0.0	92.0
304d1a8fe851969c2eb82c85f9f88c11	0.0	0.0	0.0	0.0	0.0	0.0	0.0	0.0	0.0	0.0	38.0	64.0	0.0	0.0	0.0	0.0	0.0	0.0	0.0	0.0	0.0	27.0	42.0	98.0	0.0	0.0	0.0	0.0	0.0	0.0	0.0	0.0	0.0	0.0	0.0	50.0	0.0	0.0	0.0	0.0	0.0	0.0	0.0	0.0	0.0	0.0	0.0	0.0	0.0
7130f21fcb7e0b02266e38f394f33b55	0.0	0.0	0.0	0.0	0.0	0.0	0.0	0.0	0.0	0.0	8.0	41.0	0.0	0.0	34.0	0.0	0.0	0.0	0.0	0.0	0.0	0.0	0.0	49.0	0.0	0.0	0.0	59.0	0.0	0.0	14.0	0.0	0.0	0.0	0.0	0.0	0.0	0.0	59.0	0.0	0.0	0.0	0.0	15.0	0.0	0.0	0.0	0.0	0.0
325ca3f3ba51640e49bf61e7fc6a24f4	0.0	79.0	0.0	0.0	0.0	0.0	0.0	0.0	0.0	0.0	0.0	0.0	0.0	0.0	0.0	0.0	0.0	0.0	0.0	0.0	0.0	0.0	0.0	0.0	0.0	0.0	0.0	0.0	0.0	41.0	0.0	0.0	9.0	0.0	0.0	0.0	0.0	0.0	0.0	0.0	0.0	0.0	92.0	0.0	0.0	0.0	0.0	0.0	0.0
25b2721dfbb2bce10d8b1c14bc512884	0.0	0.0	0.0	0.0	0.0	0.0	0.0	0.0	0.0	0.0	0.0	0.0	0.0	0.0	0.0	0.0	0.0	0.0	0.0	0.0	0.0	0.0	0.0	0.0	0.0	0.0	126.0	0.0	0.0	0.0	0.0	0.0	0.0	52.0	0.0	0.0	0.0	0.0	0.0	0.0	0.0	0.0	0.0	0.0	0.0	0.0	0.0	0.0	0.0
d059362ec038148f9c8d57dc9e6e2bb9	0.0	0.0	0.0	0.0	0.0	0.0	0.0	0.0	0.0	0.0	0.0	0.0	0.0	0.0	0.0	0.0	0.0	0.0	0.0	0.0	0.0	0.0	0.0	0.0	0.0	0.0	0.0	0.0	0.0	0.0	0.0	0.0	0.0	0.0	0.0	0.0	0.0	0.0	0.0	0.0	0.0	0.0	0.0	0.0	0.0	0.0	0.0	0.0	0.0
ddd1e6d12c9918e209d5e13b78176d9f	0.0	0.0	0.0	0.0	0.0	0.0	0.0	0.0	0.0	0.0	0.0	0.0	0.0	0.0	0.0	0.0	0.0	0.0	48.0	42.0	0.0	0.0	0.0	0.0	0.0	0.0	0.0	0.0	0.0	0.0	35.0	36.0	36.0	0.0	0.0	0.0	0.0	0.0	0.0	0.0	0.0	0.0	0.0	33.0	34.0	36.0	0.0	0.0	0.0
81bcadac8d516ce6d9b9e274ebd9561f	0.0	48.0	0.0	0.0	0.0	0.0	0.0	49.0	0.0	0.0	0.0	0.0	0.0	0.0	0.0	0.0	84.0	0.0	0.0	0.0	0.0	0.0	0.0	0.0	0.0	0.0	0.0	0.0	0.0	31.0	0.0	0.0	0.0	0.0	0.0	0.0	0.0	0.0	0.0	0.0	0.0	0.0	89.0	0.0	0.0	0.0	0.0	0.0	0.0
1bbd2f298fa27caee0a77bf0f72a00f1	0.0	0.0	0.0	0.0	0.0	0.0	0.0	0.0	0.0	0.0	0.0	0.0	0.0	0.0	0.0	0.0	0.0	0.0	0.0	0.0	0.0	0.0	0.0	0.0	0.0	0.0	0.0	0.0	0.0	0.0	0.0	0.0	0.0	0.0	0.0	0.0	0.0	0.0	0.0	0.0	0.0	0.0	0.0	0.0	0.0	0.0	0.0	0.0	0.0
26c8b60072b16c06c645529e4f838e9f	0.0	0.0	0.0	0.0	0.0	0.0	0.0	0.0	0.0	0.0	0.0	0.0	0.0	0.0	0.0	0.0	0.0	0.0	0.0	0.0	0.0	0.0	0.0	0.0	0.0	0.0	0.0	0.0	0.0	0.0	0.0	0.0	0.0	0.0	0.0	0.0	0.0	0.0	0.0	0.0	0.0	0.0	0.0	0.0	0.0	0.0	0.0	0.0	0.0
281d156b28a525dea188a61aea8b1f2d	0.0	0.0	0.0	0.0	0.0	0.0	0.0	0.0	0.0	0.0	0.0	7.0	0.0	0.0	40.0	0.0	0.0	0.0	17.0	18.0	4.0	4.0	6.0	10.0	0.0	0.0	0.0	17.0	0.0	0.0	46.0	12.0	11.0	0.0	0.0	0.0	0.0	0.0	0.0	0.0	0.0	0.0	0.0	33.0	13.0	12.0	14.0	0.0	0.0
d376f78439bd2ec56f8e1f2f71147c13	0.0	0.0	0.0	0.0	0.0	0.0	0.0	0.0	0.0	0.0	0.0	0.0	0.0	0.0	0.0	0.0	0.0	0.0	51.0	47.0	0.0	0.0	0.0	0.0	0.0	0.0	0.0	0.0	0.0	0.0	0.0	32.0	56.0	0.0	0.0	0.0	0.0	0.0	0.0	0.0	0.0	0.0	0.0	0.0	39.0	74.0	0.0	0.0	0.0
2cd8bf31ffd02905fe6bb593a85ba73d	0.0	0.0	0.0	0.0	0.0	0.0	0.0	0.0	0.0	0.0	0.0	0.0	0.0	0.0	0.0	0.0	0.0	0.0	0.0	0.0	0.0	0.0	0.0	0.0	0.0	0.0	0.0	0.0	0.0	74.0	0.0	0.0	0.0	0.0	0.0	0.0	0.0	0.0	0.0	0.0	0.0	0.0	0.0	0.0	0.0	0.0	0.0	0.0	0.0
d8a26b0c93f27e9c5c88b9d85347f7d2	0.0	0.0	0.0	0.0	0.0	0.0	0.0	0.0	0.0	0.0	0.0	0.0	0.0	0.0	0.0	0.0	0.0	0.0	0.0	0.0	0.0	0.0	0.0	0.0	0.0	0.0	0.0	0.0	0.0	0.0	0.0	0.0	0.0	0.0	0.0	0.0	0.0	0.0	0.0	0.0	0.0	0.0	0.0	0.0	0.0	0.0	0.0	84.0	0.0
9e6c74996690d3c5e03f3c1ab168a2b9	0.0	0.0	0.0	0.0	0.0	0.0	0.0	0.0	0.0	0.0	0.0	0.0	0.0	0.0	0.0	0.0	0.0	0.0	55.0	37.0	0.0	0.0	0.0	0.0	0.0	0.0	0.0	0.0	0.0	0.0	0.0	48.0	29.0	0.0	0.0	0.0	0.0	0.0	0.0	0.0	0.0	0.0	0.0	0.0	54.0	36.0	0.0	0.0	0.0
8e003aeb00a49a919dab9864ad556801	0.0	0.0	0.0	0.0	0.0	0.0	0.0	0.0	0.0	0.0	0.0	0.0	0.0	0.0	0.0	0.0	0.0	0.0	71.0	52.0	0.0	0.0	0.0	0.0	0.0	0.0	0.0	0.0	0.0	0.0	0.0	50.0	51.0	0.0	0.0	0.0	0.0	0.0	0.0	0.0	0.0	0.0	0.0	0.0	0.0	56.0	0.0	0.0	0.0
20866931881b1e028213818134d62772	0.0	0.0	0.0	0.0	0.0	0.0	0.0	0.0	0.0	0.0	0.0	0.0	0.0	0.0	0.0	0.0	0.0	0.0	0.0	0.0	0.0	0.0	0.0	0.0	0.0	0.0	0.0	0.0	0.0	0.0	0.0	0.0	0.0	0.0	618.0	0.0	63.0	0.0	0.0	0.0	0.0	0.0	0.0	0.0	0.0	0.0	0.0	0.0	0.0
a8cc96f778c60c83950a902936678cd2	0.0	0.0	0.0	0.0	0.0	0.0	0.0	0.0	0.0	0.0	0.0	0.0	0.0	0.0	0.0	0.0	0.0	0.0	0.0	0.0	0.0	0.0	0.0	0.0	0.0	0.0	0.0	0.0	0.0	0.0	0.0	0.0	0.0	0.0	291.0	0.0	0.0	0.0	0.0	0.0	0.0	0.0	0.0	0.0	0.0	0.0	0.0	0.0	155.0
ae813b782cc38d6d1866bf9a15c0355f	0.0	0.0	0.0	0.0	0.0	0.0	0.0	0.0	0.0	0.0	0.0	0.0	0.0	0.0	0.0	0.0	9.0	0.0	0.0	0.0	33.0	105.0	17.0	0.0	0.0	0.0	0.0	0.0	0.0	18.0	0.0	0.0	0.0	35.0	0.0	0.0	0.0	0.0	0.0	0.0	0.0	0.0	26.0	0.0	12.0	0.0	0.0	36.0	0.0
7bfe9e2c96155af6078263554454da73	0.0	0.0	0.0	0.0	0.0	0.0	0.0	0.0	0.0	0.0	0.0	0.0	0.0	0.0	0.0	0.0	0.0	0.0	0.0	0.0	0.0	0.0	0.0	0.0	0.0	0.0	72.0	0.0	0.0	0.0	0.0	0.0	0.0	0.0	0.0	0.0	0.0	0.0	50.0	0.0	0.0	0.0	0.0	0.0	0.0	0.0	0.0	0.0	0.0
4476092366ba7881809303f6478a343f	0.0	0.0	0.0	0.0	0.0	0.0	0.0	0.0	0.0	0.0	0.0	0.0	0.0	0.0	0.0	0.0	0.0	116.0	0.0	0.0	0.0	0.0	0.0	0.0	0.0	0.0	0.0	0.0	0.0	0.0	0.0	0.0	0.0	0.0	175.0	0.0	384.0	0.0	0.0	0.0	0.0	0.0	0.0	0.0	0.0	0.0	0.0	0.0	0.0
7ac90ea3e5fdd45312965cbfd70cff27	0.0	44.0	0.0	0.0	0.0	0.0	0.0	25.0	0.0	0.0	0.0	0.0	0.0	0.0	0.0	0.0	15.0	0.0	0.0	0.0	0.0	0.0	0.0	0.0	0.0	0.0	0.0	0.0	0.0	0.0	0.0	0.0	0.0	14.0	0.0	0.0	0.0	0.0	0.0	0.0	0.0	0.0	30.0	0.0	0.0	0.0	18.0	17.0	0.0
7a5a3c7e1995e8959a66a9447eb64be5	0.0	0.0	0.0	0.0	0.0	0.0	0.0	0.0	0.0	0.0	0.0	0.0	0.0	0.0	0.0	0.0	0.0	0.0	0.0	0.0	0.0	0.0	0.0	0.0	0.0	0.0	0.0	0.0	0.0	0.0	0.0	0.0	0.0	0.0	283.0	0.0	23.0	0.0	60.0	0.0	0.0	0.0	0.0	0.0	0.0	0.0	0.0	0.0	0.0
3bcd53dd16ed587ab1107e84b335a89a	0.0	0.0	0.0	0.0	0.0	0.0	0.0	11.0	0.0	0.0	0.0	0.0	0.0	10.0	0.0	0.0	0.0	0.0	0.0	0.0	47.0	0.0	0.0	0.0	0.0	0.0	0.0	39.0	0.0	0.0	13.0	0.0	0.0	76.0	0.0	0.0	9.0	0.0	0.0	0.0	14.0	0.0	0.0	0.0	0.0	0.0	22.0	22.0	0.0
31fb49d7319338818e5c561cc3e8f134	0.0	0.0	0.0	0.0	0.0	0.0	0.0	0.0	0.0	0.0	0.0	0.0	0.0	0.0	0.0	0.0	0.0	0.0	0.0	0.0	0.0	66.0	0.0	0.0	46.0	0.0	0.0	0.0	0.0	0.0	0.0	0.0	0.0	0.0	0.0	0.0	0.0	0.0	0.0	0.0	0.0	0.0	20.0	0.0	0.0	0.0	0.0	37.0	0.0
1853da405be866b6dc8dfe55bb7bf6a0	0.0	0.0	0.0	0.0	0.0	0.0	0.0	0.0	0.0	0.0	0.0	0.0	0.0	0.0	0.0	0.0	0.0	0.0	0.0	0.0	0.0	0.0	0.0	0.0	0.0	0.0	0.0	0.0	0.0	35.0	0.0	0.0	0.0	0.0	0.0	0.0	0.0	0.0	0.0	0.0	0.0	0.0	0.0	0.0	0.0	0.0	0.0	0.0	50.0
de8e378b218a00d3550acae409a8d118	0.0	0.0	0.0	0.0	0.0	0.0	0.0	0.0	0.0	0.0	0.0	0.0	0.0	0.0	0.0	0.0	12.0	0.0	0.0	0.0	0.0	0.0	0.0	0.0	79.0	46.0	0.0	0.0	0.0	0.0	33.0	0.0	0.0	0.0	0.0	0.0	0.0	185.0	0.0	0.0	10.0	0.0	0.0	36.0	0.0	0.0	0.0	0.0	0.0
6fca66d1a7042080792760d4d7c79a26	0.0	0.0	0.0	0.0	0.0	0.0	0.0	0.0	0.0	0.0	0.0	0.0	0.0	0.0	0.0	0.0	0.0	0.0	0.0	0.0	0.0	0.0	0.0	0.0	0.0	0.0	0.0	0.0	0.0	0.0	0.0	0.0	0.0	0.0	0.0	0.0	0.0	0.0	0.0	0.0	0.0	0.0	0.0	0.0	0.0	0.0	0.0	0.0	0.0
53a7a37e2eaf51d5e4b53d03edeb116c	0.0	0.0	0.0	0.0	0.0	0.0	0.0	0.0	0.0	0.0	0.0	0.0	0.0	0.0	0.0	0.0	0.0	0.0	42.0	36.0	0.0	0.0	0.0	0.0	0.0	0.0	0.0	0.0	0.0	0.0	0.0	54.0	32.0	0.0	0.0	0.0	0.0	0.0	0.0	0.0	0.0	0.0	0.0	0.0	41.0	59.0	0.0	0.0	0.0
17aace08e1352da253d79372ba74412a	0.0	0.0	0.0	0.0	0.0	0.0	0.0	0.0	98.0	0.0	0.0	0.0	0.0	0.0	0.0	0.0	0.0	0.0	0.0	0.0	77.0	27.0	0.0	0.0	0.0	0.0	0.0	0.0	0.0	0.0	0.0	0.0	0.0	101.0	0.0	0.0	0.0	0.0	0.0	0.0	0.0	0.0	0.0	0.0	0.0	0.0	0.0	55.0	0.0
855f8da01434caa604f8c28bcaeffc48	0.0	0.0	0.0	0.0	0.0	0.0	0.0	0.0	0.0	0.0	0.0	0.0	0.0	0.0	0.0	0.0	0.0	0.0	0.0	0.0	0.0	0.0	0.0	0.0	0.0	0.0	0.0	0.0	0.0	0.0	0.0	0.0	0.0	0.0	0.0	0.0	653.0	0.0	0.0	0.0	0.0	0.0	0.0	0.0	0.0	0.0	0.0	0.0	0.0
653334c36340a20181971e05d9b4e110	0.0	0.0	0.0	0.0	0.0	0.0	0.0	0.0	0.0	0.0	0.0	0.0	0.0	0.0	0.0	0.0	0.0	0.0	0.0	0.0	0.0	0.0	0.0	0.0	0.0	0.0	172.0	0.0	0.0	0.0	0.0	0.0	0.0	0.0	66.0	0.0	49.0	0.0	0.0	0.0	0.0	0.0	0.0	0.0	0.0	0.0	0.0	0.0	0.0
0e2e91fba1ca9ed7de2d11ea4786c914	0.0	0.0	0.0	0.0	0.0	0.0	0.0	0.0	0.0	0.0	0.0	0.0	656.0	0.0	0.0	0.0	0.0	0.0	0.0	0.0	0.0	0.0	0.0	0.0	0.0	0.0	0.0	0.0	0.0	0.0	0.0	0.0	0.0	0.0	0.0	0.0	0.0	0.0	0.0	0.0	0.0	0.0	0.0	0.0	0.0	0.0	0.0	0.0	0.0
2ceea6f7b52fc99cee3cce958a755087	0.0	0.0	0.0	0.0	0.0	0.0	0.0	0.0	0.0	0.0	0.0	0.0	0.0	0.0	0.0	0.0	0.0	0.0	0.0	0.0	0.0	0.0	0.0	0.0	0.0	0.0	0.0	0.0	0.0	0.0	0.0	0.0	0.0	0.0	0.0	0.0	0.0	0.0	0.0	0.0	0.0	0.0	0.0	0.0	0.0	0.0	0.0	0.0	28.0
607fc0896112622701e0dda9b0c325ce	0.0	0.0	0.0	0.0	0.0	0.0	0.0	0.0	0.0	0.0	0.0	0.0	0.0	0.0	0.0	0.0	0.0	0.0	0.0	0.0	0.0	0.0	0.0	0.0	0.0	0.0	0.0	0.0	0.0	0.0	0.0	0.0	0.0	0.0	0.0	0.0	0.0	0.0	0.0	0.0	0.0	0.0	0.0	0.0	0.0	0.0	0.0	0.0	0.0
92b93f16ea0f0da6c5ab6bda492398f1	0.0	0.0	0.0	0.0	0.0	0.0	0.0	33.0	0.0	0.0	24.0	0.0	0.0	0.0	0.0	0.0	50.0	0.0	0.0	0.0	43.0	0.0	0.0	0.0	0.0	0.0	0.0	25.0	0.0	0.0	0.0	0.0	0.0	71.0	0.0	0.0	0.0	0.0	0.0	0.0	0.0	0.0	0.0	0.0	0.0	0.0	0.0	24.0	0.0
e477bb02b60aaef6a63259e21306bff9	0.0	0.0	0.0	0.0	0.0	0.0	0.0	0.0	0.0	0.0	0.0	0.0	0.0	0.0	0.0	0.0	0.0	0.0	0.0	0.0	0.0	0.0	0.0	0.0	0.0	0.0	0.0	0.0	0.0	0.0	0.0	0.0	0.0	0.0	0.0	0.0	0.0	0.0	0.0	0.0	0.0	0.0	0.0	0.0	0.0	0.0	0.0	0.0	57.0
0b36c352632cb1346cdc7d73f9fb376c	0.0	0.0	0.0	0.0	0.0	0.0	0.0	0.0	150.0	0.0	0.0	0.0	0.0	0.0	0.0	0.0	0.0	0.0	0.0	0.0	0.0	0.0	0.0	0.0	0.0	0.0	0.0	0.0	0.0	83.0	0.0	0.0	0.0	43.0	0.0	0.0	0.0	0.0	0.0	0.0	0.0	0.0	63.0	0.0	0.0	0.0	50.0	0.0	0.0
3ae39def52b5f6a95d0180551a99caec	0.0	0.0	0.0	0.0	0.0	0.0	0.0	0.0	0.0	0.0	0.0	0.0	0.0	0.0	0.0	0.0	0.0	0.0	48.0	50.0	0.0	0.0	0.0	0.0	0.0	0.0	0.0	0.0	0.0	0.0	0.0	29.0	50.0	0.0	0.0	0.0	0.0	0.0	0.0	0.0	0.0	0.0	0.0	0.0	40.0	37.0	0.0	0.0	0.0
9f129e6b7fe8cb7e1c8f2fad4c52114a	0.0	0.0	0.0	0.0	0.0	0.0	0.0	0.0	0.0	0.0	0.0	0.0	0.0	0.0	0.0	0.0	0.0	0.0	0.0	0.0	29.0	0.0	0.0	0.0	0.0	0.0	0.0	0.0	0.0	0.0	0.0	0.0	0.0	51.0	0.0	0.0	0.0	0.0	0.0	0.0	0.0	0.0	0.0	0.0	0.0	0.0	0.0	0.0	0.0
7ed766b10cea20bbbb4c1e8423d126f3	0.0	68.0	0.0	0.0	0.0	0.0	0.0	16.0	0.0	0.0	0.0	0.0	0.0	61.0	0.0	0.0	0.0	0.0	0.0	0.0	0.0	0.0	0.0	0.0	11.0	17.0	0.0	0.0	0.0	31.0	16.0	10.0	0.0	0.0	0.0	0.0	0.0	10.0	18.0	12.0	0.0	0.0	0.0	17.0	0.0	0.0	14.0	0.0	0.0
323e559473b0f1ae7b6c063c047e4e64	0.0	0.0	0.0	0.0	0.0	0.0	0.0	26.0	0.0	0.0	0.0	105.0	0.0	0.0	27.0	0.0	0.0	0.0	0.0	0.0	67.0	0.0	0.0	59.0	0.0	0.0	0.0	0.0	0.0	0.0	0.0	0.0	0.0	0.0	0.0	0.0	0.0	0.0	0.0	0.0	0.0	0.0	0.0	0.0	0.0	0.0	0.0	33.0	0.0
8ae49082de88be529c7f0c83af0287d0	0.0	0.0	0.0	0.0	0.0	0.0	0.0	0.0	0.0	0.0	0.0	0.0	0.0	0.0	0.0	0.0	0.0	30.0	0.0	0.0	0.0	0.0	0.0	0.0	0.0	0.0	0.0	0.0	0.0	0.0	0.0	0.0	0.0	0.0	327.0	11.0	89.0	0.0	0.0	0.0	0.0	0.0	0.0	0.0	0.0	0.0	0.0	0.0	0.0
6ac55bbafcb46fed2031631e46e26b17	0.0	0.0	0.0	0.0	0.0	0.0	0.0	0.0	0.0	0.0	0.0	0.0	0.0	0.0	0.0	0.0	0.0	0.0	0.0	0.0	0.0	0.0	0.0	0.0	0.0	0.0	0.0	0.0	0.0	0.0	0.0	0.0	0.0	0.0	535.0	8.0	0.0	0.0	0.0	0.0	0.0	0.0	0.0	0.0	0.0	0.0	0.0	0.0	0.0
945184b6386c192c0066e0a98a154780	0.0	0.0	0.0	0.0	0.0	70.0	0.0	0.0	0.0	28.0	0.0	0.0	0.0	0.0	0.0	0.0	0.0	52.0	0.0	0.0	0.0	0.0	0.0	0.0	6.0	0.0	47.0	0.0	0.0	0.0	0.0	0.0	0.0	0.0	0.0	0.0	0.0	0.0	0.0	0.0	9.0	0.0	0.0	0.0	0.0	0.0	0.0	14.0	0.0
41cf647ddca8ba3f36e5ced2ff0cb6f5	0.0	0.0	0.0	0.0	0.0	0.0	0.0	0.0	0.0	0.0	18.0	16.0	0.0	0.0	0.0	0.0	13.0	0.0	0.0	0.0	27.0	20.0	38.0	26.0	0.0	0.0	0.0	21.0	0.0	0.0	0.0	0.0	0.0	56.0	0.0	56.0	10.0	0.0	0.0	0.0	0.0	0.0	0.0	0.0	0.0	0.0	0.0	0.0	0.0
2f0074357586c801697a5914e6b555c4	0.0	0.0	0.0	0.0	0.0	0.0	0.0	0.0	0.0	0.0	0.0	0.0	0.0	0.0	0.0	0.0	0.0	0.0	88.0	0.0	0.0	0.0	0.0	0.0	0.0	0.0	0.0	0.0	0.0	0.0	0.0	67.0	61.0	0.0	0.0	0.0	0.0	0.0	0.0	0.0	0.0	0.0	0.0	0.0	0.0	83.0	0.0	0.0	0.0
329ef70021bbcb830e5268939fcd8615	0.0	0.0	0.0	0.0	0.0	0.0	0.0	0.0	0.0	0.0	0.0	0.0	0.0	0.0	0.0	0.0	0.0	0.0	53.0	55.0	0.0	0.0	0.0	0.0	0.0	0.0	0.0	0.0	0.0	0.0	0.0	18.0	62.0	0.0	0.0	0.0	0.0	0.0	0.0	0.0	0.0	0.0	0.0	0.0	49.0	20.0	0.0	0.0	0.0
f960a197844583bb25c6dbe6a57cdd68	0.0	0.0	0.0	0.0	0.0	0.0	0.0	0.0	0.0	0.0	0.0	0.0	0.0	0.0	0.0	0.0	0.0	0.0	0.0	0.0	26.0	0.0	0.0	0.0	0.0	0.0	0.0	53.0	0.0	0.0	0.0	0.0	0.0	47.0	0.0	0.0	0.0	0.0	0.0	17.0	0.0	0.0	0.0	26.0	0.0	0.0	0.0	0.0	0.0
8c8469ebdcc3b89ef22e2c593596afb8	0.0	0.0	0.0	0.0	0.0	0.0	0.0	0.0	0.0	0.0	0.0	0.0	0.0	0.0	0.0	0.0	0.0	0.0	0.0	0.0	16.0	0.0	0.0	0.0	0.0	0.0	18.0	0.0	0.0	0.0	0.0	0.0	0.0	38.0	0.0	0.0	0.0	0.0	0.0	0.0	0.0	0.0	0.0	0.0	0.0	0.0	0.0	0.0	0.0
78735206c3cb4eef5af9c6490bc3122f	0.0	0.0	0.0	0.0	0.0	0.0	0.0	0.0	0.0	0.0	0.0	0.0	0.0	0.0	0.0	0.0	0.0	0.0	0.0	0.0	0.0	0.0	0.0	0.0	0.0	0.0	0.0	32.0	0.0	0.0	0.0	0.0	0.0	0.0	0.0	0.0	0.0	0.0	0.0	0.0	0.0	0.0	0.0	0.0	0.0	0.0	0.0	0.0	0.0
db4abe68382f1a544c6d2c2645a33bda	0.0	0.0	0.0	0.0	0.0	0.0	0.0	0.0	0.0	0.0	0.0	0.0	0.0	0.0	0.0	0.0	0.0	0.0	0.0	0.0	0.0	0.0	0.0	0.0	0.0	0.0	0.0	0.0	0.0	15.0	0.0	10.0	11.0	0.0	0.0	0.0	0.0	0.0	0.0	0.0	0.0	0.0	0.0	0.0	12.0	10.0	0.0	0.0	0.0
4e4df0cd37cb758e1c23e5b46e399ee1	0.0	0.0	0.0	0.0	0.0	0.0	0.0	0.0	0.0	0.0	0.0	0.0	0.0	0.0	0.0	0.0	0.0	0.0	0.0	0.0	0.0	0.0	0.0	0.0	0.0	0.0	0.0	0.0	0.0	0.0	0.0	0.0	0.0	0.0	509.0	15.0	112.0	0.0	0.0	6.0	0.0	0.0	0.0	0.0	0.0	0.0	0.0	0.0	0.0
8455b73d6bb5d076bbbee3526dc6407c	0.0	0.0	0.0	0.0	0.0	0.0	0.0	0.0	0.0	0.0	0.0	0.0	0.0	0.0	0.0	0.0	0.0	0.0	0.0	0.0	0.0	0.0	0.0	0.0	0.0	0.0	0.0	0.0	0.0	0.0	0.0	0.0	0.0	0.0	0.0	0.0	0.0	0.0	0.0	0.0	0.0	0.0	0.0	0.0	0.0	0.0	0.0	0.0	0.0
e02ad2cc899cc62e9a5df522a8e3c451	0.0	0.0	0.0	0.0	0.0	0.0	0.0	0.0	0.0	0.0	0.0	0.0	0.0	0.0	0.0	0.0	0.0	103.0	0.0	0.0	0.0	7.0	0.0	0.0	0.0	0.0	0.0	63.0	0.0	0.0	63.0	0.0	0.0	0.0	0.0	0.0	0.0	0.0	0.0	0.0	0.0	0.0	0.0	67.0	0.0	0.0	0.0	0.0	0.0
bb09acb817d204ad8b943fa1242a8aff	0.0	0.0	0.0	0.0	0.0	0.0	0.0	0.0	0.0	0.0	0.0	0.0	0.0	0.0	0.0	0.0	427.0	0.0	0.0	0.0	0.0	0.0	0.0	0.0	0.0	0.0	0.0	0.0	0.0	0.0	0.0	0.0	0.0	0.0	0.0	0.0	0.0	0.0	0.0	0.0	0.0	0.0	0.0	0.0	0.0	0.0	0.0	0.0	0.0
a29a19cc8a858a1e12fa5d9af43b0c15	0.0	0.0	0.0	0.0	0.0	0.0	0.0	0.0	0.0	0.0	0.0	0.0	0.0	0.0	0.0	0.0	0.0	43.0	0.0	0.0	0.0	0.0	0.0	0.0	0.0	0.0	0.0	74.0	0.0	0.0	41.0	0.0	0.0	0.0	0.0	0.0	0.0	0.0	83.0	0.0	0.0	0.0	0.0	20.0	0.0	0.0	0.0	0.0	0.0
9203a468d4ef4728f7090b1fc8f0e65f	0.0	0.0	0.0	0.0	0.0	0.0	0.0	0.0	0.0	0.0	0.0	0.0	0.0	0.0	0.0	0.0	0.0	32.0	0.0	0.0	0.0	0.0	0.0	0.0	0.0	0.0	0.0	0.0	0.0	0.0	0.0	0.0	0.0	0.0	352.0	0.0	0.0	0.0	0.0	25.0	0.0	0.0	0.0	0.0	0.0	0.0	0.0	0.0	0.0
1f8204a6f933a80c0c40cae61dc3b439	0.0	0.0	0.0	0.0	0.0	0.0	0.0	0.0	0.0	0.0	23.0	129.0	0.0	0.0	0.0	0.0	0.0	0.0	0.0	0.0	0.0	0.0	0.0	116.0	0.0	0.0	0.0	0.0	0.0	0.0	0.0	0.0	0.0	0.0	0.0	0.0	0.0	0.0	0.0	0.0	0.0	0.0	0.0	0.0	0.0	0.0	0.0	0.0	0.0
566e7c6bd78cd8239498181b193e8f3e	0.0	0.0	0.0	0.0	0.0	0.0	0.0	0.0	0.0	0.0	0.0	0.0	0.0	0.0	0.0	0.0	0.0	0.0	0.0	0.0	0.0	0.0	0.0	0.0	0.0	0.0	0.0	0.0	0.0	0.0	0.0	0.0	0.0	0.0	0.0	0.0	0.0	0.0	0.0	0.0	0.0	0.0	0.0	0.0	0.0	0.0	0.0	141.0	0.0
c9b2e6b904f3ea3bdf49d7ffc62ca6bb	0.0	0.0	0.0	0.0	0.0	0.0	0.0	0.0	0.0	0.0	0.0	0.0	0.0	0.0	0.0	0.0	0.0	0.0	0.0	0.0	0.0	0.0	0.0	0.0	0.0	0.0	0.0	0.0	0.0	0.0	0.0	0.0	0.0	0.0	0.0	0.0	0.0	0.0	0.0	0.0	0.0	0.0	0.0	0.0	0.0	0.0	0.0	0.0	0.0
f2f39264ecb6ddcb816117cd4ce7fe0b	0.0	0.0	0.0	0.0	0.0	0.0	0.0	0.0	0.0	0.0	0.0	0.0	0.0	0.0	0.0	0.0	0.0	0.0	0.0	0.0	0.0	0.0	0.0	0.0	0.0	0.0	0.0	141.0	0.0	0.0	0.0	0.0	0.0	0.0	0.0	0.0	0.0	0.0	105.0	0.0	0.0	0.0	0.0	0.0	0.0	0.0	0.0	0.0	0.0
3e5cb68356aeac941d25db9cab6a9d3d	0.0	0.0	0.0	0.0	0.0	0.0	0.0	0.0	0.0	0.0	0.0	0.0	0.0	0.0	0.0	0.0	0.0	0.0	0.0	0.0	0.0	0.0	0.0	0.0	0.0	0.0	0.0	0.0	0.0	0.0	0.0	0.0	0.0	0.0	530.0	0.0	100.0	0.0	0.0	0.0	0.0	0.0	0.0	0.0	0.0	0.0	0.0	0.0	0.0
ef15c7f5d470031babed578766b6ac8a	0.0	0.0	0.0	0.0	0.0	0.0	0.0	0.0	0.0	0.0	0.0	0.0	0.0	0.0	0.0	0.0	0.0	0.0	0.0	0.0	0.0	0.0	0.0	0.0	0.0	0.0	0.0	0.0	0.0	0.0	0.0	0.0	0.0	0.0	344.0	0.0	52.0	0.0	43.0	0.0	0.0	0.0	0.0	0.0	0.0	0.0	0.0	0.0	73.0
7415494f1acebf583211d53117eee1cc	0.0	0.0	0.0	0.0	0.0	0.0	0.0	0.0	0.0	0.0	0.0	0.0	0.0	0.0	0.0	0.0	0.0	0.0	51.0	82.0	0.0	0.0	0.0	0.0	0.0	0.0	0.0	0.0	0.0	0.0	0.0	0.0	58.0	0.0	0.0	0.0	0.0	0.0	0.0	0.0	0.0	0.0	0.0	0.0	66.0	73.0	0.0	0.0	0.0
345c308f76539edd9e91d297e2d97c13	0.0	0.0	0.0	0.0	0.0	0.0	0.0	0.0	0.0	0.0	0.0	0.0	0.0	0.0	0.0	0.0	0.0	0.0	49.0	49.0	0.0	0.0	0.0	0.0	0.0	0.0	0.0	0.0	0.0	0.0	0.0	44.0	35.0	0.0	0.0	0.0	0.0	0.0	0.0	0.0	0.0	0.0	0.0	0.0	53.0	56.0	0.0	0.0	0.0
e34145e853b93a01111472714454ff07	0.0	0.0	0.0	0.0	0.0	0.0	0.0	0.0	0.0	0.0	0.0	0.0	0.0	0.0	0.0	0.0	0.0	0.0	48.0	45.0	0.0	0.0	0.0	0.0	0.0	0.0	0.0	0.0	0.0	0.0	0.0	54.0	58.0	0.0	0.0	0.0	0.0	0.0	0.0	0.0	0.0	0.0	0.0	0.0	48.0	37.0	0.0	0.0	0.0
b8cc687162c925fe9d5e4b6662539fdc	0.0	0.0	0.0	0.0	0.0	0.0	0.0	0.0	38.0	0.0	0.0	0.0	0.0	0.0	0.0	0.0	26.0	0.0	0.0	0.0	103.0	107.0	0.0	0.0	0.0	0.0	0.0	0.0	0.0	0.0	0.0	0.0	0.0	51.0	0.0	0.0	0.0	0.0	0.0	0.0	0.0	0.0	0.0	0.0	0.0	0.0	80.0	40.0	0.0
15c1c3c6b3755a72c95a9cdc9ec5ad28	0.0	0.0	0.0	0.0	0.0	0.0	0.0	0.0	0.0	0.0	0.0	0.0	0.0	0.0	0.0	0.0	0.0	0.0	0.0	0.0	0.0	0.0	0.0	0.0	19.0	0.0	0.0	30.0	0.0	0.0	19.0	0.0	0.0	0.0	0.0	0.0	0.0	0.0	0.0	0.0	202.0	0.0	0.0	16.0	0.0	0.0	0.0	0.0	0.0
35bd358990986aceb5a8073f44b61e7f	0.0	0.0	0.0	0.0	0.0	0.0	0.0	0.0	0.0	0.0	0.0	0.0	0.0	0.0	212.0	0.0	0.0	0.0	0.0	0.0	0.0	0.0	0.0	0.0	0.0	0.0	0.0	71.0	0.0	0.0	0.0	0.0	0.0	0.0	0.0	0.0	0.0	0.0	0.0	0.0	18.0	0.0	0.0	64.0	0.0	0.0	0.0	0.0	0.0
35697c5610e56607ae29e209bf2e5129	0.0	0.0	0.0	0.0	0.0	0.0	0.0	74.0	0.0	0.0	0.0	0.0	0.0	0.0	0.0	0.0	0.0	0.0	0.0	0.0	0.0	0.0	0.0	0.0	0.0	0.0	0.0	0.0	0.0	0.0	0.0	0.0	0.0	0.0	0.0	0.0	0.0	0.0	0.0	0.0	0.0	0.0	0.0	0.0	0.0	0.0	0.0	96.0	0.0
2b00f3a621456a33a92625cf05b6b880	0.0	0.0	0.0	0.0	0.0	0.0	0.0	0.0	0.0	0.0	0.0	0.0	0.0	0.0	0.0	0.0	0.0	335.0	0.0	0.0	0.0	0.0	0.0	0.0	0.0	0.0	0.0	0.0	0.0	0.0	0.0	0.0	0.0	0.0	0.0	0.0	0.0	0.0	0.0	0.0	0.0	0.0	0.0	0.0	0.0	0.0	0.0	0.0	0.0
ddfd49f939f92958b1ec816741055348	0.0	0.0	0.0	0.0	0.0	0.0	0.0	0.0	0.0	0.0	0.0	0.0	0.0	0.0	0.0	403.0	0.0	0.0	0.0	0.0	0.0	0.0	0.0	0.0	0.0	0.0	0.0	0.0	0.0	0.0	0.0	0.0	0.0	0.0	0.0	0.0	0.0	0.0	0.0	0.0	0.0	0.0	0.0	0.0	0.0	0.0	0.0	0.0	0.0
eee3a4e1c6d0fc21a4bd55b28bd24ed9	0.0	0.0	0.0	0.0	0.0	0.0	0.0	0.0	0.0	0.0	0.0	0.0	0.0	0.0	0.0	0.0	0.0	0.0	0.0	0.0	0.0	0.0	0.0	0.0	0.0	0.0	0.0	0.0	0.0	0.0	80.0	0.0	0.0	0.0	0.0	0.0	0.0	0.0	0.0	0.0	150.0	0.0	0.0	50.0	0.0	0.0	0.0	0.0	0.0
9810504f08e9da99f8d56cab749e6b6c	0.0	0.0	0.0	0.0	0.0	0.0	0.0	0.0	0.0	0.0	0.0	95.0	0.0	0.0	0.0	0.0	0.0	0.0	0.0	0.0	0.0	0.0	0.0	113.0	0.0	0.0	27.0	0.0	0.0	0.0	0.0	0.0	0.0	0.0	0.0	0.0	0.0	0.0	0.0	0.0	0.0	0.0	0.0	0.0	0.0	0.0	0.0	0.0	0.0
777127a4af540448c971f42c1b421ae7	0.0	0.0	0.0	0.0	0.0	0.0	0.0	0.0	0.0	0.0	0.0	0.0	0.0	0.0	0.0	0.0	215.0	0.0	0.0	0.0	0.0	0.0	0.0	0.0	0.0	0.0	0.0	0.0	0.0	0.0	0.0	0.0	0.0	0.0	0.0	0.0	0.0	0.0	0.0	0.0	0.0	0.0	0.0	0.0	0.0	0.0	0.0	0.0	0.0
de1956483ff594a125157866552d50b4	0.0	0.0	0.0	0.0	0.0	0.0	0.0	0.0	0.0	0.0	0.0	0.0	0.0	0.0	0.0	0.0	0.0	12.0	0.0	0.0	0.0	0.0	0.0	0.0	0.0	0.0	0.0	0.0	0.0	0.0	0.0	0.0	0.0	0.0	445.0	5.0	46.0	0.0	0.0	0.0	0.0	0.0	0.0	0.0	0.0	0.0	0.0	0.0	0.0
72c63bca07d9dfb5f8d1afa93e78da18	0.0	0.0	0.0	0.0	0.0	0.0	0.0	0.0	0.0	0.0	0.0	0.0	0.0	0.0	0.0	0.0	0.0	0.0	0.0	76.0	0.0	0.0	0.0	0.0	0.0	0.0	0.0	0.0	0.0	0.0	0.0	56.0	0.0	0.0	0.0	0.0	0.0	0.0	0.0	0.0	0.0	0.0	0.0	0.0	51.0	59.0	0.0	0.0	0.0
bfde4301b1d046edab5366c8ba4f9e71	0.0	0.0	0.0	0.0	0.0	0.0	0.0	0.0	0.0	0.0	0.0	0.0	0.0	0.0	0.0	0.0	0.0	0.0	0.0	0.0	0.0	0.0	0.0	0.0	0.0	0.0	0.0	0.0	0.0	53.0	0.0	0.0	0.0	0.0	0.0	0.0	0.0	0.0	0.0	0.0	0.0	0.0	0.0	0.0	0.0	0.0	0.0	0.0	55.0
8693216da01a75f2a374a093665476ec	0.0	0.0	0.0	0.0	0.0	0.0	0.0	0.0	0.0	0.0	0.0	0.0	0.0	33.0	27.0	0.0	0.0	15.0	0.0	46.0	0.0	0.0	0.0	0.0	0.0	31.0	0.0	20.0	0.0	0.0	50.0	0.0	0.0	0.0	0.0	0.0	0.0	0.0	0.0	32.0	0.0	0.0	0.0	0.0	0.0	0.0	0.0	0.0	0.0
10af19da329d4b8646673c0b0dbf2e0c	0.0	0.0	0.0	0.0	0.0	0.0	0.0	0.0	0.0	0.0	0.0	0.0	0.0	0.0	0.0	0.0	0.0	186.0	0.0	0.0	0.0	0.0	0.0	0.0	0.0	0.0	0.0	0.0	0.0	0.0	0.0	0.0	0.0	0.0	53.0	0.0	0.0	0.0	0.0	0.0	0.0	0.0	0.0	0.0	0.0	0.0	0.0	0.0	0.0
011f6bf791d4b3e83d9f5fd56acc2bd7	0.0	0.0	0.0	0.0	0.0	0.0	0.0	0.0	0.0	0.0	0.0	0.0	0.0	0.0	0.0	0.0	0.0	0.0	58.0	41.0	0.0	0.0	0.0	0.0	0.0	0.0	0.0	0.0	0.0	0.0	0.0	23.0	48.0	0.0	0.0	0.0	0.0	0.0	0.0	0.0	0.0	0.0	0.0	0.0	52.0	48.0	0.0	0.0	0.0
3dbf66ee7707a9c91038139380697b07	0.0	0.0	0.0	0.0	0.0	0.0	0.0	12.0	0.0	0.0	44.0	34.0	0.0	0.0	17.0	0.0	0.0	0.0	0.0	0.0	0.0	0.0	0.0	0.0	0.0	0.0	0.0	0.0	0.0	0.0	0.0	0.0	0.0	0.0	0.0	79.0	56.0	0.0	0.0	0.0	0.0	0.0	0.0	0.0	21.0	0.0	0.0	0.0	0.0
cb7c3f786c3d69022d6b723160f4b239	0.0	0.0	0.0	0.0	0.0	0.0	0.0	0.0	0.0	0.0	0.0	0.0	0.0	0.0	0.0	0.0	0.0	0.0	0.0	72.0	0.0	0.0	0.0	0.0	0.0	0.0	0.0	0.0	0.0	0.0	0.0	79.0	61.0	0.0	0.0	0.0	0.0	0.0	0.0	0.0	0.0	0.0	0.0	0.0	0.0	61.0	0.0	0.0	0.0
bed41edee98c558ca706dba424650bc2	0.0	0.0	0.0	0.0	0.0	0.0	0.0	0.0	0.0	0.0	0.0	0.0	0.0	0.0	0.0	0.0	0.0	65.0	0.0	0.0	0.0	0.0	0.0	0.0	0.0	0.0	0.0	0.0	0.0	0.0	0.0	0.0	0.0	24.0	155.0	0.0	0.0	0.0	0.0	0.0	0.0	0.0	0.0	0.0	0.0	0.0	0.0	0.0	0.0
d3530350480a2196e24a004fa0027558	0.0	0.0	0.0	0.0	0.0	0.0	0.0	0.0	0.0	0.0	0.0	0.0	0.0	0.0	0.0	0.0	0.0	58.0	0.0	0.0	0.0	0.0	0.0	0.0	0.0	0.0	0.0	0.0	0.0	31.0	0.0	0.0	0.0	0.0	0.0	0.0	0.0	0.0	0.0	0.0	0.0	0.0	0.0	0.0	0.0	0.0	0.0	0.0	54.0
70f086828189cd2b21299d41e077a74a	0.0	0.0	0.0	0.0	0.0	0.0	0.0	0.0	0.0	0.0	0.0	0.0	0.0	0.0	0.0	0.0	0.0	0.0	108.0	0.0	0.0	0.0	0.0	0.0	0.0	0.0	0.0	0.0	0.0	0.0	0.0	0.0	90.0	0.0	0.0	0.0	0.0	0.0	0.0	0.0	0.0	0.0	0.0	0.0	0.0	67.0	0.0	0.0	0.0
311b57b1821474ab018d4e73f83dbc98	0.0	0.0	0.0	0.0	0.0	0.0	0.0	0.0	0.0	0.0	0.0	0.0	0.0	0.0	0.0	0.0	0.0	0.0	0.0	0.0	0.0	0.0	0.0	0.0	0.0	0.0	18.0	0.0	0.0	0.0	0.0	0.0	0.0	0.0	0.0	0.0	0.0	0.0	0.0	0.0	0.0	0.0	0.0	0.0	0.0	0.0	0.0	0.0	25.0
8776dd4e1cdc00459244c2d428961be8	0.0	0.0	0.0	0.0	0.0	0.0	0.0	0.0	12.0	0.0	20.0	23.0	0.0	0.0	37.0	0.0	0.0	31.0	0.0	0.0	0.0	0.0	20.0	35.0	0.0	0.0	0.0	22.0	0.0	0.0	0.0	0.0	0.0	32.0	0.0	36.0	0.0	16.0	0.0	0.0	0.0	0.0	0.0	0.0	0.0	0.0	0.0	30.0	0.0
4bfc8d33ec5b05c7f11f6b8968679c7a	0.0	0.0	0.0	0.0	0.0	0.0	0.0	0.0	0.0	0.0	0.0	0.0	0.0	0.0	0.0	0.0	0.0	0.0	69.0	52.0	0.0	0.0	0.0	0.0	0.0	0.0	0.0	0.0	0.0	0.0	0.0	56.0	45.0	0.0	0.0	0.0	0.0	0.0	0.0	0.0	0.0	0.0	0.0	0.0	64.0	35.0	0.0	0.0	0.0
6d499832735c90f679b055f545829977	0.0	0.0	0.0	0.0	0.0	0.0	0.0	0.0	0.0	0.0	0.0	0.0	0.0	0.0	0.0	0.0	0.0	0.0	0.0	0.0	0.0	0.0	0.0	0.0	0.0	0.0	0.0	0.0	0.0	0.0	0.0	0.0	0.0	0.0	0.0	0.0	0.0	0.0	0.0	0.0	0.0	0.0	0.0	0.0	0.0	0.0	0.0	0.0	31.0
443172e38bca6c516500f7f810a4ef50	0.0	20.0	0.0	0.0	0.0	0.0	0.0	0.0	0.0	0.0	0.0	0.0	0.0	29.0	0.0	0.0	0.0	28.0	0.0	0.0	0.0	0.0	0.0	0.0	22.0	0.0	0.0	0.0	0.0	0.0	29.0	31.0	0.0	0.0	0.0	0.0	0.0	0.0	0.0	0.0	15.0	0.0	0.0	57.0	26.0	0.0	0.0	0.0	0.0
8ee17fdc0acd4ea7715a13836135c007	0.0	0.0	0.0	0.0	0.0	0.0	0.0	0.0	0.0	0.0	0.0	0.0	0.0	0.0	0.0	0.0	0.0	0.0	0.0	0.0	0.0	0.0	0.0	0.0	61.0	0.0	0.0	0.0	0.0	0.0	0.0	0.0	0.0	0.0	0.0	0.0	0.0	64.0	85.0	0.0	0.0	0.0	0.0	0.0	0.0	0.0	0.0	0.0	0.0
180d1c7879096f20d70aa97a87219e85	0.0	0.0	0.0	0.0	0.0	0.0	0.0	0.0	0.0	0.0	0.0	0.0	0.0	0.0	0.0	0.0	0.0	0.0	0.0	0.0	0.0	0.0	0.0	0.0	0.0	0.0	0.0	0.0	0.0	0.0	0.0	0.0	0.0	0.0	0.0	0.0	0.0	0.0	0.0	0.0	0.0	0.0	0.0	0.0	0.0	0.0	0.0	0.0	0.0
adfb67f460d65aa8614bed0880411c61	0.0	0.0	0.0	0.0	0.0	0.0	0.0	0.0	0.0	0.0	0.0	0.0	0.0	0.0	0.0	0.0	0.0	0.0	0.0	0.0	0.0	0.0	0.0	0.0	0.0	0.0	0.0	0.0	0.0	0.0	0.0	0.0	0.0	0.0	300.0	0.0	130.0	0.0	0.0	0.0	0.0	0.0	0.0	0.0	0.0	0.0	0.0	0.0	78.0
71d45b44aaad1dec82c8cf0681a95a61	0.0	0.0	0.0	0.0	0.0	0.0	0.0	5.0	0.0	0.0	0.0	0.0	0.0	0.0	0.0	0.0	0.0	0.0	70.0	46.0	0.0	0.0	0.0	0.0	0.0	0.0	0.0	0.0	0.0	0.0	0.0	27.0	41.0	0.0	0.0	0.0	0.0	0.0	0.0	0.0	0.0	0.0	0.0	0.0	45.0	27.0	5.0	0.0	0.0
f609698e16aa0ceed8b7241f2f630790	0.0	0.0	0.0	0.0	0.0	0.0	0.0	0.0	0.0	0.0	0.0	0.0	0.0	0.0	0.0	0.0	0.0	0.0	0.0	0.0	0.0	0.0	0.0	0.0	0.0	0.0	0.0	0.0	0.0	0.0	109.0	0.0	0.0	0.0	0.0	0.0	0.0	0.0	0.0	0.0	35.0	0.0	0.0	96.0	0.0	0.0	0.0	0.0	0.0
b0238dade6e445fd3558fae596aa02b9	0.0	0.0	0.0	0.0	0.0	0.0	0.0	0.0	0.0	0.0	0.0	0.0	0.0	0.0	0.0	0.0	0.0	0.0	0.0	0.0	47.0	0.0	0.0	0.0	0.0	0.0	0.0	0.0	0.0	0.0	0.0	0.0	0.0	109.0	0.0	0.0	0.0	0.0	0.0	0.0	0.0	0.0	0.0	0.0	0.0	0.0	0.0	0.0	0.0
dfb996ecdb8433bb3b63a8520f033b15	0.0	0.0	0.0	0.0	0.0	0.0	0.0	0.0	0.0	0.0	0.0	0.0	0.0	0.0	0.0	0.0	0.0	0.0	0.0	0.0	0.0	0.0	0.0	0.0	0.0	0.0	0.0	0.0	0.0	0.0	0.0	0.0	0.0	0.0	0.0	0.0	0.0	0.0	0.0	53.0	236.0	0.0	0.0	0.0	0.0	0.0	0.0	0.0	0.0
5770bf0066024ccc0036163af287c151	0.0	0.0	0.0	0.0	0.0	0.0	0.0	0.0	0.0	0.0	19.0	0.0	0.0	0.0	0.0	0.0	0.0	0.0	5.0	0.0	8.0	111.0	13.0	13.0	37.0	0.0	0.0	0.0	0.0	0.0	0.0	0.0	6.0	0.0	0.0	0.0	0.0	0.0	0.0	0.0	0.0	0.0	0.0	0.0	0.0	0.0	0.0	11.0	0.0
f672aa3aea2d03f0b297739022e9b716	0.0	0.0	0.0	0.0	0.0	0.0	0.0	0.0	0.0	0.0	0.0	19.0	0.0	0.0	0.0	0.0	0.0	0.0	0.0	0.0	0.0	0.0	0.0	30.0	0.0	0.0	0.0	0.0	0.0	0.0	0.0	0.0	0.0	42.0	0.0	0.0	0.0	0.0	14.0	0.0	0.0	0.0	0.0	0.0	0.0	0.0	0.0	0.0	121.0
7cab98bbf9568338722f9e5a53737169	0.0	40.0	0.0	0.0	0.0	0.0	0.0	0.0	34.0	0.0	0.0	0.0	0.0	0.0	0.0	0.0	0.0	0.0	0.0	0.0	0.0	0.0	0.0	0.0	0.0	0.0	0.0	0.0	0.0	0.0	0.0	73.0	0.0	0.0	0.0	0.0	0.0	0.0	0.0	0.0	0.0	0.0	100.0	0.0	0.0	0.0	0.0	0.0	0.0
d9f66503b78cd325048a115a5e22dccd	0.0	0.0	0.0	0.0	0.0	0.0	0.0	21.0	0.0	0.0	0.0	0.0	0.0	0.0	0.0	0.0	31.0	0.0	0.0	3.0	19.0	0.0	0.0	0.0	0.0	74.0	0.0	0.0	0.0	0.0	0.0	2.0	4.0	0.0	0.0	0.0	0.0	0.0	0.0	0.0	0.0	0.0	4.0	0.0	2.0	5.0	16.0	0.0	0.0
8d5c30e9d37b4638b33ac8aa13d5636c	0.0	0.0	0.0	0.0	0.0	0.0	0.0	0.0	0.0	0.0	0.0	0.0	0.0	0.0	10.0	0.0	0.0	0.0	0.0	0.0	0.0	0.0	0.0	0.0	0.0	0.0	0.0	29.0	0.0	0.0	53.0	0.0	0.0	0.0	0.0	0.0	0.0	0.0	0.0	15.0	17.0	0.0	0.0	78.0	0.0	0.0	0.0	0.0	0.0
c5e0ba12b068b0d8ffd5c2b0b4d4dce3	0.0	0.0	0.0	0.0	0.0	0.0	0.0	0.0	0.0	0.0	0.0	0.0	0.0	0.0	0.0	0.0	0.0	0.0	0.0	0.0	0.0	0.0	0.0	0.0	0.0	0.0	0.0	0.0	0.0	0.0	0.0	0.0	0.0	0.0	496.0	0.0	75.0	0.0	0.0	0.0	0.0	0.0	0.0	0.0	0.0	0.0	0.0	0.0	0.0
1e7fd5c5a0c8904f4ab1898810a1974a	0.0	0.0	0.0	0.0	0.0	0.0	0.0	0.0	0.0	0.0	0.0	0.0	0.0	0.0	0.0	0.0	0.0	0.0	0.0	0.0	0.0	0.0	0.0	0.0	0.0	0.0	0.0	0.0	0.0	64.0	0.0	0.0	0.0	0.0	0.0	0.0	0.0	0.0	0.0	0.0	0.0	0.0	0.0	0.0	0.0	0.0	0.0	0.0	0.0
cc088ecb39c247f707732edec49ae641	0.0	0.0	0.0	0.0	0.0	0.0	0.0	0.0	0.0	0.0	0.0	0.0	0.0	0.0	0.0	0.0	0.0	0.0	0.0	0.0	0.0	0.0	0.0	0.0	0.0	0.0	0.0	0.0	0.0	0.0	0.0	0.0	0.0	0.0	0.0	0.0	0.0	0.0	0.0	0.0	0.0	0.0	0.0	0.0	0.0	0.0	0.0	0.0	16.0
1933ac7e5faf6244d1cfacf7e2f962b0	0.0	0.0	0.0	0.0	0.0	0.0	0.0	0.0	0.0	0.0	0.0	0.0	0.0	0.0	0.0	0.0	0.0	0.0	0.0	0.0	0.0	0.0	0.0	0.0	0.0	0.0	0.0	0.0	0.0	26.0	0.0	0.0	0.0	0.0	91.0	0.0	0.0	0.0	26.0	0.0	0.0	0.0	0.0	0.0	0.0	0.0	0.0	0.0	38.0
0402a6afb9e0faaa088558fc2a467440	0.0	0.0	0.0	0.0	0.0	0.0	0.0	0.0	0.0	0.0	0.0	0.0	0.0	0.0	0.0	0.0	0.0	0.0	0.0	0.0	0.0	0.0	0.0	0.0	0.0	0.0	0.0	0.0	0.0	0.0	0.0	0.0	0.0	0.0	278.0	20.0	72.0	0.0	0.0	0.0	0.0	0.0	0.0	0.0	0.0	0.0	0.0	0.0	0.0
e7c1196847772ee242d964251f021919	0.0	0.0	0.0	0.0	0.0	0.0	0.0	0.0	0.0	0.0	0.0	0.0	0.0	0.0	0.0	0.0	0.0	50.0	0.0	0.0	0.0	0.0	0.0	0.0	0.0	0.0	0.0	0.0	0.0	0.0	0.0	0.0	0.0	0.0	485.0	0.0	0.0	0.0	0.0	0.0	0.0	0.0	0.0	0.0	0.0	0.0	0.0	0.0	0.0
f55ec72c256df3a17dbbf7f2ee2d3185	0.0	0.0	0.0	0.0	0.0	0.0	0.0	0.0	0.0	0.0	0.0	0.0	0.0	0.0	0.0	0.0	0.0	0.0	0.0	0.0	0.0	0.0	0.0	0.0	0.0	0.0	34.0	0.0	0.0	0.0	0.0	0.0	0.0	0.0	0.0	0.0	0.0	0.0	0.0	0.0	0.0	0.0	0.0	0.0	0.0	0.0	0.0	0.0	154.0
cbacd87f1602d07851b107bf323308ea	0.0	0.0	0.0	0.0	0.0	0.0	0.0	0.0	0.0	0.0	0.0	0.0	0.0	17.0	0.0	0.0	0.0	0.0	0.0	0.0	19.0	0.0	0.0	0.0	0.0	0.0	30.0	0.0	0.0	0.0	0.0	0.0	0.0	26.0	0.0	0.0	0.0	0.0	0.0	0.0	0.0	0.0	0.0	0.0	0.0	0.0	0.0	0.0	0.0
888ee540db4f0b27866178b2a1088c93	0.0	0.0	0.0	0.0	0.0	0.0	0.0	0.0	0.0	0.0	6.0	0.0	0.0	14.0	0.0	0.0	0.0	0.0	0.0	0.0	0.0	23.0	0.0	18.0	14.0	0.0	0.0	0.0	0.0	0.0	0.0	0.0	0.0	0.0	0.0	6.0	0.0	9.0	0.0	8.0	0.0	0.0	0.0	0.0	0.0	0.0	0.0	0.0	0.0
f174710e39f2bc85585ff6abcca3bb8d	0.0	0.0	0.0	0.0	0.0	0.0	0.0	0.0	0.0	0.0	0.0	0.0	0.0	0.0	0.0	0.0	0.0	52.0	0.0	0.0	0.0	0.0	0.0	0.0	0.0	0.0	0.0	123.0	0.0	0.0	0.0	0.0	0.0	0.0	94.0	0.0	0.0	0.0	0.0	0.0	0.0	0.0	0.0	0.0	0.0	0.0	0.0	0.0	0.0
566d983d48f49a21fa3a0377a9cbec33	0.0	0.0	0.0	0.0	0.0	0.0	0.0	0.0	0.0	0.0	0.0	0.0	0.0	0.0	0.0	0.0	0.0	0.0	31.0	47.0	0.0	0.0	0.0	0.0	0.0	0.0	0.0	0.0	0.0	0.0	0.0	37.0	36.0	0.0	0.0	0.0	0.0	0.0	0.0	0.0	0.0	0.0	0.0	0.0	30.0	47.0	0.0	0.0	0.0
86cd61821a2e022630031a7bd8a2df42	0.0	0.0	0.0	0.0	0.0	0.0	0.0	0.0	0.0	0.0	0.0	0.0	0.0	0.0	0.0	0.0	0.0	0.0	0.0	0.0	0.0	0.0	0.0	0.0	0.0	0.0	0.0	0.0	0.0	0.0	0.0	0.0	0.0	0.0	132.0	0.0	441.0	0.0	0.0	0.0	0.0	0.0	0.0	0.0	0.0	0.0	0.0	0.0	0.0
335be0cb3809c6f00c062bf1c6e7ba55	0.0	18.0	0.0	0.0	0.0	0.0	0.0	0.0	0.0	0.0	0.0	0.0	0.0	0.0	0.0	0.0	0.0	0.0	0.0	0.0	37.0	0.0	0.0	0.0	0.0	0.0	23.0	0.0	0.0	13.0	0.0	0.0	0.0	79.0	0.0	0.0	0.0	0.0	0.0	0.0	0.0	0.0	0.0	0.0	0.0	0.0	0.0	0.0	0.0
be04e5a5f333faeeb89b7922cc154ccb	0.0	50.0	0.0	0.0	0.0	0.0	0.0	0.0	0.0	0.0	0.0	0.0	0.0	0.0	0.0	0.0	0.0	0.0	29.0	16.0	0.0	34.0	0.0	0.0	0.0	0.0	0.0	0.0	0.0	0.0	0.0	66.0	22.0	0.0	0.0	0.0	0.0	0.0	0.0	0.0	0.0	0.0	46.0	0.0	26.0	33.0	0.0	20.0	0.0
cd87b1f3cd1aadaa309c92d3aa1f4d52	0.0	0.0	0.0	0.0	0.0	0.0	0.0	0.0	0.0	0.0	0.0	0.0	0.0	0.0	147.0	0.0	0.0	0.0	0.0	0.0	0.0	0.0	0.0	0.0	63.0	0.0	0.0	58.0	0.0	0.0	0.0	0.0	0.0	0.0	0.0	0.0	0.0	27.0	109.0	0.0	0.0	0.0	0.0	0.0	0.0	0.0	0.0	0.0	0.0
2dd9e191a81b91117b77df5eac7e6048	304.0	0.0	0.0	103.0	63.0	0.0	0.0	0.0	54.0	0.0	0.0	0.0	0.0	0.0	0.0	0.0	0.0	0.0	0.0	0.0	0.0	0.0	0.0	0.0	0.0	0.0	0.0	0.0	0.0	0.0	0.0	0.0	0.0	0.0	0.0	0.0	0.0	0.0	0.0	0.0	0.0	0.0	0.0	0.0	0.0	0.0	0.0	0.0	0.0
3a3b46147dcbdbe09e348f31da514a32	0.0	0.0	0.0	0.0	0.0	0.0	0.0	0.0	0.0	0.0	0.0	0.0	0.0	0.0	0.0	0.0	0.0	0.0	0.0	0.0	0.0	0.0	0.0	0.0	0.0	0.0	0.0	0.0	0.0	34.0	0.0	0.0	0.0	0.0	0.0	0.0	0.0	0.0	0.0	0.0	0.0	0.0	0.0	0.0	0.0	0.0	0.0	0.0	0.0
695261201aac8d5f147674e275b4dc18	0.0	0.0	0.0	0.0	0.0	0.0	0.0	0.0	0.0	0.0	0.0	0.0	0.0	0.0	0.0	0.0	0.0	0.0	0.0	0.0	0.0	0.0	0.0	0.0	0.0	32.0	0.0	0.0	0.0	0.0	36.0	0.0	0.0	0.0	0.0	0.0	0.0	14.0	35.0	23.0	73.0	0.0	0.0	31.0	0.0	0.0	0.0	0.0	0.0
49c12f687ae97e8d7c62a1c907496c38	0.0	0.0	0.0	0.0	0.0	0.0	0.0	0.0	0.0	0.0	0.0	0.0	0.0	0.0	0.0	0.0	0.0	0.0	0.0	0.0	0.0	0.0	0.0	0.0	0.0	0.0	162.0	0.0	0.0	0.0	0.0	0.0	0.0	22.0	0.0	0.0	0.0	0.0	0.0	0.0	0.0	0.0	0.0	0.0	0.0	0.0	0.0	0.0	0.0
82f2416c81b24af84c574de3d0853a03	0.0	0.0	0.0	0.0	0.0	0.0	0.0	0.0	0.0	0.0	0.0	0.0	0.0	0.0	0.0	0.0	0.0	0.0	0.0	0.0	0.0	0.0	0.0	0.0	0.0	0.0	0.0	0.0	0.0	0.0	0.0	0.0	0.0	0.0	0.0	0.0	0.0	0.0	287.0	0.0	0.0	0.0	0.0	0.0	0.0	0.0	0.0	0.0	0.0
1cbc69a19d2fc83dec808aef8c39b937	0.0	0.0	0.0	0.0	0.0	0.0	0.0	0.0	0.0	0.0	0.0	0.0	0.0	30.0	38.0	0.0	0.0	0.0	0.0	0.0	0.0	0.0	0.0	0.0	0.0	16.0	0.0	27.0	0.0	0.0	28.0	0.0	0.0	0.0	0.0	0.0	0.0	0.0	0.0	47.0	0.0	0.0	0.0	33.0	0.0	0.0	0.0	0.0	0.0
3f1bb4de1578757536128bf3552667d5	0.0	0.0	0.0	0.0	0.0	0.0	0.0	0.0	0.0	0.0	0.0	0.0	0.0	0.0	0.0	0.0	0.0	8.0	0.0	0.0	0.0	0.0	0.0	0.0	0.0	0.0	0.0	0.0	0.0	0.0	0.0	0.0	0.0	0.0	444.0	6.0	103.0	0.0	0.0	0.0	0.0	0.0	0.0	0.0	0.0	0.0	0.0	0.0	0.0
27af011f1ebcc0867bb168193e6a9d27	0.0	0.0	0.0	0.0	0.0	0.0	0.0	0.0	0.0	0.0	0.0	0.0	0.0	0.0	0.0	0.0	0.0	0.0	0.0	0.0	0.0	0.0	0.0	0.0	0.0	0.0	0.0	0.0	0.0	0.0	0.0	0.0	0.0	0.0	28.0	0.0	31.0	0.0	0.0	0.0	0.0	0.0	0.0	0.0	0.0	0.0	0.0	0.0	104.0
28fa5e90442d49bb54808f5b118ba62a	0.0	0.0	0.0	0.0	0.0	0.0	0.0	0.0	0.0	0.0	0.0	0.0	0.0	0.0	0.0	0.0	0.0	0.0	0.0	0.0	0.0	0.0	0.0	0.0	0.0	0.0	0.0	0.0	0.0	0.0	0.0	0.0	0.0	0.0	491.0	0.0	67.0	0.0	0.0	0.0	0.0	0.0	0.0	0.0	0.0	0.0	0.0	0.0	0.0
80269c215b4be147eb458ca84bf9f0bc	0.0	0.0	0.0	0.0	0.0	0.0	0.0	0.0	0.0	0.0	0.0	0.0	0.0	0.0	0.0	0.0	0.0	0.0	36.0	61.0	0.0	0.0	0.0	0.0	0.0	0.0	0.0	0.0	0.0	0.0	0.0	11.0	50.0	0.0	0.0	0.0	0.0	0.0	0.0	0.0	0.0	0.0	0.0	0.0	37.0	44.0	0.0	0.0	0.0
0df03f7cbaae5e02fd58dd4be42437ae	0.0	0.0	0.0	0.0	0.0	0.0	0.0	0.0	0.0	0.0	33.0	18.0	0.0	0.0	0.0	0.0	0.0	0.0	0.0	0.0	0.0	0.0	44.0	24.0	0.0	0.0	0.0	0.0	0.0	0.0	0.0	0.0	0.0	0.0	0.0	77.0	0.0	0.0	36.0	0.0	0.0	0.0	0.0	0.0	0.0	0.0	0.0	0.0	0.0
55d399933692c666eddeb2b01475ae7c	0.0	0.0	0.0	0.0	0.0	0.0	0.0	0.0	0.0	0.0	0.0	0.0	0.0	0.0	0.0	0.0	0.0	0.0	0.0	0.0	0.0	0.0	0.0	0.0	0.0	0.0	61.0	0.0	0.0	0.0	0.0	0.0	0.0	0.0	0.0	0.0	0.0	0.0	0.0	0.0	0.0	0.0	0.0	0.0	0.0	0.0	0.0	0.0	47.0
593bde65164a2609a7ff0133cd975900	0.0	0.0	0.0	0.0	0.0	0.0	0.0	0.0	0.0	0.0	0.0	0.0	0.0	0.0	0.0	0.0	0.0	0.0	0.0	0.0	0.0	0.0	0.0	0.0	0.0	0.0	0.0	0.0	0.0	0.0	0.0	0.0	0.0	0.0	0.0	0.0	0.0	0.0	0.0	0.0	0.0	0.0	0.0	0.0	0.0	0.0	0.0	0.0	54.0
df14626331626750aaa1416f58044b80	0.0	0.0	0.0	0.0	0.0	0.0	0.0	0.0	0.0	0.0	0.0	0.0	0.0	0.0	0.0	0.0	0.0	0.0	0.0	0.0	0.0	0.0	0.0	0.0	0.0	0.0	0.0	0.0	0.0	0.0	0.0	0.0	0.0	0.0	352.0	0.0	175.0	0.0	0.0	0.0	0.0	0.0	0.0	0.0	0.0	0.0	0.0	0.0	0.0
752ef79f6486db4d12a9eaa00d5735b5	0.0	2.0	0.0	0.0	0.0	0.0	0.0	8.0	0.0	0.0	0.0	0.0	0.0	0.0	0.0	0.0	6.0	0.0	42.0	49.0	0.0	0.0	0.0	0.0	0.0	0.0	0.0	0.0	0.0	1.0	0.0	26.0	54.0	0.0	0.0	0.0	0.0	0.0	0.0	0.0	0.0	0.0	0.0	0.0	0.0	0.0	5.0	0.0	0.0
02b4cbe5c2955ab2f66dc82cdf6dad64	0.0	0.0	0.0	0.0	0.0	0.0	0.0	0.0	0.0	0.0	0.0	0.0	0.0	0.0	0.0	0.0	0.0	0.0	0.0	0.0	0.0	0.0	0.0	0.0	0.0	0.0	0.0	0.0	0.0	0.0	0.0	0.0	0.0	0.0	25.0	0.0	0.0	0.0	0.0	0.0	0.0	0.0	0.0	0.0	0.0	0.0	0.0	0.0	206.0
3004b5b1b795ff372412e90d6b1295a7	0.0	0.0	0.0	0.0	0.0	0.0	0.0	0.0	72.0	0.0	0.0	0.0	0.0	0.0	0.0	0.0	0.0	0.0	36.0	29.0	23.0	19.0	0.0	0.0	0.0	0.0	0.0	0.0	0.0	0.0	0.0	45.0	31.0	0.0	0.0	0.0	0.0	0.0	0.0	0.0	0.0	0.0	0.0	0.0	0.0	29.0	0.0	34.0	0.0
1e5d6ab0f9c41dd5e98966f9f2c0426b	0.0	0.0	0.0	0.0	0.0	0.0	0.0	0.0	0.0	0.0	0.0	0.0	0.0	0.0	10.0	0.0	0.0	0.0	0.0	0.0	0.0	0.0	0.0	0.0	37.0	22.0	0.0	13.0	0.0	0.0	27.0	0.0	0.0	0.0	0.0	0.0	0.0	21.0	0.0	26.0	0.0	0.0	0.0	30.0	0.0	0.0	0.0	0.0	0.0
bb426a91f236f89ee90b5b07a464e120	0.0	0.0	0.0	0.0	0.0	0.0	0.0	0.0	0.0	0.0	0.0	0.0	0.0	0.0	0.0	0.0	0.0	0.0	32.0	42.0	0.0	0.0	0.0	0.0	0.0	0.0	0.0	0.0	0.0	0.0	0.0	76.0	31.0	0.0	0.0	0.0	0.0	0.0	0.0	0.0	0.0	0.0	0.0	0.0	43.0	32.0	0.0	0.0	0.0
b6e278bd7cd9488bbd24abc5468f839a	0.0	0.0	0.0	0.0	0.0	0.0	0.0	0.0	52.0	0.0	0.0	14.0	0.0	0.0	0.0	0.0	35.0	0.0	0.0	0.0	15.0	0.0	0.0	15.0	22.0	26.0	0.0	19.0	0.0	0.0	0.0	0.0	0.0	0.0	0.0	37.0	0.0	0.0	0.0	24.0	0.0	0.0	0.0	0.0	0.0	0.0	0.0	0.0	0.0
4fcc41b39fa476fadc5d3d15319890aa	0.0	44.0	0.0	0.0	0.0	0.0	0.0	1.0	0.0	0.0	33.0	19.0	0.0	29.0	15.0	0.0	7.0	4.0	0.0	1.0	2.0	4.0	5.0	0.0	18.0	1.0	13.0	1.0	0.0	22.0	3.0	5.0	0.0	1.0	1.0	0.0	20.0	16.0	0.0	0.0	0.0	0.0	5.0	0.0	0.0	0.0	1.0	3.0	0.0
8495a7602793efbeca7e9822804d198a	0.0	0.0	0.0	0.0	0.0	0.0	0.0	0.0	0.0	0.0	67.0	0.0	0.0	0.0	0.0	0.0	0.0	0.0	0.0	0.0	0.0	0.0	52.0	0.0	0.0	0.0	0.0	0.0	0.0	0.0	0.0	0.0	0.0	0.0	0.0	112.0	44.0	0.0	0.0	0.0	49.0	0.0	0.0	0.0	0.0	0.0	0.0	0.0	0.0
c98fa84f3736249707166d5d7162b7be	0.0	0.0	0.0	0.0	0.0	0.0	0.0	0.0	0.0	0.0	0.0	0.0	0.0	0.0	0.0	0.0	0.0	0.0	0.0	0.0	0.0	0.0	0.0	0.0	0.0	0.0	0.0	0.0	0.0	0.0	0.0	0.0	0.0	0.0	0.0	0.0	0.0	0.0	0.0	0.0	0.0	0.0	0.0	0.0	0.0	0.0	0.0	0.0	0.0
db44820dcccdeb4b143695e703236e6d	0.0	0.0	0.0	0.0	0.0	0.0	0.0	0.0	0.0	0.0	0.0	0.0	0.0	16.0	0.0	0.0	0.0	0.0	0.0	0.0	0.0	0.0	0.0	0.0	0.0	0.0	0.0	0.0	0.0	0.0	0.0	0.0	0.0	0.0	0.0	0.0	97.0	0.0	0.0	0.0	0.0	0.0	0.0	0.0	0.0	0.0	0.0	0.0	0.0
6cb87b9319bdbc4a22f4b297518fb8c7	0.0	0.0	0.0	0.0	0.0	0.0	0.0	0.0	0.0	0.0	0.0	0.0	0.0	0.0	0.0	0.0	0.0	0.0	0.0	0.0	0.0	0.0	0.0	0.0	0.0	0.0	0.0	0.0	0.0	0.0	0.0	0.0	0.0	0.0	0.0	0.0	0.0	0.0	0.0	0.0	0.0	0.0	0.0	0.0	0.0	0.0	0.0	0.0	31.0
523ee3b22d261163fdefc774aae34343	0.0	0.0	0.0	0.0	0.0	0.0	0.0	0.0	0.0	0.0	0.0	0.0	0.0	0.0	0.0	0.0	0.0	0.0	0.0	0.0	0.0	0.0	0.0	0.0	0.0	0.0	29.0	0.0	0.0	0.0	0.0	0.0	0.0	0.0	0.0	0.0	0.0	0.0	0.0	0.0	0.0	0.0	0.0	0.0	0.0	0.0	0.0	0.0	0.0
cf0a2941921a21a2cebac1021a0b7aef	0.0	0.0	0.0	0.0	0.0	0.0	0.0	0.0	0.0	0.0	0.0	0.0	0.0	0.0	0.0	0.0	0.0	82.0	0.0	0.0	0.0	0.0	0.0	0.0	0.0	0.0	0.0	0.0	0.0	0.0	0.0	0.0	0.0	0.0	143.0	0.0	216.0	0.0	0.0	0.0	0.0	0.0	0.0	0.0	0.0	0.0	0.0	0.0	0.0
0e4324eee7005e82de8f34a668a35d53	0.0	0.0	0.0	0.0	0.0	0.0	0.0	0.0	0.0	0.0	0.0	0.0	0.0	0.0	0.0	0.0	0.0	0.0	75.0	43.0	0.0	0.0	0.0	0.0	0.0	0.0	0.0	0.0	0.0	0.0	0.0	24.0	0.0	0.0	0.0	0.0	0.0	0.0	0.0	0.0	0.0	0.0	0.0	0.0	29.0	37.0	0.0	0.0	0.0
048b262ba1724685477d2fe19f0fe261	0.0	0.0	0.0	0.0	0.0	0.0	0.0	0.0	0.0	0.0	0.0	0.0	0.0	0.0	0.0	0.0	0.0	0.0	0.0	0.0	0.0	0.0	0.0	0.0	0.0	0.0	0.0	0.0	0.0	0.0	0.0	0.0	0.0	0.0	0.0	0.0	0.0	0.0	0.0	0.0	0.0	0.0	0.0	0.0	0.0	0.0	0.0	0.0	0.0
dca7ab155392b0aaec0a039741cfdebf	0.0	0.0	0.0	0.0	0.0	0.0	0.0	0.0	0.0	0.0	0.0	0.0	0.0	0.0	0.0	0.0	0.0	0.0	0.0	0.0	0.0	0.0	0.0	0.0	0.0	0.0	0.0	0.0	0.0	0.0	0.0	0.0	0.0	0.0	0.0	0.0	0.0	0.0	0.0	0.0	0.0	0.0	0.0	0.0	0.0	0.0	0.0	0.0	0.0
ca903672ff30a15250e0d1bff6d8fabf	0.0	0.0	0.0	0.0	0.0	0.0	0.0	0.0	0.0	0.0	0.0	0.0	0.0	7.0	18.0	0.0	0.0	0.0	14.0	15.0	0.0	0.0	0.0	0.0	0.0	27.0	0.0	21.0	0.0	0.0	15.0	14.0	8.0	0.0	0.0	0.0	0.0	0.0	0.0	20.0	0.0	0.0	0.0	17.0	11.0	9.0	0.0	0.0	0.0
ce62e47609239ad800a10538cfbcdfe3	0.0	0.0	0.0	0.0	0.0	0.0	0.0	0.0	0.0	0.0	0.0	0.0	0.0	0.0	0.0	0.0	0.0	0.0	0.0	0.0	107.0	28.0	0.0	0.0	0.0	0.0	0.0	0.0	0.0	0.0	0.0	0.0	0.0	53.0	0.0	0.0	0.0	0.0	0.0	0.0	0.0	0.0	0.0	0.0	0.0	0.0	0.0	0.0	0.0
f6b283302afe756b66e244b3b4e44efe	0.0	0.0	0.0	0.0	0.0	0.0	0.0	0.0	0.0	0.0	0.0	0.0	0.0	0.0	0.0	0.0	0.0	0.0	0.0	0.0	0.0	0.0	0.0	0.0	0.0	0.0	0.0	0.0	0.0	0.0	0.0	0.0	0.0	0.0	0.0	0.0	0.0	0.0	0.0	0.0	0.0	0.0	0.0	0.0	0.0	0.0	0.0	0.0	0.0
3b7613a1bb56a34bcfa73ebf8ece3711	0.0	0.0	0.0	0.0	0.0	0.0	0.0	4.0	0.0	0.0	0.0	89.0	0.0	0.0	0.0	0.0	0.0	0.0	0.0	0.0	24.0	43.0	0.0	46.0	0.0	0.0	0.0	0.0	0.0	0.0	0.0	0.0	0.0	22.0	0.0	12.0	0.0	0.0	0.0	0.0	0.0	0.0	0.0	0.0	0.0	0.0	0.0	9.0	0.0
e4ec8bec76d99b4d7578be59af2909b7	0.0	0.0	0.0	0.0	0.0	0.0	0.0	0.0	0.0	0.0	0.0	0.0	0.0	0.0	0.0	0.0	0.0	0.0	0.0	0.0	0.0	0.0	0.0	0.0	0.0	0.0	0.0	0.0	0.0	0.0	0.0	0.0	0.0	100.0	0.0	0.0	0.0	0.0	0.0	0.0	0.0	0.0	0.0	0.0	0.0	0.0	0.0	0.0	0.0
5d0d1dff107f3ac67427932eda9d081c	0.0	0.0	0.0	0.0	0.0	0.0	0.0	0.0	0.0	0.0	0.0	0.0	0.0	0.0	0.0	0.0	0.0	51.0	0.0	0.0	41.0	0.0	0.0	0.0	0.0	0.0	0.0	0.0	0.0	0.0	0.0	0.0	0.0	0.0	0.0	0.0	57.0	0.0	0.0	0.0	0.0	0.0	0.0	0.0	0.0	0.0	0.0	59.0	0.0
153f356ece574810a44e02fb4be384fe	0.0	0.0	0.0	0.0	0.0	0.0	0.0	0.0	0.0	0.0	0.0	0.0	0.0	0.0	0.0	0.0	0.0	0.0	0.0	0.0	0.0	0.0	0.0	0.0	0.0	0.0	530.0	0.0	0.0	0.0	0.0	0.0	0.0	0.0	0.0	0.0	0.0	0.0	0.0	0.0	0.0	0.0	0.0	0.0	0.0	0.0	0.0	0.0	0.0
312462f6e0e039fc1886915e60053f38	0.0	0.0	0.0	0.0	0.0	0.0	0.0	0.0	0.0	0.0	0.0	0.0	0.0	0.0	0.0	0.0	0.0	0.0	0.0	0.0	0.0	0.0	0.0	0.0	0.0	0.0	223.0	0.0	0.0	0.0	0.0	0.0	0.0	0.0	0.0	0.0	0.0	0.0	0.0	0.0	0.0	0.0	0.0	0.0	0.0	0.0	0.0	0.0	0.0
853bd2693c33f924be87a3affad3d497	0.0	0.0	0.0	0.0	0.0	0.0	0.0	0.0	0.0	0.0	0.0	0.0	0.0	0.0	0.0	0.0	0.0	0.0	0.0	0.0	0.0	0.0	0.0	0.0	0.0	0.0	0.0	0.0	0.0	0.0	0.0	0.0	0.0	520.0	9.0	0.0	0.0	0.0	0.0	0.0	0.0	0.0	0.0	0.0	0.0	0.0	0.0	0.0	0.0
1bf28b748e78c1e80fc6df716c119bf6	0.0	0.0	0.0	0.0	0.0	0.0	0.0	0.0	0.0	0.0	0.0	0.0	0.0	0.0	0.0	0.0	0.0	0.0	0.0	0.0	0.0	0.0	0.0	0.0	0.0	0.0	0.0	0.0	0.0	0.0	0.0	0.0	0.0	0.0	220.0	0.0	101.0	0.0	66.0	0.0	0.0	0.0	0.0	0.0	0.0	0.0	0.0	0.0	41.0
7ba641233be0e78ce5ba33168a0f9668	0.0	0.0	0.0	0.0	0.0	0.0	0.0	0.0	0.0	0.0	0.0	0.0	0.0	48.0	0.0	0.0	0.0	0.0	0.0	0.0	0.0	0.0	0.0	0.0	0.0	16.0	0.0	0.0	0.0	38.0	0.0	0.0	0.0	0.0	20.0	0.0	0.0	0.0	0.0	0.0	0.0	0.0	0.0	0.0	0.0	0.0	35.0	0.0	0.0
1137908dfe3b63a4b7903e49e76dbef7	0.0	0.0	0.0	0.0	0.0	0.0	0.0	0.0	0.0	0.0	0.0	0.0	0.0	0.0	0.0	0.0	60.0	63.0	0.0	0.0	0.0	0.0	0.0	0.0	0.0	0.0	0.0	0.0	0.0	0.0	0.0	0.0	0.0	0.0	0.0	0.0	91.0	0.0	19.0	0.0	0.0	0.0	0.0	0.0	0.0	0.0	0.0	0.0	0.0
c10b39469f5596ecbe5292fbaa5f5b88	0.0	0.0	0.0	0.0	0.0	0.0	0.0	0.0	0.0	0.0	0.0	0.0	0.0	0.0	0.0	0.0	0.0	0.0	35.0	29.0	0.0	0.0	0.0	0.0	0.0	0.0	0.0	0.0	0.0	0.0	0.0	41.0	37.0	0.0	0.0	0.0	0.0	0.0	0.0	0.0	0.0	0.0	0.0	0.0	31.0	35.0	0.0	0.0	0.0
d69563e2c62ff045ac789a9990cc7c7f	0.0	0.0	0.0	0.0	0.0	0.0	0.0	0.0	0.0	0.0	0.0	0.0	0.0	0.0	0.0	0.0	0.0	0.0	0.0	0.0	0.0	0.0	0.0	0.0	0.0	0.0	0.0	0.0	0.0	0.0	0.0	0.0	0.0	0.0	0.0	0.0	0.0	0.0	0.0	0.0	0.0	0.0	0.0	0.0	0.0	0.0	0.0	0.0	0.0
656f3254fb369d5ce36431ecf6d9e5d0	0.0	0.0	0.0	0.0	0.0	0.0	0.0	0.0	0.0	0.0	0.0	0.0	0.0	0.0	0.0	0.0	0.0	0.0	0.0	0.0	0.0	0.0	0.0	0.0	0.0	0.0	134.0	0.0	0.0	0.0	0.0	0.0	0.0	0.0	0.0	0.0	0.0	0.0	0.0	0.0	0.0	0.0	0.0	0.0	0.0	0.0	0.0	0.0	0.0
31f20c3931224b09384294ad9a2bd3b3	0.0	0.0	0.0	0.0	0.0	0.0	0.0	0.0	0.0	0.0	0.0	0.0	0.0	0.0	0.0	0.0	0.0	0.0	0.0	34.0	0.0	0.0	0.0	0.0	0.0	0.0	0.0	0.0	0.0	0.0	0.0	39.0	43.0	0.0	0.0	0.0	0.0	0.0	0.0	0.0	0.0	0.0	0.0	0.0	36.0	0.0	0.0	0.0	0.0
fed4cd67f0dd1a2ca35c7eb858939839	0.0	0.0	0.0	0.0	0.0	0.0	0.0	0.0	0.0	0.0	0.0	0.0	0.0	0.0	0.0	0.0	0.0	0.0	43.0	36.0	0.0	0.0	0.0	0.0	0.0	0.0	0.0	0.0	0.0	0.0	0.0	50.0	35.0	0.0	0.0	0.0	0.0	0.0	0.0	0.0	0.0	0.0	0.0	0.0	42.0	46.0	0.0	0.0	0.0
a1b5c22937f5d5a044f7d3d1769975c3	0.0	0.0	0.0	0.0	0.0	0.0	0.0	0.0	0.0	0.0	0.0	0.0	0.0	0.0	0.0	0.0	0.0	0.0	22.0	13.0	0.0	0.0	0.0	0.0	0.0	0.0	0.0	0.0	0.0	47.0	0.0	0.0	0.0	0.0	0.0	0.0	0.0	0.0	0.0	0.0	0.0	0.0	0.0	0.0	10.0	13.0	0.0	0.0	0.0
6254434493716f3e8a33ca02a548fb6d	0.0	0.0	0.0	0.0	0.0	0.0	0.0	0.0	0.0	0.0	0.0	0.0	0.0	0.0	0.0	0.0	0.0	81.0	0.0	0.0	0.0	0.0	0.0	0.0	0.0	0.0	0.0	0.0	0.0	17.0	0.0	0.0	0.0	0.0	144.0	0.0	0.0	0.0	0.0	0.0	0.0	0.0	0.0	7.0	0.0	19.0	0.0	0.0	0.0
8a372741224000ab982bc898675cdcb3	0.0	0.0	0.0	0.0	0.0	0.0	0.0	0.0	0.0	0.0	0.0	0.0	0.0	0.0	0.0	0.0	0.0	0.0	0.0	0.0	0.0	0.0	0.0	0.0	0.0	0.0	0.0	0.0	0.0	0.0	0.0	0.0	0.0	0.0	0.0	0.0	0.0	0.0	0.0	0.0	0.0	0.0	0.0	0.0	0.0	0.0	0.0	0.0	0.0
769ddbdc5b3772876d91cd2c82c7d3bb	0.0	0.0	0.0	0.0	0.0	0.0	0.0	0.0	25.0	0.0	0.0	0.0	0.0	0.0	0.0	0.0	0.0	0.0	0.0	0.0	27.0	0.0	0.0	0.0	0.0	0.0	0.0	37.0	0.0	0.0	0.0	0.0	0.0	31.0	0.0	0.0	108.0	0.0	0.0	0.0	0.0	0.0	0.0	0.0	0.0	0.0	32.0	33.0	0.0
53835d1295531799bc64c8fd9b406ac2	0.0	0.0	0.0	0.0	0.0	0.0	0.0	0.0	0.0	0.0	0.0	0.0	0.0	0.0	0.0	0.0	0.0	0.0	0.0	0.0	38.0	0.0	0.0	0.0	0.0	0.0	0.0	0.0	0.0	0.0	0.0	0.0	0.0	36.0	0.0	0.0	0.0	0.0	0.0	0.0	0.0	0.0	0.0	0.0	0.0	0.0	0.0	0.0	0.0
38c4986e7223e76d6c0234f163b8f41c	0.0	0.0	0.0	0.0	0.0	0.0	0.0	0.0	0.0	0.0	0.0	0.0	0.0	0.0	0.0	0.0	0.0	0.0	0.0	0.0	36.0	0.0	0.0	0.0	0.0	0.0	132.0	0.0	0.0	22.0	0.0	42.0	0.0	66.0	0.0	0.0	0.0	0.0	0.0	0.0	0.0	0.0	0.0	0.0	0.0	0.0	0.0	0.0	0.0
25abbee93f63b229c98a0e59d9d6488a	0.0	0.0	0.0	0.0	0.0	0.0	0.0	0.0	0.0	0.0	0.0	0.0	0.0	0.0	0.0	0.0	0.0	506.0	0.0	0.0	0.0	0.0	0.0	0.0	0.0	0.0	0.0	0.0	0.0	0.0	0.0	0.0	0.0	0.0	0.0	0.0	0.0	0.0	0.0	0.0	0.0	0.0	0.0	0.0	0.0	0.0	0.0	0.0	0.0
b8bdd0dae8ff5da16ea443841b5d2c6a	0.0	15.0	0.0	0.0	0.0	0.0	0.0	32.0	0.0	0.0	0.0	0.0	0.0	0.0	0.0	0.0	25.0	0.0	0.0	0.0	15.0	0.0	0.0	0.0	0.0	0.0	0.0	0.0	0.0	0.0	0.0	0.0	0.0	0.0	0.0	0.0	0.0	0.0	0.0	0.0	0.0	0.0	0.0	0.0	0.0	0.0	79.0	39.0	0.0
7957945c5dd5768b643dc5b17194dc91	0.0	64.0	0.0	0.0	0.0	0.0	0.0	0.0	0.0	0.0	0.0	0.0	0.0	0.0	0.0	0.0	0.0	0.0	0.0	0.0	0.0	0.0	0.0	0.0	0.0	0.0	0.0	0.0	0.0	0.0	0.0	0.0	0.0	0.0	0.0	0.0	0.0	0.0	0.0	0.0	0.0	0.0	147.0	0.0	0.0	0.0	0.0	0.0	0.0
51c68573982c535f4d12617fcb1985c4	0.0	0.0	0.0	0.0	0.0	0.0	0.0	0.0	0.0	0.0	0.0	0.0	0.0	0.0	0.0	0.0	0.0	0.0	0.0	0.0	0.0	0.0	0.0	141.0	0.0	0.0	0.0	0.0	0.0	0.0	0.0	0.0	0.0	89.0	0.0	0.0	0.0	0.0	0.0	0.0	0.0	0.0	0.0	0.0	0.0	0.0	0.0	0.0	0.0
599f12d619abdb13f958846617e186a8	0.0	0.0	0.0	0.0	0.0	0.0	0.0	0.0	0.0	0.0	0.0	0.0	0.0	0.0	0.0	0.0	0.0	0.0	0.0	0.0	0.0	0.0	0.0	0.0	0.0	0.0	0.0	0.0	0.0	0.0	0.0	0.0	0.0	0.0	503.0	0.0	0.0	0.0	0.0	0.0	0.0	0.0	0.0	0.0	0.0	0.0	0.0	0.0	0.0
61803a9c5c16718a20951547b2d2dc4f	0.0	0.0	0.0	0.0	0.0	0.0	0.0	0.0	32.0	0.0	0.0	0.0	0.0	0.0	0.0	0.0	30.0	0.0	0.0	0.0	40.0	0.0	0.0	0.0	0.0	0.0	0.0	0.0	0.0	15.0	0.0	0.0	0.0	83.0	0.0	0.0	0.0	0.0	20.0	0.0	0.0	0.0	70.0	0.0	0.0	0.0	0.0	0.0	0.0
0b14bc545295abb80247367673eb0d6f	0.0	0.0	0.0	0.0	0.0	0.0	0.0	0.0	44.0	0.0	0.0	0.0	0.0	0.0	0.0	0.0	0.0	0.0	0.0	33.0	0.0	0.0	0.0	0.0	0.0	0.0	0.0	0.0	0.0	0.0	0.0	69.0	0.0	0.0	0.0	0.0	0.0	0.0	0.0	0.0	0.0	0.0	0.0	0.0	0.0	37.0	0.0	0.0	0.0
7a638cdf31b5880c3fc99519afa373f9	0.0	0.0	0.0	0.0	0.0	0.0	0.0	0.0	27.0	0.0	0.0	0.0	0.0	0.0	0.0	0.0	0.0	249.0	0.0	0.0	0.0	0.0	0.0	0.0	0.0	0.0	0.0	30.0	0.0	0.0	0.0	0.0	0.0	0.0	33.0	0.0	0.0	0.0	0.0	0.0	0.0	0.0	0.0	0.0	0.0	0.0	0.0	0.0	0.0
1abb53dffc389ae3218acce6376fcc34	0.0	0.0	0.0	0.0	0.0	0.0	0.0	0.0	0.0	0.0	0.0	0.0	0.0	0.0	0.0	0.0	0.0	0.0	0.0	0.0	0.0	0.0	0.0	0.0	0.0	0.0	171.0	0.0	0.0	0.0	0.0	0.0	0.0	0.0	0.0	0.0	0.0	0.0	0.0	0.0	0.0	0.0	0.0	0.0	0.0	0.0	0.0	0.0	146.0
066cca35b99f0111aa04f40d62527f2b	0.0	0.0	0.0	0.0	0.0	0.0	0.0	0.0	0.0	0.0	0.0	0.0	0.0	0.0	0.0	0.0	0.0	0.0	0.0	0.0	0.0	0.0	0.0	0.0	0.0	0.0	0.0	0.0	0.0	0.0	0.0	0.0	0.0	0.0	500.0	0.0	0.0	0.0	0.0	0.0	0.0	0.0	0.0	0.0	0.0	0.0	0.0	0.0	0.0
45c601c4234c3972616452beee29a64e	0.0	0.0	0.0	0.0	0.0	0.0	0.0	0.0	0.0	0.0	0.0	0.0	0.0	0.0	0.0	0.0	0.0	0.0	101.0	0.0	0.0	0.0	0.0	0.0	0.0	0.0	0.0	0.0	0.0	0.0	0.0	76.0	0.0	0.0	0.0	0.0	0.0	0.0	0.0	0.0	0.0	0.0	0.0	0.0	0.0	0.0	0.0	0.0	0.0
98b99b9e014b9a483de736a6db38bdea	0.0	0.0	0.0	0.0	0.0	0.0	0.0	0.0	0.0	0.0	0.0	0.0	0.0	0.0	0.0	0.0	0.0	0.0	0.0	0.0	0.0	0.0	0.0	0.0	0.0	0.0	0.0	0.0	0.0	0.0	0.0	0.0	0.0	0.0	473.0	0.0	26.0	0.0	0.0	0.0	0.0	0.0	0.0	0.0	0.0	0.0	0.0	0.0	0.0
b311672515ed6ad7c5e70209138ff07e	0.0	0.0	0.0	0.0	0.0	0.0	0.0	0.0	0.0	0.0	0.0	0.0	0.0	0.0	0.0	0.0	0.0	0.0	0.0	0.0	0.0	0.0	0.0	0.0	0.0	0.0	0.0	0.0	0.0	0.0	0.0	0.0	0.0	0.0	438.0	28.0	33.0	0.0	0.0	0.0	0.0	0.0	0.0	0.0	0.0	0.0	0.0	0.0	0.0
e76cd97f26016e4ac4bcea2c90e8f9cc	0.0	0.0	0.0	0.0	0.0	0.0	0.0	0.0	0.0	498.0	0.0	0.0	0.0	0.0	0.0	0.0	0.0	0.0	0.0	0.0	0.0	0.0	0.0	0.0	0.0	0.0	0.0	0.0	0.0	0.0	0.0	0.0	0.0	0.0	0.0	0.0	0.0	0.0	0.0	0.0	0.0	0.0	0.0	0.0	0.0	0.0	0.0	0.0	0.0
69119d5f866a6e75ca74b905f6454e01	0.0	0.0	0.0	0.0	0.0	0.0	0.0	0.0	0.0	0.0	0.0	134.0	0.0	0.0	0.0	0.0	0.0	0.0	0.0	0.0	0.0	0.0	0.0	173.0	0.0	0.0	0.0	0.0	0.0	0.0	0.0	0.0	0.0	0.0	0.0	0.0	0.0	0.0	0.0	0.0	0.0	0.0	0.0	0.0	0.0	0.0	0.0	0.0	0.0
6bc1c046272c872337eeb95ad4b423cb	0.0	0.0	0.0	0.0	0.0	0.0	0.0	0.0	0.0	0.0	0.0	0.0	0.0	0.0	0.0	0.0	0.0	0.0	0.0	0.0	0.0	0.0	0.0	0.0	0.0	0.0	0.0	0.0	0.0	0.0	0.0	0.0	0.0	0.0	344.0	0.0	110.0	0.0	0.0	0.0	0.0	0.0	0.0	0.0	0.0	0.0	0.0	0.0	0.0
8c500d987dabf2f4255fe857f2b3efab	0.0	58.0	0.0	0.0	0.0	0.0	0.0	5.0	0.0	0.0	0.0	0.0	0.0	0.0	0.0	0.0	18.0	8.0	0.0	0.0	12.0	0.0	0.0	0.0	0.0	0.0	0.0	0.0	0.0	31.0	0.0	0.0	0.0	13.0	20.0	0.0	0.0	0.0	0.0	0.0	0.0	0.0	9.0	0.0	0.0	0.0	28.0	0.0	0.0
fffcee1e4a4c09db349caccdfeae9872	0.0	0.0	0.0	0.0	0.0	0.0	0.0	0.0	0.0	0.0	33.0	0.0	0.0	0.0	0.0	0.0	0.0	0.0	0.0	0.0	0.0	187.0	103.0	0.0	0.0	0.0	0.0	0.0	0.0	0.0	0.0	0.0	0.0	0.0	0.0	0.0	0.0	0.0	0.0	0.0	0.0	0.0	0.0	0.0	0.0	0.0	0.0	0.0	0.0
adc803369df7d46f9ab29a9582b0d7c7	0.0	18.0	0.0	0.0	0.0	0.0	0.0	6.0	0.0	0.0	0.0	0.0	0.0	0.0	0.0	0.0	45.0	0.0	39.0	35.0	0.0	0.0	0.0	0.0	0.0	0.0	0.0	0.0	0.0	8.0	0.0	36.0	37.0	0.0	0.0	0.0	0.0	0.0	0.0	0.0	0.0	0.0	0.0	0.0	36.0	26.0	4.0	0.0	0.0
cc07f38abe428ea0e907aa38989c6f47	0.0	0.0	0.0	201.0	0.0	0.0	0.0	0.0	0.0	0.0	0.0	0.0	0.0	0.0	0.0	0.0	0.0	16.0	0.0	0.0	0.0	0.0	7.0	0.0	22.0	19.0	0.0	20.0	0.0	0.0	0.0	0.0	0.0	0.0	0.0	0.0	0.0	0.0	0.0	0.0	0.0	0.0	0.0	0.0	0.0	0.0	0.0	0.0	0.0
9ffc43ec363946c10b7c3c0ee609e8ee	0.0	0.0	0.0	0.0	0.0	0.0	0.0	0.0	0.0	0.0	0.0	0.0	0.0	0.0	0.0	0.0	0.0	0.0	45.0	21.0	0.0	0.0	0.0	0.0	0.0	0.0	0.0	0.0	0.0	0.0	0.0	39.0	33.0	0.0	0.0	0.0	0.0	0.0	0.0	0.0	0.0	0.0	0.0	0.0	35.0	41.0	0.0	0.0	0.0
d826e161c3215aa5ac9df278ede0d92a	0.0	0.0	0.0	0.0	0.0	0.0	0.0	0.0	0.0	0.0	0.0	0.0	0.0	0.0	0.0	0.0	0.0	0.0	0.0	0.0	0.0	0.0	0.0	0.0	0.0	0.0	0.0	0.0	0.0	0.0	0.0	0.0	0.0	0.0	0.0	0.0	0.0	0.0	0.0	0.0	0.0	0.0	0.0	0.0	0.0	0.0	0.0	0.0	0.0
839585802516a6772b410076f4b32b55	0.0	0.0	0.0	0.0	0.0	0.0	0.0	0.0	0.0	0.0	0.0	0.0	0.0	0.0	0.0	0.0	0.0	0.0	0.0	0.0	0.0	0.0	0.0	0.0	0.0	0.0	0.0	0.0	0.0	0.0	0.0	0.0	0.0	0.0	492.0	0.0	0.0	0.0	0.0	0.0	0.0	0.0	0.0	0.0	0.0	0.0	0.0	0.0	0.0
ea73a091ca74a00f88e87f1de836d28e	0.0	0.0	0.0	0.0	0.0	0.0	0.0	0.0	0.0	0.0	0.0	39.0	0.0	0.0	0.0	0.0	0.0	0.0	0.0	0.0	0.0	0.0	0.0	41.0	0.0	0.0	0.0	0.0	0.0	0.0	0.0	0.0	0.0	0.0	0.0	0.0	0.0	0.0	0.0	0.0	0.0	0.0	0.0	0.0	0.0	0.0	0.0	0.0	0.0
c6cdf255289bfbd96a0faa87ce6c7d05	0.0	0.0	0.0	0.0	0.0	0.0	0.0	0.0	0.0	0.0	0.0	0.0	0.0	0.0	0.0	0.0	0.0	0.0	0.0	0.0	0.0	0.0	0.0	0.0	0.0	0.0	56.0	0.0	0.0	0.0	0.0	0.0	0.0	0.0	0.0	0.0	0.0	0.0	0.0	0.0	0.0	0.0	0.0	0.0	0.0	0.0	0.0	0.0	0.0
99deb3c5ecb022ec05609ebd1112a557	0.0	0.0	0.0	0.0	0.0	0.0	0.0	0.0	0.0	0.0	0.0	0.0	0.0	0.0	0.0	0.0	0.0	0.0	0.0	0.0	0.0	0.0	0.0	0.0	0.0	0.0	0.0	0.0	0.0	0.0	0.0	0.0	0.0	0.0	0.0	0.0	0.0	0.0	0.0	0.0	0.0	0.0	0.0	0.0	0.0	0.0	0.0	0.0	0.0
2eacd2d5ba9547de7bbd0df089add4f8	0.0	0.0	0.0	0.0	0.0	0.0	0.0	0.0	0.0	0.0	0.0	0.0	0.0	0.0	0.0	0.0	0.0	33.0	0.0	0.0	0.0	0.0	0.0	0.0	0.0	0.0	0.0	0.0	0.0	0.0	0.0	0.0	0.0	0.0	238.0	0.0	119.0	0.0	0.0	0.0	0.0	0.0	0.0	0.0	0.0	0.0	0.0	0.0	0.0
57ab0d8cd75c5ef9e3f67edf6e9bd9e2	0.0	0.0	0.0	0.0	0.0	0.0	0.0	0.0	0.0	0.0	0.0	0.0	0.0	0.0	0.0	0.0	0.0	0.0	0.0	0.0	0.0	0.0	0.0	0.0	0.0	0.0	0.0	0.0	0.0	0.0	0.0	0.0	0.0	0.0	0.0	0.0	0.0	0.0	0.0	0.0	0.0	0.0	0.0	0.0	0.0	0.0	0.0	0.0	0.0
9eef2afa0c2443a6940833544c4a12ef	0.0	0.0	0.0	0.0	0.0	0.0	0.0	0.0	1.0	0.0	0.0	0.0	0.0	0.0	0.0	0.0	0.0	0.0	0.0	0.0	14.0	0.0	0.0	0.0	0.0	0.0	0.0	0.0	0.0	0.0	0.0	41.0	28.0	21.0	0.0	0.0	5.0	0.0	0.0	0.0	0.0	0.0	0.0	0.0	28.0	41.0	17.0	0.0	0.0
2f7a54d41f7d01e67573df22a80dbb0e	0.0	0.0	0.0	0.0	0.0	0.0	0.0	0.0	0.0	0.0	0.0	17.0	0.0	0.0	0.0	0.0	0.0	0.0	0.0	0.0	0.0	0.0	19.0	22.0	18.0	0.0	0.0	23.0	0.0	0.0	20.0	0.0	0.0	0.0	0.0	25.0	0.0	0.0	0.0	11.0	0.0	0.0	0.0	11.0	0.0	0.0	0.0	22.0	0.0
a2029ce2c39593d1e607e9afc3eef5e1	0.0	0.0	0.0	0.0	0.0	0.0	0.0	0.0	0.0	0.0	0.0	0.0	0.0	0.0	0.0	0.0	0.0	6.0	0.0	0.0	0.0	0.0	0.0	0.0	90.0	11.0	21.0	10.0	0.0	0.0	0.0	0.0	0.0	0.0	0.0	0.0	0.0	0.0	0.0	40.0	0.0	0.0	0.0	11.0	0.0	0.0	0.0	0.0	0.0
c68e3bfdfb2659633b2bf14cd24fb422	0.0	0.0	0.0	0.0	0.0	0.0	0.0	0.0	0.0	0.0	0.0	0.0	0.0	0.0	0.0	0.0	0.0	0.0	0.0	0.0	0.0	0.0	0.0	0.0	0.0	0.0	0.0	0.0	0.0	0.0	0.0	0.0	0.0	0.0	0.0	0.0	450.0	0.0	0.0	0.0	0.0	0.0	0.0	0.0	0.0	0.0	0.0	0.0	0.0
b256952de889272b156f03a2be125fab	0.0	98.0	0.0	0.0	0.0	0.0	0.0	46.0	0.0	0.0	0.0	0.0	0.0	0.0	0.0	0.0	25.0	0.0	0.0	0.0	0.0	0.0	0.0	0.0	0.0	0.0	0.0	0.0	0.0	79.0	0.0	0.0	0.0	0.0	0.0	0.0	0.0	0.0	0.0	0.0	0.0	0.0	0.0	0.0	0.0	0.0	64.0	0.0	0.0
99e5a1f89bd0985c7232e7288b0bbb0c	0.0	41.0	0.0	0.0	0.0	0.0	0.0	0.0	0.0	0.0	0.0	0.0	0.0	0.0	0.0	0.0	0.0	0.0	18.0	7.0	0.0	13.0	0.0	0.0	0.0	0.0	0.0	0.0	0.0	31.0	0.0	29.0	39.0	0.0	0.0	0.0	0.0	0.0	0.0	0.0	0.0	0.0	26.0	0.0	16.0	23.0	0.0	23.0	0.0
8407bc312ec03cf8883ec1929fa4c5d3	0.0	0.0	0.0	0.0	0.0	0.0	0.0	0.0	0.0	0.0	0.0	0.0	0.0	0.0	0.0	0.0	0.0	42.0	0.0	0.0	0.0	0.0	0.0	0.0	0.0	0.0	0.0	0.0	0.0	0.0	0.0	0.0	0.0	0.0	0.0	0.0	324.0	0.0	0.0	0.0	0.0	0.0	0.0	0.0	0.0	0.0	0.0	0.0	0.0
43e2703da4799e73d1552863fd34b9bb	0.0	0.0	0.0	0.0	0.0	0.0	0.0	0.0	0.0	0.0	0.0	0.0	0.0	0.0	0.0	0.0	0.0	0.0	50.0	45.0	0.0	0.0	0.0	0.0	0.0	0.0	0.0	0.0	0.0	0.0	0.0	34.0	42.0	0.0	0.0	0.0	0.0	0.0	0.0	0.0	0.0	0.0	0.0	0.0	25.0	36.0	0.0	0.0	0.0
7c9f454292d4c13da1c45f58c47098d0	0.0	0.0	0.0	0.0	0.0	0.0	0.0	0.0	0.0	0.0	0.0	0.0	0.0	0.0	0.0	0.0	0.0	0.0	18.0	0.0	0.0	0.0	0.0	0.0	0.0	0.0	0.0	0.0	0.0	0.0	0.0	0.0	0.0	0.0	0.0	0.0	0.0	0.0	0.0	0.0	0.0	0.0	0.0	0.0	0.0	0.0	0.0	0.0	0.0
8cb0b33e40d90f7d0e56f10e56f43c53	0.0	0.0	0.0	0.0	0.0	0.0	0.0	0.0	0.0	0.0	0.0	0.0	0.0	0.0	0.0	0.0	0.0	0.0	31.0	42.0	0.0	0.0	0.0	0.0	0.0	0.0	0.0	0.0	0.0	0.0	0.0	49.0	31.0	0.0	0.0	0.0	0.0	0.0	0.0	0.0	0.0	0.0	0.0	0.0	58.0	42.0	0.0	0.0	0.0
8865ea1813313db3d0ba05f5d20b94e7	0.0	0.0	0.0	0.0	0.0	0.0	0.0	0.0	0.0	0.0	0.0	0.0	0.0	0.0	0.0	0.0	0.0	0.0	21.0	28.0	0.0	0.0	0.0	0.0	0.0	0.0	0.0	0.0	0.0	0.0	0.0	10.0	16.0	0.0	0.0	0.0	0.0	0.0	0.0	0.0	0.0	0.0	34.0	0.0	13.0	22.0	0.0	0.0	0.0
a63745d763fe0257c5355f73705adf73	0.0	0.0	0.0	0.0	0.0	0.0	0.0	0.0	0.0	0.0	0.0	0.0	0.0	0.0	0.0	0.0	0.0	0.0	0.0	0.0	0.0	0.0	0.0	0.0	0.0	0.0	115.0	0.0	0.0	0.0	0.0	0.0	0.0	0.0	0.0	0.0	48.0	0.0	0.0	0.0	0.0	0.0	0.0	0.0	0.0	0.0	0.0	0.0	0.0
6764f73585d62530651ccbf6cf8c3fe5	0.0	0.0	0.0	0.0	0.0	0.0	0.0	0.0	0.0	0.0	0.0	0.0	0.0	0.0	0.0	0.0	0.0	0.0	0.0	0.0	0.0	0.0	0.0	0.0	0.0	0.0	0.0	0.0	0.0	0.0	0.0	0.0	0.0	22.0	0.0	0.0	0.0	0.0	0.0	0.0	0.0	0.0	0.0	0.0	0.0	0.0	0.0	0.0	0.0
d3c75022dbc86c6df89a203261eb73b2	0.0	0.0	0.0	0.0	0.0	0.0	0.0	0.0	0.0	0.0	0.0	0.0	0.0	0.0	0.0	0.0	0.0	0.0	0.0	0.0	0.0	0.0	0.0	0.0	0.0	0.0	0.0	0.0	0.0	0.0	0.0	0.0	0.0	0.0	0.0	0.0	0.0	0.0	0.0	0.0	0.0	0.0	0.0	0.0	0.0	0.0	0.0	0.0	0.0
7b9a468802570a36895690fff629ecee	0.0	0.0	0.0	0.0	0.0	0.0	0.0	0.0	0.0	0.0	0.0	0.0	0.0	0.0	0.0	0.0	0.0	0.0	0.0	0.0	0.0	0.0	0.0	0.0	0.0	0.0	0.0	0.0	0.0	0.0	0.0	0.0	0.0	0.0	267.0	0.0	210.0	0.0	0.0	0.0	0.0	0.0	0.0	0.0	0.0	0.0	0.0	0.0	0.0
6fa5104c350ae73e60db3e6795f45503	0.0	0.0	0.0	0.0	0.0	0.0	0.0	0.0	0.0	0.0	0.0	0.0	0.0	0.0	0.0	0.0	0.0	0.0	0.0	0.0	20.0	0.0	0.0	0.0	0.0	0.0	0.0	0.0	0.0	0.0	0.0	0.0	0.0	55.0	0.0	0.0	0.0	0.0	0.0	0.0	0.0	0.0	0.0	0.0	0.0	0.0	0.0	0.0	76.0
8a319f2031debadb73f2bd35fb2dc81e	0.0	0.0	0.0	0.0	0.0	0.0	0.0	0.0	120.0	0.0	0.0	0.0	0.0	0.0	0.0	0.0	0.0	0.0	0.0	0.0	67.0	0.0	0.0	0.0	0.0	0.0	0.0	0.0	0.0	0.0	0.0	0.0	0.0	73.0	0.0	0.0	0.0	0.0	0.0	0.0	0.0	0.0	0.0	0.0	0.0	0.0	0.0	0.0	0.0
bd704202329f8ef0e1b2266e6861ca88	0.0	0.0	0.0	0.0	0.0	0.0	0.0	0.0	0.0	0.0	0.0	0.0	0.0	0.0	0.0	0.0	0.0	0.0	133.0	0.0	0.0	0.0	0.0	0.0	0.0	0.0	0.0	0.0	0.0	0.0	0.0	0.0	0.0	0.0	0.0	0.0	0.0	0.0	0.0	0.0	0.0	0.0	0.0	0.0	0.0	0.0	0.0	0.0	0.0
d3e4200682dd7d4ec88c791ce99de418	0.0	104.0	0.0	0.0	0.0	0.0	0.0	0.0	0.0	0.0	0.0	0.0	0.0	0.0	0.0	0.0	127.0	0.0	0.0	0.0	0.0	0.0	0.0	0.0	0.0	0.0	0.0	0.0	0.0	49.0	0.0	0.0	0.0	0.0	0.0	0.0	0.0	0.0	0.0	0.0	0.0	0.0	0.0	0.0	0.0	0.0	21.0	0.0	0.0
7594f38f59d8e84fb104aa1c0b78b56d	0.0	0.0	0.0	0.0	0.0	0.0	0.0	0.0	0.0	0.0	0.0	0.0	0.0	0.0	0.0	0.0	0.0	0.0	65.0	0.0	0.0	0.0	0.0	0.0	0.0	0.0	0.0	0.0	0.0	0.0	0.0	72.0	59.0	0.0	0.0	0.0	0.0	0.0	0.0	0.0	0.0	0.0	0.0	0.0	62.0	68.0	0.0	0.0	0.0
a6d838b17d34fefca74ca844fdbc8c59	0.0	0.0	0.0	0.0	0.0	0.0	0.0	0.0	0.0	0.0	0.0	0.0	0.0	0.0	13.0	0.0	0.0	0.0	0.0	0.0	0.0	0.0	0.0	0.0	0.0	0.0	0.0	113.0	0.0	0.0	0.0	0.0	0.0	0.0	0.0	0.0	0.0	0.0	85.0	0.0	0.0	0.0	0.0	0.0	0.0	0.0	0.0	0.0	0.0
f0f82f4f42dd6e4568f72afe67071293	0.0	0.0	0.0	0.0	0.0	0.0	0.0	0.0	0.0	0.0	0.0	0.0	0.0	0.0	0.0	0.0	0.0	156.0	0.0	0.0	0.0	0.0	0.0	0.0	0.0	0.0	0.0	0.0	0.0	0.0	0.0	0.0	0.0	0.0	67.0	0.0	63.0	0.0	0.0	0.0	0.0	0.0	0.0	0.0	0.0	0.0	0.0	0.0	0.0
a10603a4e83ecc0232d9def2a1ec368c	0.0	0.0	0.0	0.0	0.0	0.0	0.0	0.0	0.0	0.0	0.0	124.0	0.0	0.0	0.0	0.0	0.0	0.0	0.0	0.0	0.0	108.0	0.0	79.0	0.0	0.0	0.0	0.0	0.0	0.0	0.0	0.0	0.0	0.0	0.0	0.0	0.0	0.0	0.0	0.0	0.0	0.0	0.0	0.0	0.0	0.0	0.0	0.0	0.0
803e9dc8e8c4c4fd8c7e399c8eb89a5c	0.0	0.0	0.0	0.0	0.0	0.0	0.0	0.0	0.0	0.0	0.0	0.0	0.0	0.0	0.0	0.0	0.0	0.0	35.0	30.0	0.0	0.0	0.0	0.0	0.0	0.0	0.0	0.0	0.0	0.0	0.0	23.0	27.0	0.0	0.0	0.0	0.0	0.0	0.0	0.0	0.0	0.0	0.0	0.0	26.0	32.0	0.0	0.0	0.0
4449afe53228c1387cd54c4b1e4ed33b	0.0	0.0	0.0	0.0	0.0	0.0	0.0	0.0	0.0	0.0	0.0	0.0	0.0	0.0	0.0	0.0	0.0	0.0	0.0	0.0	0.0	0.0	0.0	0.0	0.0	0.0	0.0	0.0	0.0	0.0	0.0	0.0	0.0	0.0	371.0	0.0	96.0	0.0	0.0	0.0	0.0	0.0	0.0	0.0	0.0	0.0	0.0	0.0	0.0
3ece7d1ce7d4b0942ae7eba7f3cf1903	0.0	0.0	0.0	0.0	0.0	0.0	0.0	0.0	0.0	0.0	0.0	0.0	0.0	37.0	0.0	0.0	0.0	32.0	0.0	0.0	0.0	0.0	0.0	0.0	0.0	17.0	0.0	0.0	0.0	0.0	35.0	0.0	0.0	0.0	0.0	0.0	0.0	0.0	0.0	0.0	0.0	0.0	0.0	44.0	0.0	0.0	17.0	0.0	0.0
6f59f012689127a6ae40cdd12a948bcf	0.0	0.0	0.0	0.0	0.0	0.0	0.0	0.0	123.0	0.0	0.0	0.0	0.0	0.0	0.0	0.0	23.0	0.0	0.0	0.0	36.0	27.0	0.0	0.0	0.0	0.0	0.0	0.0	0.0	0.0	0.0	0.0	0.0	41.0	0.0	0.0	0.0	0.0	0.0	0.0	0.0	0.0	16.0	0.0	0.0	0.0	0.0	23.0	0.0
3679631e2f2a3285f3be035d8d7cfc9a	0.0	0.0	0.0	0.0	0.0	0.0	0.0	37.0	0.0	0.0	0.0	0.0	0.0	0.0	0.0	0.0	40.0	0.0	0.0	0.0	27.0	66.0	0.0	0.0	0.0	0.0	0.0	0.0	0.0	0.0	0.0	0.0	0.0	0.0	0.0	0.0	0.0	0.0	0.0	0.0	0.0	0.0	0.0	0.0	0.0	0.0	47.0	54.0	0.0
9a3af708aa2686e1d6115aeabbcf3cfd	0.0	0.0	0.0	0.0	0.0	0.0	0.0	0.0	0.0	0.0	0.0	0.0	0.0	0.0	0.0	0.0	0.0	0.0	29.0	0.0	0.0	0.0	0.0	0.0	0.0	0.0	0.0	0.0	0.0	0.0	0.0	48.0	0.0	0.0	0.0	0.0	0.0	0.0	0.0	0.0	0.0	0.0	0.0	0.0	40.0	23.0	0.0	0.0	0.0
8538a382a5e13c35187932b61abc532d	0.0	0.0	0.0	0.0	0.0	0.0	0.0	0.0	0.0	0.0	0.0	0.0	0.0	0.0	0.0	0.0	0.0	0.0	0.0	0.0	0.0	0.0	0.0	0.0	0.0	0.0	0.0	0.0	0.0	0.0	76.0	0.0	0.0	0.0	0.0	0.0	0.0	0.0	0.0	0.0	76.0	0.0	0.0	0.0	0.0	0.0	0.0	0.0	0.0
13df026429287ac25e3892dd1c4483b3	0.0	0.0	0.0	0.0	0.0	0.0	0.0	0.0	0.0	0.0	0.0	0.0	0.0	0.0	0.0	0.0	0.0	0.0	72.0	50.0	0.0	0.0	0.0	0.0	0.0	0.0	0.0	0.0	0.0	0.0	0.0	63.0	0.0	0.0	0.0	0.0	0.0	0.0	0.0	0.0	0.0	0.0	0.0	0.0	0.0	0.0	0.0	0.0	0.0
be895ad6e65cab41e301241496c1481d	0.0	0.0	0.0	0.0	0.0	0.0	0.0	0.0	0.0	0.0	0.0	0.0	173.0	0.0	0.0	0.0	0.0	0.0	0.0	0.0	0.0	0.0	0.0	0.0	0.0	0.0	0.0	0.0	0.0	0.0	0.0	0.0	0.0	0.0	0.0	0.0	87.0	0.0	0.0	0.0	0.0	0.0	0.0	0.0	0.0	0.0	0.0	0.0	0.0
1c2b8892a0d7f828d72808cd01cfd199	0.0	0.0	0.0	0.0	0.0	0.0	0.0	0.0	0.0	0.0	0.0	0.0	0.0	0.0	0.0	0.0	0.0	54.0	0.0	0.0	21.0	9.0	6.0	0.0	0.0	0.0	22.0	0.0	0.0	7.0	0.0	13.0	0.0	18.0	0.0	0.0	33.0	0.0	0.0	0.0	0.0	0.0	0.0	0.0	0.0	0.0	0.0	22.0	0.0
089d040449a6df816ff5de7f60ae862d	0.0	0.0	0.0	0.0	0.0	0.0	0.0	0.0	0.0	0.0	0.0	0.0	0.0	0.0	0.0	0.0	0.0	21.0	0.0	0.0	0.0	0.0	0.0	0.0	0.0	0.0	0.0	0.0	0.0	0.0	0.0	0.0	0.0	0.0	128.0	0.0	6.0	0.0	0.0	3.0	0.0	0.0	0.0	0.0	0.0	0.0	0.0	0.0	0.0
38e6590dd91eb0b5561b608de27426eb	0.0	0.0	460.0	0.0	0.0	0.0	0.0	0.0	0.0	0.0	0.0	0.0	0.0	0.0	0.0	0.0	0.0	0.0	0.0	0.0	0.0	0.0	0.0	0.0	0.0	0.0	0.0	0.0	0.0	0.0	0.0	0.0	0.0	0.0	0.0	0.0	0.0	0.0	0.0	0.0	0.0	0.0	0.0	0.0	0.0	0.0	0.0	0.0	0.0
740ba4dd0916629000f9ff0322b1a316	0.0	0.0	0.0	0.0	0.0	0.0	0.0	0.0	0.0	0.0	0.0	0.0	0.0	0.0	0.0	0.0	0.0	0.0	0.0	0.0	0.0	0.0	0.0	0.0	0.0	0.0	58.0	0.0	0.0	0.0	0.0	0.0	0.0	13.0	0.0	0.0	0.0	0.0	0.0	0.0	0.0	0.0	0.0	0.0	0.0	0.0	0.0	0.0	55.0
9864b339c7d0a8eda2f61251d4595f1a	0.0	0.0	0.0	0.0	0.0	0.0	0.0	0.0	0.0	0.0	0.0	53.0	0.0	0.0	0.0	0.0	0.0	0.0	0.0	0.0	0.0	0.0	0.0	74.0	0.0	0.0	0.0	0.0	0.0	0.0	0.0	0.0	0.0	0.0	0.0	0.0	0.0	0.0	40.0	0.0	0.0	0.0	0.0	0.0	0.0	0.0	0.0	0.0	0.0
9e3e6a1c58d9855cfe90dccf262ac1df	0.0	0.0	0.0	0.0	0.0	0.0	0.0	0.0	0.0	0.0	0.0	0.0	0.0	0.0	0.0	0.0	0.0	0.0	0.0	0.0	0.0	12.0	0.0	0.0	0.0	0.0	17.0	45.0	0.0	0.0	53.0	0.0	0.0	0.0	0.0	0.0	9.0	0.0	0.0	0.0	10.0	0.0	0.0	44.0	0.0	0.0	0.0	0.0	0.0
fd91568b2f67f861ab0edbf488dea33b	0.0	0.0	0.0	0.0	0.0	0.0	0.0	0.0	0.0	0.0	0.0	0.0	0.0	0.0	0.0	0.0	0.0	0.0	0.0	0.0	0.0	0.0	0.0	0.0	0.0	0.0	0.0	0.0	0.0	0.0	0.0	0.0	0.0	0.0	0.0	0.0	0.0	0.0	0.0	0.0	0.0	0.0	0.0	0.0	0.0	0.0	0.0	0.0	28.0
f8ba8f97a786e6c097809d401f521f51	0.0	0.0	0.0	0.0	0.0	0.0	0.0	0.0	0.0	0.0	0.0	0.0	0.0	0.0	0.0	0.0	0.0	0.0	0.0	0.0	0.0	0.0	0.0	0.0	0.0	0.0	0.0	0.0	0.0	0.0	0.0	0.0	0.0	0.0	0.0	0.0	0.0	0.0	0.0	0.0	0.0	0.0	0.0	0.0	0.0	0.0	0.0	0.0	0.0
04bda614501535862dc075997aa31ccd	0.0	0.0	0.0	0.0	0.0	0.0	0.0	0.0	46.0	0.0	0.0	18.0	0.0	0.0	0.0	0.0	0.0	0.0	0.0	0.0	44.0	151.0	0.0	0.0	0.0	0.0	0.0	0.0	0.0	0.0	0.0	0.0	0.0	0.0	0.0	0.0	0.0	0.0	0.0	0.0	0.0	0.0	0.0	0.0	0.0	0.0	0.0	41.0	0.0
b8ad21aa3920853ae96430ad555e216d	0.0	0.0	0.0	0.0	0.0	0.0	0.0	0.0	0.0	0.0	0.0	106.0	0.0	0.0	0.0	0.0	0.0	0.0	0.0	0.0	0.0	0.0	0.0	129.0	0.0	0.0	0.0	0.0	0.0	0.0	0.0	0.0	0.0	0.0	0.0	0.0	0.0	0.0	0.0	0.0	0.0	0.0	0.0	0.0	0.0	0.0	0.0	0.0	0.0
722d90b4d8cd75783d8f72dba7d98990	0.0	0.0	0.0	0.0	0.0	0.0	0.0	0.0	0.0	0.0	0.0	0.0	0.0	0.0	0.0	0.0	0.0	0.0	35.0	34.0	0.0	0.0	0.0	0.0	0.0	0.0	0.0	0.0	0.0	0.0	0.0	28.0	42.0	0.0	0.0	0.0	0.0	0.0	0.0	0.0	0.0	0.0	0.0	0.0	30.0	23.0	0.0	0.0	0.0
4e6488dfc93f2eefe477c4511d0e8a49	0.0	0.0	0.0	0.0	0.0	0.0	0.0	0.0	0.0	0.0	0.0	0.0	0.0	0.0	0.0	0.0	0.0	0.0	0.0	0.0	63.0	0.0	0.0	0.0	58.0	0.0	0.0	0.0	0.0	0.0	0.0	0.0	0.0	62.0	0.0	0.0	0.0	0.0	0.0	0.0	0.0	0.0	0.0	0.0	0.0	0.0	0.0	0.0	0.0
14eeb292b3164f692dfb88e79b5791b3	0.0	3.0	0.0	13.0	0.0	0.0	0.0	34.0	0.0	0.0	0.0	0.0	0.0	0.0	0.0	0.0	19.0	0.0	0.0	0.0	5.0	5.0	0.0	0.0	0.0	0.0	0.0	0.0	0.0	9.0	1.0	0.0	0.0	1.0	0.0	0.0	0.0	0.0	2.0	0.0	1.0	0.0	0.0	2.0	0.0	0.0	26.0	0.0	0.0
88f5f318c8c42662f58fbe678485cd75	0.0	0.0	0.0	0.0	0.0	0.0	0.0	0.0	0.0	0.0	0.0	0.0	0.0	0.0	0.0	0.0	0.0	0.0	51.0	21.0	0.0	0.0	0.0	0.0	0.0	0.0	0.0	22.0	0.0	0.0	0.0	37.0	25.0	0.0	0.0	0.0	0.0	0.0	0.0	0.0	0.0	0.0	0.0	0.0	31.0	31.0	0.0	0.0	0.0
40839b1d3d50c55fd3302f1a520b1984	0.0	0.0	0.0	0.0	0.0	0.0	0.0	0.0	0.0	0.0	0.0	0.0	0.0	0.0	0.0	0.0	0.0	0.0	0.0	0.0	0.0	0.0	0.0	0.0	0.0	0.0	0.0	0.0	0.0	0.0	0.0	0.0	0.0	0.0	0.0	0.0	0.0	0.0	0.0	0.0	0.0	0.0	0.0	0.0	0.0	0.0	0.0	0.0	0.0
5fbdb2a160ea3c9c2fe7f700110e5324	0.0	0.0	0.0	0.0	0.0	0.0	0.0	0.0	0.0	0.0	0.0	0.0	0.0	0.0	0.0	0.0	0.0	0.0	0.0	0.0	0.0	0.0	0.0	0.0	0.0	0.0	0.0	0.0	0.0	0.0	0.0	0.0	0.0	0.0	0.0	0.0	0.0	0.0	0.0	0.0	0.0	0.0	0.0	0.0	0.0	0.0	0.0	0.0	0.0
998b5109562b123ccca3188491475b8b	0.0	0.0	0.0	0.0	0.0	0.0	0.0	0.0	0.0	0.0	0.0	0.0	0.0	0.0	0.0	0.0	0.0	26.0	0.0	0.0	0.0	0.0	0.0	0.0	0.0	0.0	0.0	0.0	0.0	0.0	0.0	0.0	0.0	0.0	177.0	0.0	247.0	0.0	0.0	0.0	0.0	0.0	0.0	0.0	0.0	0.0	0.0	0.0	0.0
1f271e5d62274d5cc10bb45da75966c6	0.0	0.0	0.0	0.0	0.0	0.0	0.0	0.0	0.0	0.0	0.0	0.0	0.0	0.0	34.0	0.0	0.0	22.0	0.0	0.0	0.0	0.0	0.0	0.0	9.0	41.0	0.0	63.0	0.0	0.0	0.0	0.0	0.0	0.0	0.0	0.0	0.0	0.0	0.0	0.0	0.0	0.0	0.0	11.0	0.0	0.0	0.0	0.0	0.0
ad75d202947d756b445397157513435f	0.0	0.0	0.0	0.0	0.0	0.0	0.0	0.0	0.0	0.0	0.0	0.0	0.0	0.0	0.0	0.0	0.0	0.0	0.0	0.0	0.0	0.0	0.0	0.0	0.0	0.0	0.0	0.0	0.0	0.0	0.0	0.0	0.0	0.0	0.0	0.0	0.0	0.0	0.0	0.0	0.0	0.0	0.0	0.0	0.0	0.0	0.0	0.0	0.0
65d43491988bfe557da4d86a5ba25dae	0.0	0.0	0.0	0.0	341.0	0.0	0.0	0.0	0.0	0.0	0.0	0.0	0.0	0.0	0.0	0.0	0.0	0.0	0.0	0.0	0.0	0.0	0.0	0.0	0.0	0.0	0.0	0.0	0.0	0.0	13.0	0.0	0.0	0.0	0.0	0.0	0.0	0.0	0.0	0.0	0.0	0.0	0.0	0.0	0.0	0.0	0.0	0.0	0.0
148b7c99ae243aebd1f5840c4574989d	0.0	0.0	0.0	0.0	0.0	0.0	0.0	0.0	0.0	0.0	0.0	0.0	0.0	0.0	0.0	0.0	0.0	0.0	0.0	0.0	0.0	0.0	0.0	0.0	0.0	0.0	186.0	0.0	0.0	0.0	0.0	0.0	0.0	0.0	0.0	0.0	0.0	0.0	0.0	0.0	0.0	0.0	0.0	0.0	0.0	0.0	0.0	0.0	0.0
d46046f44ab66ec0fc343c67274fda09	0.0	0.0	0.0	0.0	0.0	0.0	0.0	0.0	0.0	0.0	0.0	0.0	0.0	0.0	0.0	0.0	0.0	0.0	30.0	41.0	0.0	0.0	0.0	0.0	0.0	0.0	0.0	0.0	0.0	0.0	0.0	42.0	30.0	0.0	0.0	0.0	0.0	0.0	0.0	0.0	0.0	0.0	0.0	0.0	38.0	36.0	0.0	0.0	0.0
8012da7c810e58147175f741af2a78d2	0.0	0.0	0.0	0.0	0.0	0.0	0.0	0.0	0.0	0.0	0.0	0.0	90.0	0.0	0.0	0.0	0.0	0.0	0.0	0.0	0.0	0.0	0.0	0.0	0.0	0.0	0.0	0.0	0.0	0.0	0.0	0.0	0.0	0.0	0.0	0.0	0.0	0.0	0.0	0.0	0.0	0.0	0.0	0.0	0.0	0.0	0.0	172.0	0.0
0827399539fe2cb37fe3878086cef65a	0.0	0.0	0.0	0.0	0.0	0.0	0.0	0.0	0.0	0.0	0.0	0.0	0.0	0.0	0.0	0.0	0.0	0.0	43.0	39.0	0.0	0.0	0.0	0.0	0.0	0.0	0.0	0.0	0.0	0.0	0.0	23.0	0.0	0.0	0.0	0.0	0.0	0.0	0.0	0.0	0.0	0.0	0.0	0.0	42.0	50.0	0.0	0.0	0.0
5c2392591fbe650b20394fc09e9ca90c	0.0	0.0	0.0	0.0	0.0	0.0	0.0	0.0	0.0	0.0	0.0	0.0	0.0	0.0	0.0	0.0	0.0	0.0	0.0	0.0	0.0	0.0	0.0	0.0	0.0	0.0	110.0	0.0	0.0	0.0	0.0	0.0	0.0	0.0	0.0	0.0	0.0	0.0	0.0	0.0	0.0	0.0	0.0	0.0	0.0	0.0	0.0	0.0	0.0
e72f92e8de7165d23a81dbec02f9d423	0.0	0.0	0.0	0.0	0.0	0.0	0.0	0.0	53.0	0.0	0.0	22.0	0.0	0.0	0.0	0.0	0.0	0.0	0.0	0.0	13.0	5.0	0.0	16.0	4.0	4.0	0.0	12.0	0.0	0.0	17.0	0.0	0.0	9.0	0.0	0.0	0.0	0.0	0.0	0.0	0.0	0.0	0.0	11.0	0.0	0.0	0.0	6.0	0.0
3b78826db767f8ba1082303ef49d4a39	0.0	0.0	0.0	0.0	0.0	0.0	0.0	0.0	0.0	0.0	54.0	0.0	0.0	0.0	0.0	0.0	0.0	0.0	0.0	0.0	0.0	0.0	94.0	0.0	0.0	0.0	0.0	0.0	0.0	0.0	0.0	0.0	0.0	0.0	0.0	64.0	0.0	0.0	0.0	0.0	0.0	0.0	0.0	0.0	0.0	0.0	0.0	0.0	0.0
715ed60e859700522eb8ce8e0b100611	0.0	0.0	0.0	0.0	0.0	0.0	0.0	0.0	0.0	0.0	0.0	0.0	0.0	0.0	0.0	0.0	0.0	0.0	104.0	72.0	0.0	0.0	0.0	0.0	0.0	0.0	0.0	0.0	0.0	0.0	0.0	0.0	0.0	0.0	0.0	0.0	0.0	0.0	0.0	0.0	0.0	0.0	0.0	0.0	0.0	0.0	0.0	0.0	0.0
2a525a44d1ea667fc2c68133818849ee	0.0	0.0	0.0	0.0	0.0	0.0	0.0	0.0	0.0	0.0	0.0	0.0	0.0	0.0	0.0	0.0	0.0	0.0	0.0	0.0	0.0	0.0	0.0	0.0	0.0	0.0	0.0	0.0	0.0	0.0	0.0	0.0	0.0	0.0	0.0	0.0	0.0	0.0	0.0	0.0	0.0	0.0	0.0	0.0	0.0	0.0	0.0	0.0	69.0
feae5770637a1abcff5787cd1265e46b	0.0	0.0	0.0	0.0	0.0	0.0	0.0	0.0	0.0	0.0	0.0	0.0	0.0	0.0	0.0	0.0	0.0	0.0	0.0	0.0	0.0	0.0	0.0	0.0	0.0	0.0	0.0	0.0	0.0	0.0	0.0	0.0	0.0	0.0	0.0	0.0	0.0	0.0	0.0	0.0	0.0	0.0	0.0	0.0	0.0	0.0	0.0	0.0	0.0
ad300be1f55331a5d564c0d34ff2ab76	0.0	0.0	0.0	0.0	0.0	0.0	0.0	0.0	0.0	0.0	0.0	0.0	0.0	0.0	0.0	0.0	0.0	0.0	49.0	22.0	0.0	0.0	0.0	0.0	0.0	0.0	0.0	0.0	0.0	0.0	0.0	32.0	28.0	0.0	0.0	0.0	0.0	0.0	0.0	0.0	0.0	0.0	0.0	0.0	25.0	23.0	0.0	0.0	0.0
34aa6c5419744d81f8075eade565b9ea	0.0	0.0	0.0	0.0	0.0	0.0	0.0	0.0	0.0	0.0	0.0	0.0	0.0	8.0	0.0	0.0	0.0	0.0	0.0	0.0	29.0	0.0	0.0	0.0	0.0	0.0	0.0	27.0	0.0	0.0	59.0	0.0	0.0	31.0	0.0	0.0	0.0	0.0	0.0	0.0	22.0	0.0	0.0	87.0	0.0	0.0	0.0	0.0	0.0
334d1dad1b519a9ef85b24234747012b	0.0	0.0	0.0	0.0	0.0	0.0	0.0	0.0	0.0	0.0	0.0	0.0	0.0	0.0	0.0	0.0	0.0	0.0	0.0	0.0	0.0	0.0	0.0	0.0	0.0	0.0	18.0	0.0	0.0	0.0	0.0	0.0	0.0	0.0	0.0	0.0	0.0	0.0	0.0	0.0	0.0	0.0	0.0	0.0	0.0	0.0	0.0	0.0	0.0
23d2311e0bad97ba4f0f594a781a47fa	0.0	0.0	0.0	0.0	0.0	0.0	0.0	0.0	0.0	0.0	0.0	0.0	0.0	0.0	0.0	0.0	0.0	0.0	40.0	25.0	0.0	0.0	0.0	0.0	0.0	0.0	0.0	0.0	0.0	0.0	0.0	66.0	21.0	0.0	0.0	0.0	0.0	0.0	0.0	0.0	0.0	0.0	0.0	0.0	27.0	28.0	0.0	0.0	0.0
90aca794c7e30b8a77e87f13ffc9a5cc	0.0	49.0	0.0	0.0	0.0	0.0	0.0	0.0	0.0	0.0	0.0	0.0	0.0	0.0	0.0	0.0	0.0	0.0	0.0	0.0	0.0	0.0	0.0	0.0	0.0	0.0	0.0	0.0	0.0	0.0	0.0	0.0	0.0	0.0	0.0	0.0	0.0	0.0	0.0	0.0	0.0	0.0	43.0	0.0	0.0	0.0	0.0	0.0	0.0
9ac3bb1d7dedb08a012692a6f536b5af	0.0	0.0	0.0	0.0	0.0	0.0	0.0	0.0	0.0	0.0	0.0	0.0	0.0	0.0	0.0	0.0	0.0	99.0	0.0	0.0	0.0	0.0	0.0	0.0	0.0	0.0	160.0	0.0	0.0	0.0	0.0	0.0	0.0	35.0	0.0	0.0	0.0	0.0	0.0	0.0	0.0	0.0	0.0	0.0	0.0	0.0	0.0	0.0	0.0
e8536f7a85a533edf9ac0bf06def9a76	0.0	0.0	0.0	0.0	0.0	0.0	0.0	0.0	0.0	0.0	0.0	0.0	0.0	0.0	0.0	0.0	0.0	0.0	30.0	49.0	0.0	0.0	0.0	0.0	0.0	0.0	0.0	0.0	0.0	0.0	0.0	28.0	48.0	0.0	0.0	0.0	0.0	0.0	0.0	0.0	0.0	0.0	0.0	0.0	24.0	0.0	0.0	0.0	0.0
d1e7069c930bb4790713681f06f84cf0	0.0	0.0	0.0	0.0	0.0	0.0	0.0	0.0	73.0	0.0	0.0	0.0	0.0	0.0	0.0	0.0	0.0	219.0	0.0	0.0	52.0	0.0	0.0	0.0	0.0	0.0	0.0	0.0	0.0	0.0	0.0	0.0	0.0	80.0	0.0	0.0	0.0	0.0	0.0	0.0	0.0	0.0	0.0	0.0	0.0	0.0	0.0	0.0	0.0
089019c9745b56c35ffbaea26d6b1806	0.0	0.0	0.0	0.0	0.0	0.0	0.0	0.0	0.0	0.0	0.0	0.0	0.0	0.0	0.0	0.0	0.0	0.0	0.0	0.0	0.0	0.0	0.0	0.0	0.0	0.0	0.0	0.0	0.0	83.0	0.0	0.0	0.0	0.0	0.0	0.0	0.0	0.0	0.0	0.0	0.0	0.0	0.0	0.0	0.0	0.0	0.0	0.0	0.0
c6c45d2439b901ae81b3d3857551464a	0.0	0.0	0.0	0.0	0.0	0.0	0.0	0.0	0.0	0.0	0.0	0.0	0.0	0.0	0.0	0.0	0.0	67.0	0.0	0.0	0.0	0.0	0.0	0.0	0.0	0.0	0.0	0.0	0.0	0.0	0.0	0.0	0.0	0.0	139.0	0.0	227.0	0.0	0.0	0.0	0.0	0.0	0.0	0.0	0.0	0.0	0.0	0.0	0.0
ca370e727ff21bdf404779023117d286	0.0	0.0	0.0	0.0	0.0	0.0	0.0	0.0	0.0	0.0	0.0	0.0	0.0	0.0	0.0	0.0	0.0	0.0	0.0	0.0	0.0	0.0	0.0	0.0	0.0	0.0	0.0	0.0	0.0	0.0	0.0	0.0	0.0	0.0	42.0	0.0	0.0	0.0	0.0	0.0	0.0	0.0	0.0	0.0	0.0	0.0	0.0	0.0	0.0
ca8743ed82235767ff72833de0d48a40	0.0	0.0	0.0	0.0	0.0	0.0	0.0	0.0	0.0	0.0	0.0	0.0	0.0	0.0	0.0	0.0	0.0	0.0	0.0	0.0	0.0	0.0	0.0	0.0	0.0	0.0	0.0	0.0	0.0	0.0	0.0	0.0	0.0	0.0	0.0	0.0	0.0	0.0	0.0	0.0	0.0	0.0	42.0	0.0	0.0	0.0	0.0	0.0	0.0
fa5c4dc74fef86bc31aa31b105c798a8	0.0	0.0	0.0	0.0	0.0	0.0	0.0	0.0	0.0	0.0	0.0	0.0	0.0	0.0	0.0	0.0	0.0	0.0	0.0	0.0	0.0	0.0	0.0	0.0	0.0	0.0	0.0	0.0	0.0	0.0	0.0	0.0	0.0	0.0	0.0	0.0	0.0	0.0	0.0	0.0	0.0	0.0	0.0	0.0	0.0	0.0	0.0	0.0	0.0
2c070f4880cc78c48ec292dd9c89b597	0.0	0.0	0.0	0.0	0.0	0.0	0.0	0.0	0.0	0.0	0.0	27.0	0.0	0.0	0.0	0.0	0.0	0.0	0.0	0.0	0.0	0.0	0.0	0.0	0.0	0.0	218.0	0.0	0.0	0.0	0.0	0.0	0.0	0.0	0.0	0.0	0.0	0.0	0.0	0.0	0.0	0.0	0.0	0.0	0.0	0.0	0.0	0.0	0.0
9734944beb738cd07638c6c9e62255b4	0.0	0.0	0.0	0.0	0.0	0.0	0.0	0.0	0.0	0.0	0.0	0.0	0.0	0.0	0.0	0.0	0.0	0.0	40.0	36.0	0.0	0.0	0.0	0.0	0.0	0.0	0.0	0.0	0.0	0.0	0.0	36.0	38.0	0.0	0.0	0.0	0.0	0.0	0.0	0.0	0.0	0.0	0.0	0.0	39.0	0.0	0.0	0.0	0.0
02302e176d74b8b7d3342ea21dda7e5c	0.0	0.0	0.0	0.0	0.0	0.0	0.0	0.0	0.0	0.0	0.0	0.0	0.0	0.0	0.0	0.0	0.0	0.0	27.0	31.0	0.0	0.0	0.0	0.0	0.0	0.0	0.0	0.0	0.0	0.0	0.0	32.0	35.0	0.0	0.0	0.0	10.0	0.0	0.0	0.0	0.0	0.0	0.0	0.0	15.0	31.0	0.0	0.0	0.0
ce476c309b8bc79d1e9fc83b9d4acee6	0.0	0.0	0.0	155.0	0.0	0.0	0.0	0.0	0.0	0.0	0.0	0.0	0.0	0.0	58.0	0.0	0.0	18.0	0.0	0.0	0.0	0.0	0.0	0.0	0.0	0.0	0.0	0.0	0.0	0.0	32.0	0.0	0.0	0.0	0.0	0.0	0.0	0.0	0.0	0.0	0.0	0.0	0.0	30.0	0.0	0.0	0.0	0.0	0.0
b449f5066387be07ee577a95585d45ca	0.0	0.0	0.0	0.0	0.0	0.0	0.0	0.0	0.0	0.0	0.0	0.0	0.0	0.0	0.0	0.0	0.0	232.0	0.0	0.0	0.0	0.0	0.0	0.0	0.0	0.0	0.0	0.0	0.0	0.0	0.0	0.0	0.0	0.0	0.0	0.0	150.0	0.0	0.0	0.0	0.0	0.0	0.0	0.0	0.0	0.0	0.0	0.0	0.0
977c89e6a170bf28fa21764aa3f6d5df	0.0	0.0	0.0	0.0	0.0	0.0	0.0	0.0	0.0	0.0	0.0	0.0	0.0	0.0	0.0	0.0	0.0	25.0	0.0	0.0	0.0	0.0	0.0	0.0	0.0	0.0	0.0	0.0	0.0	0.0	0.0	0.0	0.0	0.0	35.0	0.0	327.0	0.0	0.0	0.0	0.0	0.0	0.0	0.0	0.0	0.0	0.0	0.0	0.0
cd595c4d4718f235de7afa8a4fb1d827	0.0	0.0	0.0	0.0	0.0	0.0	0.0	0.0	18.0	0.0	0.0	0.0	0.0	0.0	0.0	0.0	0.0	0.0	0.0	0.0	0.0	0.0	0.0	0.0	0.0	0.0	0.0	0.0	0.0	0.0	0.0	0.0	42.0	0.0	0.0	0.0	0.0	0.0	0.0	0.0	0.0	0.0	0.0	0.0	0.0	0.0	0.0	0.0	0.0
bb503d3199a1c1954772cb7ff61f00f6	0.0	0.0	0.0	0.0	0.0	0.0	0.0	0.0	0.0	0.0	13.0	0.0	0.0	0.0	0.0	0.0	0.0	0.0	0.0	0.0	18.0	80.0	52.0	0.0	0.0	0.0	0.0	0.0	0.0	0.0	0.0	0.0	0.0	0.0	0.0	28.0	0.0	0.0	10.0	0.0	0.0	0.0	53.0	0.0	0.0	0.0	0.0	0.0	0.0
b232ac13d7342a28beee14b435c98358	0.0	0.0	0.0	0.0	0.0	0.0	0.0	0.0	0.0	0.0	0.0	0.0	0.0	0.0	0.0	0.0	0.0	0.0	51.0	24.0	0.0	0.0	0.0	0.0	0.0	0.0	0.0	0.0	0.0	0.0	0.0	45.0	0.0	0.0	0.0	0.0	0.0	0.0	0.0	0.0	0.0	0.0	0.0	0.0	23.0	48.0	0.0	0.0	0.0
6e1ab9e421a74aaefaf22155a1fcd4f1	0.0	0.0	0.0	0.0	0.0	0.0	0.0	0.0	0.0	0.0	0.0	0.0	0.0	0.0	0.0	0.0	0.0	0.0	0.0	0.0	0.0	0.0	6.0	0.0	12.0	0.0	0.0	15.0	0.0	0.0	0.0	0.0	0.0	0.0	0.0	19.0	0.0	0.0	10.0	0.0	21.0	0.0	0.0	0.0	0.0	0.0	0.0	0.0	0.0
fbf12440b43a76ef526640bdb9592893	0.0	0.0	0.0	0.0	0.0	0.0	0.0	0.0	0.0	0.0	0.0	0.0	0.0	0.0	0.0	0.0	0.0	0.0	0.0	0.0	0.0	0.0	0.0	0.0	0.0	0.0	13.0	0.0	0.0	13.0	0.0	0.0	0.0	0.0	0.0	0.0	0.0	0.0	0.0	0.0	0.0	0.0	0.0	0.0	0.0	0.0	0.0	0.0	83.0
9b911dc397ebbe024ec3d050c9c15d93	0.0	0.0	0.0	0.0	0.0	0.0	0.0	0.0	0.0	0.0	0.0	0.0	0.0	0.0	0.0	0.0	0.0	0.0	0.0	0.0	0.0	0.0	0.0	0.0	0.0	31.0	0.0	0.0	0.0	0.0	0.0	0.0	0.0	62.0	0.0	0.0	0.0	0.0	0.0	0.0	0.0	0.0	0.0	0.0	0.0	0.0	37.0	76.0	0.0
8ec2fd83197ab2b4e48dc2cf40e84149	0.0	0.0	0.0	0.0	0.0	0.0	0.0	0.0	0.0	0.0	0.0	0.0	0.0	0.0	0.0	0.0	0.0	0.0	0.0	0.0	0.0	0.0	0.0	0.0	0.0	0.0	144.0	0.0	0.0	0.0	0.0	0.0	0.0	0.0	0.0	0.0	0.0	0.0	0.0	0.0	0.0	0.0	0.0	0.0	0.0	0.0	0.0	0.0	0.0
830d1fd4672ba82fc4951655aa99b60f	0.0	0.0	0.0	0.0	0.0	0.0	0.0	0.0	0.0	0.0	0.0	0.0	0.0	0.0	0.0	0.0	0.0	0.0	0.0	0.0	0.0	0.0	0.0	0.0	0.0	0.0	0.0	0.0	0.0	0.0	0.0	0.0	0.0	0.0	0.0	0.0	0.0	0.0	0.0	0.0	0.0	0.0	0.0	0.0	0.0	0.0	0.0	0.0	0.0
477d4d64c79da31871845820ea43881f	0.0	0.0	0.0	0.0	0.0	0.0	0.0	0.0	0.0	0.0	0.0	0.0	0.0	0.0	0.0	0.0	0.0	0.0	37.0	32.0	0.0	0.0	0.0	0.0	0.0	0.0	0.0	0.0	0.0	0.0	0.0	33.0	20.0	0.0	0.0	0.0	0.0	0.0	0.0	0.0	0.0	0.0	0.0	0.0	17.0	28.0	0.0	0.0	0.0
0e7ef65099d959cd2aa8e27ab7872c4d	0.0	0.0	0.0	0.0	0.0	0.0	0.0	0.0	0.0	0.0	0.0	0.0	0.0	0.0	0.0	0.0	0.0	0.0	0.0	0.0	0.0	0.0	0.0	0.0	0.0	0.0	0.0	0.0	0.0	0.0	0.0	0.0	0.0	0.0	0.0	0.0	0.0	0.0	0.0	0.0	0.0	0.0	0.0	0.0	0.0	0.0	0.0	0.0	21.0
c18423578bc01b00706b60cd784c3425	0.0	0.0	0.0	0.0	0.0	0.0	0.0	0.0	0.0	0.0	0.0	0.0	0.0	0.0	0.0	0.0	0.0	0.0	0.0	0.0	0.0	0.0	0.0	0.0	0.0	0.0	0.0	0.0	0.0	0.0	0.0	0.0	0.0	0.0	0.0	0.0	0.0	0.0	0.0	0.0	0.0	0.0	0.0	0.0	0.0	0.0	0.0	0.0	0.0
32f5ea2fe62977464afbb999b65e93d5	0.0	0.0	0.0	0.0	0.0	0.0	0.0	0.0	162.0	0.0	0.0	0.0	0.0	0.0	0.0	0.0	0.0	0.0	0.0	0.0	0.0	0.0	0.0	0.0	0.0	0.0	0.0	0.0	0.0	0.0	0.0	0.0	0.0	0.0	0.0	0.0	0.0	0.0	0.0	0.0	0.0	0.0	0.0	0.0	0.0	0.0	0.0	0.0	0.0
f5cb58f5143fec655c2e6449846bba4a	0.0	0.0	0.0	0.0	0.0	0.0	0.0	0.0	0.0	0.0	0.0	0.0	0.0	0.0	0.0	0.0	0.0	0.0	0.0	0.0	0.0	52.0	0.0	0.0	0.0	0.0	0.0	0.0	0.0	0.0	9.0	0.0	0.0	0.0	0.0	0.0	0.0	0.0	0.0	0.0	0.0	0.0	0.0	0.0	0.0	0.0	0.0	95.0	0.0
7d539797e20c47c901d68ba294cd2089	0.0	0.0	0.0	0.0	0.0	0.0	0.0	0.0	0.0	0.0	0.0	0.0	0.0	0.0	0.0	0.0	0.0	0.0	0.0	0.0	0.0	0.0	0.0	0.0	0.0	0.0	0.0	0.0	0.0	0.0	0.0	0.0	0.0	0.0	279.0	0.0	142.0	0.0	0.0	0.0	0.0	0.0	0.0	0.0	0.0	0.0	0.0	0.0	0.0
97b802aebea65d5442aee460e98ff942	0.0	0.0	0.0	0.0	0.0	0.0	0.0	0.0	0.0	0.0	0.0	0.0	0.0	0.0	0.0	0.0	0.0	0.0	47.0	31.0	0.0	0.0	0.0	0.0	0.0	0.0	0.0	0.0	0.0	0.0	0.0	37.0	25.0	0.0	0.0	0.0	0.0	0.0	0.0	0.0	0.0	0.0	0.0	0.0	37.0	18.0	0.0	0.0	0.0
ce1344551a6e05e0b213f1698e8f80ac	0.0	0.0	0.0	0.0	0.0	0.0	0.0	0.0	0.0	0.0	0.0	0.0	0.0	0.0	0.0	0.0	0.0	67.0	0.0	0.0	0.0	0.0	0.0	0.0	0.0	0.0	0.0	0.0	0.0	0.0	0.0	0.0	0.0	0.0	0.0	0.0	65.0	0.0	0.0	0.0	0.0	0.0	0.0	0.0	0.0	0.0	0.0	0.0	0.0
70958f929499a0204b0f4f6051dd5072	0.0	0.0	0.0	0.0	0.0	0.0	0.0	0.0	0.0	0.0	0.0	0.0	0.0	0.0	0.0	0.0	0.0	0.0	57.0	0.0	0.0	0.0	0.0	0.0	0.0	0.0	0.0	0.0	0.0	0.0	0.0	44.0	0.0	0.0	0.0	0.0	0.0	0.0	0.0	0.0	0.0	0.0	0.0	0.0	0.0	41.0	0.0	0.0	0.0
1a27dee5fc97de70a4fdebab00ee5d7d	0.0	0.0	0.0	0.0	0.0	0.0	0.0	0.0	0.0	0.0	0.0	0.0	0.0	0.0	0.0	0.0	0.0	0.0	0.0	0.0	0.0	0.0	0.0	0.0	0.0	0.0	14.0	0.0	0.0	0.0	0.0	0.0	0.0	0.0	0.0	0.0	0.0	0.0	0.0	0.0	0.0	0.0	0.0	0.0	0.0	0.0	0.0	0.0	0.0
6c97e8ef8111a95d1a19517807aeef52	0.0	0.0	0.0	0.0	0.0	0.0	0.0	0.0	0.0	0.0	0.0	0.0	0.0	0.0	0.0	0.0	0.0	0.0	0.0	0.0	0.0	0.0	0.0	0.0	0.0	0.0	0.0	0.0	0.0	0.0	0.0	0.0	0.0	0.0	0.0	0.0	0.0	0.0	0.0	0.0	0.0	0.0	0.0	0.0	0.0	0.0	0.0	0.0	257.0
585acbab6a2210c0f4feb3a5180a89a3	0.0	0.0	0.0	0.0	0.0	0.0	0.0	0.0	0.0	0.0	0.0	0.0	0.0	0.0	0.0	0.0	0.0	0.0	0.0	0.0	0.0	0.0	0.0	0.0	0.0	0.0	0.0	0.0	0.0	0.0	0.0	0.0	0.0	0.0	0.0	0.0	0.0	0.0	0.0	0.0	0.0	0.0	0.0	0.0	0.0	0.0	0.0	0.0	0.0
bcd53bcc70b51bb73378601e6fdba3bc	0.0	27.0	0.0	0.0	0.0	0.0	0.0	23.0	0.0	0.0	0.0	0.0	0.0	0.0	0.0	0.0	0.0	0.0	0.0	0.0	22.0	20.0	0.0	0.0	0.0	0.0	0.0	0.0	0.0	0.0	0.0	0.0	8.0	0.0	0.0	0.0	0.0	0.0	0.0	0.0	0.0	0.0	21.0	0.0	0.0	0.0	0.0	17.0	0.0
7b5c0da8d1acf169bc6f6a25212a06af	0.0	0.0	0.0	0.0	0.0	0.0	0.0	0.0	0.0	0.0	0.0	0.0	0.0	0.0	0.0	0.0	0.0	0.0	24.0	42.0	0.0	0.0	0.0	0.0	0.0	0.0	0.0	0.0	0.0	0.0	0.0	44.0	27.0	0.0	0.0	0.0	0.0	0.0	0.0	0.0	0.0	0.0	0.0	0.0	37.0	28.0	0.0	0.0	0.0
7ef42eae1fac0ec2f10240a72582086b	0.0	0.0	0.0	0.0	0.0	0.0	0.0	0.0	0.0	0.0	32.0	0.0	0.0	35.0	0.0	0.0	0.0	0.0	0.0	0.0	0.0	0.0	139.0	0.0	0.0	0.0	0.0	0.0	0.0	0.0	0.0	0.0	0.0	0.0	0.0	0.0	0.0	0.0	0.0	0.0	0.0	0.0	0.0	0.0	0.0	0.0	0.0	0.0	0.0
4811e6b802950e0d10c957ff1e391da2	0.0	0.0	0.0	0.0	0.0	0.0	0.0	0.0	0.0	0.0	0.0	0.0	0.0	47.0	0.0	0.0	0.0	8.0	0.0	0.0	0.0	0.0	0.0	0.0	0.0	0.0	0.0	28.0	0.0	0.0	49.0	0.0	0.0	0.0	0.0	0.0	0.0	0.0	0.0	0.0	0.0	0.0	0.0	22.0	0.0	0.0	0.0	0.0	0.0
3572feedb38064002840191fb483fc9b	0.0	0.0	0.0	0.0	0.0	0.0	0.0	0.0	0.0	0.0	0.0	0.0	0.0	0.0	0.0	0.0	0.0	72.0	0.0	0.0	0.0	0.0	0.0	0.0	0.0	0.0	0.0	0.0	0.0	0.0	0.0	0.0	0.0	0.0	100.0	0.0	239.0	0.0	0.0	0.0	0.0	0.0	0.0	0.0	0.0	0.0	0.0	0.0	0.0
965262ac6958f858ecd36c349c276af4	0.0	0.0	0.0	0.0	0.0	0.0	0.0	0.0	0.0	0.0	0.0	0.0	0.0	0.0	0.0	0.0	0.0	0.0	0.0	0.0	0.0	0.0	0.0	0.0	0.0	0.0	24.0	0.0	0.0	0.0	0.0	0.0	0.0	0.0	0.0	0.0	0.0	0.0	0.0	0.0	0.0	0.0	0.0	0.0	0.0	0.0	0.0	0.0	77.0
f44989ea51222ca79392fce8529b92f1	0.0	0.0	0.0	0.0	0.0	0.0	0.0	0.0	0.0	0.0	22.0	8.0	0.0	0.0	0.0	0.0	0.0	0.0	0.0	0.0	0.0	0.0	18.0	8.0	0.0	0.0	0.0	0.0	0.0	0.0	0.0	0.0	0.0	0.0	0.0	165.0	0.0	0.0	0.0	0.0	0.0	0.0	0.0	0.0	0.0	0.0	0.0	0.0	0.0
e74a13b1f376400dc0ebe21640a12f58	0.0	0.0	0.0	0.0	0.0	0.0	0.0	0.0	0.0	0.0	0.0	0.0	0.0	0.0	0.0	0.0	0.0	0.0	0.0	0.0	0.0	0.0	0.0	0.0	0.0	0.0	75.0	0.0	0.0	0.0	0.0	0.0	0.0	0.0	0.0	0.0	0.0	0.0	0.0	0.0	0.0	0.0	0.0	0.0	0.0	0.0	0.0	0.0	13.0
73c323e7e21d0d9ed9b46ae593c1823e	0.0	0.0	0.0	0.0	0.0	0.0	0.0	0.0	0.0	0.0	0.0	0.0	0.0	0.0	0.0	0.0	0.0	0.0	0.0	0.0	0.0	0.0	0.0	0.0	0.0	0.0	0.0	0.0	0.0	0.0	0.0	0.0	0.0	48.0	0.0	0.0	308.0	0.0	0.0	0.0	0.0	0.0	0.0	0.0	0.0	0.0	0.0	0.0	0.0
6ef0ba7972a3d850ab53b4cff1ecc30a	0.0	0.0	0.0	0.0	0.0	0.0	0.0	0.0	0.0	0.0	0.0	0.0	0.0	0.0	0.0	0.0	0.0	0.0	42.0	22.0	0.0	0.0	0.0	0.0	0.0	0.0	0.0	0.0	0.0	0.0	0.0	60.0	18.0	0.0	0.0	0.0	0.0	0.0	0.0	0.0	0.0	0.0	0.0	0.0	41.0	27.0	0.0	0.0	0.0
7bb74f22aed5d0c2283c0a9fa1a44b0d	0.0	0.0	0.0	0.0	0.0	0.0	0.0	0.0	0.0	0.0	0.0	0.0	0.0	0.0	24.0	0.0	0.0	32.0	0.0	0.0	0.0	4.0	0.0	0.0	0.0	0.0	0.0	13.0	0.0	6.0	59.0	0.0	0.0	0.0	0.0	0.0	0.0	7.0	62.0	0.0	0.0	0.0	0.0	27.0	0.0	0.0	0.0	0.0	0.0
05b1eba5630d518552b030163b40be43	0.0	0.0	0.0	0.0	0.0	0.0	0.0	0.0	0.0	0.0	0.0	0.0	0.0	0.0	0.0	0.0	0.0	0.0	33.0	21.0	0.0	0.0	0.0	0.0	0.0	0.0	0.0	0.0	0.0	0.0	0.0	28.0	25.0	0.0	0.0	0.0	0.0	0.0	0.0	0.0	0.0	0.0	0.0	0.0	25.0	23.0	0.0	0.0	0.0
95c48655f0148815bbbf1c9613744284	0.0	0.0	0.0	0.0	0.0	0.0	0.0	0.0	0.0	0.0	0.0	0.0	0.0	0.0	0.0	0.0	0.0	0.0	0.0	0.0	0.0	0.0	0.0	0.0	0.0	0.0	0.0	0.0	0.0	0.0	0.0	0.0	0.0	0.0	0.0	0.0	0.0	0.0	0.0	0.0	0.0	0.0	0.0	0.0	0.0	0.0	0.0	0.0	0.0
d4c8ec9d7d027a51faafcc9acd9edb69	0.0	0.0	0.0	0.0	0.0	0.0	0.0	0.0	0.0	0.0	0.0	0.0	0.0	0.0	0.0	0.0	0.0	0.0	43.0	32.0	0.0	0.0	0.0	0.0	0.0	0.0	0.0	0.0	0.0	0.0	0.0	34.0	23.0	0.0	0.0	0.0	0.0	0.0	0.0	0.0	0.0	0.0	0.0	0.0	0.0	42.0	0.0	0.0	0.0
e4508dd1f807b12dd28fc4937b80bbea	0.0	0.0	0.0	0.0	0.0	0.0	0.0	0.0	112.0	0.0	0.0	0.0	0.0	0.0	0.0	0.0	0.0	56.0	0.0	0.0	0.0	0.0	0.0	0.0	0.0	0.0	0.0	0.0	0.0	0.0	0.0	0.0	0.0	61.0	124.0	0.0	12.0	0.0	0.0	0.0	0.0	0.0	0.0	0.0	0.0	0.0	0.0	0.0	0.0
1e1535265ac4e69a39e5e28aa8665a55	0.0	0.0	0.0	0.0	0.0	0.0	0.0	0.0	0.0	0.0	0.0	28.0	0.0	0.0	0.0	0.0	0.0	0.0	0.0	0.0	21.0	47.0	11.0	18.0	0.0	0.0	0.0	0.0	0.0	0.0	0.0	0.0	0.0	19.0	0.0	0.0	0.0	0.0	0.0	0.0	0.0	0.0	0.0	0.0	0.0	0.0	0.0	0.0	0.0
074c6eb8ec32c0478610677cc63c39d4	0.0	0.0	0.0	0.0	0.0	0.0	0.0	0.0	0.0	0.0	0.0	0.0	0.0	0.0	0.0	0.0	0.0	0.0	0.0	0.0	0.0	0.0	0.0	0.0	0.0	0.0	0.0	0.0	0.0	0.0	0.0	0.0	0.0	0.0	270.0	0.0	67.0	0.0	0.0	0.0	0.0	0.0	0.0	0.0	0.0	0.0	0.0	0.0	0.0
190b624b7b51b3d3cda62d8785e2d670	0.0	0.0	0.0	0.0	0.0	0.0	0.0	0.0	0.0	0.0	0.0	0.0	0.0	0.0	0.0	0.0	0.0	0.0	0.0	0.0	0.0	0.0	0.0	0.0	0.0	0.0	0.0	0.0	0.0	0.0	0.0	0.0	0.0	0.0	0.0	0.0	0.0	0.0	0.0	0.0	0.0	0.0	16.0	0.0	0.0	0.0	0.0	0.0	0.0
9b2cf06ccbe89ec8db84659fcc001a86	0.0	0.0	0.0	0.0	0.0	0.0	0.0	0.0	0.0	0.0	0.0	0.0	0.0	0.0	0.0	0.0	0.0	0.0	28.0	36.0	0.0	0.0	0.0	0.0	0.0	0.0	0.0	0.0	0.0	0.0	0.0	35.0	43.0	0.0	0.0	0.0	0.0	0.0	0.0	0.0	0.0	0.0	0.0	0.0	24.0	25.0	0.0	0.0	0.0
369bfe675d9a820c31a36bc5b33301cb	0.0	0.0	0.0	0.0	0.0	0.0	0.0	0.0	0.0	0.0	0.0	0.0	0.0	0.0	0.0	0.0	0.0	0.0	0.0	0.0	0.0	0.0	0.0	0.0	0.0	0.0	0.0	0.0	0.0	0.0	0.0	0.0	0.0	0.0	0.0	0.0	0.0	0.0	0.0	0.0	0.0	0.0	0.0	0.0	0.0	0.0	0.0	0.0	0.0
137bfc9b9edcee3486b872437c97752e	0.0	0.0	0.0	0.0	0.0	0.0	0.0	0.0	0.0	0.0	4.0	17.0	0.0	0.0	0.0	0.0	0.0	0.0	0.0	0.0	0.0	11.0	12.0	26.0	0.0	0.0	0.0	0.0	0.0	0.0	0.0	0.0	0.0	0.0	0.0	29.0	0.0	0.0	0.0	0.0	0.0	0.0	0.0	0.0	0.0	0.0	0.0	0.0	0.0
583b482e1dd4729c78aa63d63f81cf0b	0.0	0.0	0.0	0.0	0.0	0.0	0.0	0.0	0.0	0.0	0.0	0.0	0.0	0.0	0.0	0.0	0.0	0.0	30.0	48.0	0.0	0.0	0.0	0.0	0.0	0.0	0.0	0.0	0.0	0.0	0.0	36.0	34.0	0.0	0.0	0.0	0.0	0.0	0.0	0.0	0.0	0.0	0.0	0.0	26.0	0.0	0.0	0.0	0.0
35766d1b102f5ed8022d1b3be55022b1	0.0	0.0	0.0	0.0	0.0	0.0	0.0	0.0	0.0	0.0	0.0	0.0	0.0	0.0	0.0	0.0	0.0	0.0	0.0	0.0	31.0	0.0	0.0	0.0	0.0	34.0	0.0	21.0	0.0	0.0	0.0	0.0	0.0	53.0	0.0	22.0	0.0	0.0	0.0	0.0	19.0	0.0	0.0	0.0	0.0	0.0	0.0	23.0	0.0
43c951b8ebd7cc900898c8fa6445dee3	0.0	0.0	0.0	0.0	346.0	0.0	0.0	0.0	0.0	55.0	0.0	0.0	0.0	0.0	0.0	0.0	0.0	0.0	0.0	0.0	0.0	0.0	0.0	0.0	0.0	0.0	0.0	0.0	0.0	0.0	0.0	0.0	0.0	0.0	0.0	0.0	0.0	0.0	0.0	0.0	0.0	0.0	0.0	0.0	0.0	0.0	0.0	0.0	0.0
6076eddd6fff7320e876df06d707d7b5	0.0	0.0	0.0	0.0	0.0	0.0	0.0	0.0	0.0	0.0	0.0	0.0	0.0	0.0	32.0	0.0	0.0	0.0	25.0	27.0	0.0	27.0	0.0	0.0	0.0	0.0	0.0	0.0	0.0	0.0	0.0	11.0	28.0	0.0	0.0	0.0	0.0	0.0	0.0	0.0	0.0	0.0	0.0	0.0	0.0	25.0	7.0	0.0	0.0
f883d7351501cf6935a4f9273c6d7f24	0.0	0.0	0.0	0.0	0.0	0.0	0.0	0.0	0.0	0.0	0.0	0.0	0.0	0.0	0.0	0.0	0.0	0.0	34.0	40.0	0.0	0.0	0.0	0.0	0.0	0.0	0.0	0.0	0.0	0.0	0.0	0.0	42.0	0.0	0.0	0.0	0.0	0.0	0.0	0.0	0.0	0.0	0.0	0.0	0.0	36.0	0.0	0.0	0.0
5cbbd1f935713651568b109493fe833a	0.0	0.0	0.0	0.0	0.0	0.0	0.0	0.0	0.0	0.0	0.0	0.0	0.0	0.0	0.0	0.0	0.0	0.0	0.0	0.0	0.0	0.0	0.0	0.0	0.0	0.0	0.0	0.0	0.0	0.0	0.0	0.0	0.0	0.0	0.0	0.0	0.0	0.0	0.0	0.0	0.0	0.0	0.0	0.0	0.0	0.0	0.0	0.0	0.0
b596f176ec080cf5ed86e74b889fc0cf	0.0	25.0	0.0	0.0	0.0	0.0	0.0	0.0	36.0	0.0	0.0	0.0	0.0	0.0	0.0	0.0	0.0	0.0	35.0	25.0	0.0	30.0	0.0	0.0	0.0	0.0	0.0	0.0	0.0	0.0	0.0	0.0	0.0	0.0	0.0	0.0	0.0	0.0	0.0	0.0	0.0	0.0	0.0	0.0	25.0	0.0	0.0	0.0	0.0
ca31f9acb1491e64d98f689496f956aa	0.0	0.0	0.0	0.0	0.0	0.0	0.0	0.0	0.0	0.0	0.0	0.0	0.0	0.0	0.0	0.0	0.0	0.0	0.0	0.0	0.0	0.0	0.0	0.0	0.0	0.0	0.0	0.0	0.0	0.0	0.0	0.0	0.0	0.0	216.0	0.0	182.0	0.0	0.0	0.0	0.0	0.0	0.0	0.0	0.0	0.0	0.0	0.0	0.0
06f825b512d903b9230e1a55d87359ee	0.0	0.0	0.0	0.0	0.0	0.0	192.0	0.0	0.0	0.0	0.0	0.0	0.0	0.0	0.0	0.0	0.0	0.0	0.0	0.0	0.0	0.0	0.0	0.0	0.0	0.0	0.0	0.0	197.0	0.0	0.0	0.0	0.0	0.0	0.0	0.0	0.0	0.0	0.0	0.0	0.0	0.0	0.0	8.0	0.0	0.0	0.0	0.0	0.0
1c3bae25df9dffaf2d84ed4c96d7c732	0.0	0.0	0.0	0.0	0.0	0.0	0.0	0.0	0.0	0.0	0.0	0.0	0.0	32.0	0.0	0.0	0.0	0.0	0.0	0.0	0.0	0.0	0.0	0.0	0.0	19.0	0.0	0.0	0.0	0.0	0.0	31.0	21.0	0.0	0.0	0.0	0.0	0.0	0.0	22.0	0.0	0.0	0.0	0.0	36.0	31.0	0.0	0.0	0.0
16b191307ae1d39064852c78f31ae907	0.0	0.0	0.0	0.0	0.0	0.0	0.0	0.0	0.0	0.0	0.0	0.0	0.0	0.0	0.0	0.0	0.0	0.0	0.0	0.0	0.0	0.0	0.0	0.0	0.0	0.0	0.0	0.0	0.0	0.0	0.0	0.0	0.0	0.0	328.0	22.0	47.0	0.0	0.0	0.0	0.0	0.0	0.0	0.0	0.0	0.0	0.0	0.0	0.0
b252f8e9eb14980c8da009fdeae3738d	0.0	0.0	0.0	0.0	0.0	0.0	0.0	0.0	0.0	0.0	0.0	0.0	0.0	0.0	0.0	0.0	0.0	0.0	0.0	0.0	0.0	0.0	0.0	0.0	0.0	0.0	0.0	0.0	0.0	0.0	0.0	0.0	0.0	0.0	0.0	0.0	0.0	0.0	153.0	0.0	0.0	0.0	0.0	0.0	0.0	0.0	0.0	0.0	0.0
b1784514a68399b897146cf688f3c22d	0.0	0.0	0.0	0.0	0.0	0.0	0.0	0.0	0.0	0.0	18.0	14.0	0.0	0.0	0.0	0.0	0.0	0.0	0.0	0.0	16.0	15.0	43.0	0.0	0.0	0.0	0.0	0.0	0.0	0.0	0.0	0.0	0.0	24.0	0.0	27.0	0.0	0.0	0.0	0.0	0.0	0.0	0.0	0.0	0.0	0.0	0.0	0.0	0.0
ac5ea54be12efa1b3206db6b2bf37a71	0.0	0.0	0.0	0.0	0.0	0.0	0.0	0.0	0.0	0.0	0.0	0.0	0.0	0.0	0.0	0.0	0.0	0.0	24.0	35.0	0.0	0.0	0.0	0.0	0.0	0.0	0.0	0.0	0.0	0.0	0.0	51.0	24.0	0.0	0.0	0.0	0.0	0.0	0.0	0.0	0.0	0.0	0.0	0.0	28.0	23.0	0.0	0.0	0.0
77bcde7c5c86bfffc9b75c9de5a560b8	0.0	0.0	0.0	0.0	0.0	0.0	0.0	0.0	0.0	0.0	0.0	0.0	0.0	0.0	0.0	0.0	0.0	0.0	0.0	59.0	0.0	0.0	0.0	0.0	0.0	0.0	0.0	0.0	0.0	0.0	0.0	62.0	55.0	0.0	0.0	0.0	0.0	0.0	0.0	0.0	0.0	0.0	0.0	0.0	0.0	0.0	0.0	0.0	0.0
f4373152f6615c1d09aadd2357be986a	0.0	0.0	0.0	0.0	0.0	0.0	0.0	0.0	46.0	0.0	0.0	0.0	0.0	0.0	0.0	0.0	0.0	0.0	67.0	0.0	0.0	19.0	0.0	0.0	0.0	0.0	0.0	0.0	0.0	0.0	0.0	0.0	41.0	0.0	0.0	0.0	0.0	0.0	0.0	0.0	0.0	0.0	0.0	0.0	0.0	51.0	0.0	0.0	0.0
e7bb9262d4a46496167a210fc459688d	0.0	0.0	0.0	0.0	0.0	0.0	0.0	0.0	0.0	0.0	0.0	0.0	0.0	0.0	0.0	0.0	0.0	0.0	52.0	0.0	0.0	0.0	0.0	0.0	0.0	0.0	0.0	0.0	0.0	0.0	0.0	73.0	0.0	0.0	0.0	39.0	0.0	0.0	0.0	0.0	0.0	0.0	0.0	0.0	39.0	45.0	0.0	0.0	0.0
4ab35edd468094d16b50cd1556275c8d	0.0	0.0	0.0	0.0	0.0	0.0	0.0	0.0	0.0	0.0	0.0	0.0	0.0	0.0	0.0	0.0	0.0	0.0	40.0	30.0	0.0	0.0	0.0	0.0	0.0	0.0	0.0	0.0	0.0	0.0	0.0	25.0	36.0	0.0	0.0	0.0	0.0	0.0	0.0	0.0	0.0	0.0	0.0	0.0	31.0	32.0	0.0	0.0	0.0
4bcb7e0c62886dfe7257857923a77435	0.0	0.0	0.0	0.0	0.0	0.0	0.0	0.0	0.0	0.0	0.0	0.0	0.0	0.0	0.0	0.0	0.0	0.0	0.0	0.0	31.0	0.0	0.0	0.0	0.0	0.0	0.0	0.0	0.0	0.0	0.0	0.0	0.0	37.0	51.0	0.0	65.0	0.0	0.0	0.0	0.0	0.0	0.0	0.0	0.0	0.0	0.0	0.0	0.0
a69958341403f7152aa170f480d0a7e9	0.0	0.0	0.0	0.0	0.0	0.0	0.0	0.0	0.0	0.0	0.0	0.0	0.0	0.0	0.0	0.0	0.0	0.0	0.0	0.0	0.0	0.0	0.0	0.0	0.0	0.0	0.0	0.0	0.0	42.0	0.0	0.0	0.0	0.0	0.0	0.0	0.0	0.0	0.0	0.0	0.0	0.0	0.0	0.0	0.0	0.0	0.0	0.0	0.0
871b5f9377005b94ad96baa982874b5c	0.0	0.0	0.0	0.0	0.0	0.0	0.0	0.0	0.0	0.0	0.0	0.0	0.0	0.0	0.0	0.0	0.0	0.0	0.0	0.0	0.0	0.0	0.0	0.0	0.0	0.0	0.0	0.0	0.0	0.0	0.0	0.0	0.0	0.0	0.0	0.0	0.0	0.0	0.0	0.0	0.0	0.0	0.0	0.0	0.0	0.0	0.0	0.0	0.0
586b77b0d9844ce4d41afea5ca7d6721	0.0	0.0	0.0	0.0	0.0	0.0	0.0	0.0	0.0	0.0	0.0	0.0	0.0	0.0	0.0	0.0	0.0	0.0	44.0	45.0	0.0	0.0	0.0	0.0	0.0	0.0	0.0	0.0	0.0	0.0	0.0	32.0	25.0	0.0	0.0	0.0	0.0	0.0	0.0	0.0	0.0	0.0	0.0	0.0	24.0	27.0	0.0	0.0	0.0
3c4ffc8f8aa1409f603d60c75c15f4da	0.0	0.0	0.0	0.0	0.0	0.0	0.0	0.0	0.0	0.0	0.0	0.0	0.0	0.0	0.0	0.0	0.0	0.0	34.0	28.0	0.0	0.0	0.0	0.0	0.0	0.0	0.0	0.0	0.0	0.0	0.0	23.0	29.0	0.0	0.0	0.0	0.0	0.0	0.0	0.0	0.0	0.0	0.0	0.0	25.0	26.0	0.0	0.0	0.0
d5610a56689a4beb0655ff457cbb03e9	0.0	0.0	0.0	0.0	0.0	0.0	0.0	0.0	0.0	0.0	0.0	0.0	0.0	0.0	0.0	0.0	0.0	0.0	0.0	0.0	0.0	0.0	0.0	0.0	0.0	0.0	0.0	0.0	0.0	0.0	0.0	0.0	0.0	0.0	0.0	0.0	0.0	0.0	0.0	0.0	0.0	0.0	0.0	0.0	0.0	0.0	0.0	0.0	0.0
11e83c7847d49a4666abb9484d1d00e6	0.0	0.0	0.0	0.0	0.0	0.0	0.0	0.0	0.0	0.0	0.0	0.0	0.0	0.0	0.0	0.0	0.0	23.0	0.0	0.0	0.0	0.0	0.0	0.0	0.0	0.0	0.0	0.0	0.0	0.0	0.0	0.0	0.0	0.0	19.0	0.0	126.0	0.0	0.0	0.0	0.0	0.0	0.0	0.0	0.0	0.0	0.0	0.0	0.0
8814cdd0ce4e7f01c1902dcc2347d9b7	0.0	0.0	0.0	0.0	0.0	0.0	0.0	0.0	0.0	0.0	0.0	0.0	0.0	0.0	0.0	0.0	0.0	0.0	34.0	26.0	0.0	0.0	0.0	0.0	0.0	0.0	0.0	0.0	0.0	0.0	0.0	21.0	26.0	0.0	0.0	0.0	0.0	0.0	0.0	0.0	0.0	0.0	0.0	0.0	33.0	23.0	0.0	0.0	0.0
46bc64efba190a75fb48928501be33d8	0.0	0.0	0.0	0.0	0.0	0.0	0.0	0.0	0.0	0.0	0.0	0.0	0.0	0.0	0.0	0.0	0.0	0.0	0.0	0.0	51.0	0.0	0.0	0.0	0.0	0.0	0.0	0.0	0.0	0.0	0.0	0.0	0.0	78.0	0.0	0.0	0.0	0.0	0.0	0.0	0.0	0.0	0.0	0.0	0.0	0.0	38.0	0.0	0.0
a5e343df0faf5071bc1a13623a27ed42	0.0	0.0	0.0	0.0	0.0	0.0	0.0	0.0	0.0	0.0	0.0	0.0	0.0	0.0	0.0	0.0	0.0	0.0	0.0	0.0	0.0	0.0	0.0	0.0	0.0	0.0	274.0	0.0	0.0	0.0	0.0	0.0	0.0	49.0	0.0	0.0	0.0	0.0	34.0	0.0	0.0	0.0	0.0	0.0	0.0	0.0	0.0	0.0	0.0
de7e4dfaba4a717fc04984e88cbc74b2	0.0	0.0	0.0	0.0	0.0	0.0	0.0	0.0	0.0	0.0	0.0	0.0	0.0	0.0	0.0	0.0	0.0	0.0	0.0	0.0	0.0	0.0	0.0	0.0	0.0	0.0	0.0	54.0	0.0	0.0	0.0	0.0	0.0	0.0	0.0	0.0	0.0	0.0	0.0	0.0	0.0	0.0	0.0	0.0	0.0	0.0	0.0	0.0	0.0
d67670fe8a49028a12921b418464a6cc	0.0	0.0	0.0	0.0	0.0	0.0	0.0	0.0	0.0	0.0	0.0	0.0	0.0	0.0	0.0	0.0	0.0	0.0	0.0	0.0	15.0	0.0	0.0	0.0	0.0	0.0	0.0	0.0	0.0	0.0	0.0	0.0	0.0	16.0	0.0	0.0	195.0	0.0	0.0	0.0	0.0	0.0	0.0	0.0	0.0	0.0	0.0	0.0	0.0
e22e50214b91228bf962da281ca23afb	0.0	0.0	0.0	0.0	0.0	0.0	0.0	0.0	0.0	0.0	0.0	0.0	0.0	0.0	45.0	0.0	0.0	11.0	0.0	0.0	0.0	0.0	0.0	0.0	0.0	0.0	0.0	46.0	0.0	0.0	28.0	0.0	0.0	0.0	0.0	0.0	0.0	0.0	0.0	0.0	0.0	0.0	0.0	23.0	0.0	0.0	0.0	0.0	0.0
cb50c99b715abf7cb58d3bfacc9a9a1b	0.0	0.0	0.0	0.0	0.0	0.0	0.0	0.0	0.0	0.0	0.0	0.0	0.0	0.0	0.0	0.0	0.0	0.0	0.0	0.0	0.0	0.0	0.0	0.0	0.0	0.0	0.0	0.0	0.0	0.0	0.0	0.0	0.0	0.0	359.0	28.0	0.0	0.0	0.0	0.0	0.0	0.0	0.0	0.0	0.0	0.0	0.0	0.0	0.0
d6122a0717877cf7fa6bac67db2742b8	0.0	23.0	0.0	0.0	0.0	0.0	0.0	0.0	0.0	0.0	0.0	0.0	0.0	0.0	0.0	0.0	0.0	0.0	0.0	0.0	0.0	0.0	0.0	0.0	0.0	0.0	0.0	28.0	0.0	0.0	0.0	0.0	0.0	31.0	0.0	0.0	0.0	0.0	0.0	0.0	0.0	0.0	34.0	0.0	0.0	0.0	0.0	0.0	0.0
d0899992f60808f2fef9f1ca53df899d	0.0	0.0	0.0	0.0	0.0	0.0	0.0	0.0	0.0	0.0	0.0	0.0	0.0	0.0	0.0	0.0	0.0	0.0	39.0	21.0	0.0	0.0	0.0	0.0	0.0	0.0	0.0	0.0	0.0	0.0	0.0	44.0	15.0	0.0	0.0	0.0	0.0	0.0	0.0	0.0	0.0	0.0	0.0	0.0	29.0	40.0	0.0	0.0	0.0
16da9716b4d7c3c9c904f3f799d67dfe	0.0	0.0	0.0	0.0	0.0	0.0	0.0	0.0	0.0	0.0	0.0	0.0	0.0	0.0	0.0	0.0	0.0	0.0	0.0	0.0	0.0	0.0	0.0	0.0	0.0	0.0	0.0	0.0	0.0	0.0	0.0	0.0	0.0	0.0	0.0	0.0	0.0	0.0	0.0	0.0	0.0	0.0	0.0	0.0	0.0	0.0	0.0	0.0	0.0
09c887762a9f81c93fb865578a65be47	0.0	0.0	0.0	0.0	0.0	0.0	0.0	0.0	0.0	0.0	0.0	0.0	0.0	0.0	0.0	0.0	0.0	0.0	0.0	0.0	0.0	0.0	0.0	0.0	0.0	0.0	0.0	0.0	0.0	0.0	0.0	0.0	0.0	0.0	0.0	0.0	0.0	0.0	0.0	0.0	0.0	0.0	0.0	0.0	0.0	0.0	0.0	0.0	0.0
8400dd8baa70ab70f07c34b0d0024559	0.0	0.0	0.0	0.0	0.0	0.0	0.0	0.0	0.0	0.0	0.0	0.0	0.0	0.0	0.0	308.0	0.0	0.0	0.0	0.0	0.0	0.0	0.0	0.0	0.0	0.0	0.0	0.0	0.0	0.0	0.0	0.0	0.0	0.0	0.0	0.0	0.0	0.0	0.0	0.0	0.0	77.0	0.0	0.0	0.0	0.0	0.0	0.0	0.0
92ecd76ade703267fb34f501dbbca446	0.0	0.0	0.0	0.0	0.0	0.0	0.0	0.0	0.0	0.0	0.0	0.0	0.0	0.0	0.0	0.0	0.0	0.0	0.0	0.0	0.0	0.0	0.0	0.0	0.0	0.0	223.0	0.0	0.0	0.0	0.0	0.0	0.0	0.0	0.0	0.0	0.0	0.0	0.0	0.0	0.0	0.0	0.0	0.0	0.0	0.0	0.0	0.0	0.0
617cf360b182edce2e0f38a88b81a6f7	0.0	0.0	0.0	0.0	0.0	0.0	0.0	0.0	0.0	0.0	0.0	0.0	0.0	0.0	0.0	0.0	0.0	0.0	0.0	0.0	0.0	0.0	0.0	0.0	0.0	0.0	0.0	0.0	0.0	0.0	0.0	0.0	0.0	0.0	0.0	0.0	0.0	0.0	0.0	0.0	0.0	0.0	0.0	0.0	0.0	0.0	0.0	0.0	0.0
cbfd7b625f685829360729953e6ffde6	0.0	0.0	0.0	0.0	0.0	0.0	0.0	0.0	0.0	0.0	0.0	0.0	0.0	0.0	0.0	0.0	0.0	0.0	0.0	0.0	0.0	0.0	0.0	0.0	0.0	0.0	0.0	0.0	0.0	0.0	0.0	0.0	0.0	0.0	0.0	0.0	0.0	0.0	0.0	0.0	0.0	0.0	0.0	0.0	0.0	0.0	0.0	0.0	0.0
d04d89f7fbf9203de38b5690508560a6	0.0	0.0	0.0	0.0	0.0	0.0	0.0	0.0	65.0	0.0	0.0	0.0	0.0	0.0	0.0	0.0	0.0	0.0	0.0	0.0	44.0	0.0	0.0	0.0	0.0	0.0	0.0	0.0	0.0	0.0	0.0	0.0	0.0	61.0	0.0	0.0	0.0	0.0	0.0	0.0	0.0	0.0	0.0	0.0	0.0	0.0	86.0	0.0	0.0
3c5bbaf137d4f7e5086f800939e99058	0.0	0.0	0.0	0.0	0.0	0.0	0.0	0.0	0.0	0.0	0.0	0.0	0.0	0.0	0.0	0.0	0.0	0.0	0.0	0.0	0.0	0.0	14.0	0.0	0.0	0.0	0.0	131.0	0.0	0.0	9.0	0.0	0.0	0.0	0.0	6.0	0.0	0.0	0.0	0.0	0.0	0.0	0.0	9.0	0.0	0.0	0.0	8.0	0.0
8bcf3451cd149b896566fe797cb6497c	0.0	0.0	0.0	0.0	0.0	0.0	0.0	0.0	0.0	0.0	0.0	0.0	0.0	0.0	0.0	0.0	0.0	0.0	0.0	0.0	0.0	0.0	0.0	0.0	0.0	0.0	0.0	0.0	0.0	0.0	0.0	0.0	0.0	0.0	383.0	0.0	0.0	0.0	0.0	0.0	0.0	0.0	0.0	0.0	0.0	0.0	0.0	0.0	0.0
f1510e268368bccb51353c26ef6c8213	0.0	0.0	0.0	0.0	0.0	0.0	0.0	0.0	0.0	0.0	0.0	0.0	0.0	0.0	0.0	0.0	0.0	0.0	0.0	0.0	0.0	0.0	0.0	0.0	0.0	0.0	0.0	0.0	0.0	0.0	0.0	0.0	0.0	0.0	329.0	26.0	0.0	0.0	0.0	0.0	0.0	0.0	0.0	0.0	0.0	0.0	0.0	0.0	0.0
0a5fa958ab625e8cba8506db0416b1f7	0.0	0.0	0.0	94.0	0.0	0.0	0.0	0.0	0.0	0.0	0.0	0.0	0.0	0.0	0.0	0.0	0.0	0.0	0.0	0.0	0.0	0.0	0.0	0.0	0.0	0.0	0.0	0.0	231.0	0.0	0.0	0.0	0.0	0.0	0.0	0.0	0.0	0.0	0.0	0.0	0.0	0.0	0.0	0.0	0.0	0.0	0.0	0.0	0.0
ec1a5b5c08ef9b577414cf5a7c2cae47	0.0	0.0	0.0	0.0	0.0	0.0	0.0	0.0	0.0	0.0	0.0	0.0	0.0	29.0	0.0	0.0	0.0	0.0	0.0	0.0	0.0	0.0	0.0	0.0	14.0	0.0	0.0	0.0	0.0	0.0	0.0	0.0	0.0	0.0	0.0	0.0	0.0	0.0	0.0	26.0	19.0	0.0	0.0	10.0	0.0	0.0	0.0	0.0	0.0
99d5712f7b5b20171e7046d1d1186331	0.0	0.0	0.0	0.0	0.0	0.0	0.0	0.0	0.0	0.0	0.0	0.0	0.0	0.0	22.0	0.0	0.0	0.0	0.0	0.0	0.0	0.0	0.0	0.0	6.0	0.0	0.0	0.0	0.0	0.0	32.0	20.0	0.0	0.0	0.0	0.0	0.0	0.0	0.0	17.0	25.0	0.0	0.0	28.0	0.0	0.0	0.0	0.0	0.0
754298ba7e512d5eef9ee65c9075bea6	0.0	0.0	0.0	0.0	0.0	0.0	0.0	0.0	0.0	0.0	0.0	0.0	0.0	0.0	0.0	0.0	0.0	0.0	0.0	0.0	0.0	0.0	0.0	0.0	0.0	0.0	0.0	0.0	0.0	0.0	0.0	0.0	0.0	0.0	0.0	0.0	0.0	0.0	0.0	0.0	0.0	0.0	0.0	0.0	0.0	0.0	0.0	118.0	0.0
788fefe4cda55ee1822a6f246dcd9c98	0.0	0.0	0.0	0.0	0.0	0.0	0.0	0.0	0.0	0.0	0.0	0.0	0.0	0.0	0.0	0.0	0.0	0.0	29.0	29.0	0.0	0.0	0.0	0.0	0.0	0.0	0.0	0.0	0.0	0.0	0.0	33.0	23.0	0.0	0.0	0.0	0.0	0.0	0.0	0.0	0.0	0.0	0.0	0.0	29.0	16.0	0.0	0.0	0.0
5b0ea816844ee100d8129cde55883d46	0.0	0.0	0.0	0.0	0.0	0.0	0.0	0.0	0.0	0.0	6.0	23.0	0.0	0.0	0.0	0.0	7.0	0.0	0.0	0.0	16.0	19.0	10.0	45.0	0.0	0.0	0.0	0.0	0.0	0.0	0.0	0.0	0.0	26.0	0.0	0.0	0.0	0.0	0.0	0.0	0.0	0.0	0.0	0.0	0.0	0.0	0.0	0.0	0.0
0e4b96294f2a2985a5d7fd8c87f7ce6d	0.0	0.0	0.0	0.0	0.0	0.0	377.0	0.0	0.0	0.0	0.0	0.0	0.0	0.0	0.0	0.0	0.0	0.0	0.0	0.0	0.0	0.0	0.0	0.0	0.0	0.0	0.0	0.0	0.0	0.0	0.0	0.0	0.0	0.0	0.0	0.0	0.0	0.0	0.0	0.0	0.0	0.0	0.0	0.0	0.0	0.0	0.0	0.0	0.0
54f6e509d190e327d144a3ae92e1e73a	0.0	0.0	0.0	0.0	0.0	0.0	0.0	19.0	0.0	0.0	0.0	0.0	0.0	0.0	0.0	0.0	29.0	0.0	0.0	0.0	34.0	17.0	0.0	0.0	0.0	0.0	0.0	0.0	0.0	0.0	0.0	0.0	0.0	14.0	0.0	0.0	0.0	0.0	0.0	0.0	0.0	0.0	0.0	0.0	0.0	0.0	13.0	0.0	0.0
9c4a434082361719d0dc2c38a43d550a	0.0	0.0	0.0	0.0	0.0	0.0	0.0	0.0	0.0	0.0	0.0	0.0	0.0	0.0	0.0	0.0	0.0	0.0	33.0	30.0	0.0	0.0	0.0	0.0	0.0	0.0	0.0	0.0	0.0	0.0	0.0	17.0	24.0	0.0	0.0	0.0	0.0	0.0	0.0	0.0	0.0	0.0	0.0	0.0	34.0	26.0	0.0	0.0	0.0
cb87950d9f0f60554b5431f232f60445	0.0	0.0	0.0	0.0	0.0	0.0	0.0	0.0	0.0	0.0	0.0	0.0	0.0	0.0	0.0	0.0	0.0	0.0	31.0	33.0	0.0	0.0	0.0	0.0	0.0	0.0	0.0	0.0	0.0	0.0	0.0	26.0	19.0	0.0	0.0	0.0	0.0	0.0	0.0	0.0	0.0	0.0	0.0	0.0	41.0	27.0	0.0	0.0	0.0
1bc599cac5647c5c30496e93ca551557	0.0	0.0	0.0	0.0	0.0	0.0	0.0	0.0	0.0	0.0	0.0	0.0	0.0	0.0	0.0	0.0	0.0	0.0	0.0	0.0	0.0	0.0	0.0	0.0	0.0	0.0	0.0	0.0	0.0	0.0	0.0	0.0	0.0	0.0	0.0	0.0	0.0	0.0	0.0	0.0	0.0	0.0	0.0	0.0	0.0	0.0	0.0	0.0	0.0
1a33df6b2a324704a246b754002fc774	0.0	0.0	0.0	0.0	0.0	0.0	0.0	0.0	0.0	0.0	0.0	0.0	0.0	0.0	0.0	0.0	0.0	0.0	34.0	18.0	0.0	0.0	0.0	0.0	0.0	0.0	0.0	0.0	0.0	0.0	0.0	44.0	43.0	0.0	0.0	0.0	0.0	0.0	0.0	0.0	0.0	0.0	0.0	0.0	17.0	26.0	0.0	0.0	0.0
cbde5fe4b37d4fa108f6e609ad159a6e	0.0	0.0	0.0	0.0	0.0	0.0	0.0	0.0	0.0	0.0	0.0	0.0	0.0	0.0	0.0	0.0	0.0	0.0	0.0	0.0	58.0	0.0	0.0	0.0	0.0	0.0	0.0	0.0	0.0	0.0	0.0	0.0	0.0	42.0	0.0	0.0	0.0	0.0	0.0	0.0	0.0	0.0	0.0	0.0	0.0	0.0	0.0	119.0	0.0
09b46bd27f13643e56c694faacf976f4	0.0	0.0	0.0	0.0	0.0	0.0	0.0	0.0	0.0	0.0	0.0	0.0	0.0	0.0	0.0	0.0	0.0	31.0	0.0	0.0	0.0	0.0	0.0	0.0	0.0	0.0	0.0	0.0	0.0	0.0	0.0	0.0	0.0	0.0	0.0	0.0	0.0	0.0	0.0	0.0	159.0	0.0	0.0	0.0	0.0	0.0	0.0	0.0	0.0
4a212fcfbc54e1e64af750e563dd4a80	0.0	0.0	0.0	0.0	0.0	0.0	0.0	0.0	0.0	0.0	0.0	0.0	0.0	0.0	0.0	0.0	0.0	0.0	0.0	0.0	0.0	0.0	0.0	0.0	0.0	0.0	0.0	0.0	0.0	0.0	0.0	0.0	0.0	0.0	374.0	0.0	0.0	0.0	0.0	0.0	0.0	0.0	0.0	0.0	0.0	0.0	0.0	0.0	0.0
29bda8d03938e7ea72e095c16945f4c0	0.0	0.0	0.0	0.0	0.0	0.0	0.0	0.0	0.0	0.0	0.0	0.0	0.0	0.0	0.0	0.0	0.0	0.0	0.0	0.0	0.0	0.0	0.0	0.0	0.0	0.0	0.0	0.0	0.0	0.0	0.0	0.0	0.0	0.0	135.0	0.0	237.0	0.0	0.0	0.0	0.0	0.0	0.0	0.0	0.0	0.0	0.0	0.0	0.0
82e4ca299c4e6cc7e629baf88e6b0b26	0.0	0.0	0.0	0.0	0.0	0.0	0.0	0.0	0.0	0.0	0.0	0.0	0.0	0.0	0.0	0.0	128.0	50.0	0.0	0.0	0.0	0.0	0.0	0.0	0.0	0.0	0.0	0.0	0.0	0.0	0.0	0.0	0.0	0.0	18.0	0.0	0.0	0.0	0.0	0.0	0.0	0.0	0.0	0.0	0.0	0.0	0.0	0.0	0.0
5e63aace968ea0d3a8751176051be319	0.0	0.0	0.0	0.0	0.0	0.0	0.0	0.0	0.0	0.0	0.0	0.0	0.0	0.0	0.0	0.0	0.0	106.0	0.0	0.0	0.0	0.0	0.0	0.0	0.0	0.0	0.0	0.0	0.0	0.0	0.0	0.0	0.0	0.0	0.0	0.0	0.0	0.0	0.0	0.0	0.0	0.0	0.0	0.0	0.0	0.0	0.0	0.0	0.0
ca4e2e22c9b9c88f517a5da1ab3ec97e	0.0	0.0	0.0	0.0	0.0	0.0	0.0	0.0	0.0	0.0	0.0	0.0	0.0	0.0	0.0	0.0	0.0	0.0	0.0	0.0	0.0	0.0	0.0	0.0	0.0	0.0	0.0	0.0	0.0	0.0	0.0	0.0	0.0	0.0	0.0	0.0	0.0	0.0	0.0	0.0	0.0	0.0	0.0	0.0	0.0	0.0	0.0	0.0	0.0
162767da17c2b2e3c08bd4a0ac580a06	0.0	0.0	0.0	0.0	0.0	0.0	0.0	0.0	0.0	0.0	0.0	0.0	0.0	0.0	8.0	0.0	0.0	0.0	0.0	0.0	0.0	0.0	0.0	0.0	0.0	0.0	0.0	18.0	0.0	0.0	35.0	0.0	0.0	0.0	0.0	0.0	0.0	0.0	0.0	0.0	31.0	0.0	0.0	10.0	0.0	0.0	0.0	0.0	0.0
7995b91bc9c1f87f3b9be95df2ab97c8	0.0	0.0	0.0	0.0	0.0	0.0	0.0	0.0	0.0	0.0	0.0	0.0	0.0	0.0	0.0	0.0	0.0	0.0	65.0	0.0	0.0	0.0	0.0	0.0	0.0	0.0	0.0	0.0	0.0	0.0	0.0	0.0	0.0	0.0	0.0	0.0	0.0	0.0	0.0	0.0	0.0	0.0	0.0	0.0	58.0	0.0	0.0	0.0	0.0
649fa0af54a2a990ddc3198dc87d1ea1	0.0	0.0	0.0	0.0	0.0	0.0	0.0	0.0	0.0	0.0	0.0	0.0	0.0	0.0	0.0	0.0	0.0	0.0	0.0	0.0	0.0	0.0	0.0	0.0	0.0	0.0	0.0	0.0	0.0	0.0	0.0	0.0	0.0	0.0	0.0	0.0	0.0	0.0	95.0	0.0	0.0	0.0	0.0	0.0	0.0	0.0	0.0	0.0	0.0
aa0b866a157465a91d47135a50047cdb	0.0	0.0	0.0	0.0	0.0	0.0	0.0	0.0	0.0	0.0	0.0	0.0	0.0	0.0	0.0	0.0	0.0	0.0	0.0	0.0	0.0	0.0	0.0	0.0	0.0	0.0	0.0	0.0	0.0	0.0	0.0	0.0	0.0	0.0	0.0	0.0	0.0	0.0	0.0	0.0	0.0	0.0	0.0	0.0	0.0	0.0	0.0	0.0	15.0
8305d9d9d69fa0ba570c9f0a123d1c2c	0.0	0.0	0.0	0.0	0.0	0.0	0.0	0.0	0.0	0.0	0.0	0.0	0.0	0.0	0.0	0.0	0.0	0.0	0.0	0.0	0.0	0.0	0.0	0.0	0.0	0.0	0.0	0.0	0.0	0.0	0.0	0.0	0.0	0.0	0.0	0.0	0.0	0.0	0.0	0.0	0.0	0.0	0.0	0.0	0.0	0.0	0.0	0.0	0.0
89e40a709b21dadcb1fec592d901b355	0.0	0.0	0.0	0.0	0.0	0.0	0.0	0.0	0.0	0.0	0.0	0.0	0.0	32.0	0.0	0.0	0.0	0.0	0.0	0.0	0.0	0.0	0.0	0.0	0.0	24.0	13.0	0.0	0.0	0.0	0.0	0.0	0.0	0.0	0.0	0.0	0.0	8.0	0.0	17.0	0.0	0.0	0.0	20.0	0.0	0.0	0.0	0.0	0.0
754a39e5e471acf7d19dd82459ded679	0.0	0.0	0.0	0.0	0.0	0.0	0.0	0.0	0.0	0.0	0.0	0.0	0.0	0.0	0.0	0.0	0.0	0.0	0.0	0.0	0.0	0.0	0.0	0.0	0.0	0.0	0.0	0.0	0.0	0.0	0.0	0.0	0.0	0.0	367.0	0.0	0.0	0.0	0.0	0.0	0.0	0.0	0.0	0.0	0.0	0.0	0.0	0.0	0.0
f74991c4e28ba23053d33c919d43248c	0.0	0.0	0.0	0.0	0.0	0.0	0.0	0.0	0.0	0.0	0.0	0.0	0.0	0.0	0.0	0.0	0.0	0.0	0.0	0.0	0.0	0.0	0.0	0.0	0.0	0.0	83.0	0.0	0.0	0.0	0.0	0.0	0.0	0.0	0.0	0.0	0.0	0.0	0.0	0.0	0.0	0.0	0.0	0.0	0.0	0.0	0.0	0.0	0.0
46f4436af04bcd98a7cc1a443d6f219c	0.0	0.0	0.0	0.0	0.0	0.0	0.0	0.0	0.0	0.0	0.0	0.0	0.0	0.0	0.0	0.0	0.0	0.0	0.0	0.0	0.0	0.0	0.0	0.0	0.0	0.0	0.0	0.0	0.0	0.0	0.0	0.0	0.0	0.0	0.0	0.0	0.0	0.0	0.0	0.0	0.0	0.0	0.0	0.0	0.0	0.0	0.0	0.0	0.0
ca0aa217c5865942af9060f5358eee66	0.0	28.0	0.0	0.0	0.0	0.0	0.0	0.0	0.0	0.0	0.0	0.0	0.0	0.0	0.0	0.0	0.0	0.0	26.0	22.0	0.0	0.0	0.0	0.0	0.0	0.0	0.0	0.0	0.0	0.0	0.0	0.0	31.0	0.0	0.0	0.0	0.0	0.0	0.0	0.0	0.0	0.0	0.0	0.0	0.0	0.0	0.0	0.0	0.0
fa565081323709df6e13ececf0b8d254	0.0	0.0	0.0	0.0	0.0	0.0	0.0	0.0	0.0	0.0	0.0	0.0	0.0	0.0	0.0	0.0	0.0	0.0	43.0	41.0	0.0	0.0	0.0	0.0	0.0	0.0	0.0	0.0	0.0	0.0	0.0	27.0	35.0	0.0	0.0	0.0	0.0	0.0	0.0	0.0	0.0	0.0	0.0	0.0	27.0	32.0	0.0	0.0	0.0
a449fa7f00650d7eeafd9edbbf97af5a	0.0	0.0	0.0	0.0	0.0	0.0	0.0	0.0	0.0	0.0	0.0	0.0	0.0	0.0	0.0	0.0	0.0	0.0	0.0	0.0	0.0	0.0	0.0	0.0	0.0	0.0	0.0	0.0	0.0	0.0	0.0	0.0	0.0	0.0	0.0	0.0	103.0	0.0	0.0	0.0	0.0	0.0	0.0	0.0	0.0	0.0	0.0	0.0	0.0
5927c68185563988c267c320f297b5e0	0.0	0.0	0.0	0.0	0.0	0.0	0.0	17.0	0.0	0.0	0.0	41.0	0.0	0.0	0.0	0.0	19.0	0.0	0.0	0.0	0.0	0.0	0.0	58.0	0.0	0.0	0.0	0.0	0.0	0.0	0.0	0.0	0.0	0.0	0.0	0.0	0.0	0.0	20.0	0.0	0.0	0.0	0.0	0.0	0.0	0.0	0.0	0.0	0.0
76953c5e4dc735db92129b596f2160e9	0.0	0.0	0.0	0.0	0.0	0.0	0.0	0.0	0.0	0.0	0.0	0.0	0.0	0.0	0.0	0.0	0.0	0.0	19.0	19.0	0.0	13.0	0.0	0.0	0.0	0.0	0.0	0.0	0.0	0.0	0.0	43.0	23.0	19.0	0.0	0.0	0.0	0.0	0.0	0.0	23.0	0.0	0.0	0.0	24.0	15.0	0.0	12.0	0.0
5048f08b86f256d2f341252eeeae30d4	0.0	0.0	0.0	0.0	0.0	0.0	0.0	0.0	0.0	0.0	0.0	0.0	0.0	0.0	0.0	0.0	0.0	0.0	0.0	0.0	0.0	0.0	0.0	0.0	0.0	0.0	0.0	0.0	0.0	0.0	0.0	0.0	0.0	0.0	0.0	0.0	0.0	0.0	0.0	0.0	0.0	0.0	0.0	0.0	0.0	0.0	0.0	0.0	0.0
5bab7cfa46f8f74ecdc5a26c37d75c78	0.0	0.0	221.0	0.0	0.0	0.0	0.0	0.0	127.0	0.0	0.0	0.0	0.0	0.0	0.0	0.0	0.0	0.0	0.0	0.0	0.0	0.0	0.0	0.0	0.0	0.0	0.0	0.0	13.0	0.0	0.0	0.0	0.0	0.0	0.0	0.0	0.0	0.0	0.0	0.0	0.0	0.0	0.0	0.0	0.0	0.0	0.0	0.0	0.0
41b024826cbf8203352777d695f524d5	0.0	0.0	0.0	0.0	0.0	0.0	0.0	0.0	0.0	0.0	0.0	0.0	0.0	0.0	0.0	0.0	0.0	0.0	0.0	0.0	25.0	0.0	0.0	0.0	0.0	0.0	0.0	0.0	0.0	0.0	0.0	0.0	0.0	25.0	0.0	0.0	41.0	0.0	0.0	22.0	0.0	0.0	0.0	0.0	0.0	0.0	0.0	27.0	0.0
1c4b17500b27f99aaa4d8e87d59065b8	0.0	0.0	0.0	0.0	0.0	0.0	0.0	0.0	0.0	0.0	0.0	0.0	0.0	0.0	0.0	0.0	0.0	0.0	0.0	0.0	0.0	0.0	0.0	0.0	0.0	0.0	0.0	0.0	0.0	0.0	0.0	0.0	0.0	0.0	0.0	0.0	0.0	0.0	0.0	0.0	0.0	0.0	0.0	0.0	0.0	0.0	0.0	0.0	42.0
297350d398d9b3e0f80db94f56bc7c62	0.0	0.0	0.0	0.0	0.0	0.0	0.0	0.0	0.0	0.0	0.0	0.0	0.0	0.0	0.0	0.0	0.0	0.0	0.0	0.0	0.0	0.0	0.0	0.0	0.0	0.0	0.0	0.0	0.0	0.0	0.0	0.0	0.0	0.0	0.0	0.0	0.0	0.0	0.0	0.0	0.0	0.0	0.0	0.0	0.0	0.0	0.0	0.0	0.0
82dec3eeac5d034d118bba43fddd01fe	0.0	0.0	0.0	0.0	0.0	82.0	200.0	0.0	78.0	0.0	0.0	0.0	0.0	0.0	0.0	0.0	0.0	0.0	0.0	0.0	0.0	0.0	0.0	0.0	0.0	0.0	0.0	0.0	0.0	0.0	0.0	0.0	0.0	0.0	0.0	0.0	0.0	0.0	0.0	0.0	0.0	0.0	0.0	0.0	0.0	0.0	0.0	0.0	0.0
d295e63bf67d549419055c6c0aa8f609	0.0	0.0	0.0	0.0	0.0	0.0	0.0	0.0	0.0	0.0	0.0	0.0	0.0	0.0	0.0	0.0	0.0	0.0	0.0	0.0	0.0	0.0	0.0	0.0	0.0	0.0	0.0	0.0	0.0	0.0	0.0	0.0	0.0	0.0	0.0	0.0	0.0	0.0	0.0	0.0	0.0	0.0	0.0	0.0	0.0	0.0	0.0	0.0	0.0
10c89efdef4f75bfe754c92bf78f2012	0.0	0.0	0.0	0.0	0.0	0.0	0.0	0.0	0.0	0.0	0.0	0.0	0.0	0.0	0.0	0.0	0.0	0.0	0.0	0.0	0.0	0.0	0.0	0.0	0.0	0.0	0.0	0.0	0.0	0.0	0.0	0.0	0.0	0.0	0.0	0.0	0.0	0.0	0.0	0.0	0.0	0.0	0.0	0.0	0.0	0.0	0.0	0.0	0.0
33d7317d54fe41bced73dd2f497c12ec	0.0	0.0	0.0	0.0	0.0	0.0	0.0	25.0	0.0	0.0	8.0	0.0	0.0	0.0	0.0	0.0	131.0	0.0	0.0	0.0	0.0	0.0	0.0	0.0	0.0	0.0	0.0	0.0	0.0	0.0	0.0	0.0	0.0	0.0	0.0	0.0	0.0	0.0	0.0	0.0	0.0	0.0	0.0	0.0	0.0	0.0	0.0	0.0	0.0
13688994bd94c76013c91d153e859e24	0.0	0.0	0.0	0.0	0.0	0.0	0.0	0.0	0.0	0.0	0.0	0.0	0.0	0.0	0.0	0.0	0.0	18.0	0.0	0.0	0.0	0.0	0.0	0.0	0.0	0.0	0.0	0.0	0.0	0.0	0.0	0.0	0.0	0.0	249.0	0.0	63.0	0.0	0.0	0.0	0.0	0.0	0.0	0.0	0.0	0.0	0.0	0.0	0.0
efcbd2c1a4ef35810aba68b3ce78cd12	0.0	0.0	0.0	0.0	0.0	0.0	0.0	0.0	0.0	0.0	0.0	0.0	0.0	0.0	0.0	0.0	0.0	0.0	0.0	0.0	23.0	0.0	0.0	0.0	0.0	0.0	0.0	0.0	0.0	0.0	0.0	0.0	0.0	53.0	0.0	0.0	0.0	0.0	0.0	0.0	0.0	0.0	0.0	0.0	0.0	0.0	0.0	15.0	0.0
8005d4637ea6904235b5f986bd62434e	0.0	0.0	0.0	0.0	0.0	0.0	0.0	0.0	0.0	0.0	0.0	0.0	0.0	0.0	0.0	0.0	0.0	0.0	0.0	0.0	0.0	0.0	0.0	0.0	0.0	0.0	34.0	0.0	0.0	0.0	0.0	0.0	0.0	0.0	0.0	0.0	0.0	0.0	0.0	0.0	0.0	0.0	0.0	0.0	0.0	0.0	0.0	0.0	0.0
c30bdd1f46c61300849615cd9c918273	0.0	0.0	0.0	0.0	0.0	0.0	0.0	0.0	0.0	0.0	0.0	0.0	0.0	0.0	21.0	0.0	0.0	0.0	0.0	0.0	0.0	0.0	0.0	0.0	0.0	0.0	0.0	22.0	0.0	0.0	69.0	0.0	0.0	0.0	0.0	0.0	0.0	0.0	0.0	0.0	0.0	0.0	0.0	56.0	0.0	0.0	0.0	0.0	0.0
55bfce25a2269818de17ac30199fc72a	0.0	0.0	0.0	0.0	0.0	0.0	0.0	0.0	0.0	0.0	0.0	0.0	0.0	0.0	0.0	0.0	0.0	0.0	0.0	82.0	0.0	0.0	0.0	0.0	0.0	0.0	0.0	0.0	0.0	0.0	0.0	0.0	0.0	0.0	0.0	0.0	0.0	0.0	0.0	0.0	0.0	0.0	0.0	0.0	67.0	0.0	0.0	0.0	0.0
a6597ccffc293f27bbda4e71182e3dd6	0.0	0.0	0.0	0.0	0.0	0.0	0.0	0.0	54.0	0.0	0.0	0.0	0.0	0.0	0.0	0.0	20.0	0.0	0.0	0.0	40.0	0.0	0.0	0.0	0.0	0.0	0.0	65.0	0.0	0.0	0.0	0.0	0.0	0.0	0.0	18.0	0.0	0.0	0.0	0.0	0.0	0.0	0.0	0.0	0.0	0.0	0.0	23.0	0.0
83233b11607e6ceeca0bb04473bdb798	0.0	0.0	0.0	0.0	0.0	0.0	0.0	0.0	0.0	0.0	29.0	0.0	0.0	0.0	0.0	0.0	0.0	0.0	0.0	0.0	0.0	34.0	0.0	0.0	0.0	0.0	0.0	0.0	0.0	0.0	29.0	0.0	0.0	0.0	0.0	0.0	0.0	0.0	0.0	0.0	0.0	0.0	0.0	0.0	0.0	0.0	0.0	0.0	0.0
5d68bdea7c83d04d1cee3f1b4a74690a	0.0	0.0	0.0	0.0	0.0	0.0	0.0	0.0	0.0	0.0	0.0	0.0	0.0	0.0	0.0	0.0	0.0	25.0	0.0	0.0	0.0	0.0	0.0	0.0	0.0	0.0	0.0	0.0	0.0	0.0	0.0	0.0	0.0	44.0	0.0	0.0	43.0	0.0	0.0	0.0	0.0	0.0	0.0	0.0	0.0	0.0	0.0	0.0	0.0
0ae5531a9802e71139c959faebdde10c	0.0	0.0	0.0	0.0	0.0	0.0	0.0	0.0	0.0	0.0	0.0	0.0	0.0	0.0	0.0	0.0	0.0	21.0	0.0	0.0	0.0	0.0	0.0	0.0	0.0	0.0	0.0	0.0	0.0	0.0	0.0	0.0	0.0	0.0	0.0	0.0	17.0	0.0	0.0	0.0	0.0	0.0	0.0	0.0	0.0	0.0	0.0	0.0	41.0
c28ae5263c92190509c617f64332269c	0.0	0.0	0.0	0.0	0.0	0.0	0.0	0.0	0.0	0.0	0.0	0.0	0.0	0.0	0.0	0.0	0.0	0.0	30.0	30.0	0.0	0.0	0.0	0.0	0.0	0.0	0.0	0.0	0.0	0.0	0.0	36.0	27.0	0.0	0.0	0.0	0.0	0.0	0.0	0.0	0.0	0.0	0.0	0.0	28.0	20.0	8.0	0.0	0.0
fd69fa3430defdbb0544e459bde2ced5	0.0	0.0	0.0	0.0	0.0	0.0	0.0	0.0	0.0	0.0	0.0	0.0	0.0	0.0	0.0	0.0	0.0	0.0	0.0	0.0	0.0	0.0	0.0	0.0	0.0	0.0	0.0	0.0	0.0	0.0	0.0	0.0	0.0	0.0	0.0	0.0	278.0	0.0	0.0	0.0	0.0	0.0	0.0	0.0	0.0	0.0	0.0	0.0	74.0
da239adea00fbd524090111f0241d5d3	0.0	0.0	0.0	0.0	0.0	0.0	0.0	0.0	0.0	0.0	12.0	0.0	0.0	16.0	0.0	0.0	0.0	0.0	0.0	0.0	0.0	0.0	0.0	0.0	72.0	0.0	0.0	0.0	0.0	0.0	0.0	0.0	0.0	0.0	0.0	0.0	0.0	0.0	6.0	0.0	0.0	0.0	0.0	0.0	0.0	0.0	0.0	0.0	0.0
997e6a2a86e0c0af0bd6f50e2dea916f	0.0	0.0	0.0	0.0	0.0	0.0	0.0	0.0	0.0	0.0	0.0	0.0	0.0	0.0	0.0	0.0	0.0	0.0	27.0	27.0	0.0	0.0	0.0	0.0	0.0	0.0	0.0	0.0	0.0	0.0	0.0	31.0	28.0	0.0	0.0	0.0	0.0	0.0	0.0	0.0	0.0	0.0	0.0	0.0	29.0	22.0	0.0	0.0	0.0
d87651c944906e049f322a117ef74c87	0.0	0.0	0.0	0.0	0.0	0.0	0.0	0.0	0.0	0.0	0.0	0.0	0.0	0.0	0.0	0.0	0.0	0.0	0.0	0.0	0.0	0.0	0.0	0.0	0.0	0.0	0.0	0.0	0.0	0.0	0.0	0.0	0.0	0.0	0.0	0.0	0.0	0.0	0.0	0.0	0.0	0.0	0.0	0.0	0.0	0.0	0.0	0.0	32.0
72c0694cbe32a649ea374e847c3128ca	0.0	0.0	0.0	0.0	0.0	0.0	0.0	0.0	0.0	0.0	0.0	13.0	0.0	0.0	0.0	0.0	0.0	0.0	0.0	0.0	0.0	0.0	0.0	39.0	16.0	17.0	0.0	0.0	0.0	0.0	0.0	0.0	0.0	0.0	0.0	0.0	0.0	0.0	0.0	13.0	0.0	0.0	0.0	0.0	0.0	0.0	16.0	0.0	0.0
6393700d9ee72180f5e6c6631b4d8f27	0.0	0.0	0.0	0.0	0.0	0.0	0.0	0.0	0.0	0.0	0.0	0.0	349.0	0.0	0.0	0.0	0.0	0.0	0.0	0.0	0.0	0.0	0.0	0.0	0.0	0.0	0.0	0.0	0.0	0.0	0.0	0.0	0.0	0.0	0.0	0.0	0.0	0.0	0.0	0.0	0.0	0.0	0.0	0.0	0.0	0.0	0.0	0.0	0.0
3f19af34207a13e1bd370800c384243e	0.0	0.0	0.0	0.0	0.0	0.0	0.0	0.0	0.0	0.0	0.0	0.0	0.0	0.0	0.0	0.0	0.0	0.0	0.0	0.0	15.0	30.0	0.0	0.0	17.0	0.0	0.0	0.0	0.0	0.0	0.0	0.0	26.0	0.0	0.0	0.0	0.0	0.0	0.0	0.0	0.0	0.0	0.0	0.0	45.0	0.0	0.0	0.0	0.0
8741b8bca3a0450b2d57b22df7472681	0.0	0.0	0.0	0.0	0.0	0.0	0.0	0.0	0.0	0.0	0.0	0.0	0.0	0.0	0.0	0.0	0.0	0.0	30.0	28.0	0.0	0.0	0.0	0.0	0.0	0.0	0.0	0.0	0.0	0.0	11.0	40.0	0.0	0.0	0.0	0.0	0.0	0.0	0.0	14.0	0.0	0.0	0.0	14.0	29.0	31.0	0.0	0.0	0.0
369d9ec37fe21575c7ed2d201ab49e41	0.0	0.0	0.0	0.0	0.0	0.0	0.0	0.0	0.0	0.0	0.0	0.0	0.0	0.0	0.0	0.0	0.0	0.0	18.0	22.0	34.0	15.0	0.0	0.0	0.0	0.0	0.0	0.0	0.0	0.0	0.0	0.0	28.0	0.0	0.0	0.0	0.0	0.0	0.0	0.0	0.0	0.0	0.0	0.0	25.0	22.0	0.0	52.0	0.0
e51072f054476c7d775a498ebc7dfcb7	0.0	0.0	0.0	0.0	0.0	0.0	0.0	0.0	0.0	0.0	0.0	0.0	0.0	0.0	0.0	0.0	0.0	0.0	0.0	0.0	0.0	30.0	0.0	0.0	0.0	0.0	0.0	0.0	0.0	0.0	0.0	0.0	0.0	60.0	0.0	0.0	0.0	0.0	0.0	0.0	0.0	0.0	26.0	0.0	0.0	0.0	0.0	51.0	0.0
baf2f45784ce24686cf168244270132f	0.0	0.0	0.0	0.0	0.0	0.0	0.0	0.0	0.0	0.0	0.0	0.0	0.0	0.0	0.0	0.0	0.0	0.0	0.0	0.0	0.0	0.0	0.0	0.0	0.0	0.0	0.0	18.0	0.0	0.0	46.0	0.0	0.0	0.0	0.0	0.0	0.0	0.0	0.0	8.0	0.0	0.0	0.0	52.0	0.0	0.0	0.0	0.0	0.0
4f4ec5dbbf9be97384ba44abc1affb4a	0.0	0.0	0.0	0.0	0.0	0.0	0.0	17.0	12.0	0.0	14.0	7.0	0.0	0.0	0.0	0.0	0.0	0.0	0.0	0.0	12.0	11.0	16.0	7.0	0.0	0.0	0.0	0.0	0.0	0.0	0.0	0.0	0.0	21.0	0.0	0.0	0.0	0.0	0.0	0.0	0.0	0.0	0.0	0.0	0.0	0.0	0.0	40.0	0.0
80c8ce7e33216db7ee92a9e5440ef07d	0.0	0.0	0.0	0.0	0.0	0.0	0.0	0.0	0.0	0.0	0.0	0.0	0.0	0.0	0.0	0.0	0.0	0.0	0.0	0.0	0.0	0.0	0.0	0.0	0.0	0.0	0.0	0.0	0.0	0.0	0.0	0.0	0.0	0.0	296.0	0.0	0.0	0.0	0.0	0.0	0.0	0.0	0.0	0.0	0.0	0.0	0.0	0.0	0.0
3da13822a4e59d2d70a6ec427c82e650	0.0	0.0	0.0	0.0	0.0	0.0	0.0	0.0	0.0	0.0	0.0	0.0	0.0	0.0	0.0	0.0	0.0	0.0	0.0	0.0	0.0	0.0	0.0	0.0	0.0	0.0	0.0	0.0	0.0	0.0	0.0	0.0	0.0	0.0	0.0	0.0	0.0	0.0	0.0	0.0	0.0	0.0	0.0	0.0	0.0	0.0	0.0	0.0	0.0
ea7d67034760b4ade779d066575504cb	0.0	0.0	0.0	0.0	0.0	0.0	0.0	0.0	0.0	0.0	0.0	0.0	0.0	0.0	0.0	0.0	0.0	0.0	45.0	33.0	0.0	0.0	0.0	0.0	0.0	0.0	0.0	0.0	0.0	0.0	0.0	32.0	0.0	0.0	0.0	0.0	0.0	0.0	0.0	0.0	0.0	0.0	0.0	0.0	0.0	0.0	0.0	0.0	0.0
63b611f141a3f81cd90fa049665cf3b4	0.0	0.0	0.0	0.0	0.0	0.0	0.0	0.0	0.0	0.0	0.0	0.0	0.0	0.0	0.0	0.0	0.0	32.0	0.0	0.0	0.0	0.0	0.0	0.0	0.0	0.0	0.0	13.0	0.0	0.0	11.0	0.0	0.0	0.0	0.0	0.0	0.0	0.0	0.0	0.0	91.0	0.0	0.0	0.0	0.0	0.0	0.0	0.0	0.0
d7bcf10280a09cd0b463ce3f2d218d9c	0.0	0.0	0.0	0.0	0.0	0.0	0.0	0.0	0.0	0.0	0.0	0.0	0.0	0.0	0.0	0.0	0.0	0.0	0.0	0.0	0.0	0.0	0.0	0.0	0.0	0.0	58.0	0.0	0.0	0.0	0.0	0.0	0.0	0.0	0.0	0.0	0.0	0.0	0.0	0.0	0.0	0.0	0.0	0.0	0.0	0.0	0.0	0.0	287.0
64054f34c0a7c8c118000db025329c23	0.0	0.0	0.0	0.0	0.0	0.0	0.0	0.0	0.0	0.0	0.0	0.0	0.0	0.0	0.0	0.0	0.0	26.0	0.0	0.0	0.0	0.0	0.0	0.0	38.0	0.0	0.0	0.0	0.0	0.0	0.0	0.0	0.0	0.0	0.0	0.0	119.0	0.0	0.0	0.0	0.0	0.0	0.0	0.0	0.0	0.0	0.0	0.0	0.0
ea377d5e27377eae2eb3de55f61ee3df	0.0	54.0	0.0	0.0	0.0	0.0	0.0	0.0	0.0	0.0	0.0	0.0	0.0	0.0	0.0	0.0	0.0	0.0	0.0	0.0	18.0	0.0	0.0	0.0	0.0	0.0	0.0	0.0	0.0	29.0	0.0	0.0	0.0	14.0	0.0	0.0	0.0	0.0	0.0	0.0	0.0	0.0	37.0	0.0	0.0	0.0	0.0	0.0	0.0
b36eeb439ed4076db2d1b155af3450d7	0.0	0.0	0.0	0.0	0.0	0.0	0.0	0.0	0.0	0.0	0.0	0.0	0.0	0.0	0.0	0.0	0.0	0.0	0.0	0.0	0.0	0.0	0.0	0.0	0.0	0.0	0.0	0.0	0.0	12.0	0.0	0.0	0.0	0.0	0.0	0.0	0.0	0.0	0.0	0.0	0.0	0.0	0.0	0.0	0.0	0.0	0.0	0.0	0.0
ac1ccff82d523c4e5c09a4f893f74946	0.0	0.0	0.0	0.0	0.0	0.0	0.0	0.0	0.0	0.0	0.0	0.0	0.0	0.0	0.0	0.0	0.0	0.0	0.0	0.0	0.0	0.0	0.0	0.0	0.0	0.0	0.0	0.0	0.0	0.0	0.0	0.0	0.0	0.0	276.0	0.0	67.0	0.0	0.0	0.0	0.0	0.0	0.0	0.0	0.0	0.0	0.0	0.0	0.0
f1212845293be73b88dc58e1c449b027	0.0	0.0	0.0	0.0	0.0	0.0	0.0	0.0	0.0	0.0	0.0	0.0	0.0	0.0	0.0	0.0	0.0	0.0	0.0	0.0	0.0	0.0	0.0	0.0	0.0	0.0	0.0	0.0	0.0	0.0	0.0	0.0	0.0	0.0	0.0	0.0	155.0	0.0	0.0	0.0	0.0	0.0	0.0	0.0	0.0	0.0	0.0	0.0	0.0
c41a89dc1c7374fd7f57abc90cc6ab4f	0.0	0.0	0.0	0.0	0.0	0.0	0.0	0.0	0.0	0.0	0.0	0.0	341.0	0.0	0.0	0.0	0.0	0.0	0.0	0.0	0.0	0.0	0.0	0.0	0.0	0.0	0.0	0.0	0.0	0.0	0.0	0.0	0.0	0.0	0.0	0.0	0.0	0.0	0.0	0.0	0.0	0.0	0.0	0.0	0.0	0.0	0.0	0.0	0.0
fac1012c1c3caac4476b803ffb47a997	0.0	0.0	0.0	0.0	0.0	0.0	0.0	0.0	5.0	0.0	0.0	0.0	0.0	0.0	0.0	0.0	13.0	0.0	0.0	0.0	32.0	0.0	0.0	0.0	0.0	0.0	0.0	0.0	0.0	0.0	0.0	0.0	0.0	19.0	0.0	0.0	19.0	0.0	0.0	0.0	0.0	0.0	11.0	6.0	0.0	0.0	14.0	23.0	0.0
e09f97d9f9240a8db6364dea88fcd7cd	0.0	0.0	0.0	0.0	0.0	0.0	0.0	0.0	0.0	0.0	0.0	0.0	0.0	0.0	0.0	0.0	0.0	0.0	0.0	0.0	0.0	0.0	0.0	0.0	0.0	0.0	52.0	0.0	0.0	0.0	0.0	0.0	0.0	0.0	0.0	0.0	0.0	0.0	0.0	0.0	0.0	0.0	0.0	0.0	0.0	0.0	0.0	0.0	0.0
764f1165154214933a36f43cae05bff2	0.0	0.0	0.0	0.0	0.0	0.0	0.0	0.0	87.0	0.0	0.0	0.0	0.0	0.0	0.0	0.0	0.0	0.0	0.0	0.0	42.0	29.0	0.0	0.0	0.0	0.0	0.0	12.0	0.0	0.0	0.0	0.0	0.0	20.0	0.0	0.0	0.0	0.0	0.0	0.0	0.0	0.0	0.0	0.0	0.0	0.0	0.0	14.0	0.0
2c7168ee385176ea4961facb24c63cad	0.0	0.0	0.0	0.0	0.0	0.0	0.0	0.0	0.0	0.0	0.0	0.0	0.0	0.0	0.0	0.0	0.0	0.0	33.0	43.0	0.0	0.0	0.0	0.0	0.0	0.0	0.0	0.0	0.0	0.0	0.0	0.0	44.0	0.0	0.0	0.0	0.0	0.0	0.0	0.0	0.0	0.0	0.0	0.0	28.0	42.0	0.0	0.0	0.0
a4eaef84411b57c435abd0d69a7ff1dc	0.0	0.0	0.0	0.0	0.0	0.0	0.0	0.0	0.0	0.0	0.0	0.0	0.0	0.0	0.0	0.0	0.0	0.0	0.0	0.0	0.0	0.0	0.0	0.0	0.0	0.0	0.0	0.0	0.0	0.0	0.0	0.0	0.0	0.0	167.0	0.0	108.0	0.0	0.0	0.0	0.0	0.0	0.0	0.0	0.0	0.0	0.0	0.0	0.0
c4d2d6ed7aa878808861fe61e4679210	0.0	0.0	0.0	0.0	0.0	0.0	0.0	0.0	0.0	0.0	0.0	0.0	0.0	0.0	0.0	0.0	0.0	0.0	0.0	0.0	0.0	0.0	0.0	0.0	0.0	0.0	0.0	0.0	0.0	0.0	0.0	0.0	0.0	0.0	0.0	0.0	0.0	0.0	0.0	0.0	0.0	0.0	0.0	0.0	0.0	0.0	0.0	0.0	71.0
8aac0f94466fe2268ac6c5d80665d0ac	0.0	0.0	0.0	0.0	0.0	0.0	0.0	0.0	0.0	0.0	0.0	0.0	0.0	0.0	0.0	0.0	0.0	0.0	0.0	0.0	0.0	0.0	0.0	0.0	0.0	0.0	0.0	0.0	0.0	0.0	0.0	0.0	0.0	0.0	0.0	0.0	0.0	0.0	0.0	0.0	0.0	0.0	0.0	0.0	0.0	0.0	0.0	0.0	156.0
83a9026328318881149ff8a0c29f9391	0.0	0.0	0.0	0.0	0.0	0.0	0.0	0.0	19.0	0.0	0.0	0.0	0.0	0.0	0.0	0.0	0.0	0.0	0.0	0.0	50.0	0.0	0.0	0.0	0.0	0.0	29.0	0.0	0.0	0.0	0.0	0.0	0.0	20.0	0.0	0.0	21.0	0.0	0.0	0.0	0.0	0.0	0.0	0.0	0.0	0.0	0.0	0.0	16.0
340b0e69f7e38e3cae95739bd685a8da	0.0	0.0	0.0	0.0	0.0	0.0	0.0	0.0	0.0	0.0	0.0	13.0	0.0	0.0	0.0	0.0	0.0	0.0	0.0	0.0	0.0	0.0	0.0	0.0	0.0	0.0	0.0	0.0	0.0	0.0	0.0	0.0	0.0	35.0	18.0	0.0	0.0	0.0	13.0	0.0	0.0	0.0	0.0	13.0	0.0	0.0	0.0	0.0	36.0
81acb31dbceefa12c569402455e704ba	0.0	0.0	0.0	0.0	0.0	0.0	0.0	0.0	0.0	0.0	0.0	0.0	0.0	0.0	0.0	0.0	0.0	0.0	0.0	0.0	0.0	0.0	0.0	0.0	0.0	0.0	0.0	0.0	0.0	0.0	0.0	0.0	0.0	10.0	0.0	0.0	0.0	0.0	0.0	0.0	0.0	0.0	0.0	0.0	0.0	0.0	0.0	0.0	0.0
350e2ca44f40ce7ba455c4463730785e	0.0	0.0	0.0	0.0	0.0	0.0	0.0	0.0	0.0	0.0	0.0	0.0	0.0	0.0	0.0	0.0	0.0	0.0	0.0	0.0	0.0	0.0	0.0	0.0	0.0	0.0	0.0	0.0	0.0	0.0	0.0	0.0	0.0	0.0	131.0	0.0	0.0	0.0	0.0	0.0	0.0	0.0	0.0	0.0	0.0	0.0	0.0	0.0	6.0
ad09e722fa4b6554e3992efc32c8dbdb	0.0	0.0	0.0	0.0	0.0	0.0	0.0	0.0	0.0	0.0	0.0	0.0	0.0	0.0	0.0	0.0	0.0	0.0	0.0	0.0	0.0	0.0	0.0	0.0	0.0	0.0	0.0	0.0	0.0	0.0	0.0	0.0	0.0	0.0	0.0	0.0	0.0	0.0	0.0	0.0	0.0	0.0	0.0	0.0	0.0	0.0	0.0	0.0	0.0
9bb221f0753fb9b66878e1d67fa3a9e8	0.0	0.0	0.0	0.0	0.0	0.0	0.0	0.0	0.0	0.0	0.0	0.0	0.0	0.0	0.0	0.0	0.0	0.0	24.0	21.0	0.0	0.0	0.0	0.0	0.0	0.0	0.0	0.0	0.0	0.0	0.0	27.0	30.0	0.0	0.0	0.0	0.0	0.0	0.0	0.0	0.0	0.0	0.0	0.0	20.0	17.0	0.0	0.0	0.0
6d2726a8618a4a00b5a2d8ee65ba0904	0.0	0.0	0.0	0.0	0.0	0.0	0.0	0.0	0.0	0.0	0.0	0.0	0.0	0.0	0.0	0.0	0.0	0.0	0.0	0.0	0.0	139.0	0.0	0.0	0.0	0.0	0.0	0.0	0.0	0.0	0.0	0.0	0.0	0.0	0.0	0.0	0.0	0.0	0.0	0.0	0.0	0.0	0.0	0.0	0.0	0.0	0.0	0.0	0.0
d08b6e7a2a4b22c98c06298265c4b066	0.0	0.0	0.0	0.0	0.0	0.0	0.0	0.0	0.0	0.0	0.0	0.0	0.0	0.0	0.0	0.0	0.0	0.0	0.0	0.0	0.0	0.0	0.0	0.0	0.0	0.0	0.0	0.0	0.0	0.0	0.0	0.0	0.0	0.0	333.0	0.0	0.0	0.0	0.0	0.0	0.0	0.0	0.0	0.0	0.0	0.0	0.0	0.0	0.0
d1d036068f31cdc677be68b4b96d25c1	0.0	0.0	0.0	0.0	0.0	0.0	0.0	0.0	0.0	0.0	0.0	0.0	0.0	0.0	0.0	0.0	0.0	0.0	0.0	0.0	0.0	0.0	0.0	0.0	0.0	0.0	0.0	0.0	0.0	0.0	0.0	0.0	0.0	0.0	178.0	0.0	155.0	0.0	0.0	0.0	0.0	0.0	0.0	0.0	0.0	0.0	0.0	0.0	0.0
0819261ae73ed94c33a2bea22e142ed4	0.0	0.0	0.0	0.0	0.0	0.0	0.0	0.0	0.0	0.0	0.0	0.0	0.0	0.0	0.0	0.0	0.0	0.0	0.0	0.0	0.0	0.0	0.0	0.0	0.0	0.0	0.0	0.0	0.0	0.0	0.0	0.0	0.0	0.0	0.0	0.0	192.0	0.0	0.0	0.0	0.0	0.0	0.0	0.0	0.0	0.0	0.0	0.0	0.0
3ad1c8aad6bdd6f9f60902f08beaf0b1	0.0	0.0	0.0	0.0	0.0	0.0	0.0	0.0	0.0	0.0	0.0	0.0	0.0	0.0	0.0	0.0	0.0	0.0	29.0	28.0	0.0	0.0	0.0	0.0	0.0	0.0	0.0	0.0	0.0	0.0	0.0	50.0	20.0	0.0	0.0	0.0	0.0	0.0	0.0	0.0	0.0	0.0	0.0	0.0	22.0	18.0	0.0	0.0	0.0
419b62dc6fc82fb5ae76bfc8e30a2ca4	0.0	0.0	0.0	0.0	0.0	0.0	0.0	0.0	0.0	0.0	0.0	0.0	0.0	0.0	0.0	0.0	0.0	0.0	0.0	0.0	0.0	0.0	0.0	0.0	0.0	0.0	40.0	0.0	0.0	0.0	0.0	0.0	0.0	0.0	0.0	0.0	0.0	0.0	0.0	0.0	0.0	0.0	0.0	0.0	0.0	0.0	0.0	0.0	0.0
893685fccc772787a57803029a043619	0.0	0.0	0.0	0.0	0.0	0.0	0.0	0.0	0.0	0.0	0.0	0.0	0.0	0.0	0.0	0.0	0.0	0.0	0.0	0.0	0.0	0.0	0.0	0.0	0.0	0.0	17.0	0.0	0.0	0.0	0.0	0.0	0.0	0.0	0.0	0.0	0.0	0.0	0.0	0.0	0.0	0.0	0.0	0.0	0.0	0.0	0.0	0.0	0.0
32181b006051d0c53a829c211710b508	0.0	0.0	0.0	0.0	0.0	0.0	0.0	0.0	0.0	0.0	0.0	0.0	0.0	0.0	0.0	0.0	0.0	0.0	0.0	0.0	0.0	0.0	0.0	0.0	0.0	0.0	24.0	0.0	0.0	0.0	0.0	0.0	0.0	0.0	0.0	0.0	0.0	0.0	0.0	0.0	0.0	0.0	0.0	0.0	0.0	0.0	0.0	0.0	26.0
8219cb35411cc09621c59ce542f56618	0.0	0.0	0.0	0.0	0.0	0.0	0.0	0.0	0.0	0.0	0.0	0.0	0.0	0.0	0.0	0.0	0.0	0.0	0.0	0.0	0.0	0.0	0.0	0.0	0.0	0.0	0.0	11.0	0.0	0.0	52.0	0.0	0.0	0.0	0.0	0.0	0.0	0.0	0.0	0.0	0.0	0.0	0.0	74.0	0.0	0.0	0.0	0.0	0.0
c72b5f51ad60ecc3e02c7cc603d990a2	0.0	0.0	0.0	0.0	0.0	0.0	0.0	0.0	0.0	0.0	0.0	0.0	0.0	0.0	0.0	0.0	0.0	0.0	0.0	0.0	0.0	0.0	0.0	0.0	0.0	0.0	0.0	0.0	0.0	0.0	0.0	0.0	0.0	0.0	282.0	10.0	39.0	0.0	0.0	0.0	0.0	0.0	0.0	0.0	0.0	0.0	0.0	0.0	0.0
71095e2bbc44786d745a841fc64ef190	0.0	0.0	0.0	0.0	0.0	32.0	298.0	0.0	0.0	0.0	0.0	0.0	0.0	0.0	0.0	0.0	0.0	0.0	0.0	0.0	0.0	0.0	0.0	0.0	0.0	0.0	0.0	0.0	0.0	0.0	0.0	0.0	0.0	0.0	0.0	0.0	0.0	0.0	0.0	0.0	0.0	0.0	0.0	0.0	0.0	0.0	0.0	0.0	0.0
8375b47f50ee3b002fe82bfe00409092	0.0	0.0	0.0	0.0	0.0	0.0	0.0	0.0	0.0	0.0	0.0	0.0	0.0	0.0	0.0	0.0	0.0	0.0	0.0	0.0	0.0	0.0	0.0	0.0	0.0	0.0	0.0	0.0	0.0	0.0	0.0	0.0	0.0	17.0	0.0	0.0	0.0	0.0	0.0	0.0	0.0	0.0	0.0	0.0	0.0	0.0	0.0	0.0	0.0
c4dcef41373aba45b59042b08a812760	0.0	0.0	0.0	0.0	0.0	0.0	0.0	0.0	0.0	0.0	0.0	0.0	0.0	0.0	0.0	0.0	0.0	0.0	0.0	0.0	0.0	0.0	0.0	0.0	0.0	0.0	0.0	0.0	0.0	0.0	0.0	0.0	0.0	0.0	0.0	0.0	0.0	0.0	0.0	0.0	0.0	0.0	0.0	0.0	0.0	0.0	0.0	0.0	0.0
9130ba5d659e6338e841ef4c65deba28	0.0	0.0	0.0	0.0	0.0	0.0	0.0	0.0	0.0	0.0	0.0	0.0	0.0	0.0	0.0	0.0	0.0	0.0	0.0	0.0	0.0	0.0	0.0	0.0	0.0	0.0	166.0	0.0	0.0	0.0	0.0	0.0	0.0	0.0	0.0	0.0	0.0	0.0	0.0	0.0	0.0	0.0	0.0	0.0	0.0	0.0	0.0	0.0	0.0
502419a4a0d188164b40db1cf6722742	0.0	0.0	0.0	0.0	0.0	0.0	0.0	32.0	0.0	0.0	0.0	0.0	0.0	0.0	0.0	0.0	67.0	0.0	0.0	0.0	0.0	0.0	0.0	0.0	0.0	0.0	0.0	0.0	0.0	0.0	0.0	0.0	0.0	0.0	0.0	0.0	0.0	0.0	0.0	0.0	0.0	0.0	0.0	0.0	0.0	0.0	0.0	0.0	0.0
1d32819e59a4ecdeafedfcc5de1dd4aa	0.0	0.0	0.0	0.0	0.0	0.0	0.0	0.0	0.0	0.0	0.0	0.0	0.0	13.0	0.0	0.0	0.0	0.0	0.0	0.0	0.0	0.0	0.0	0.0	0.0	0.0	0.0	8.0	0.0	0.0	40.0	0.0	0.0	0.0	0.0	0.0	0.0	0.0	0.0	0.0	0.0	0.0	0.0	34.0	0.0	0.0	0.0	0.0	0.0
7702ee3bc876faa4229ec820e3c914d9	0.0	0.0	0.0	0.0	0.0	0.0	0.0	0.0	0.0	0.0	0.0	0.0	0.0	0.0	0.0	0.0	0.0	192.0	0.0	0.0	0.0	0.0	0.0	0.0	0.0	0.0	0.0	0.0	0.0	0.0	0.0	0.0	0.0	0.0	0.0	0.0	0.0	0.0	0.0	0.0	0.0	0.0	0.0	0.0	0.0	0.0	0.0	0.0	0.0
323691c7496c5c6cffac09e72e7d3f0d	0.0	0.0	0.0	0.0	0.0	0.0	0.0	0.0	0.0	0.0	0.0	0.0	0.0	0.0	0.0	0.0	0.0	0.0	0.0	0.0	0.0	0.0	0.0	0.0	0.0	0.0	0.0	0.0	0.0	0.0	0.0	0.0	0.0	0.0	253.0	0.0	74.0	0.0	0.0	0.0	0.0	0.0	0.0	0.0	0.0	0.0	0.0	0.0	0.0
945bea5cba2547454fb799c2a8b851ab	0.0	0.0	0.0	0.0	0.0	0.0	0.0	0.0	0.0	0.0	0.0	0.0	0.0	0.0	83.0	0.0	0.0	0.0	0.0	0.0	0.0	0.0	0.0	0.0	0.0	0.0	0.0	0.0	0.0	0.0	0.0	0.0	0.0	0.0	0.0	0.0	0.0	0.0	26.0	0.0	0.0	0.0	0.0	0.0	0.0	0.0	0.0	0.0	0.0
b7a921a8a312a66d108d4fa49ef97965	0.0	0.0	0.0	0.0	0.0	0.0	0.0	0.0	0.0	0.0	0.0	0.0	0.0	37.0	0.0	0.0	0.0	0.0	0.0	0.0	0.0	0.0	0.0	0.0	0.0	0.0	0.0	104.0	0.0	0.0	0.0	0.0	0.0	0.0	0.0	0.0	0.0	0.0	60.0	0.0	0.0	0.0	0.0	0.0	0.0	0.0	0.0	0.0	0.0
8f8f29f28429498db407bfdeb68c604d	0.0	0.0	0.0	0.0	0.0	0.0	0.0	0.0	0.0	0.0	0.0	0.0	0.0	0.0	0.0	0.0	0.0	0.0	0.0	0.0	0.0	24.0	0.0	0.0	0.0	0.0	0.0	0.0	0.0	0.0	0.0	58.0	0.0	0.0	0.0	0.0	0.0	0.0	0.0	0.0	0.0	0.0	59.0	0.0	66.0	0.0	0.0	41.0	0.0
5e115cc6783b64585c8d12931f11ede6	0.0	0.0	0.0	0.0	0.0	0.0	0.0	0.0	0.0	0.0	0.0	0.0	0.0	0.0	0.0	0.0	0.0	0.0	0.0	0.0	0.0	0.0	0.0	0.0	0.0	0.0	0.0	0.0	0.0	0.0	0.0	0.0	0.0	0.0	101.0	0.0	0.0	0.0	0.0	0.0	0.0	0.0	0.0	0.0	0.0	0.0	0.0	0.0	0.0
00d40dea09eaebcbba45c05ce36f83a5	0.0	0.0	0.0	0.0	0.0	0.0	0.0	0.0	0.0	0.0	0.0	0.0	0.0	0.0	0.0	0.0	0.0	0.0	0.0	0.0	0.0	0.0	0.0	0.0	0.0	0.0	0.0	0.0	0.0	0.0	0.0	0.0	0.0	0.0	0.0	0.0	0.0	0.0	0.0	0.0	0.0	0.0	0.0	0.0	0.0	0.0	0.0	0.0	0.0
17f62a7d2532a6ae25abffb699db3cc4	0.0	0.0	0.0	0.0	0.0	0.0	0.0	0.0	0.0	0.0	0.0	0.0	0.0	0.0	0.0	0.0	0.0	0.0	36.0	20.0	0.0	0.0	0.0	0.0	0.0	0.0	0.0	0.0	0.0	0.0	0.0	19.0	22.0	0.0	0.0	0.0	0.0	0.0	0.0	0.0	0.0	0.0	0.0	0.0	24.0	19.0	0.0	0.0	0.0
9a638bcf280f38d4352181cd41701be7	0.0	0.0	0.0	0.0	0.0	0.0	0.0	0.0	0.0	0.0	0.0	0.0	0.0	0.0	0.0	0.0	0.0	0.0	29.0	25.0	0.0	0.0	0.0	0.0	0.0	0.0	0.0	0.0	0.0	0.0	0.0	32.0	23.0	0.0	0.0	0.0	0.0	0.0	0.0	0.0	0.0	0.0	0.0	0.0	33.0	29.0	0.0	0.0	0.0
236cb6bc84199184a54f168bac78a6db	0.0	0.0	0.0	0.0	0.0	0.0	0.0	0.0	0.0	0.0	24.0	0.0	0.0	0.0	0.0	0.0	18.0	0.0	0.0	0.0	0.0	0.0	21.0	0.0	0.0	13.0	0.0	32.0	0.0	0.0	0.0	0.0	0.0	0.0	0.0	22.0	0.0	0.0	0.0	0.0	0.0	0.0	0.0	0.0	0.0	0.0	0.0	0.0	0.0
f29029219b6f0ac8cdb6c7ae6183ec1c	0.0	0.0	0.0	0.0	0.0	0.0	0.0	0.0	0.0	0.0	0.0	0.0	0.0	0.0	0.0	0.0	0.0	0.0	43.0	19.0	0.0	0.0	0.0	0.0	0.0	0.0	0.0	0.0	0.0	0.0	0.0	0.0	22.0	0.0	0.0	0.0	0.0	0.0	0.0	0.0	0.0	0.0	0.0	0.0	0.0	40.0	0.0	0.0	0.0
6dcaed843ae909db228fd7825d3a8864	0.0	0.0	0.0	0.0	0.0	0.0	0.0	0.0	0.0	0.0	0.0	0.0	0.0	0.0	0.0	0.0	0.0	0.0	0.0	25.0	0.0	0.0	0.0	0.0	0.0	0.0	0.0	0.0	0.0	0.0	0.0	29.0	29.0	0.0	0.0	0.0	0.0	0.0	0.0	0.0	0.0	0.0	0.0	0.0	21.0	19.0	0.0	0.0	0.0
d60366fe7489b96198458b63edc083d7	0.0	0.0	0.0	0.0	0.0	0.0	0.0	0.0	0.0	0.0	0.0	0.0	0.0	0.0	0.0	0.0	0.0	0.0	0.0	0.0	0.0	0.0	0.0	0.0	0.0	0.0	34.0	0.0	0.0	0.0	0.0	0.0	0.0	0.0	0.0	0.0	0.0	0.0	0.0	0.0	0.0	0.0	0.0	0.0	0.0	0.0	0.0	12.0	276.0
99d7dd8fdd43cef331f256e86f097a82	0.0	0.0	0.0	0.0	0.0	0.0	0.0	0.0	0.0	0.0	0.0	0.0	0.0	0.0	0.0	0.0	0.0	0.0	0.0	0.0	0.0	0.0	0.0	0.0	0.0	0.0	0.0	0.0	0.0	0.0	0.0	0.0	0.0	0.0	322.0	0.0	0.0	0.0	0.0	0.0	0.0	0.0	0.0	0.0	0.0	0.0	0.0	0.0	0.0
8d32cb7d685931e9669b78d2cde217c5	0.0	0.0	0.0	0.0	0.0	0.0	0.0	0.0	64.0	0.0	0.0	0.0	0.0	0.0	0.0	0.0	0.0	0.0	0.0	0.0	0.0	0.0	0.0	0.0	0.0	0.0	39.0	0.0	0.0	0.0	0.0	0.0	0.0	110.0	0.0	0.0	108.0	0.0	0.0	0.0	0.0	0.0	0.0	0.0	0.0	0.0	0.0	0.0	0.0
b8c25739b60d6ee3ce195b9ae2d55f9b	0.0	0.0	0.0	0.0	0.0	0.0	0.0	0.0	0.0	0.0	0.0	0.0	0.0	0.0	0.0	0.0	0.0	7.0	0.0	0.0	0.0	0.0	0.0	0.0	0.0	0.0	0.0	0.0	0.0	0.0	0.0	0.0	0.0	0.0	62.0	0.0	0.0	0.0	0.0	0.0	0.0	0.0	0.0	0.0	0.0	0.0	0.0	0.0	9.0
48ad9b5bbf12b65767448b349b7c6ca6	0.0	0.0	0.0	0.0	0.0	0.0	0.0	0.0	0.0	0.0	0.0	0.0	0.0	0.0	31.0	0.0	0.0	0.0	0.0	0.0	0.0	0.0	0.0	0.0	17.0	0.0	0.0	33.0	0.0	0.0	0.0	0.0	0.0	0.0	0.0	0.0	0.0	27.0	0.0	0.0	0.0	0.0	0.0	0.0	0.0	0.0	0.0	0.0	0.0
acad1bb83efe1bdbedfe22163e1bb811	0.0	0.0	0.0	0.0	0.0	0.0	0.0	0.0	0.0	0.0	0.0	0.0	0.0	0.0	0.0	0.0	0.0	0.0	0.0	0.0	0.0	0.0	0.0	0.0	0.0	0.0	0.0	0.0	0.0	0.0	0.0	0.0	0.0	86.0	0.0	0.0	0.0	0.0	0.0	0.0	0.0	0.0	0.0	0.0	68.0	0.0	0.0	0.0	0.0
2e12d27906ba53d79e0f757a39f5346c	0.0	0.0	0.0	0.0	0.0	0.0	0.0	0.0	0.0	0.0	0.0	0.0	0.0	0.0	0.0	0.0	0.0	0.0	0.0	0.0	0.0	0.0	0.0	0.0	0.0	0.0	0.0	0.0	0.0	0.0	0.0	0.0	0.0	0.0	280.0	0.0	40.0	0.0	0.0	0.0	0.0	0.0	0.0	0.0	0.0	0.0	0.0	0.0	0.0
291b1cd87746981de26fe49d0f3389ec	0.0	0.0	0.0	0.0	0.0	0.0	0.0	0.0	0.0	0.0	0.0	0.0	0.0	0.0	0.0	0.0	0.0	0.0	0.0	0.0	0.0	0.0	0.0	0.0	0.0	0.0	0.0	0.0	0.0	0.0	0.0	0.0	0.0	0.0	0.0	0.0	0.0	0.0	0.0	0.0	0.0	0.0	0.0	0.0	0.0	0.0	0.0	0.0	0.0
ab3d300eafdd9f95e3c885da339a892d	0.0	0.0	0.0	0.0	0.0	0.0	0.0	0.0	0.0	0.0	0.0	0.0	0.0	0.0	0.0	0.0	0.0	0.0	0.0	0.0	0.0	0.0	0.0	0.0	0.0	0.0	0.0	0.0	0.0	0.0	0.0	0.0	0.0	0.0	0.0	0.0	0.0	0.0	0.0	0.0	0.0	0.0	0.0	0.0	0.0	0.0	0.0	0.0	0.0
3baeee42f677c920c9bf090ff4125055	0.0	17.0	0.0	0.0	0.0	0.0	0.0	0.0	0.0	0.0	0.0	0.0	0.0	0.0	0.0	0.0	0.0	0.0	0.0	0.0	30.0	0.0	0.0	0.0	0.0	0.0	0.0	0.0	0.0	0.0	0.0	0.0	16.0	60.0	0.0	0.0	0.0	0.0	0.0	0.0	0.0	0.0	0.0	0.0	0.0	0.0	0.0	0.0	0.0
fa96cbd7b2df953f48e159b78c51527d	0.0	0.0	0.0	0.0	0.0	0.0	0.0	0.0	0.0	0.0	0.0	0.0	0.0	0.0	0.0	0.0	0.0	62.0	0.0	0.0	0.0	0.0	0.0	0.0	0.0	0.0	0.0	0.0	0.0	0.0	0.0	0.0	0.0	0.0	0.0	0.0	0.0	0.0	0.0	0.0	0.0	0.0	21.0	0.0	0.0	0.0	0.0	34.0	0.0
a2a6b9a4fbb82b42d88f1d9e74df55a1	0.0	0.0	0.0	0.0	0.0	0.0	0.0	0.0	0.0	0.0	0.0	0.0	0.0	0.0	0.0	0.0	0.0	17.0	0.0	0.0	0.0	0.0	0.0	0.0	0.0	0.0	0.0	0.0	0.0	0.0	0.0	0.0	0.0	0.0	182.0	0.0	120.0	0.0	0.0	0.0	0.0	0.0	0.0	0.0	0.0	0.0	0.0	0.0	0.0
6934869ea8ac6dbfbea16fdcb75746b0	0.0	0.0	0.0	0.0	0.0	0.0	0.0	0.0	0.0	0.0	0.0	0.0	0.0	0.0	0.0	0.0	0.0	0.0	0.0	0.0	0.0	0.0	0.0	0.0	0.0	0.0	0.0	0.0	0.0	0.0	0.0	0.0	0.0	0.0	300.0	19.0	0.0	0.0	0.0	0.0	0.0	0.0	0.0	0.0	0.0	0.0	0.0	0.0	0.0
a85f4dd0c69b425fdb96a37a1f23dfe8	0.0	0.0	0.0	0.0	0.0	0.0	0.0	0.0	0.0	0.0	0.0	0.0	0.0	0.0	0.0	0.0	0.0	0.0	0.0	0.0	0.0	0.0	0.0	0.0	0.0	0.0	0.0	0.0	0.0	0.0	0.0	0.0	0.0	0.0	0.0	0.0	0.0	0.0	0.0	0.0	0.0	0.0	0.0	0.0	0.0	0.0	0.0	0.0	0.0
206977be386ecbd95c21a3c8560c90ca	0.0	0.0	0.0	0.0	0.0	0.0	0.0	0.0	0.0	0.0	24.0	0.0	0.0	0.0	0.0	0.0	0.0	0.0	0.0	0.0	0.0	0.0	0.0	18.0	0.0	0.0	0.0	0.0	0.0	0.0	0.0	0.0	0.0	0.0	0.0	55.0	0.0	0.0	0.0	0.0	0.0	0.0	0.0	0.0	0.0	0.0	0.0	0.0	0.0
3040e70dea8515cc0473632cc278aacf	0.0	0.0	0.0	283.0	0.0	0.0	0.0	0.0	0.0	0.0	0.0	0.0	0.0	0.0	0.0	0.0	0.0	0.0	0.0	0.0	23.0	0.0	0.0	0.0	0.0	0.0	0.0	0.0	0.0	0.0	0.0	0.0	0.0	0.0	0.0	0.0	0.0	0.0	0.0	0.0	0.0	0.0	0.0	0.0	0.0	0.0	0.0	0.0	0.0
e8724520788bb38a7f9d22c91318f016	0.0	0.0	0.0	0.0	0.0	0.0	0.0	0.0	35.0	0.0	0.0	0.0	0.0	0.0	0.0	0.0	0.0	0.0	0.0	0.0	0.0	0.0	38.0	0.0	0.0	0.0	42.0	0.0	0.0	0.0	0.0	0.0	0.0	0.0	0.0	0.0	0.0	0.0	0.0	0.0	0.0	0.0	0.0	0.0	0.0	0.0	0.0	0.0	29.0
d53d56f5b62267fb448bfb38e8bb88b8	0.0	0.0	0.0	0.0	0.0	0.0	0.0	0.0	0.0	0.0	0.0	0.0	0.0	0.0	0.0	0.0	0.0	0.0	36.0	0.0	0.0	0.0	0.0	0.0	0.0	0.0	0.0	0.0	0.0	0.0	0.0	37.0	22.0	0.0	0.0	0.0	0.0	0.0	0.0	0.0	0.0	0.0	0.0	0.0	37.0	21.0	0.0	0.0	0.0
d36b3b611aa93a2b40910492cef121d2	0.0	0.0	0.0	0.0	0.0	0.0	0.0	0.0	0.0	0.0	0.0	0.0	0.0	0.0	0.0	0.0	0.0	0.0	0.0	0.0	0.0	0.0	0.0	0.0	0.0	0.0	0.0	0.0	0.0	0.0	0.0	0.0	0.0	0.0	0.0	0.0	0.0	0.0	0.0	0.0	0.0	0.0	0.0	0.0	0.0	0.0	0.0	0.0	0.0
3ebe761bfb1238c87195d431f41bf976	0.0	0.0	0.0	0.0	0.0	0.0	261.0	0.0	0.0	0.0	26.0	0.0	0.0	0.0	0.0	0.0	0.0	0.0	0.0	0.0	0.0	0.0	0.0	0.0	0.0	0.0	0.0	0.0	0.0	0.0	0.0	0.0	0.0	0.0	0.0	0.0	0.0	0.0	0.0	0.0	0.0	0.0	0.0	0.0	0.0	0.0	0.0	0.0	0.0
5906900e20c28479107bd0f9a1fcae28	0.0	0.0	0.0	0.0	0.0	0.0	0.0	0.0	0.0	0.0	0.0	0.0	0.0	0.0	0.0	0.0	0.0	27.0	0.0	0.0	0.0	0.0	0.0	0.0	0.0	0.0	29.0	0.0	0.0	0.0	0.0	0.0	0.0	13.0	36.0	20.0	0.0	0.0	2.0	0.0	0.0	0.0	0.0	0.0	0.0	0.0	0.0	0.0	40.0
2a3b8663b69226a0332ebc7a080c2ba4	0.0	0.0	0.0	0.0	0.0	0.0	0.0	0.0	0.0	0.0	0.0	0.0	0.0	0.0	0.0	0.0	0.0	0.0	0.0	0.0	0.0	0.0	0.0	0.0	0.0	0.0	0.0	0.0	0.0	0.0	10.0	0.0	0.0	0.0	0.0	0.0	0.0	0.0	0.0	0.0	210.0	0.0	0.0	5.0	0.0	0.0	0.0	0.0	0.0
2aee17e668dd944e7792d625ec479fcf	0.0	0.0	0.0	0.0	0.0	0.0	0.0	0.0	0.0	0.0	0.0	0.0	0.0	24.0	0.0	0.0	0.0	0.0	0.0	24.0	0.0	0.0	0.0	0.0	0.0	0.0	0.0	0.0	0.0	0.0	0.0	0.0	24.0	0.0	0.0	0.0	0.0	0.0	0.0	12.0	0.0	0.0	0.0	19.0	31.0	0.0	0.0	0.0	0.0
f4155d9c209962c34c48d2572a38a701	0.0	0.0	0.0	0.0	0.0	0.0	0.0	0.0	0.0	0.0	0.0	0.0	0.0	0.0	0.0	0.0	0.0	0.0	0.0	0.0	0.0	0.0	0.0	0.0	0.0	0.0	0.0	0.0	0.0	0.0	0.0	0.0	0.0	0.0	290.0	0.0	25.0	0.0	0.0	0.0	0.0	0.0	0.0	0.0	0.0	0.0	0.0	0.0	0.0
9ada5f358dcd7e9218ed607e0a6c2605	0.0	0.0	0.0	0.0	0.0	0.0	0.0	0.0	0.0	0.0	0.0	0.0	0.0	0.0	0.0	0.0	0.0	0.0	0.0	0.0	0.0	0.0	0.0	0.0	0.0	0.0	0.0	0.0	0.0	0.0	0.0	0.0	0.0	0.0	279.0	0.0	0.0	0.0	0.0	0.0	0.0	0.0	0.0	0.0	0.0	0.0	0.0	0.0	36.0
3cafea9883636b5c126e8699b5860ba2	0.0	0.0	0.0	0.0	0.0	0.0	0.0	0.0	0.0	0.0	0.0	0.0	0.0	0.0	31.0	0.0	0.0	0.0	0.0	0.0	0.0	32.0	0.0	0.0	0.0	0.0	0.0	0.0	0.0	0.0	51.0	0.0	0.0	0.0	0.0	0.0	0.0	0.0	31.0	0.0	0.0	0.0	0.0	32.0	0.0	0.0	0.0	0.0	0.0
51ae8cf0b5ffe317d3a27e90fab32cf7	0.0	0.0	0.0	0.0	0.0	0.0	0.0	0.0	0.0	0.0	0.0	0.0	0.0	0.0	0.0	0.0	0.0	0.0	30.0	25.0	0.0	0.0	0.0	0.0	0.0	0.0	0.0	0.0	0.0	0.0	0.0	20.0	31.0	0.0	0.0	0.0	0.0	0.0	0.0	0.0	0.0	0.0	0.0	0.0	16.0	13.0	0.0	0.0	0.0
34b93394ad2057aa52c4ca717f1bf4a1	0.0	0.0	0.0	0.0	0.0	0.0	0.0	0.0	0.0	0.0	0.0	0.0	0.0	0.0	0.0	0.0	0.0	0.0	0.0	0.0	0.0	0.0	0.0	0.0	0.0	0.0	0.0	24.0	0.0	0.0	10.0	0.0	0.0	49.0	0.0	0.0	0.0	0.0	0.0	0.0	15.0	0.0	0.0	0.0	0.0	14.0	0.0	48.0	0.0
1a6725bb8bee02d82cbc32af133e1434	0.0	0.0	0.0	0.0	0.0	0.0	0.0	0.0	0.0	0.0	0.0	0.0	0.0	0.0	0.0	0.0	0.0	0.0	0.0	0.0	0.0	0.0	0.0	0.0	0.0	0.0	0.0	0.0	0.0	0.0	0.0	0.0	0.0	0.0	0.0	0.0	0.0	0.0	0.0	0.0	0.0	0.0	0.0	0.0	0.0	0.0	0.0	0.0	0.0
e0449413df6c170c81c535eb162ddd09	0.0	0.0	0.0	0.0	0.0	0.0	0.0	0.0	126.0	0.0	0.0	0.0	0.0	0.0	0.0	0.0	0.0	0.0	0.0	0.0	0.0	0.0	0.0	0.0	0.0	0.0	0.0	0.0	0.0	0.0	0.0	0.0	0.0	0.0	0.0	0.0	0.0	0.0	0.0	0.0	0.0	187.0	0.0	0.0	0.0	0.0	0.0	0.0	0.0
233f4984b368c629dce62662fbf10513	0.0	0.0	0.0	0.0	0.0	0.0	0.0	0.0	0.0	0.0	0.0	0.0	0.0	0.0	0.0	0.0	0.0	22.0	0.0	0.0	0.0	0.0	0.0	0.0	0.0	0.0	0.0	31.0	0.0	0.0	38.0	0.0	0.0	0.0	0.0	0.0	0.0	0.0	0.0	0.0	30.0	0.0	0.0	32.0	0.0	0.0	0.0	0.0	0.0
d464aeb9d76d2c31ab25f8a630439a35	0.0	0.0	0.0	0.0	0.0	0.0	0.0	0.0	0.0	0.0	0.0	0.0	0.0	0.0	0.0	0.0	0.0	0.0	32.0	28.0	0.0	0.0	0.0	0.0	0.0	0.0	0.0	0.0	0.0	0.0	0.0	26.0	25.0	0.0	0.0	0.0	0.0	0.0	0.0	0.0	0.0	0.0	19.0	0.0	33.0	26.0	0.0	23.0	0.0
761e987e9cff3fbfbe5298dd19dacc3e	0.0	0.0	0.0	0.0	0.0	0.0	0.0	0.0	0.0	0.0	0.0	0.0	0.0	0.0	0.0	0.0	0.0	0.0	0.0	0.0	10.0	28.0	0.0	0.0	0.0	0.0	0.0	0.0	0.0	10.0	0.0	20.0	0.0	13.0	0.0	0.0	0.0	0.0	0.0	0.0	0.0	0.0	0.0	26.0	0.0	0.0	0.0	19.0	0.0
088bc2e5228101932e94ad30c2f7b3ec	0.0	0.0	0.0	0.0	0.0	0.0	0.0	0.0	0.0	0.0	0.0	0.0	0.0	0.0	0.0	0.0	0.0	0.0	0.0	0.0	0.0	59.0	23.0	0.0	0.0	0.0	0.0	20.0	0.0	0.0	26.0	0.0	0.0	0.0	0.0	0.0	0.0	0.0	0.0	0.0	14.0	0.0	0.0	0.0	0.0	0.0	0.0	0.0	0.0
37c5fb90d3adebb929b01e693d34ae86	0.0	0.0	0.0	0.0	0.0	0.0	0.0	0.0	0.0	0.0	0.0	0.0	0.0	0.0	0.0	0.0	0.0	47.0	0.0	0.0	0.0	0.0	0.0	0.0	0.0	0.0	0.0	0.0	0.0	0.0	0.0	0.0	0.0	0.0	0.0	0.0	202.0	0.0	0.0	0.0	0.0	0.0	0.0	0.0	0.0	0.0	0.0	0.0	0.0
c353d088f430a354906ab7e0f14c8c5d	0.0	0.0	0.0	0.0	0.0	0.0	0.0	0.0	0.0	0.0	0.0	0.0	0.0	0.0	0.0	0.0	0.0	0.0	19.0	19.0	0.0	0.0	0.0	0.0	0.0	0.0	0.0	0.0	0.0	0.0	0.0	27.0	25.0	0.0	0.0	0.0	0.0	0.0	0.0	0.0	0.0	0.0	0.0	0.0	23.0	18.0	0.0	0.0	0.0
3db6fd02df90003cdcf3a63e4608c988	0.0	0.0	0.0	0.0	0.0	0.0	0.0	0.0	0.0	0.0	0.0	0.0	0.0	0.0	0.0	0.0	0.0	0.0	0.0	0.0	0.0	53.0	0.0	0.0	0.0	0.0	0.0	0.0	0.0	0.0	0.0	0.0	0.0	42.0	0.0	0.0	0.0	0.0	0.0	0.0	0.0	0.0	0.0	0.0	0.0	0.0	0.0	52.0	0.0
609d4d492716d772c2e257477d583a27	0.0	0.0	0.0	0.0	0.0	0.0	0.0	0.0	0.0	0.0	0.0	0.0	0.0	0.0	0.0	0.0	0.0	0.0	0.0	0.0	0.0	0.0	0.0	0.0	0.0	0.0	0.0	0.0	0.0	0.0	0.0	0.0	0.0	0.0	0.0	0.0	0.0	0.0	0.0	0.0	0.0	0.0	0.0	0.0	0.0	0.0	0.0	0.0	114.0
1fd219ca91dfd4435b264ec1ef2629b2	0.0	0.0	0.0	0.0	0.0	0.0	0.0	0.0	0.0	0.0	0.0	0.0	0.0	0.0	0.0	0.0	0.0	0.0	0.0	0.0	0.0	0.0	0.0	0.0	0.0	0.0	0.0	0.0	0.0	0.0	0.0	0.0	0.0	0.0	0.0	0.0	0.0	0.0	0.0	0.0	0.0	0.0	0.0	0.0	0.0	0.0	0.0	0.0	0.0
8d0b8773afbab135c7fb282d6d45c7f6	0.0	0.0	0.0	0.0	0.0	0.0	0.0	0.0	0.0	0.0	0.0	0.0	0.0	0.0	0.0	0.0	0.0	0.0	0.0	0.0	0.0	0.0	0.0	0.0	0.0	0.0	0.0	0.0	0.0	0.0	0.0	0.0	0.0	0.0	0.0	0.0	0.0	0.0	0.0	0.0	0.0	0.0	0.0	0.0	0.0	0.0	0.0	0.0	0.0
8639fdd6f577fda1670e1cd9fa93bd18	0.0	0.0	0.0	0.0	0.0	0.0	0.0	0.0	0.0	0.0	0.0	0.0	0.0	0.0	0.0	0.0	0.0	0.0	0.0	0.0	0.0	0.0	0.0	0.0	0.0	0.0	0.0	0.0	0.0	0.0	0.0	0.0	54.0	0.0	0.0	0.0	0.0	0.0	0.0	0.0	0.0	0.0	13.0	0.0	37.0	0.0	0.0	0.0	0.0
4cc49fa50dcc45150e9ffdc02911f469	0.0	0.0	0.0	0.0	0.0	0.0	0.0	0.0	0.0	0.0	0.0	0.0	0.0	0.0	0.0	0.0	0.0	0.0	0.0	0.0	0.0	0.0	0.0	0.0	0.0	0.0	0.0	0.0	0.0	0.0	0.0	0.0	0.0	0.0	263.0	6.0	33.0	0.0	0.0	0.0	0.0	0.0	0.0	0.0	0.0	0.0	0.0	0.0	0.0
298b4bd49e5d24fdb8a2141e53538287	0.0	0.0	0.0	0.0	0.0	0.0	0.0	0.0	0.0	0.0	0.0	0.0	0.0	0.0	0.0	0.0	0.0	0.0	0.0	0.0	0.0	0.0	0.0	0.0	0.0	0.0	0.0	0.0	0.0	0.0	0.0	0.0	0.0	0.0	0.0	0.0	310.0	0.0	0.0	0.0	0.0	0.0	0.0	0.0	0.0	0.0	0.0	0.0	0.0
a5c95d5f2fc8a4037c6c735708c253bd	0.0	0.0	0.0	0.0	0.0	0.0	0.0	0.0	0.0	0.0	0.0	0.0	0.0	0.0	0.0	0.0	0.0	0.0	0.0	0.0	0.0	0.0	0.0	0.0	0.0	0.0	0.0	0.0	0.0	0.0	0.0	0.0	0.0	0.0	0.0	0.0	0.0	0.0	0.0	0.0	0.0	0.0	0.0	0.0	0.0	0.0	0.0	0.0	0.0
6b9e593a501170ae935ff05e92512021	0.0	5.0	0.0	0.0	0.0	0.0	0.0	0.0	0.0	0.0	0.0	0.0	0.0	0.0	0.0	0.0	0.0	0.0	22.0	32.0	0.0	0.0	0.0	0.0	0.0	0.0	0.0	0.0	0.0	0.0	0.0	6.0	37.0	0.0	0.0	0.0	0.0	0.0	0.0	0.0	0.0	0.0	0.0	0.0	26.0	22.0	0.0	0.0	0.0
5c364331cc11cf77c8dc3ef995562fa7	0.0	0.0	0.0	0.0	0.0	0.0	0.0	0.0	42.0	0.0	0.0	0.0	0.0	0.0	0.0	0.0	0.0	0.0	0.0	0.0	33.0	0.0	0.0	0.0	0.0	0.0	0.0	17.0	0.0	0.0	0.0	0.0	0.0	0.0	0.0	15.0	0.0	0.0	0.0	0.0	0.0	0.0	0.0	0.0	0.0	0.0	0.0	0.0	0.0
54311577cdb92cb7c122ad2aed3f84b2	0.0	0.0	0.0	0.0	0.0	0.0	0.0	0.0	111.0	0.0	0.0	0.0	0.0	0.0	0.0	0.0	0.0	0.0	0.0	0.0	0.0	0.0	0.0	0.0	0.0	0.0	0.0	0.0	0.0	0.0	0.0	0.0	0.0	0.0	0.0	0.0	0.0	0.0	0.0	0.0	0.0	0.0	29.0	0.0	0.0	0.0	0.0	0.0	0.0
6502fcacc541cb84fa90daae75026392	0.0	0.0	0.0	0.0	0.0	0.0	0.0	0.0	0.0	0.0	0.0	0.0	0.0	0.0	0.0	0.0	0.0	0.0	0.0	0.0	0.0	0.0	0.0	0.0	0.0	0.0	176.0	0.0	0.0	0.0	0.0	0.0	0.0	0.0	0.0	0.0	0.0	0.0	0.0	0.0	0.0	0.0	0.0	0.0	0.0	0.0	0.0	0.0	0.0
4d69127a65785d8f63a2ecc461fb5122	0.0	0.0	0.0	0.0	0.0	0.0	0.0	0.0	0.0	0.0	0.0	0.0	0.0	0.0	0.0	0.0	0.0	0.0	0.0	0.0	0.0	0.0	0.0	0.0	0.0	0.0	89.0	0.0	0.0	0.0	0.0	0.0	0.0	0.0	0.0	0.0	0.0	0.0	0.0	0.0	0.0	0.0	0.0	0.0	0.0	0.0	0.0	0.0	0.0
7589daa812df794b65ec142f959b109f	0.0	0.0	0.0	0.0	0.0	0.0	0.0	0.0	0.0	0.0	0.0	0.0	0.0	0.0	0.0	0.0	0.0	0.0	0.0	0.0	0.0	0.0	0.0	0.0	0.0	0.0	0.0	0.0	0.0	0.0	0.0	0.0	0.0	0.0	0.0	0.0	0.0	0.0	0.0	0.0	0.0	0.0	0.0	0.0	0.0	0.0	0.0	0.0	0.0
a002e1e2683ba93ca980bdfcf68938ab	0.0	0.0	0.0	0.0	0.0	0.0	0.0	0.0	0.0	0.0	0.0	0.0	0.0	0.0	0.0	0.0	0.0	0.0	0.0	0.0	0.0	0.0	0.0	0.0	0.0	0.0	0.0	0.0	0.0	0.0	0.0	0.0	0.0	0.0	0.0	0.0	0.0	0.0	0.0	0.0	0.0	0.0	0.0	0.0	0.0	0.0	0.0	0.0	0.0
13e8574e344172618ddc15773685437c	0.0	0.0	0.0	0.0	0.0	0.0	0.0	0.0	0.0	0.0	0.0	0.0	0.0	0.0	0.0	0.0	0.0	0.0	0.0	0.0	0.0	0.0	0.0	0.0	0.0	0.0	0.0	0.0	0.0	0.0	0.0	0.0	0.0	0.0	0.0	0.0	0.0	0.0	0.0	0.0	0.0	0.0	0.0	0.0	0.0	0.0	0.0	0.0	0.0
02751f65543bd5eef4c8042e67a09a56	0.0	0.0	0.0	0.0	0.0	0.0	0.0	0.0	0.0	0.0	0.0	0.0	0.0	0.0	19.0	0.0	0.0	0.0	0.0	0.0	0.0	0.0	0.0	0.0	0.0	0.0	21.0	40.0	0.0	0.0	0.0	0.0	0.0	0.0	0.0	0.0	0.0	0.0	0.0	0.0	0.0	0.0	0.0	0.0	0.0	0.0	0.0	0.0	0.0
c6298915b36c9ac93677f11eea0764eb	0.0	0.0	0.0	0.0	0.0	0.0	0.0	0.0	0.0	0.0	0.0	0.0	0.0	0.0	0.0	0.0	0.0	0.0	27.0	23.0	0.0	0.0	0.0	0.0	0.0	0.0	0.0	0.0	0.0	0.0	11.0	32.0	17.0	0.0	0.0	0.0	0.0	0.0	0.0	0.0	0.0	0.0	0.0	16.0	23.0	28.0	0.0	0.0	0.0
ac2a47483fc2b022dda36267cd67ac80	0.0	0.0	0.0	0.0	0.0	0.0	0.0	0.0	0.0	0.0	0.0	0.0	0.0	0.0	0.0	0.0	0.0	0.0	0.0	0.0	0.0	0.0	0.0	0.0	0.0	0.0	39.0	0.0	0.0	32.0	0.0	0.0	0.0	0.0	0.0	0.0	0.0	0.0	0.0	0.0	0.0	0.0	0.0	0.0	0.0	0.0	0.0	0.0	34.0
a7d9ac24cf597a17e98e400931d90089	0.0	0.0	0.0	0.0	0.0	0.0	0.0	0.0	0.0	0.0	0.0	0.0	0.0	0.0	23.0	0.0	0.0	0.0	0.0	0.0	40.0	0.0	0.0	0.0	0.0	0.0	0.0	0.0	0.0	0.0	0.0	0.0	0.0	0.0	0.0	0.0	0.0	0.0	0.0	0.0	0.0	0.0	0.0	0.0	0.0	0.0	24.0	26.0	0.0
f36e20de3f5be5f26cf3af85351b6c0b	0.0	0.0	0.0	0.0	0.0	0.0	0.0	0.0	0.0	0.0	0.0	0.0	0.0	0.0	0.0	0.0	0.0	0.0	0.0	0.0	0.0	0.0	0.0	0.0	0.0	0.0	21.0	0.0	0.0	0.0	0.0	0.0	0.0	0.0	0.0	0.0	0.0	0.0	0.0	0.0	0.0	0.0	0.0	0.0	0.0	0.0	0.0	0.0	28.0
8ee10737806b5bd2a3fcafa88f711d69	0.0	0.0	0.0	0.0	0.0	0.0	0.0	0.0	0.0	0.0	0.0	0.0	0.0	0.0	0.0	0.0	0.0	0.0	0.0	0.0	0.0	0.0	0.0	0.0	0.0	0.0	0.0	0.0	0.0	0.0	0.0	0.0	0.0	0.0	97.0	0.0	26.0	0.0	0.0	0.0	0.0	0.0	0.0	0.0	0.0	0.0	0.0	0.0	0.0
88de8413e04cd6bb6f59eeaf08230e57	0.0	0.0	0.0	5.0	0.0	0.0	0.0	40.0	0.0	0.0	0.0	0.0	0.0	0.0	0.0	0.0	25.0	28.0	0.0	0.0	0.0	0.0	8.0	0.0	17.0	24.0	0.0	11.0	0.0	0.0	0.0	0.0	0.0	0.0	0.0	0.0	0.0	0.0	0.0	0.0	0.0	0.0	0.0	0.0	0.0	0.0	0.0	0.0	0.0
ba30e0ac11f473f5203d34e60e140dcd	0.0	0.0	0.0	0.0	0.0	0.0	0.0	0.0	0.0	0.0	0.0	0.0	0.0	0.0	0.0	0.0	0.0	54.0	0.0	0.0	0.0	0.0	0.0	0.0	0.0	0.0	0.0	0.0	0.0	0.0	0.0	0.0	0.0	58.0	0.0	0.0	141.0	0.0	0.0	0.0	0.0	0.0	0.0	0.0	0.0	0.0	0.0	0.0	0.0
ea403646ed22d679fa4586263d8fc32f	0.0	0.0	0.0	0.0	0.0	0.0	0.0	0.0	12.0	291.0	0.0	0.0	0.0	0.0	0.0	0.0	0.0	0.0	0.0	0.0	0.0	0.0	0.0	0.0	0.0	0.0	0.0	0.0	0.0	0.0	0.0	0.0	0.0	0.0	0.0	0.0	0.0	0.0	0.0	0.0	0.0	0.0	0.0	0.0	0.0	0.0	0.0	0.0	0.0
293d3b7066f15134a2bd6a9370d9352a	0.0	0.0	0.0	0.0	0.0	0.0	0.0	0.0	0.0	0.0	10.0	0.0	0.0	0.0	0.0	0.0	0.0	0.0	0.0	0.0	0.0	0.0	44.0	12.0	0.0	19.0	0.0	11.0	0.0	0.0	0.0	0.0	0.0	0.0	0.0	27.0	0.0	0.0	0.0	11.0	0.0	0.0	0.0	0.0	0.0	0.0	0.0	0.0	0.0
d84e3096a62df2e87708f1e2954b2a05	0.0	0.0	0.0	0.0	0.0	0.0	0.0	0.0	0.0	0.0	0.0	0.0	0.0	54.0	0.0	0.0	0.0	0.0	0.0	0.0	0.0	0.0	0.0	0.0	0.0	0.0	0.0	0.0	0.0	0.0	0.0	0.0	0.0	0.0	0.0	0.0	0.0	12.0	0.0	28.0	0.0	0.0	0.0	0.0	0.0	0.0	0.0	0.0	0.0
bd3e7df5227aa64da42076f7d6290785	0.0	0.0	0.0	0.0	0.0	0.0	0.0	0.0	0.0	0.0	0.0	0.0	0.0	0.0	0.0	0.0	0.0	0.0	37.0	61.0	0.0	0.0	0.0	0.0	0.0	0.0	0.0	0.0	0.0	0.0	0.0	0.0	53.0	0.0	0.0	0.0	0.0	0.0	0.0	0.0	0.0	0.0	0.0	0.0	0.0	23.0	0.0	0.0	0.0
dd361ff8e55a94f564c69d4c902931ba	0.0	0.0	0.0	0.0	0.0	0.0	0.0	0.0	0.0	0.0	0.0	0.0	0.0	0.0	0.0	0.0	0.0	0.0	0.0	0.0	0.0	0.0	0.0	0.0	0.0	0.0	0.0	0.0	0.0	0.0	0.0	0.0	0.0	0.0	0.0	0.0	0.0	0.0	0.0	0.0	0.0	0.0	0.0	0.0	0.0	0.0	0.0	0.0	238.0
e8aeb250cad9a898bdd9d0e1184ea167	0.0	0.0	0.0	0.0	0.0	0.0	0.0	0.0	0.0	0.0	0.0	0.0	0.0	0.0	0.0	0.0	0.0	0.0	29.0	14.0	0.0	0.0	0.0	0.0	0.0	0.0	0.0	0.0	0.0	0.0	0.0	0.0	13.0	0.0	0.0	0.0	0.0	0.0	0.0	5.0	0.0	0.0	0.0	0.0	22.0	19.0	5.0	0.0	0.0
feae08080074243344a12135bb67ed48	0.0	0.0	0.0	0.0	0.0	0.0	0.0	0.0	0.0	0.0	0.0	0.0	0.0	0.0	0.0	0.0	0.0	0.0	0.0	0.0	0.0	0.0	0.0	0.0	0.0	0.0	0.0	0.0	0.0	0.0	0.0	0.0	0.0	31.0	0.0	0.0	0.0	0.0	0.0	0.0	0.0	0.0	0.0	0.0	0.0	0.0	0.0	0.0	0.0
6632c45fc99eec6dbf0a95e55c165808	0.0	0.0	0.0	0.0	0.0	0.0	0.0	0.0	0.0	0.0	0.0	0.0	0.0	0.0	0.0	0.0	0.0	25.0	0.0	0.0	0.0	0.0	0.0	0.0	0.0	0.0	0.0	0.0	0.0	0.0	0.0	0.0	0.0	0.0	0.0	0.0	0.0	0.0	0.0	0.0	0.0	0.0	0.0	0.0	0.0	0.0	0.0	0.0	0.0
f025e1b7e9951d68b76e3d575a3be226	0.0	0.0	0.0	0.0	0.0	0.0	0.0	0.0	0.0	0.0	0.0	0.0	0.0	0.0	0.0	0.0	0.0	0.0	30.0	17.0	0.0	0.0	0.0	0.0	0.0	0.0	0.0	0.0	0.0	0.0	0.0	20.0	25.0	0.0	0.0	0.0	0.0	0.0	0.0	0.0	0.0	0.0	0.0	0.0	18.0	26.0	0.0	0.0	0.0
8b128e9b732005dae0783c6a3c918bf0	0.0	0.0	0.0	0.0	0.0	0.0	0.0	0.0	0.0	0.0	0.0	0.0	0.0	0.0	0.0	0.0	0.0	0.0	29.0	22.0	0.0	0.0	0.0	0.0	0.0	0.0	0.0	0.0	0.0	0.0	0.0	27.0	20.0	0.0	0.0	0.0	0.0	0.0	0.0	0.0	0.0	0.0	0.0	0.0	23.0	0.0	0.0	0.0	0.0
e574f87283439c3bcaade782be1511bd	0.0	0.0	0.0	0.0	0.0	0.0	0.0	0.0	0.0	0.0	0.0	0.0	0.0	0.0	0.0	0.0	0.0	0.0	0.0	0.0	0.0	0.0	0.0	0.0	0.0	0.0	0.0	0.0	0.0	0.0	0.0	0.0	0.0	0.0	0.0	0.0	0.0	0.0	0.0	21.0	0.0	0.0	0.0	10.0	0.0	0.0	0.0	0.0	0.0
8ac62e8b49776d04a65653987133fc36	0.0	0.0	0.0	0.0	0.0	0.0	0.0	0.0	0.0	0.0	0.0	0.0	0.0	0.0	0.0	0.0	0.0	0.0	2.0	2.0	0.0	0.0	0.0	0.0	0.0	0.0	0.0	0.0	0.0	0.0	0.0	24.0	54.0	0.0	0.0	0.0	0.0	0.0	0.0	0.0	0.0	0.0	0.0	0.0	47.0	0.0	0.0	0.0	0.0
1a0a053f4970d4a93dd22e395dd332b2	0.0	0.0	0.0	0.0	0.0	0.0	0.0	0.0	0.0	0.0	0.0	0.0	0.0	0.0	0.0	0.0	0.0	0.0	0.0	0.0	0.0	0.0	0.0	0.0	0.0	0.0	0.0	0.0	0.0	0.0	0.0	0.0	0.0	0.0	0.0	0.0	0.0	0.0	0.0	0.0	0.0	0.0	0.0	0.0	0.0	0.0	0.0	0.0	18.0
4be8d30b7f585aee152aa53bea21e592	0.0	0.0	0.0	0.0	0.0	0.0	0.0	0.0	0.0	0.0	0.0	0.0	0.0	0.0	0.0	0.0	0.0	0.0	22.0	29.0	0.0	0.0	0.0	0.0	0.0	0.0	0.0	0.0	0.0	0.0	0.0	20.0	17.0	0.0	0.0	0.0	0.0	0.0	0.0	0.0	0.0	0.0	0.0	0.0	19.0	18.0	0.0	0.0	0.0
5bbe2d8886da4e2af831748a63755b68	0.0	0.0	0.0	0.0	0.0	0.0	0.0	0.0	0.0	0.0	0.0	0.0	0.0	0.0	0.0	0.0	0.0	0.0	0.0	21.0	0.0	0.0	0.0	0.0	0.0	0.0	58.0	0.0	0.0	0.0	0.0	0.0	0.0	0.0	0.0	0.0	0.0	0.0	0.0	0.0	0.0	0.0	0.0	0.0	0.0	0.0	0.0	0.0	0.0
09f944acc15518b31e5803e1e4cb4e43	0.0	0.0	0.0	0.0	0.0	0.0	0.0	0.0	0.0	0.0	0.0	0.0	0.0	0.0	0.0	0.0	0.0	0.0	0.0	0.0	0.0	0.0	0.0	0.0	0.0	0.0	0.0	0.0	0.0	0.0	0.0	0.0	0.0	36.0	0.0	0.0	0.0	0.0	0.0	0.0	0.0	0.0	0.0	0.0	0.0	0.0	0.0	65.0	0.0
05a1635b0c11e86aad2b909dff77a571	0.0	0.0	0.0	0.0	0.0	0.0	0.0	0.0	0.0	0.0	0.0	0.0	0.0	0.0	0.0	0.0	0.0	0.0	0.0	0.0	0.0	0.0	0.0	0.0	0.0	0.0	0.0	0.0	0.0	0.0	0.0	0.0	0.0	0.0	160.0	0.0	96.0	0.0	0.0	0.0	0.0	0.0	0.0	0.0	0.0	0.0	0.0	0.0	0.0
7b854171557314678c71f1234a87d406	0.0	0.0	0.0	0.0	0.0	0.0	0.0	0.0	0.0	0.0	0.0	0.0	0.0	0.0	0.0	0.0	0.0	0.0	0.0	0.0	0.0	0.0	0.0	0.0	0.0	0.0	0.0	0.0	0.0	0.0	0.0	0.0	0.0	0.0	271.0	26.0	0.0	0.0	0.0	0.0	0.0	0.0	0.0	0.0	0.0	0.0	0.0	0.0	0.0
959e3f8dd00c79cbf650107f4d784cd4	0.0	0.0	0.0	0.0	0.0	0.0	0.0	0.0	0.0	0.0	0.0	0.0	0.0	0.0	0.0	0.0	0.0	0.0	0.0	0.0	0.0	0.0	0.0	0.0	0.0	0.0	0.0	0.0	0.0	0.0	0.0	0.0	0.0	0.0	41.0	0.0	192.0	0.0	0.0	0.0	0.0	0.0	0.0	0.0	0.0	0.0	0.0	0.0	0.0
0df3d77bc1fda1018a16b45fed5e9ee1	0.0	0.0	0.0	0.0	0.0	0.0	0.0	0.0	0.0	0.0	0.0	0.0	0.0	0.0	0.0	0.0	0.0	0.0	0.0	0.0	0.0	0.0	0.0	0.0	0.0	0.0	0.0	0.0	0.0	0.0	0.0	0.0	0.0	0.0	147.0	0.0	46.0	0.0	0.0	0.0	0.0	0.0	0.0	0.0	0.0	0.0	0.0	0.0	0.0
18b8b515a0000b77754470eb02f72024	0.0	0.0	0.0	0.0	0.0	0.0	0.0	0.0	0.0	0.0	0.0	0.0	0.0	0.0	0.0	0.0	0.0	0.0	0.0	0.0	0.0	0.0	0.0	0.0	0.0	0.0	0.0	0.0	0.0	0.0	0.0	0.0	0.0	0.0	32.0	0.0	0.0	0.0	0.0	0.0	0.0	0.0	0.0	0.0	0.0	0.0	0.0	0.0	55.0
92cdfe8ee0b28a6b0d066f1746ab5904	0.0	0.0	0.0	0.0	0.0	0.0	0.0	0.0	0.0	0.0	0.0	0.0	0.0	0.0	0.0	0.0	0.0	0.0	0.0	0.0	0.0	0.0	0.0	0.0	0.0	0.0	0.0	0.0	0.0	0.0	0.0	0.0	0.0	0.0	23.0	0.0	153.0	0.0	0.0	0.0	0.0	0.0	0.0	0.0	0.0	0.0	0.0	0.0	0.0
fad617c3869a84279cc39533a964a202	0.0	0.0	0.0	0.0	0.0	0.0	0.0	0.0	0.0	0.0	0.0	0.0	0.0	0.0	0.0	0.0	0.0	0.0	0.0	0.0	0.0	0.0	0.0	0.0	0.0	0.0	0.0	0.0	0.0	0.0	0.0	0.0	0.0	0.0	0.0	0.0	0.0	0.0	0.0	0.0	36.0	0.0	0.0	78.0	0.0	0.0	0.0	0.0	0.0
75ce57bf051578e70576f4716673cc3e	0.0	0.0	0.0	0.0	0.0	0.0	0.0	4.0	0.0	0.0	29.0	0.0	0.0	0.0	0.0	0.0	1.0	4.0	0.0	0.0	0.0	0.0	0.0	0.0	66.0	3.0	3.0	4.0	0.0	0.0	5.0	0.0	0.0	0.0	0.0	0.0	0.0	5.0	19.0	1.0	0.0	0.0	1.0	4.0	0.0	0.0	0.0	0.0	0.0
5ea0bf135f2f2672d53a02c147038fd7	0.0	0.0	0.0	0.0	0.0	0.0	0.0	0.0	0.0	0.0	0.0	0.0	0.0	0.0	0.0	0.0	0.0	0.0	0.0	0.0	0.0	0.0	0.0	0.0	0.0	0.0	0.0	0.0	0.0	0.0	0.0	0.0	0.0	0.0	295.0	0.0	0.0	0.0	0.0	0.0	0.0	0.0	0.0	0.0	0.0	0.0	0.0	0.0	0.0
c3f02c71d6fdadb845da1278bd10a408	0.0	0.0	0.0	0.0	0.0	0.0	0.0	0.0	0.0	0.0	0.0	0.0	0.0	0.0	0.0	0.0	0.0	0.0	27.0	16.0	0.0	0.0	0.0	0.0	0.0	0.0	0.0	0.0	0.0	0.0	0.0	22.0	26.0	0.0	0.0	0.0	0.0	0.0	0.0	0.0	0.0	0.0	0.0	0.0	21.0	0.0	0.0	0.0	0.0
347aa917ea14a5c2a4b73d770f842505	0.0	0.0	0.0	0.0	0.0	0.0	0.0	0.0	0.0	0.0	0.0	0.0	0.0	0.0	100.0	0.0	0.0	0.0	0.0	0.0	0.0	0.0	0.0	0.0	13.0	0.0	0.0	29.0	0.0	0.0	11.0	0.0	0.0	0.0	0.0	0.0	0.0	66.0	0.0	6.0	0.0	0.0	0.0	0.0	0.0	0.0	0.0	0.0	0.0
d656ce3da7b6aac63d3b785c5b72023b	0.0	0.0	0.0	0.0	0.0	0.0	0.0	0.0	0.0	0.0	0.0	0.0	0.0	0.0	0.0	0.0	0.0	0.0	0.0	0.0	0.0	0.0	0.0	0.0	0.0	0.0	0.0	0.0	0.0	0.0	0.0	0.0	0.0	0.0	258.0	0.0	35.0	0.0	0.0	0.0	0.0	0.0	0.0	0.0	0.0	0.0	0.0	0.0	0.0
a3c29d7e473a074b69f165bb95ff7159	0.0	0.0	0.0	0.0	0.0	0.0	0.0	0.0	0.0	0.0	0.0	0.0	0.0	0.0	0.0	0.0	0.0	0.0	0.0	0.0	0.0	0.0	0.0	0.0	0.0	0.0	0.0	0.0	0.0	0.0	0.0	0.0	0.0	0.0	0.0	0.0	0.0	0.0	0.0	0.0	0.0	0.0	0.0	0.0	0.0	0.0	0.0	0.0	0.0
dcb71cc699d841c3ef3a379f802904e6	0.0	0.0	0.0	0.0	0.0	0.0	0.0	0.0	0.0	0.0	0.0	0.0	0.0	0.0	0.0	0.0	0.0	0.0	0.0	0.0	0.0	0.0	0.0	0.0	0.0	0.0	0.0	0.0	0.0	0.0	0.0	0.0	0.0	0.0	0.0	0.0	0.0	0.0	0.0	0.0	0.0	0.0	0.0	0.0	0.0	0.0	0.0	0.0	0.0
5cb2a71d7cabd94b13e6e92a4c86e86c	0.0	0.0	0.0	0.0	0.0	0.0	0.0	0.0	0.0	0.0	0.0	0.0	0.0	0.0	0.0	0.0	0.0	0.0	0.0	0.0	0.0	0.0	0.0	0.0	0.0	0.0	0.0	0.0	0.0	0.0	0.0	0.0	0.0	0.0	0.0	0.0	0.0	0.0	0.0	0.0	0.0	0.0	0.0	0.0	0.0	0.0	0.0	0.0	165.0
8b27d2fbf4d1d7fb44fec429286db475	0.0	0.0	0.0	0.0	0.0	0.0	0.0	0.0	0.0	0.0	37.0	0.0	0.0	0.0	0.0	0.0	0.0	0.0	0.0	0.0	0.0	20.0	53.0	0.0	0.0	0.0	0.0	0.0	0.0	0.0	0.0	0.0	0.0	0.0	0.0	43.0	0.0	0.0	0.0	0.0	0.0	0.0	0.0	0.0	0.0	0.0	0.0	13.0	0.0
b701af8d98ca714dab16ab6724bb631a	0.0	0.0	0.0	0.0	0.0	0.0	0.0	0.0	0.0	0.0	0.0	0.0	0.0	0.0	0.0	0.0	0.0	0.0	0.0	0.0	0.0	0.0	0.0	0.0	0.0	0.0	0.0	0.0	0.0	0.0	0.0	0.0	0.0	0.0	0.0	0.0	0.0	0.0	0.0	0.0	0.0	0.0	0.0	0.0	0.0	0.0	0.0	0.0	0.0
3559d01b4c3fd9eec22939fd2f3a8a02	0.0	0.0	0.0	0.0	0.0	0.0	0.0	0.0	0.0	0.0	0.0	0.0	0.0	0.0	0.0	0.0	0.0	57.0	0.0	0.0	0.0	0.0	0.0	0.0	0.0	11.0	0.0	12.0	0.0	0.0	0.0	0.0	0.0	0.0	0.0	0.0	15.0	0.0	0.0	0.0	0.0	0.0	0.0	0.0	0.0	0.0	0.0	0.0	0.0
1eb48ea23cfa5d7cc9bf81a4a045634a	0.0	0.0	0.0	0.0	0.0	0.0	0.0	0.0	0.0	0.0	0.0	0.0	0.0	0.0	0.0	0.0	0.0	32.0	0.0	0.0	0.0	0.0	0.0	0.0	0.0	0.0	0.0	0.0	0.0	0.0	0.0	0.0	0.0	0.0	0.0	0.0	130.0	0.0	0.0	0.0	0.0	0.0	0.0	0.0	0.0	0.0	0.0	0.0	0.0
f9fc5aea750b5f72ccbb386f46281c8b	0.0	0.0	0.0	0.0	0.0	0.0	0.0	0.0	0.0	0.0	0.0	0.0	0.0	0.0	0.0	0.0	0.0	0.0	46.0	0.0	0.0	0.0	0.0	0.0	0.0	0.0	0.0	0.0	0.0	0.0	0.0	44.0	0.0	0.0	0.0	0.0	0.0	0.0	0.0	0.0	0.0	0.0	0.0	0.0	0.0	0.0	0.0	0.0	0.0
6333a14627cc7d0c5340333ab6f4203d	0.0	0.0	0.0	0.0	0.0	0.0	0.0	0.0	0.0	0.0	0.0	0.0	0.0	0.0	34.0	0.0	0.0	15.0	0.0	0.0	0.0	0.0	0.0	0.0	28.0	24.0	0.0	25.0	0.0	0.0	0.0	0.0	0.0	0.0	0.0	0.0	0.0	0.0	0.0	0.0	26.0	0.0	0.0	0.0	0.0	0.0	0.0	0.0	0.0
39681ca9b92613bc55c335c2b732e038	0.0	0.0	0.0	0.0	0.0	0.0	0.0	0.0	82.0	0.0	0.0	0.0	0.0	0.0	0.0	0.0	14.0	0.0	0.0	0.0	23.0	0.0	0.0	0.0	0.0	0.0	0.0	0.0	0.0	0.0	0.0	0.0	0.0	19.0	0.0	0.0	0.0	0.0	0.0	0.0	0.0	0.0	0.0	0.0	0.0	0.0	52.0	20.0	0.0
e1c0e69b9f2d7db1ca7d688fb58d7cbc	0.0	0.0	0.0	0.0	0.0	0.0	0.0	0.0	0.0	0.0	0.0	0.0	0.0	0.0	0.0	0.0	0.0	213.0	0.0	0.0	0.0	0.0	0.0	0.0	0.0	0.0	0.0	0.0	0.0	0.0	0.0	0.0	0.0	0.0	0.0	0.0	38.0	0.0	0.0	0.0	0.0	0.0	0.0	0.0	0.0	0.0	0.0	23.0	0.0
596dfd6a0a6b17cc5d46a65ab07e5c33	0.0	0.0	0.0	0.0	0.0	0.0	0.0	0.0	0.0	0.0	0.0	0.0	0.0	0.0	0.0	0.0	0.0	0.0	39.0	0.0	0.0	19.0	0.0	0.0	0.0	0.0	0.0	0.0	0.0	0.0	0.0	25.0	0.0	0.0	0.0	0.0	0.0	0.0	0.0	0.0	0.0	0.0	0.0	0.0	0.0	31.0	0.0	0.0	0.0
9553e620cb553c2a8a1a9c205490c743	0.0	0.0	0.0	0.0	0.0	0.0	0.0	0.0	0.0	0.0	0.0	0.0	0.0	0.0	0.0	0.0	0.0	0.0	36.0	0.0	0.0	0.0	0.0	0.0	0.0	0.0	0.0	0.0	0.0	0.0	0.0	0.0	0.0	0.0	0.0	0.0	0.0	0.0	0.0	0.0	0.0	0.0	0.0	0.0	37.0	35.0	0.0	0.0	0.0
5914e4ffa20a5fa0b95bf68e5c9777b6	0.0	0.0	0.0	0.0	0.0	0.0	0.0	0.0	0.0	0.0	0.0	0.0	0.0	0.0	0.0	0.0	0.0	0.0	0.0	0.0	0.0	0.0	0.0	0.0	0.0	0.0	0.0	0.0	0.0	0.0	0.0	0.0	0.0	0.0	0.0	0.0	0.0	0.0	15.0	0.0	0.0	0.0	0.0	0.0	0.0	0.0	0.0	0.0	0.0
d72953940fd1a4feadd71f9ff76df501	0.0	0.0	0.0	0.0	0.0	0.0	0.0	0.0	0.0	0.0	0.0	0.0	0.0	0.0	0.0	0.0	0.0	0.0	0.0	0.0	0.0	0.0	0.0	0.0	0.0	0.0	0.0	0.0	0.0	0.0	0.0	0.0	0.0	0.0	0.0	0.0	0.0	0.0	0.0	0.0	0.0	0.0	0.0	0.0	0.0	0.0	0.0	0.0	0.0
a8675897146cacefc71c948b2e300f00	0.0	0.0	0.0	0.0	0.0	0.0	0.0	0.0	0.0	0.0	30.0	0.0	0.0	0.0	26.0	0.0	0.0	0.0	0.0	0.0	0.0	0.0	0.0	64.0	0.0	17.0	0.0	17.0	0.0	0.0	0.0	0.0	0.0	0.0	0.0	32.0	0.0	0.0	0.0	0.0	0.0	0.0	0.0	0.0	0.0	0.0	0.0	0.0	0.0
09b3ae637e15bbfc9f967f2628d0c1e5	0.0	0.0	0.0	0.0	0.0	0.0	0.0	0.0	0.0	0.0	0.0	0.0	0.0	0.0	0.0	0.0	0.0	44.0	0.0	0.0	0.0	0.0	0.0	0.0	0.0	0.0	0.0	0.0	0.0	0.0	0.0	0.0	0.0	0.0	84.0	0.0	66.0	0.0	0.0	0.0	0.0	0.0	0.0	0.0	0.0	0.0	0.0	0.0	0.0
6fee57a3194021d6d0f5608ebb3ed0d1	0.0	0.0	0.0	0.0	0.0	0.0	0.0	0.0	0.0	0.0	0.0	0.0	0.0	0.0	0.0	0.0	0.0	0.0	27.0	26.0	0.0	0.0	0.0	0.0	0.0	0.0	0.0	0.0	0.0	0.0	0.0	23.0	19.0	0.0	0.0	0.0	0.0	0.0	0.0	0.0	0.0	0.0	0.0	0.0	17.0	23.0	0.0	0.0	0.0
9302518dc0f83dcb8115a0da465ef86b	0.0	0.0	0.0	0.0	0.0	0.0	0.0	0.0	0.0	0.0	0.0	0.0	0.0	0.0	0.0	0.0	0.0	0.0	19.0	23.0	0.0	0.0	0.0	0.0	0.0	0.0	0.0	0.0	0.0	0.0	0.0	0.0	18.0	0.0	0.0	0.0	0.0	0.0	0.0	0.0	0.0	0.0	12.0	0.0	24.0	27.0	0.0	0.0	0.0
54bfe4dbb58b6cb06156f7348bb23e21	0.0	0.0	0.0	0.0	0.0	0.0	0.0	0.0	0.0	0.0	0.0	0.0	0.0	0.0	0.0	0.0	0.0	0.0	28.0	20.0	0.0	0.0	0.0	0.0	0.0	0.0	0.0	0.0	0.0	0.0	0.0	17.0	22.0	0.0	0.0	0.0	0.0	0.0	0.0	0.0	0.0	0.0	0.0	0.0	0.0	24.0	0.0	0.0	0.0
b64e81675e0d5c7ac09b3ea14497a2a2	0.0	0.0	0.0	0.0	0.0	0.0	0.0	0.0	0.0	0.0	0.0	0.0	0.0	0.0	0.0	0.0	0.0	0.0	0.0	0.0	0.0	0.0	0.0	0.0	0.0	0.0	13.0	0.0	0.0	0.0	0.0	0.0	0.0	0.0	0.0	0.0	0.0	0.0	0.0	0.0	0.0	0.0	0.0	0.0	0.0	0.0	0.0	0.0	0.0
411b2ee56264d5368df8156db8b5478f	0.0	0.0	0.0	0.0	0.0	0.0	0.0	0.0	0.0	0.0	0.0	0.0	0.0	0.0	0.0	0.0	0.0	0.0	19.0	0.0	35.0	0.0	0.0	0.0	0.0	0.0	23.0	0.0	0.0	0.0	0.0	0.0	0.0	0.0	0.0	0.0	0.0	0.0	0.0	0.0	0.0	0.0	28.0	0.0	33.0	17.0	0.0	0.0	0.0
09784c389e1cb7008ba45da7b913851e	0.0	0.0	0.0	0.0	0.0	0.0	0.0	0.0	105.0	0.0	0.0	0.0	0.0	0.0	0.0	0.0	0.0	0.0	29.0	19.0	0.0	0.0	0.0	0.0	0.0	0.0	0.0	0.0	0.0	0.0	0.0	0.0	0.0	17.0	0.0	0.0	0.0	0.0	0.0	0.0	0.0	0.0	0.0	0.0	0.0	21.0	9.0	12.0	0.0
877964c41ee64d604ad6b654274327b4	0.0	0.0	0.0	0.0	0.0	0.0	0.0	0.0	0.0	0.0	0.0	0.0	0.0	0.0	0.0	0.0	0.0	282.0	0.0	0.0	0.0	0.0	0.0	0.0	0.0	0.0	0.0	0.0	0.0	0.0	0.0	0.0	0.0	0.0	0.0	0.0	0.0	0.0	0.0	0.0	0.0	0.0	0.0	0.0	0.0	0.0	0.0	0.0	0.0
e809623eb115102215dcc8fc7a275221	0.0	0.0	0.0	0.0	0.0	0.0	0.0	0.0	0.0	0.0	0.0	0.0	0.0	0.0	0.0	0.0	0.0	0.0	0.0	0.0	0.0	0.0	0.0	0.0	0.0	0.0	0.0	85.0	0.0	0.0	0.0	0.0	0.0	0.0	0.0	0.0	0.0	0.0	53.0	0.0	0.0	0.0	0.0	0.0	0.0	0.0	0.0	0.0	0.0
761ead633066299a844718a936a73d40	0.0	0.0	0.0	0.0	0.0	0.0	0.0	0.0	0.0	0.0	0.0	0.0	0.0	0.0	0.0	0.0	0.0	0.0	0.0	0.0	0.0	0.0	0.0	0.0	0.0	0.0	0.0	0.0	0.0	0.0	0.0	0.0	0.0	0.0	198.0	0.0	84.0	0.0	0.0	0.0	0.0	0.0	0.0	0.0	0.0	0.0	0.0	0.0	0.0
fd449674dae919f69df36233b3c537c9	0.0	0.0	0.0	0.0	0.0	0.0	0.0	0.0	0.0	0.0	0.0	0.0	0.0	0.0	0.0	0.0	0.0	0.0	14.0	29.0	0.0	0.0	0.0	0.0	0.0	0.0	0.0	0.0	0.0	0.0	0.0	25.0	0.0	0.0	0.0	0.0	0.0	0.0	0.0	0.0	0.0	0.0	0.0	0.0	26.0	16.0	0.0	0.0	0.0
0cd8acaf21d7292540e4c9e84cb40e6b	0.0	0.0	0.0	0.0	0.0	0.0	0.0	0.0	0.0	0.0	0.0	0.0	0.0	0.0	0.0	0.0	0.0	0.0	6.0	0.0	0.0	0.0	0.0	0.0	0.0	0.0	0.0	0.0	0.0	0.0	5.0	0.0	0.0	16.0	0.0	0.0	0.0	0.0	0.0	0.0	0.0	0.0	0.0	0.0	0.0	0.0	0.0	13.0	0.0
fed96c72cc4e65acfedc7b966fb21c6a	0.0	0.0	0.0	0.0	0.0	0.0	0.0	0.0	0.0	0.0	0.0	24.0	0.0	0.0	0.0	0.0	0.0	0.0	0.0	0.0	0.0	0.0	0.0	21.0	0.0	0.0	0.0	0.0	0.0	0.0	0.0	0.0	0.0	48.0	0.0	16.0	21.0	0.0	0.0	0.0	0.0	0.0	0.0	0.0	0.0	0.0	10.0	0.0	0.0
698a61dcaac5d6109d8dfd17c531bc18	0.0	0.0	0.0	0.0	0.0	0.0	0.0	0.0	0.0	0.0	0.0	0.0	280.0	0.0	0.0	0.0	0.0	0.0	0.0	0.0	0.0	0.0	0.0	0.0	0.0	0.0	0.0	0.0	0.0	0.0	0.0	0.0	0.0	0.0	0.0	0.0	0.0	0.0	0.0	0.0	0.0	0.0	0.0	0.0	0.0	0.0	0.0	0.0	0.0
1c86ea22f386214cb7c2c2e9e1dd7853	0.0	0.0	0.0	0.0	0.0	0.0	0.0	0.0	0.0	0.0	0.0	0.0	0.0	0.0	0.0	0.0	0.0	0.0	33.0	14.0	0.0	0.0	0.0	0.0	0.0	0.0	0.0	0.0	0.0	0.0	0.0	14.0	18.0	0.0	0.0	0.0	0.0	0.0	0.0	0.0	0.0	0.0	0.0	0.0	23.0	20.0	0.0	0.0	0.0
4ebfe5ab34c5fe285d098ab4f63eb959	0.0	0.0	0.0	0.0	0.0	0.0	0.0	0.0	0.0	0.0	0.0	0.0	0.0	0.0	0.0	0.0	0.0	0.0	0.0	0.0	0.0	0.0	0.0	0.0	0.0	0.0	0.0	0.0	0.0	0.0	0.0	0.0	0.0	0.0	0.0	0.0	0.0	0.0	0.0	0.0	0.0	0.0	0.0	0.0	0.0	0.0	0.0	0.0	0.0
08d4568b79f9cb57259541d3aee781eb	0.0	0.0	0.0	0.0	0.0	0.0	0.0	0.0	45.0	0.0	0.0	0.0	0.0	0.0	0.0	0.0	0.0	0.0	0.0	0.0	46.0	35.0	0.0	0.0	0.0	0.0	0.0	0.0	0.0	0.0	0.0	0.0	0.0	30.0	0.0	0.0	0.0	0.0	0.0	0.0	0.0	0.0	0.0	0.0	0.0	0.0	39.0	0.0	0.0
19bf0c1b9f4d2805e5df22736695b103	0.0	0.0	0.0	0.0	0.0	0.0	0.0	0.0	0.0	0.0	0.0	0.0	0.0	0.0	0.0	0.0	0.0	0.0	0.0	0.0	0.0	0.0	0.0	0.0	0.0	0.0	15.0	0.0	0.0	0.0	0.0	0.0	0.0	0.0	0.0	0.0	0.0	0.0	0.0	0.0	0.0	0.0	0.0	0.0	0.0	0.0	0.0	0.0	0.0
18cc1fbf4b7ab91b388dfd241fa8c284	0.0	0.0	0.0	0.0	0.0	0.0	0.0	0.0	0.0	0.0	0.0	0.0	0.0	0.0	0.0	0.0	0.0	0.0	0.0	0.0	0.0	0.0	0.0	0.0	0.0	0.0	0.0	0.0	0.0	0.0	0.0	0.0	0.0	0.0	279.0	0.0	0.0	0.0	0.0	0.0	0.0	0.0	0.0	0.0	0.0	0.0	0.0	0.0	0.0
0614192adf776f746046b09e0b234f8a	0.0	0.0	0.0	0.0	0.0	0.0	0.0	0.0	0.0	0.0	0.0	0.0	0.0	0.0	0.0	0.0	0.0	0.0	0.0	0.0	0.0	0.0	0.0	0.0	0.0	0.0	0.0	0.0	0.0	0.0	0.0	0.0	0.0	0.0	0.0	0.0	0.0	0.0	0.0	0.0	0.0	0.0	0.0	0.0	0.0	0.0	0.0	0.0	0.0
7041069483b0fa362520f7ca7e77650d	0.0	0.0	0.0	0.0	0.0	0.0	0.0	0.0	0.0	0.0	0.0	0.0	0.0	0.0	0.0	0.0	0.0	0.0	0.0	0.0	0.0	0.0	0.0	0.0	0.0	0.0	0.0	0.0	0.0	0.0	0.0	0.0	0.0	0.0	0.0	0.0	0.0	0.0	0.0	0.0	0.0	0.0	0.0	0.0	0.0	0.0	0.0	0.0	0.0
c8d733b428ceaa73567f88305dbb2e1b	0.0	0.0	0.0	0.0	0.0	0.0	0.0	0.0	0.0	0.0	0.0	0.0	0.0	0.0	0.0	0.0	0.0	27.0	0.0	0.0	0.0	0.0	0.0	0.0	0.0	0.0	0.0	0.0	0.0	0.0	0.0	0.0	0.0	0.0	147.0	0.0	61.0	0.0	0.0	0.0	0.0	0.0	0.0	0.0	0.0	0.0	0.0	0.0	0.0
d38f55623a850c6d4d3097eb74ddb448	0.0	0.0	0.0	0.0	0.0	0.0	0.0	0.0	0.0	0.0	0.0	0.0	0.0	0.0	0.0	0.0	0.0	0.0	0.0	0.0	0.0	0.0	0.0	0.0	0.0	0.0	0.0	0.0	0.0	0.0	0.0	0.0	0.0	0.0	0.0	0.0	0.0	0.0	0.0	0.0	0.0	0.0	0.0	0.0	0.0	0.0	0.0	0.0	278.0
595d78502132c347e66c091380c5b511	0.0	0.0	0.0	0.0	0.0	0.0	0.0	0.0	0.0	0.0	0.0	0.0	0.0	0.0	0.0	0.0	0.0	0.0	0.0	0.0	0.0	0.0	0.0	0.0	0.0	0.0	0.0	0.0	0.0	0.0	0.0	0.0	0.0	0.0	0.0	0.0	0.0	0.0	0.0	0.0	0.0	0.0	0.0	0.0	0.0	0.0	0.0	0.0	54.0
2a64f7117c72e249a9c2e5850fd6eb3e	0.0	0.0	0.0	0.0	0.0	0.0	0.0	0.0	0.0	0.0	0.0	0.0	0.0	0.0	0.0	0.0	0.0	0.0	0.0	0.0	0.0	0.0	0.0	0.0	0.0	0.0	0.0	0.0	0.0	0.0	0.0	0.0	0.0	0.0	0.0	0.0	0.0	0.0	0.0	0.0	0.0	0.0	0.0	0.0	0.0	0.0	0.0	0.0	0.0
60282da5af2c037d6358520db38c0dca	0.0	0.0	0.0	0.0	0.0	0.0	0.0	0.0	0.0	0.0	0.0	0.0	0.0	0.0	0.0	0.0	0.0	0.0	0.0	0.0	0.0	0.0	0.0	0.0	0.0	0.0	0.0	0.0	0.0	0.0	0.0	0.0	0.0	0.0	0.0	0.0	0.0	0.0	0.0	0.0	0.0	0.0	0.0	0.0	0.0	0.0	0.0	0.0	0.0
a6850d137f023d7564c63436f9665b5f	0.0	34.0	0.0	0.0	0.0	0.0	0.0	8.0	0.0	0.0	0.0	0.0	0.0	0.0	0.0	0.0	14.0	0.0	4.0	0.0	4.0	7.0	5.0	0.0	15.0	0.0	0.0	0.0	0.0	17.0	0.0	0.0	0.0	17.0	0.0	0.0	0.0	0.0	0.0	0.0	0.0	0.0	2.0	0.0	0.0	0.0	6.0	4.0	0.0
55a275f918d0156e0680e6c456741e58	0.0	0.0	0.0	0.0	0.0	0.0	0.0	0.0	0.0	0.0	0.0	0.0	0.0	0.0	0.0	0.0	0.0	0.0	2.0	4.0	0.0	9.0	0.0	0.0	0.0	0.0	0.0	0.0	0.0	0.0	0.0	13.0	3.0	0.0	0.0	0.0	0.0	0.0	0.0	0.0	0.0	0.0	0.0	0.0	0.0	2.0	41.0	0.0	0.0
b3e0283afb27f5b4a0fd02a8eda5cb8a	0.0	0.0	0.0	0.0	0.0	0.0	0.0	0.0	0.0	0.0	0.0	0.0	0.0	0.0	0.0	0.0	0.0	0.0	0.0	0.0	0.0	0.0	0.0	0.0	0.0	0.0	0.0	0.0	0.0	0.0	0.0	0.0	0.0	0.0	116.0	0.0	161.0	0.0	0.0	0.0	0.0	0.0	0.0	0.0	0.0	0.0	0.0	0.0	0.0
42f9a719a6a351c76723d5c870cf4e09	0.0	0.0	0.0	0.0	0.0	0.0	0.0	0.0	42.0	0.0	0.0	0.0	0.0	0.0	0.0	0.0	0.0	0.0	0.0	0.0	30.0	28.0	0.0	0.0	0.0	0.0	0.0	0.0	0.0	0.0	0.0	0.0	0.0	28.0	0.0	0.0	0.0	0.0	0.0	0.0	0.0	0.0	7.0	0.0	0.0	0.0	0.0	77.0	0.0
69c898b27614751ab2f861fc457cc31e	0.0	0.0	0.0	0.0	0.0	0.0	0.0	0.0	0.0	0.0	0.0	0.0	0.0	0.0	0.0	0.0	0.0	43.0	0.0	0.0	0.0	0.0	0.0	0.0	0.0	0.0	0.0	0.0	0.0	0.0	0.0	0.0	0.0	0.0	233.0	0.0	0.0	0.0	0.0	0.0	0.0	0.0	0.0	0.0	0.0	0.0	0.0	0.0	0.0
8ed1e5b45801d5ff851b20dfd3806bf3	0.0	0.0	0.0	0.0	0.0	0.0	0.0	0.0	0.0	0.0	0.0	0.0	0.0	0.0	0.0	0.0	0.0	0.0	23.0	29.0	0.0	0.0	0.0	0.0	0.0	0.0	0.0	0.0	0.0	0.0	0.0	6.0	15.0	0.0	0.0	0.0	0.0	0.0	0.0	0.0	0.0	0.0	0.0	0.0	26.0	6.0	0.0	0.0	0.0
0993dca8b8679c4ba1957be6b7254855	0.0	0.0	0.0	0.0	0.0	0.0	0.0	0.0	0.0	0.0	0.0	0.0	0.0	0.0	0.0	0.0	0.0	0.0	20.0	18.0	0.0	0.0	0.0	0.0	0.0	0.0	0.0	0.0	0.0	0.0	0.0	16.0	20.0	0.0	0.0	0.0	0.0	0.0	0.0	0.0	0.0	0.0	0.0	0.0	19.0	23.0	0.0	0.0	0.0
24eec4b14fa4d9e7289658d3348da392	0.0	0.0	0.0	0.0	0.0	0.0	0.0	0.0	0.0	0.0	0.0	0.0	0.0	0.0	0.0	0.0	0.0	0.0	0.0	0.0	0.0	0.0	0.0	0.0	0.0	19.0	0.0	26.0	0.0	0.0	0.0	0.0	0.0	0.0	0.0	0.0	96.0	0.0	0.0	0.0	0.0	0.0	0.0	0.0	0.0	0.0	0.0	0.0	0.0
4ef19fc863b7ff2cd97e5007547ddf7a	0.0	0.0	0.0	0.0	0.0	0.0	0.0	0.0	0.0	0.0	0.0	0.0	0.0	0.0	0.0	0.0	0.0	0.0	0.0	0.0	0.0	0.0	0.0	0.0	0.0	0.0	21.0	0.0	0.0	0.0	0.0	0.0	0.0	18.0	0.0	0.0	0.0	0.0	32.0	0.0	0.0	0.0	0.0	0.0	0.0	0.0	0.0	0.0	0.0
cf2eea2a38138614b3121fc8cfae6b3a	0.0	0.0	0.0	0.0	0.0	0.0	0.0	0.0	0.0	0.0	0.0	0.0	0.0	0.0	0.0	0.0	0.0	78.0	0.0	0.0	0.0	0.0	0.0	0.0	0.0	0.0	0.0	45.0	0.0	0.0	0.0	0.0	0.0	12.0	0.0	0.0	0.0	0.0	0.0	10.0	0.0	0.0	0.0	0.0	0.0	0.0	0.0	19.0	0.0
7df99b6993aff8b828ff5666f622eba8	0.0	0.0	0.0	0.0	0.0	0.0	0.0	0.0	0.0	0.0	0.0	0.0	0.0	0.0	0.0	0.0	0.0	0.0	0.0	0.0	0.0	0.0	0.0	0.0	0.0	0.0	0.0	0.0	0.0	0.0	0.0	0.0	0.0	0.0	36.0	0.0	204.0	0.0	0.0	0.0	0.0	0.0	0.0	0.0	0.0	0.0	0.0	0.0	0.0
2cd00ea627d63b6c55af5d1d65a6cd44	0.0	0.0	0.0	0.0	0.0	0.0	0.0	0.0	26.0	0.0	0.0	0.0	0.0	0.0	0.0	0.0	0.0	0.0	0.0	0.0	0.0	0.0	0.0	0.0	0.0	0.0	0.0	0.0	0.0	0.0	0.0	0.0	0.0	0.0	122.0	0.0	0.0	0.0	43.0	0.0	0.0	0.0	0.0	0.0	0.0	0.0	0.0	0.0	28.0
0030f073f1f67fa8c7f01795583706e6	0.0	0.0	0.0	0.0	0.0	0.0	0.0	0.0	0.0	0.0	0.0	0.0	0.0	0.0	0.0	0.0	0.0	0.0	0.0	0.0	0.0	0.0	0.0	0.0	0.0	0.0	0.0	0.0	0.0	0.0	0.0	0.0	0.0	0.0	0.0	0.0	0.0	0.0	0.0	0.0	0.0	0.0	0.0	0.0	0.0	0.0	0.0	0.0	115.0
ba5cb035ede71fd21372ed91d9d5b40c	0.0	52.0	0.0	0.0	0.0	0.0	0.0	0.0	0.0	0.0	0.0	0.0	0.0	0.0	0.0	0.0	0.0	0.0	0.0	0.0	0.0	0.0	0.0	0.0	0.0	0.0	0.0	0.0	0.0	50.0	0.0	0.0	0.0	0.0	0.0	0.0	0.0	0.0	0.0	0.0	0.0	0.0	59.0	0.0	0.0	0.0	0.0	0.0	0.0
6a869f95f9b2a5c4a169a657dde9591d	0.0	14.0	0.0	0.0	0.0	0.0	0.0	0.0	0.0	0.0	0.0	0.0	0.0	40.0	0.0	0.0	0.0	0.0	0.0	0.0	0.0	35.0	0.0	0.0	0.0	0.0	0.0	0.0	0.0	6.0	0.0	0.0	0.0	10.0	0.0	0.0	0.0	0.0	0.0	0.0	0.0	0.0	0.0	0.0	0.0	0.0	0.0	0.0	0.0
3de0b1f3ddea821fc492c21ea976ecc6	0.0	0.0	0.0	0.0	0.0	0.0	0.0	0.0	0.0	0.0	0.0	0.0	0.0	0.0	18.0	0.0	0.0	0.0	0.0	0.0	0.0	0.0	0.0	0.0	0.0	0.0	0.0	21.0	0.0	0.0	0.0	0.0	0.0	0.0	0.0	0.0	0.0	0.0	105.0	0.0	0.0	0.0	0.0	0.0	0.0	0.0	0.0	0.0	0.0
a5613a712909e958f2160c24e6782399	0.0	0.0	0.0	0.0	0.0	0.0	0.0	0.0	0.0	0.0	0.0	0.0	0.0	0.0	0.0	0.0	0.0	185.0	0.0	0.0	0.0	0.0	0.0	0.0	0.0	0.0	0.0	0.0	0.0	0.0	0.0	0.0	0.0	0.0	0.0	0.0	0.0	0.0	0.0	0.0	0.0	0.0	0.0	0.0	0.0	0.0	0.0	0.0	0.0
59b9e8eea15765a05d795e2ccd729c4b	0.0	0.0	0.0	0.0	0.0	0.0	0.0	0.0	0.0	0.0	0.0	0.0	0.0	0.0	0.0	0.0	0.0	0.0	17.0	20.0	0.0	0.0	0.0	0.0	0.0	0.0	0.0	0.0	0.0	0.0	0.0	20.0	11.0	0.0	0.0	0.0	0.0	0.0	0.0	0.0	0.0	0.0	0.0	0.0	15.0	23.0	0.0	0.0	0.0
a7b1d9c55df8e3d171e92e388a564d9a	0.0	0.0	0.0	0.0	0.0	0.0	0.0	0.0	0.0	0.0	0.0	0.0	0.0	0.0	0.0	0.0	0.0	0.0	0.0	0.0	0.0	0.0	0.0	0.0	0.0	0.0	34.0	0.0	0.0	0.0	0.0	0.0	0.0	0.0	0.0	0.0	0.0	0.0	0.0	0.0	0.0	0.0	0.0	0.0	0.0	0.0	0.0	0.0	0.0
d7b4047d9f1357b50df067c3821c58fe	0.0	0.0	0.0	0.0	0.0	0.0	0.0	0.0	0.0	0.0	0.0	0.0	0.0	0.0	0.0	0.0	0.0	0.0	0.0	0.0	0.0	0.0	0.0	0.0	0.0	0.0	0.0	0.0	0.0	0.0	0.0	0.0	0.0	0.0	0.0	0.0	0.0	0.0	0.0	0.0	0.0	0.0	0.0	0.0	0.0	0.0	0.0	0.0	140.0
2a0e81bcec476d431d9a3c840cc7c882	0.0	9.0	0.0	0.0	0.0	0.0	0.0	0.0	44.0	0.0	0.0	0.0	0.0	0.0	0.0	0.0	7.0	0.0	0.0	0.0	7.0	0.0	0.0	0.0	0.0	0.0	4.0	0.0	0.0	17.0	0.0	0.0	0.0	0.0	0.0	0.0	0.0	0.0	0.0	0.0	0.0	0.0	14.0	0.0	0.0	0.0	19.0	5.0	0.0
bd268e45da590c19b21aa7d428935170	0.0	0.0	0.0	0.0	0.0	0.0	0.0	0.0	0.0	0.0	0.0	8.0	0.0	0.0	0.0	0.0	0.0	39.0	0.0	0.0	0.0	0.0	0.0	12.0	0.0	0.0	0.0	0.0	0.0	0.0	0.0	0.0	0.0	0.0	0.0	25.0	0.0	0.0	107.0	0.0	0.0	0.0	0.0	0.0	0.0	0.0	0.0	0.0	0.0
1ff800b3a0fd5a5ec9821552249d99c6	0.0	0.0	0.0	0.0	0.0	0.0	0.0	0.0	0.0	0.0	0.0	0.0	0.0	0.0	0.0	0.0	0.0	171.0	0.0	0.0	0.0	0.0	0.0	0.0	0.0	0.0	0.0	0.0	0.0	0.0	0.0	0.0	0.0	0.0	0.0	0.0	0.0	0.0	0.0	0.0	0.0	0.0	0.0	0.0	0.0	0.0	0.0	0.0	0.0
96cc1941820d920208961c19eac88529	0.0	0.0	0.0	0.0	0.0	0.0	0.0	0.0	0.0	0.0	0.0	0.0	0.0	0.0	0.0	0.0	0.0	0.0	0.0	0.0	0.0	0.0	0.0	0.0	0.0	0.0	0.0	7.0	0.0	0.0	24.0	0.0	0.0	0.0	0.0	0.0	0.0	0.0	12.0	0.0	0.0	0.0	0.0	21.0	0.0	0.0	0.0	0.0	0.0
8072170619b2bd0c40f25ac0877ba839	0.0	0.0	0.0	0.0	0.0	0.0	0.0	0.0	0.0	0.0	0.0	0.0	0.0	0.0	0.0	0.0	0.0	0.0	0.0	0.0	0.0	0.0	0.0	0.0	0.0	0.0	0.0	0.0	0.0	0.0	0.0	0.0	0.0	0.0	271.0	0.0	0.0	0.0	0.0	0.0	0.0	0.0	0.0	0.0	0.0	0.0	0.0	0.0	0.0
e645157a8c79181c5ac478ffc3a3e975	0.0	0.0	0.0	0.0	0.0	0.0	0.0	0.0	0.0	0.0	0.0	0.0	0.0	0.0	0.0	0.0	0.0	0.0	0.0	0.0	0.0	0.0	0.0	0.0	0.0	0.0	0.0	0.0	0.0	0.0	0.0	0.0	0.0	0.0	0.0	0.0	0.0	0.0	47.0	0.0	0.0	0.0	0.0	0.0	0.0	0.0	0.0	0.0	0.0
399da7d440d37cce2e8050f895f75d4c	0.0	0.0	0.0	0.0	0.0	0.0	0.0	0.0	0.0	0.0	0.0	0.0	0.0	0.0	0.0	0.0	0.0	0.0	0.0	0.0	0.0	0.0	0.0	0.0	0.0	0.0	0.0	0.0	0.0	0.0	0.0	0.0	0.0	0.0	0.0	0.0	0.0	0.0	0.0	0.0	0.0	0.0	0.0	0.0	0.0	0.0	0.0	0.0	42.0
b0554c9f11b0f29e5cd5b5a2cb857d94	0.0	0.0	0.0	0.0	0.0	0.0	0.0	0.0	40.0	0.0	0.0	0.0	0.0	0.0	0.0	0.0	0.0	0.0	0.0	0.0	25.0	0.0	0.0	0.0	0.0	0.0	63.0	0.0	0.0	22.0	0.0	0.0	0.0	35.0	0.0	0.0	0.0	0.0	0.0	0.0	0.0	0.0	0.0	0.0	0.0	0.0	0.0	0.0	0.0
cf1cae55c8f14f56897ff6c79387af6a	0.0	0.0	0.0	0.0	0.0	0.0	0.0	0.0	0.0	0.0	9.0	0.0	0.0	0.0	0.0	0.0	0.0	0.0	0.0	0.0	0.0	67.0	50.0	0.0	0.0	0.0	0.0	0.0	0.0	0.0	0.0	0.0	0.0	0.0	0.0	10.0	0.0	12.0	0.0	0.0	0.0	0.0	0.0	0.0	0.0	0.0	0.0	7.0	0.0
93fbcb9f788e2456c357d7d7ef6211f6	0.0	0.0	0.0	0.0	0.0	0.0	0.0	0.0	0.0	0.0	4.0	0.0	0.0	15.0	0.0	0.0	0.0	0.0	0.0	0.0	20.0	0.0	0.0	0.0	0.0	0.0	0.0	22.0	0.0	0.0	0.0	0.0	0.0	23.0	0.0	0.0	0.0	12.0	0.0	0.0	0.0	0.0	0.0	0.0	0.0	0.0	0.0	15.0	0.0
cb005570d96fb64291458fdecbdceb53	0.0	0.0	0.0	0.0	0.0	0.0	0.0	0.0	0.0	0.0	0.0	8.0	0.0	9.0	0.0	0.0	0.0	0.0	0.0	0.0	0.0	32.0	0.0	0.0	9.0	11.0	0.0	0.0	0.0	0.0	0.0	0.0	0.0	0.0	0.0	17.0	0.0	0.0	0.0	0.0	5.0	0.0	0.0	0.0	0.0	0.0	0.0	0.0	0.0
f5241871c9883eefa0989204886bf44e	0.0	0.0	0.0	0.0	0.0	0.0	0.0	0.0	0.0	0.0	0.0	0.0	0.0	0.0	29.0	0.0	0.0	0.0	0.0	0.0	0.0	60.0	0.0	0.0	0.0	0.0	0.0	30.0	0.0	0.0	0.0	0.0	0.0	0.0	0.0	0.0	0.0	0.0	0.0	0.0	23.0	0.0	0.0	0.0	0.0	0.0	0.0	0.0	0.0
bfe37662a8fa187319cbe24a5201502f	0.0	0.0	0.0	0.0	0.0	0.0	0.0	0.0	0.0	0.0	0.0	0.0	0.0	0.0	0.0	0.0	0.0	0.0	19.0	42.0	0.0	0.0	0.0	0.0	0.0	0.0	0.0	0.0	0.0	0.0	0.0	20.0	0.0	0.0	0.0	0.0	0.0	0.0	0.0	0.0	0.0	0.0	0.0	0.0	20.0	43.0	0.0	0.0	0.0
fc344c3d65897b11c8304a2bdf3d623e	0.0	0.0	0.0	0.0	0.0	0.0	0.0	0.0	0.0	0.0	0.0	0.0	0.0	0.0	0.0	0.0	0.0	0.0	0.0	0.0	0.0	0.0	0.0	0.0	0.0	0.0	269.0	0.0	0.0	0.0	0.0	0.0	0.0	0.0	0.0	0.0	0.0	0.0	0.0	0.0	0.0	0.0	0.0	0.0	0.0	0.0	0.0	0.0	0.0
2fb3ffb4d2b7ed016967964084eaabbd	0.0	0.0	0.0	0.0	0.0	0.0	0.0	0.0	0.0	0.0	0.0	0.0	0.0	0.0	0.0	0.0	0.0	0.0	0.0	0.0	0.0	0.0	0.0	0.0	0.0	0.0	0.0	0.0	0.0	0.0	0.0	0.0	0.0	0.0	0.0	0.0	0.0	0.0	0.0	0.0	54.0	0.0	0.0	0.0	0.0	0.0	0.0	0.0	0.0
f56a4540780a5c72ee7d30ca87101e9b	0.0	0.0	0.0	0.0	0.0	0.0	0.0	0.0	0.0	0.0	0.0	0.0	0.0	0.0	0.0	0.0	0.0	0.0	0.0	0.0	0.0	0.0	0.0	0.0	0.0	0.0	0.0	0.0	0.0	0.0	0.0	0.0	0.0	0.0	0.0	0.0	0.0	0.0	0.0	0.0	0.0	0.0	0.0	0.0	0.0	0.0	0.0	0.0	0.0
d9867065e37f4bbab36b17f1824f01d5	0.0	0.0	0.0	0.0	0.0	0.0	0.0	0.0	0.0	0.0	0.0	0.0	0.0	0.0	0.0	0.0	0.0	0.0	0.0	0.0	0.0	0.0	0.0	0.0	0.0	0.0	0.0	0.0	0.0	0.0	0.0	0.0	0.0	0.0	0.0	0.0	0.0	0.0	0.0	0.0	0.0	0.0	0.0	0.0	0.0	0.0	0.0	0.0	0.0
022cce7ed719cd03d6ffa8b824e5fb13	0.0	79.0	0.0	0.0	0.0	0.0	0.0	0.0	0.0	0.0	0.0	0.0	0.0	0.0	0.0	0.0	0.0	0.0	0.0	0.0	0.0	0.0	0.0	0.0	0.0	0.0	0.0	0.0	0.0	0.0	0.0	0.0	0.0	0.0	0.0	0.0	0.0	0.0	0.0	0.0	0.0	0.0	64.0	0.0	0.0	0.0	0.0	0.0	0.0
aeb1918413f803c42baa9f398d9f83e8	0.0	0.0	0.0	0.0	0.0	0.0	0.0	0.0	21.0	0.0	0.0	0.0	0.0	0.0	0.0	0.0	0.0	0.0	0.0	34.0	0.0	0.0	0.0	0.0	0.0	0.0	0.0	0.0	0.0	0.0	0.0	0.0	0.0	21.0	0.0	0.0	0.0	0.0	0.0	0.0	0.0	0.0	0.0	0.0	0.0	0.0	29.0	43.0	0.0
9cd7e1d27b4bb6519201607a7fe53098	0.0	0.0	0.0	0.0	0.0	0.0	0.0	0.0	0.0	0.0	0.0	0.0	0.0	0.0	0.0	0.0	0.0	0.0	0.0	0.0	0.0	0.0	0.0	0.0	0.0	0.0	0.0	0.0	0.0	10.0	0.0	0.0	0.0	6.0	119.0	5.0	0.0	0.0	38.0	0.0	0.0	0.0	0.0	0.0	0.0	0.0	0.0	0.0	0.0
c939ee112ba982665e012437dae05c1e	0.0	0.0	0.0	0.0	0.0	0.0	267.0	0.0	0.0	0.0	0.0	0.0	0.0	0.0	0.0	0.0	0.0	0.0	0.0	0.0	0.0	0.0	0.0	0.0	0.0	0.0	0.0	0.0	0.0	0.0	0.0	0.0	0.0	0.0	0.0	0.0	0.0	0.0	0.0	0.0	0.0	0.0	0.0	0.0	0.0	0.0	0.0	0.0	0.0
a0c91714eb1a5d265a8f05101d8020a5	0.0	0.0	0.0	0.0	0.0	0.0	0.0	0.0	0.0	0.0	0.0	0.0	0.0	0.0	0.0	0.0	0.0	0.0	0.0	0.0	0.0	0.0	0.0	0.0	0.0	0.0	0.0	0.0	0.0	0.0	0.0	0.0	0.0	0.0	0.0	0.0	0.0	0.0	0.0	0.0	0.0	0.0	0.0	0.0	0.0	0.0	0.0	0.0	0.0
7b828627a5e1f104a3c23efb0c23acc1	0.0	0.0	0.0	0.0	0.0	0.0	0.0	0.0	0.0	0.0	0.0	0.0	0.0	0.0	0.0	0.0	0.0	0.0	0.0	0.0	0.0	0.0	0.0	0.0	0.0	12.0	0.0	28.0	0.0	0.0	42.0	0.0	0.0	0.0	0.0	0.0	0.0	0.0	0.0	17.0	0.0	0.0	0.0	31.0	0.0	0.0	0.0	0.0	0.0
e5175a883565c1a9e1cb62921bbd4fb0	0.0	0.0	0.0	0.0	0.0	0.0	0.0	0.0	0.0	0.0	0.0	0.0	0.0	0.0	50.0	0.0	0.0	28.0	0.0	0.0	0.0	30.0	0.0	0.0	0.0	0.0	0.0	25.0	0.0	0.0	18.0	0.0	0.0	0.0	0.0	0.0	0.0	0.0	0.0	0.0	0.0	0.0	0.0	0.0	0.0	0.0	0.0	0.0	0.0
53688e549f88c83f8ca04ccc58162ec5	0.0	0.0	0.0	0.0	0.0	0.0	0.0	0.0	0.0	0.0	0.0	0.0	0.0	0.0	0.0	0.0	0.0	67.0	0.0	0.0	0.0	0.0	0.0	0.0	0.0	0.0	0.0	0.0	0.0	0.0	0.0	0.0	0.0	0.0	124.0	0.0	59.0	0.0	0.0	0.0	0.0	0.0	0.0	0.0	0.0	0.0	0.0	0.0	0.0
ef2c7c1430fae635534a935a2087f313	0.0	0.0	0.0	0.0	0.0	0.0	0.0	0.0	0.0	0.0	0.0	0.0	0.0	0.0	0.0	0.0	0.0	0.0	51.0	33.0	0.0	0.0	0.0	0.0	0.0	0.0	0.0	0.0	0.0	0.0	0.0	0.0	0.0	0.0	0.0	0.0	0.0	0.0	0.0	0.0	0.0	0.0	0.0	0.0	0.0	0.0	0.0	0.0	0.0
240d78fd42798751894e10e857dfebe3	0.0	0.0	0.0	0.0	0.0	0.0	0.0	0.0	0.0	0.0	0.0	0.0	0.0	0.0	0.0	0.0	0.0	0.0	0.0	0.0	0.0	0.0	0.0	0.0	0.0	0.0	0.0	0.0	0.0	0.0	0.0	0.0	0.0	0.0	134.0	0.0	0.0	0.0	0.0	0.0	0.0	0.0	0.0	0.0	0.0	0.0	0.0	0.0	0.0
affbe116f743dec730adf25baa894fd3	0.0	0.0	0.0	0.0	0.0	0.0	0.0	0.0	0.0	0.0	0.0	0.0	0.0	0.0	0.0	0.0	0.0	0.0	0.0	0.0	0.0	0.0	0.0	0.0	0.0	0.0	0.0	0.0	0.0	0.0	0.0	0.0	0.0	0.0	0.0	0.0	0.0	0.0	0.0	0.0	0.0	0.0	0.0	0.0	0.0	0.0	0.0	0.0	0.0
f2d4e9e8e9bc07e40b9d21ab8d86f4c9	0.0	0.0	0.0	0.0	0.0	0.0	0.0	0.0	0.0	0.0	0.0	0.0	0.0	0.0	0.0	0.0	0.0	0.0	0.0	0.0	0.0	0.0	0.0	0.0	0.0	0.0	189.0	0.0	0.0	0.0	0.0	0.0	0.0	0.0	0.0	0.0	0.0	0.0	0.0	0.0	0.0	0.0	0.0	0.0	0.0	0.0	0.0	0.0	0.0
305fdec60d940fa988d4065cbeebf0ca	0.0	0.0	0.0	0.0	0.0	0.0	0.0	0.0	90.0	0.0	0.0	0.0	0.0	0.0	0.0	0.0	0.0	0.0	0.0	0.0	0.0	0.0	0.0	0.0	0.0	0.0	0.0	0.0	0.0	0.0	0.0	0.0	0.0	0.0	0.0	0.0	0.0	0.0	0.0	0.0	0.0	0.0	52.0	0.0	0.0	0.0	0.0	23.0	0.0
4101965557a9dd6624901d719f6765e1	0.0	0.0	0.0	0.0	0.0	0.0	0.0	0.0	0.0	0.0	0.0	0.0	0.0	0.0	0.0	0.0	0.0	0.0	0.0	0.0	0.0	0.0	0.0	0.0	0.0	0.0	222.0	0.0	0.0	0.0	0.0	0.0	0.0	0.0	0.0	0.0	0.0	0.0	0.0	0.0	0.0	0.0	0.0	0.0	0.0	0.0	0.0	0.0	0.0
f22dbe466ab7a6820a3fa8f0c23529d6	0.0	0.0	0.0	0.0	0.0	0.0	0.0	0.0	0.0	0.0	0.0	0.0	0.0	0.0	0.0	0.0	0.0	165.0	0.0	0.0	0.0	0.0	0.0	0.0	0.0	0.0	0.0	0.0	0.0	0.0	0.0	0.0	0.0	35.0	0.0	0.0	0.0	0.0	19.0	0.0	0.0	0.0	0.0	0.0	0.0	0.0	0.0	0.0	0.0
79cb0502666fb336451226c33970ec67	0.0	0.0	0.0	0.0	0.0	0.0	0.0	0.0	0.0	0.0	0.0	0.0	0.0	0.0	0.0	0.0	0.0	0.0	0.0	0.0	0.0	0.0	0.0	0.0	0.0	0.0	147.0	0.0	0.0	0.0	0.0	0.0	0.0	0.0	0.0	0.0	0.0	0.0	0.0	0.0	0.0	0.0	0.0	0.0	0.0	0.0	0.0	0.0	23.0
339b1c598d24d92c144fd608381fefab	0.0	0.0	0.0	0.0	0.0	0.0	0.0	0.0	0.0	0.0	0.0	0.0	0.0	0.0	0.0	0.0	0.0	0.0	0.0	0.0	0.0	0.0	0.0	0.0	0.0	0.0	0.0	0.0	0.0	0.0	0.0	0.0	0.0	0.0	0.0	0.0	0.0	0.0	0.0	0.0	0.0	0.0	0.0	0.0	0.0	0.0	0.0	0.0	0.0
79b14a6eff358017ba85ccad325fb575	0.0	0.0	0.0	0.0	0.0	0.0	0.0	0.0	13.0	0.0	0.0	0.0	0.0	0.0	0.0	0.0	0.0	0.0	0.0	0.0	41.0	0.0	0.0	0.0	0.0	0.0	0.0	0.0	0.0	0.0	0.0	0.0	0.0	64.0	0.0	0.0	0.0	0.0	0.0	0.0	0.0	0.0	0.0	0.0	0.0	0.0	0.0	0.0	0.0
b021ab2b40fb7f23d632e3978bf104ab	0.0	0.0	0.0	0.0	0.0	0.0	0.0	0.0	0.0	0.0	0.0	0.0	0.0	0.0	0.0	0.0	0.0	0.0	0.0	0.0	0.0	0.0	0.0	0.0	0.0	0.0	23.0	0.0	0.0	0.0	0.0	0.0	0.0	0.0	0.0	0.0	0.0	0.0	0.0	0.0	0.0	0.0	0.0	0.0	0.0	0.0	0.0	0.0	0.0
5d7da62bc9f35549381c309b86eed1ed	0.0	0.0	0.0	259.0	0.0	0.0	0.0	0.0	0.0	0.0	0.0	0.0	0.0	0.0	0.0	0.0	0.0	0.0	0.0	0.0	0.0	0.0	0.0	0.0	0.0	0.0	0.0	0.0	0.0	0.0	0.0	0.0	0.0	0.0	0.0	0.0	0.0	0.0	0.0	0.0	0.0	0.0	0.0	0.0	0.0	0.0	0.0	0.0	0.0
61d96b86c674ec6276984c9be7a81efc	0.0	0.0	0.0	0.0	0.0	0.0	0.0	0.0	0.0	0.0	0.0	0.0	0.0	0.0	0.0	0.0	0.0	0.0	0.0	0.0	0.0	0.0	0.0	0.0	0.0	0.0	0.0	0.0	0.0	0.0	0.0	0.0	0.0	0.0	0.0	0.0	0.0	0.0	0.0	0.0	0.0	0.0	0.0	0.0	0.0	0.0	0.0	0.0	187.0
7ed76b28f866a231d601735b937d6a98	0.0	0.0	0.0	0.0	0.0	0.0	0.0	0.0	0.0	0.0	0.0	0.0	0.0	0.0	0.0	0.0	0.0	0.0	0.0	0.0	0.0	0.0	0.0	0.0	0.0	0.0	0.0	0.0	0.0	0.0	0.0	0.0	0.0	0.0	0.0	0.0	0.0	0.0	0.0	0.0	0.0	0.0	0.0	0.0	0.0	0.0	0.0	0.0	0.0
9ab3a54e5cefa6a766fde0d8c304769f	0.0	16.0	0.0	0.0	0.0	0.0	0.0	0.0	0.0	0.0	0.0	0.0	0.0	0.0	0.0	0.0	0.0	0.0	0.0	0.0	0.0	0.0	0.0	26.0	0.0	0.0	0.0	0.0	0.0	0.0	0.0	0.0	0.0	27.0	0.0	0.0	0.0	0.0	0.0	0.0	0.0	0.0	0.0	0.0	0.0	0.0	18.0	0.0	0.0
7d05350647153c73f45c8da6cfb36ee9	0.0	0.0	0.0	0.0	0.0	0.0	0.0	0.0	0.0	0.0	0.0	0.0	258.0	0.0	0.0	0.0	0.0	0.0	0.0	0.0	0.0	0.0	0.0	0.0	0.0	0.0	0.0	0.0	0.0	0.0	0.0	0.0	0.0	0.0	0.0	0.0	0.0	0.0	0.0	0.0	0.0	0.0	0.0	0.0	0.0	0.0	0.0	0.0	0.0
3ef3bf00702397006fafc0fab1ba9d93	0.0	0.0	0.0	0.0	0.0	0.0	0.0	0.0	0.0	0.0	0.0	0.0	257.0	0.0	0.0	0.0	0.0	0.0	0.0	0.0	0.0	0.0	0.0	0.0	0.0	0.0	0.0	0.0	0.0	0.0	0.0	0.0	0.0	0.0	0.0	0.0	0.0	0.0	0.0	0.0	0.0	0.0	0.0	0.0	0.0	0.0	0.0	0.0	0.0
26dbef51cdba97c1f8b84a235ea06f3c	0.0	0.0	0.0	0.0	0.0	0.0	0.0	0.0	0.0	0.0	0.0	0.0	0.0	0.0	0.0	0.0	0.0	0.0	30.0	0.0	0.0	0.0	0.0	0.0	0.0	0.0	0.0	0.0	0.0	0.0	0.0	24.0	32.0	0.0	0.0	0.0	0.0	0.0	0.0	0.0	0.0	0.0	0.0	0.0	28.0	0.0	0.0	0.0	0.0
a56647b812e192e97e47e0da77055c02	0.0	0.0	0.0	0.0	0.0	0.0	0.0	0.0	0.0	0.0	0.0	0.0	0.0	0.0	0.0	0.0	0.0	0.0	0.0	0.0	27.0	69.0	0.0	0.0	0.0	0.0	0.0	0.0	0.0	0.0	0.0	0.0	0.0	0.0	0.0	0.0	0.0	0.0	0.0	0.0	0.0	0.0	0.0	0.0	0.0	0.0	0.0	0.0	0.0
1960de7a6be547d6d8a72338fa586c41	0.0	0.0	0.0	0.0	0.0	0.0	0.0	0.0	0.0	0.0	0.0	0.0	0.0	0.0	0.0	0.0	0.0	0.0	0.0	0.0	0.0	0.0	0.0	0.0	0.0	0.0	205.0	0.0	0.0	0.0	0.0	0.0	0.0	0.0	0.0	0.0	0.0	0.0	0.0	0.0	0.0	0.0	0.0	0.0	0.0	0.0	0.0	0.0	0.0
c9eeb9179e405b1fd7846a8aefb864d1	0.0	0.0	0.0	0.0	0.0	0.0	0.0	0.0	0.0	0.0	0.0	0.0	0.0	0.0	0.0	0.0	0.0	0.0	0.0	0.0	0.0	0.0	0.0	0.0	0.0	0.0	0.0	0.0	0.0	0.0	0.0	0.0	0.0	0.0	0.0	0.0	0.0	0.0	0.0	0.0	0.0	0.0	0.0	47.0	0.0	0.0	0.0	0.0	0.0
a53e67cee42c20eed1034edf03df170f	0.0	0.0	0.0	0.0	0.0	0.0	0.0	0.0	0.0	0.0	0.0	0.0	0.0	0.0	0.0	0.0	0.0	0.0	0.0	0.0	0.0	0.0	0.0	0.0	0.0	0.0	0.0	0.0	0.0	0.0	0.0	0.0	0.0	0.0	0.0	0.0	0.0	0.0	0.0	0.0	0.0	0.0	0.0	0.0	0.0	0.0	0.0	0.0	0.0
e3430a263722e9f23b268037e471f2e1	0.0	0.0	0.0	256.0	0.0	0.0	0.0	0.0	0.0	0.0	0.0	0.0	0.0	0.0	0.0	0.0	0.0	0.0	0.0	0.0	0.0	0.0	0.0	0.0	0.0	0.0	0.0	0.0	0.0	0.0	0.0	0.0	0.0	0.0	0.0	0.0	0.0	0.0	0.0	0.0	0.0	0.0	0.0	0.0	0.0	0.0	0.0	0.0	0.0
e2ae1969d1621d676236bc3fa5c8eee8	0.0	0.0	0.0	0.0	0.0	0.0	0.0	0.0	0.0	0.0	0.0	0.0	0.0	0.0	0.0	0.0	0.0	49.0	0.0	0.0	0.0	0.0	0.0	0.0	0.0	0.0	0.0	0.0	0.0	0.0	0.0	0.0	0.0	0.0	0.0	0.0	61.0	0.0	0.0	0.0	0.0	0.0	0.0	0.0	0.0	0.0	0.0	0.0	0.0
28843516e3d79581bb4e474e6a79b2c8	0.0	0.0	0.0	0.0	0.0	0.0	0.0	0.0	0.0	0.0	0.0	0.0	0.0	0.0	0.0	0.0	0.0	0.0	0.0	0.0	0.0	0.0	0.0	0.0	0.0	0.0	0.0	0.0	0.0	0.0	0.0	0.0	0.0	0.0	0.0	0.0	0.0	0.0	0.0	0.0	0.0	0.0	0.0	0.0	0.0	0.0	0.0	0.0	0.0
83ee01615906933571c3fdec82699cb8	0.0	0.0	0.0	0.0	0.0	0.0	0.0	8.0	0.0	0.0	0.0	0.0	0.0	0.0	8.0	0.0	50.0	0.0	0.0	0.0	2.0	0.0	29.0	0.0	0.0	0.0	0.0	0.0	0.0	0.0	0.0	0.0	0.0	6.0	0.0	41.0	0.0	0.0	0.0	0.0	0.0	0.0	6.0	0.0	0.0	0.0	0.0	0.0	0.0
c1f02e79ae302282a645e394eea8719b	0.0	0.0	0.0	0.0	0.0	0.0	0.0	0.0	67.0	0.0	0.0	0.0	0.0	0.0	0.0	0.0	0.0	0.0	0.0	0.0	0.0	0.0	0.0	0.0	0.0	0.0	0.0	0.0	0.0	0.0	0.0	0.0	0.0	0.0	32.0	0.0	45.0	0.0	0.0	0.0	0.0	0.0	0.0	0.0	0.0	0.0	0.0	0.0	0.0
14af2e8c2e6bbb55fd64df449df14def	0.0	0.0	0.0	0.0	0.0	0.0	0.0	0.0	0.0	0.0	0.0	0.0	255.0	0.0	0.0	0.0	0.0	0.0	0.0	0.0	0.0	0.0	0.0	0.0	0.0	0.0	0.0	0.0	0.0	0.0	0.0	0.0	0.0	0.0	0.0	0.0	0.0	0.0	0.0	0.0	0.0	0.0	0.0	0.0	0.0	0.0	0.0	0.0	0.0
79506b6e3bc33dd22b04e2af23d16b23	0.0	0.0	0.0	0.0	0.0	0.0	0.0	0.0	0.0	0.0	0.0	0.0	0.0	0.0	0.0	0.0	0.0	0.0	32.0	33.0	0.0	0.0	0.0	0.0	0.0	0.0	0.0	0.0	0.0	0.0	0.0	35.0	0.0	0.0	0.0	0.0	0.0	0.0	0.0	0.0	0.0	0.0	0.0	0.0	0.0	0.0	0.0	27.0	0.0
8be0a5fa2a4fe52c974010fa4251e19e	0.0	0.0	0.0	0.0	0.0	0.0	0.0	0.0	0.0	0.0	0.0	0.0	0.0	0.0	0.0	0.0	0.0	0.0	0.0	74.0	0.0	0.0	0.0	0.0	0.0	0.0	0.0	0.0	0.0	0.0	0.0	0.0	0.0	0.0	0.0	0.0	0.0	0.0	0.0	0.0	0.0	0.0	0.0	0.0	0.0	0.0	0.0	0.0	0.0
c2181f02977d58628c40382be3eeabba	0.0	0.0	0.0	0.0	0.0	0.0	0.0	0.0	0.0	0.0	0.0	0.0	0.0	0.0	0.0	0.0	0.0	0.0	0.0	0.0	0.0	0.0	0.0	27.0	0.0	0.0	0.0	0.0	0.0	0.0	21.0	0.0	0.0	0.0	0.0	0.0	0.0	0.0	0.0	0.0	0.0	0.0	0.0	0.0	0.0	0.0	0.0	0.0	0.0
91b4504f9c474a96de6161e06fcf73b3	0.0	0.0	0.0	0.0	0.0	0.0	0.0	0.0	0.0	0.0	0.0	0.0	0.0	0.0	0.0	0.0	0.0	0.0	50.0	40.0	0.0	0.0	0.0	0.0	0.0	0.0	0.0	0.0	0.0	0.0	0.0	47.0	0.0	0.0	0.0	0.0	0.0	0.0	0.0	0.0	0.0	0.0	0.0	0.0	0.0	46.0	0.0	0.0	0.0
58b9be214f4da2b20a836153d014f9d5	0.0	0.0	0.0	0.0	0.0	0.0	0.0	0.0	0.0	0.0	0.0	0.0	0.0	0.0	0.0	0.0	0.0	0.0	37.0	0.0	0.0	0.0	0.0	0.0	0.0	0.0	0.0	0.0	0.0	0.0	0.0	27.0	22.0	0.0	0.0	0.0	0.0	0.0	0.0	0.0	0.0	0.0	0.0	0.0	0.0	32.0	0.0	0.0	0.0
918ea954339d229e66f7116d095dce2c	0.0	0.0	0.0	0.0	0.0	0.0	0.0	0.0	0.0	0.0	0.0	0.0	0.0	0.0	0.0	0.0	0.0	0.0	0.0	0.0	0.0	0.0	0.0	0.0	0.0	0.0	0.0	0.0	0.0	0.0	0.0	33.0	0.0	0.0	0.0	0.0	0.0	0.0	0.0	0.0	0.0	0.0	0.0	0.0	34.0	0.0	0.0	0.0	0.0
56b2b72299eb59a6aea8637ee80acd69	0.0	0.0	0.0	0.0	0.0	0.0	0.0	0.0	0.0	0.0	0.0	0.0	0.0	0.0	0.0	0.0	0.0	0.0	0.0	0.0	0.0	0.0	0.0	0.0	0.0	0.0	0.0	0.0	0.0	0.0	0.0	0.0	0.0	0.0	254.0	0.0	0.0	0.0	0.0	0.0	0.0	0.0	0.0	0.0	0.0	0.0	0.0	0.0	0.0
[truncated: 6,967 more rows]
[truncated: 55 more columns]

## Sheet: Taxonomy
af27577de5edb10c09f7fc19b9ca45ca	Bacteria	Proteobacteria	Alphaproteobacteria	Rhodobacterales	Rhodobacteraceae	Rhodobacter	NA
[truncated: 8,522 more rows]

[truncated: 1 more sheets: Coordinates]
