# Supplementary material for: Microbial Interactions — Underexplored Links Between Public Health Relevant Bacteria and Protozoa in Coastal Environments
Source: Front Microbiol. 2022 Jun 13;13:877483. doi: 10.3389/fmicb.2022.877483 (PMC9235517; doi:10.3389/fmicb.2022.877483)
Supplement: Supplementary file 3 [file Data_Sheet_3.xlsx]

## Sheet: Environmental data
SampleID	Description	Station.name	Sampling.date	Bay	Station.number	Depth	Time	In.situ.Temp...C.	In.situ.Salinity..psu.	pH	Salinity	DOC..g.m.3.	PO4.P..mg.m.3.	NH4.N..mg.m.3.	NO2.N..mg.m.3.	NO3.N..mg.m.3.	SiO2.Si..mg.m.3.	TDP..mg.m.3.	TDN..mg.m.3.	Humic.substances..mg.m.3.	Chlorophyll..mg.m.3.	PP..mgC.m.3.d.1.	PP..mgC.m.2.d.1.	BP..mgC.m.3.d.1.	BP..mgC.m.2.d.1.
8.6	AUG-AN-1	AN-1	2018-08-24	Ängerån	1	0.5	08:30:00	14.4	4.3	7.874	4.28	4.03894285714286	0.7	1.4	<0.3	1.1	300.6	7.76416666666667	234.510833333333	14.65677	2.39905566666667	35.5533699377496	35.5533699377496	60.4035501791241	60.4035501791241
4.8	AUG-AN-2	AN-2	2018-08-24	Ängerån	2	0.5	08:50:00	14.4	4.3	7.901	4.3	3.95594285714286	0.8	1	<0.3	<0.6	342.7	5.45416666666667	226.700833333333	13.6807866666667	1.64968666666667	28.7439610161693	61.0648046370115	44.651511047757	98.9685280169316
3.8	AUG-AN-3	AN-3	2018-08-24	Ängerån	3	0.5	09:20:00	14.4	4.3	7.912	4.26	3.84994285714286	0.5	<0.9	<0.3	<0.6	300.1	6.00416666666667	212.950833333333	13.41003	1.68514558333333	39.0070792575944	70.2843886983162	47.8716095164557	125.613800742349
2.8	AUG-AN-FW	NA	NA	NA	NA	NA	NA	NA	NA	NA	NA	NA	NA	NA	NA	NA	NA	NA	NA	NA	NA	NA	NA	NA	NA
5.7	AUG-HORNE	HORNE	2018-08-14	Hörnefors offshore	NA	0.5	09:30:00	14.5	4.2	NA	NA	4.04394285714286	0.4	1.9	<0.3	<0.6	274.1	5.56416666666667	218.450833333333	13.2840966666667	2.91101933333333	NA	NA	NA	NA
2.7	AUG-KA-1	KA-1	2018-08-22	Kalvarsskatan East	1	0.5	08:27:00	13.4	4.2	7.815	4.2	4.07894285714286	0.4	1.9	<0.3	<0.6	267.4	5.67416666666667	241.770833333333	13.6556	1.06435166666667	28.4121923855106	28.4121923855106	69.3708470474582	69.3708470474582
1.8	AUG-KA-2	KA-2	2018-08-22	Kalvarsskatan East	2	0.5	08:50:00	14	4.2	7.827	4.19	3.95694285714286	<0.4	0.9	<0.3	0.7	312.9	5.12416666666667	209.760833333333	13.1770533333333	1.13819033333333	52.5481973635942	89.481476404609	32.6054509388202	61.3759626010025
7.8	AUG-KA-3	KA-3	2018-08-22	Kalvarsskatan East	3	0.5	09:15:00	14.3	4.2	7.788	4.2	3.92594285714286	0.7	1.6	<0.3	1	313.7	7.32416666666667	221.970833333333	13.0070433333333	1.26851791666667	45.8281582874184	115.158746624703	32.8607661895747	98.9861135061418
6.8	AUG-KA-FW	NA	NA	NA	NA	NA	NA	NA	NA	NA	NA	NA	NA	NA	NA	NA	NA	NA	NA	NA	NA	NA	NA	NA	NA
4.6	AUG-ORE	ORE	2018-08-14	Örefjärden	NA	0.5	12:05:00	14.5	4.3	NA	NA	3.87394285714286	0.7	<0.9	<0.3	<0.6	303.3	6.22416666666667	221.640833333333	13.0574166666667	2.12566566666667	NA	NA	NA	NA
6.7	AUG-ST-1	ST-1	2018-08-20	Stadsviken	1	0.5	08:45:00	15.7	4.1	8.207	4.16	5.08094285714286	0.4	2	<0.3	0.8	NA	8.31416666666667	307.660833333333	17.2321066666667	1.34790616666667	101.890803316413	101.890803316413	77.1488437936557	77.1488437936557
5.8	AUG-ST-2	ST-2	2018-08-20	Stadsviken	2	0.5	09:15:00	14.9	4.2	7.9777	4.2	4.04794285714286	0.4	1.2	<0.3	0.9	256.6	6.88416666666667	227.140833333333	14.44898	1.06627941666667	62.791360126588	131.974599322302	45.7737257851291	107.116471350957
4.7	AUG-ST-3	ST-3	2018-08-20	Stadsviken	3	0.5	09:40:00	14.8	4.2	7.868	4.23	4.05194285714286	0.4	1	<0.3	0.9	298.2	7.21416666666667	220.650833333333	14.1782233333333	1.07737858333333	68.8142248197268	184.56734157537	55.3467450595899	138.390635625129
3.7	AUG-ST-FW	NA	NA	NA	NA	NA	NA	NA	NA	NA	NA	NA	NA	NA	NA	NA	NA	NA	NA	NA	NA	NA	NA	NA	NA
3.6	AUG-VA-1	VA-1	2018-08-16	Valviken	1	0.5	08:45:00	15.7	4.4	8.163	4.36	4.52994285714286	0.4	1.8	<0.3	0.8	165.4	7.21416666666667	254.750833333333	17.0306133333333	1.41829825	159.931088298505	159.931088298505	97.7714121218127	97.7714121218127
2.6	AUG-VA-2	VA-2	2018-08-16	Valviken	2	0.5	09:05:00	15.5	4.2	8.143	4.23	4.26694285714286	1.5	1.7	<0.3	1.3	291.1	9.63416666666667	237.150833333333	15.0093833333333	1.527479	92.7904455179364	211.427396170531	73.2559375340658	147.12280798958
1.7	AUG-VA-3	VA-3	2018-08-16	Valviken	3	0.5	09:35:00	15.3	4.1	7.93	4.07	4.11994285714286	0.6	2.2	<0.3	0.8	290.8	7.43416666666667	221.860833333333	13.8382033333333	1.42297158333333	96.6260962484063	232.398918487682	45.3575358738228	147.655583181205
7.7	AUG-VA-FW	NA	NA	NA	NA	NA	NA	NA	NA	NA	NA	NA	NA	NA	NA	NA	NA	NA	NA	NA	NA	NA	NA	NA	NA
1.Blank	Blank	NA	NA	NA	NA	NA	NA	NA	NA	NA	NA	NA	NA	NA	NA	NA	NA	NA	NA	NA	NA	NA	NA	NA	NA
5.Blank	Blank	NA	NA	NA	NA	NA	NA	NA	NA	NA	NA	NA	NA	NA	NA	NA	NA	NA	NA	NA	NA	NA	NA	NA	NA
6.Blank	Blank	NA	NA	NA	NA	NA	NA	NA	NA	NA	NA	NA	NA	NA	NA	NA	NA	NA	NA	NA	NA	NA	NA	NA	NA
2.Blank	Blank	NA	NA	NA	NA	NA	NA	NA	NA	NA	NA	NA	NA	NA	NA	NA	NA	NA	NA	NA	NA	NA	NA	NA	NA
7.Blank	Blank	NA	NA	NA	NA	NA	NA	NA	NA	NA	NA	NA	NA	NA	NA	NA	NA	NA	NA	NA	NA	NA	NA	NA	NA
3.Blank	Blank	NA	NA	NA	NA	NA	NA	NA	NA	NA	NA	NA	NA	NA	NA	NA	NA	NA	NA	NA	NA	NA	NA	NA	NA
4.Blank	Blank	NA	NA	NA	NA	NA	NA	NA	NA	NA	NA	NA	NA	NA	NA	NA	NA	NA	NA	NA	NA	NA	NA	NA	NA
8.Blank	Blank	NA	NA	NA	NA	NA	NA	NA	NA	NA	NA	NA	NA	NA	NA	NA	NA	NA	NA	NA	NA	NA	NA	NA	NA
8.11+8.12	F1F2	NA	NA	NA	NA	NA	NA	NA	NA	NA	NA	NA	NA	NA	NA	NA	NA	NA	NA	NA	NA	NA	NA	NA	NA
2.5	JULY-AN-1	AN-1	2018-07-18	Ängerån	1	0.5	08:30:00	22.5	3.6	8.183	3.65	4.49494285714286	0.6	1.5	<0.3	2.5	244.5	8.77461538461539	235.62	16.7976366666667	1.99422816666667	227.100362159155	227.100362159155	208.263971743906	208.263971743906
1.6	JULY-AN-2	AN-2	2018-07-18	Ängerån	2	0.5	09:00:00	22.8	3.5	8.168	3.65	4.45394285714286	0.6	2	<0.3	<0.6	228.6	6.57461538461539	238.59	16.77245	2.38153066666667	274.774002983674	333.784879717517	160.053353074344	322.414313121706
7.6	JULY-AN-3	AN-3	2018-07-18	Ängerån	3	0.5	09:35:00	22.9	3.6	8.195	3.68	4.37794285714286	0.7	1.9	<0.3	1.2	240.2	6.24461538461539	222.64	15.26125	1.69805566666667	149.292790855857	375.668376803235	164.094107706182	478.096695155711
6.6	JULY-AN-FW	NA	NA	NA	NA	NA	NA	NA	NA	NA	NA	NA	NA	NA	NA	NA	NA	NA	NA	NA	NA	NA	NA	NA	NA
2.3	JULY-HORNE	HORNE	2018-07-06	Hörnefors offshore	NA	NA	08:45:00	NA	NA	NA	NA	3.94494285714286	0.4	<0.9	<0.3	0.8	384.3	6.02461538461539	188.1	15.1605033333333	2.64750175	NA	NA	NA	NA
6.5	JULY-KA-1	KA-1	2018-07-16	Kalvarsskatan East	1	0.5	08:55:00	21.3	3.4	7.884	3.49	4.50194285714286	0.7	1.1	<0.3	1.9	234.3	5.91461538461539	224.95	15.7460933333333	1.588466	250.543836501826	250.543836501826	160.260796715582	160.260796715582
5.6	JULY-KA-2	KA-2	2018-07-16	Kalvarsskatan East	2	0.5	09:20:00	21.6	3.5	8.23	3.47	4.37494285714286	<0.4	1.3	<0.3	0.8	229	5.47461538461538	219.01	15.2297666666667	1.41631208333333	171.989549056737	315.677271065652	137.683959484648	264.341165920132
4.5	JULY-KA-3	KA-3	2018-07-16	Kalvarsskatan East	3	0.5	09:40:00	21.6	3.5	8.321	3.48	4.29894285714286	0.4	1.2	<0.3	1.1	228.2	4.92461538461539	214.28	14.82678	1.03660375	87.3760126623302	224.183987101364	91.8014641921823	273.373594229985
3.5	JULY-KA-FW	NA	NA	NA	NA	NA	NA	NA	NA	NA	NA	NA	NA	NA	NA	NA	NA	NA	NA	NA	NA	NA	NA	NA	NA
1.4	JULY-ORE	ORE	2018-07-06	Örefjärden	NA	NA	11:20:00	NA	NA	NA	NA	4.12894285714286	<0.4	2.3	<0.3	1.8	321	5.47461538461538	210.1	15.01568	1.92371925	NA	NA	NA	NA
3.4	JULY-ST-1	ST-1	2018-07-12	Stadsviken	1	0.5	09:20:00	21.2	4	8.236	3.97	4.60894285714286	1	1.4	<0.3	2.6	164.1	12.8446153846154	262.24	15.88462	3.15017716666667	581.668206620671	581.668206620671	200.131985613053	200.131985613053
2.4	JULY-ST-2	ST-2	2018-07-12	Stadsviken	2	0.5	09:45:00	19.4	3.8	8.036	3.87	4.29794285714286	1	1.4	<0.3	1.1	329.2	8.00461538461539	215.38	14.26008	1.08958766666667	153.653087177638	455.546359795148	94.5916951468557	182.503509651524
1.5	JULY-ST-3	ST-3	2018-07-12	Stadsviken	3	0.5	10:05:00	20.2	3.9	8.092	3.89	4.32194285714286	1	1.5	<0.3	1.5	276	7.23461538461539	222.42	13.6304133333333	0.768997	112.946435017143	299.517278850451	87.5744336376	310.886699287261
8.5	JULY-ST-FW	NA	NA	NA	NA	NA	NA	NA	NA	NA	NA	NA	NA	NA	NA	NA	NA	NA	NA	NA	NA	NA	NA	NA	NA
7.5	JULY-VA-1	VA-1	2018-07-10	Valviken	1	0.5	08:40:00	18.4	4.1	8.112	4.15	4.15494285714286	<0.4	3	<0.3	2.8	303.9	7.78461538461539	226.6	15.9286966666667	2.58540680243446	301.407835666909	301.407835666909	152.145744759524	152.145744759524
8.4	JULY-VA-2	VA-2	2018-07-10	Valviken	2	0.5	09:05:00	18.5	4.1	8.136	4.12	4.04194285714286	<0.4	1.4	<0.3	0.7	308.4	7.78461538461539	227.81	15.3494033333333	2.57630095668221	417.556755099082	675.872825717583	114.937454848557	183.892111984709
5.5	JULY-VA-3	VA-3	2018-07-10	Valviken	3	0.5	09:45:00	17.7	4	8.013	3.96	3.98894285714286	<0.4	2	<0.3	0.9	346.9	7.12461538461539	207.02	13.63671	0.634025291666667	58.2921567603571	163.07843648215	50.3817752725975	137.479446758278
4.4	JULY-VA-FW	NA	NA	NA	NA	NA	NA	NA	NA	NA	NA	NA	NA	NA	NA	NA	NA	NA	NA	NA	NA	NA	NA	NA	NA
3.2	JUNE-AN-1	AN-1	2018-06-18	Ängerån	1	0.5	08:45:00	14.7	3.5	7.745	3.38	5.14594285714286	0.9	1.5	<0.3	1.9	167.8	8.33461538461539	244.75	27.7790233333333	3.6048925	438.172182898451	438.172182898451	92.1456187291686	92.1456187291686
2.2	JUNE-AN-2	AN-2	2018-06-18	Ängerån	2	0.5	09:05:00	14.3	3.7	7.913	3.58	4.68594285714286	0.6	0.9	<0.3	2.1	237.6	6.35461538461539	229.68	19.7004	2.6851805	205.308217297447	358.261266899766	56.2855496576445	111.526390993325
1.3	JUNE-AN-3	AN-3	2018-06-18	Ängerån	3	0.5	09:25:00	13.1	3.7	8.038	3.67	4.50794285714286	0.6	1	<0.3	1.6	232.9	4.81461538461539	204.82	18.8566466666667	2.70586	152.475754025693	368.44931574815	55.7032745704648	146.055433925967
7.4	JUNE-AN-FW	NA	NA	NA	NA	NA	NA	NA	NA	NA	NA	NA	NA	NA	NA	NA	NA	NA	NA	NA	NA	NA	NA	NA	NA
5.3	JUNE-HORNE	HORNE	2018-06-14	Hörnefors offshore	NA	NA	09:00:00	NA	NA	NA	NA	3.92394285714286	<0.4	1.4	0.8	7.4	382.1	3.49461538461539	185.57	16.54577	1.84719341666667	NA	NA	NA	NA
6.4	JUNE-KA-1	KA-1	2018-06-20	Kalvarsskatan East	1	0.5	09:15:00	12.6	3.5	7.895	3.53	4.42494285714286	1.1	1.7	<0.3	0.9	251.6	6.35461538461539	206.47	17.0495033333333	1.95094141666667	90.8808462283093	90.8808462283093	58.9947570990683	58.9947570990683
5.4	JUNE-KA-2	KA-2	2018-06-20	Kalvarsskatan East	2	0.5	09:40:00	12	3.6	7.827	3.59	4.24294285714286	1	1.7	<0.3	1.6	330.1	6.68461538461539	184.36	16.5772533333333	1.87453241666667	106.300949810896	182.475189681564	28.2331772696506	72.5264653890532
4.3	JUNE-KA-3	KA-3	2018-06-20	Kalvarsskatan East	3	0.5	10:05:00	11.3	3.6	7.802	3.68	4.07794285714286	0.6	1.5	<0.3	1.2	327.6	5.91461538461539	182.71	16.4450233333333	2.18647741666667	111.313437717337	287.69673462694	43.7422761241519	100.476972202511
3.3	JUNE-KA-FW	NA	NA	NA	NA	NA	NA	NA	NA	NA	NA	NA	NA	NA	NA	NA	NA	NA	NA	NA	NA	NA	NA	NA	NA
8.3	JUNE-ORE	ORE	2018-06-14	Örefjärden	NA	NA	12:40:00	NA	NA	NA	NA	4.20394285714286	<0.4	<0.9	<0.3	2.6	338.5	5.80461538461539	183.37	16.5898466666667	2.129638	NA	NA	NA	NA
2.1	JUNE-ST-1	ST-1	2018-06-12	Stadsviken	1	0.5	09:15:00	11.6	4.2	8.337	4.17	4.95794285714286	0.4	2.2	<0.3	1.5	158.8	7.23461538461539	239.91	20.5189666666667	0.5716655	107.688243565876	107.688243565876	68.4485858355494	68.4485858355494
1.2	JUNE-ST-2	ST-2	2018-06-12	Stadsviken	2	0.5	09:35:00	10.4	4.2	8.299	4.21	4.30994285714286	0.4	4.5	<0.3	1.6	252.8	6.02461538461539	244.2	17.28248	0.723344375	103.695461881845	194.497756098263	35.6718392055342	79.2818985034025
7.3	JUNE-ST-3	ST-3	2018-06-12	Stadsviken	3	0.5	09:55:00	10.1	4.2	8.231	4.22	4.29594285714286	0.7	0.9	<0.3	1.3	277.5	7.12461538461539	215.93	17.01802	0.74253425	150.150391246396	354.234873645965	43.9396243919544	128.511498575529
6.3	JUNE-ST-FW	NA	NA	NA	NA	NA	NA	NA	NA	NA	NA	NA	NA	NA	NA	NA	NA	NA	NA	NA	NA	NA	NA	NA	NA
6.2	JUNE-VA-1	VA-1	2018-06-11	Valviken	1	0.5	09:30:00	13.2	4.3	8.151	4.28	4.80994285714286	0.6	2.7	<0.3	2.8	223.1	7.56461538461539	256.63	20.81491	3.68317083333333	268.960705831885	268.960705831885	80.9675002099139	80.9675002099139
5.2	JUNE-VA-2	VA-2	2018-06-11	Valviken	2	0.5	10:00:00	13.9	4.4	8.356	4.39	4.59594285714286	0.7	2.8	<0.3	6.6	182.3	9.43461538461539	256.96	19.0518433333333	3.1457375	242.061181782389	407.191607202061	93.8960913514329	191.799068985114
4.2	JUNE-VA-3	VA-3	2018-06-11	Valviken	3	0.5	10:25:00	9.8	4.3	8.173	4.36	4.18094285714286	0.5	2.8	0.3	3.4	282.9	5.91461538461539	214.28	17.4021166666667	2.891625	180.579461264148	508.902580128411	47.0262034055392	136.678330027595
8.2	JUNE-VA-FW	NA	NA	NA	NA	NA	NA	NA	NA	NA	NA	NA	NA	NA	NA	NA	NA	NA	NA	NA	NA	NA	NA	NA	NA
3.1	MAY-AN-1	AN-1	2018-05-24	Ängerån	1	0.5	09:10:00	12.1	2.8	7.364	1.68	10.3149428571429	0.7	10.6	0.5	5.1	183.9	5.80461538461539	312.95	81.0803066666667	1.62114227501946	113.852115944327	113.852115944327	112.105539771311	112.105539771311
8.1	MAY-AN-2	AN-2	2018-05-24	Ängerån	2	0.5	09:30:00	11.6	2.3	7.702	2.17	7.58794285714286	0.7	6.1	0.5	2.2	235.7	3.60461538461539	236.17	53.30571	2.51892666666667	125.22709462625	196.090788330928	88.7350759254684	198.846290957468
1.1	MAY-AN-3	AN-3	2018-05-24	Ängerån	3	0.5	10:00:00	11.5	2.4	7.846	2.31	5.98494285714286	0.7	2.7	<0.3	0.9	381.5	4.26461538461539	213.73	36.38027	3.53849222222222	180.494628793069	356.411271024484	89.2939036937013	273.953264059504
7.2	MAY-AN-FW	NA	NA	NA	NA	NA	NA	NA	NA	NA	NA	NA	NA	NA	NA	NA	NA	NA	NA	NA	NA	NA	NA	NA	NA
6.1	MAY-KA-1	KA-1	2018-05-22	Kalvarsskatan East	1	0.5	09:15:00	12.3	2.4	7.862	2.74381532367141	5.66194285714286	0.6	3.9	<0.3	1.1	315.9	3.49461538461539	220.88	31.18552	2.61432108333333	255.691977105775	255.691977105775	127.722756818734	127.722756818734
5.1	MAY-KA-2	KA-2	2018-05-22	Kalvarsskatan East	2	0.5	09:45:00	12.3	2.5	8.137	2.71826682146614	5.56394285714286	0.5	3	<0.3	1.1	376.6	3.71461538461539	222.09	31.2673766666667	3.45826666666667	239.8943279254	384.969740448307	86.2509627459342	158.647165251949
4.1	MAY-KA-3	KA-3	2018-05-22	Kalvarsskatan East	3	0.5	10:15:00	12	2.5	8.224	2.74388692390643	5.62394285714286	0.6	2.6	<0.3	1.8	456.3	5.14461538461539	213.95	31.8340766666667	4.59213416666667	368.332190164279	622.420709651392	79.7795027166076	240.874307540841
7.1	MAY-OFF-DE	OFF-DE	2018-05-09	Degerfjärden	NA	NA	10:40:00	NA	NA	NA	NA	4.92294285714286	0.9	2.1	<0.3	1	411	3.82461538461539	184.58	26.5889533333333	5.44764625	NA	NA	NA	NA
1.11	SEP-AN-1	AN-1	2018-09-19	Ängerån	1	0.5	08:30:00	12.7	3.8	7.847	3.76	4.17694285714286	0.4	3.4	<0.3	1.2	228.5	6.33416666666667	240.230833333333	15.33681	1.42034283333333	43.083149165633	43.083149165633	39.9034289610228	39.9034289610228
7.10	SEP-AN-2	AN-2	2018-09-19	Ängerån	2	0.5	08:50:00	12.9	3.8	7.776	3.82	3.98794285714286	0.5	2.4	<0.3	1	207.8	6.00416666666667	225.050833333333	14.789	1.7738805	55.3107291063157	106.066584788405	30.3434359748658	59.7724265108051
6.10	SEP-AN-3	AN-3	2018-09-19	Ängerån	3	0.5	09:10:00	13.1	3.8	7.789	3.87	3.95794285714286	0.9	2.8	0.4	2.6	290.9	8.20416666666667	221.750833333333	14.4174966666667	1.73906416666667	60.9672108782096	150.890951072016	23.7586472372962	70.8252321365772
5.11	SEP-AN-FW	NA	NA	NA	NA	NA	NA	NA	NA	NA	NA	NA	NA	NA	NA	NA	NA	NA	NA	NA	NA	NA	NA	NA	NA
4.9	SEP-HORNE	HORNE	2018-09-12	Hörnefors offshore	NA	NA	12:05:00	NA	NA	NA	NA	3.91694285714286	0.6	4.7	0.3	1.8	246	5.23416666666667	239.460833333333	13.6304133333333	1.6617205	NA	NA	NA	NA
5.10	SEP-KA-1	KA-1	2018-09-17	Kalvarsskatan East	1	0.5	08:40:00	13.3	4	7.777	4	3.88894285714286	0.5	2.2	0.3	3.9	288.7	7.10416666666667	229.560833333333	13.7437533333333	2.45852383333333	132.360566026207	132.360566026207	25.5406434772557	25.5406434772557
4.10	SEP-KA-2	KA-2	2018-09-17	Kalvarsskatan East	2	0.5	09:00:00	12.9	3.9	7.82	3.93	3.82194285714286	0.6	2.3	0.4	4.3	285.6	7.76416666666667	220.650833333333	13.5296666666667	1.52905625	75.7768289043522	134.601074154868	17.6493180228152	34.9052421388557
3.10	SEP-KA-3	KA-3	2018-09-17	Kalvarsskatan East	3	0.5	09:20:00	12.8	3.9	7.836	3.91	3.86294285714286	0.5	2.1	0.3	3	246.6	5.56416666666667	221.640833333333	13.4918866666667	1.42168641666667	78.3428445237492	169.532979080029	21.723941004243	64.8683104952506
2.10	SEP-KA-FW	NA	NA	NA	NA	NA	NA	NA	NA	NA	NA	NA	NA	NA	NA	NA	NA	NA	NA	NA	NA	NA	NA	NA	NA
3.9	SEP-ORE	ORE	2018-09-12	Örefjärden	NA	NA	08:25:00	NA	NA	NA	NA	3.84594285714286	1	5.9	<0.3	1.9	273.6	7.43416666666667	228.240833333333	13.56115	3.10870133333333	NA	NA	NA	NA
2.9	SEP-ST-1	ST-1	2018-09-14	Stadsviken	1	0.5	08:25:00	13.5	3.9	7.912	3.89	4.22794285714286	<0.4	1.4	<0.3	0.7	91.6	5.12416666666667	242.760833333333	14.5749133333333	1.69168825	101.272930709408	101.272930709408	34.0305268792557	34.0305268792557
1.10	SEP-ST-2	ST-2	2018-09-14	Stadsviken	2	0.5	08:50:00	13.3	3.9	7.972	3.92	4.00694285714286	<0.4	2	<0.3	0.7	164.6	4.57416666666667	224.720833333333	13.86339	1.286335	76.9436712909604	139.85967379504	29.9285486923899	55.1715414819038
8.8	SEP-ST-3	ST-3	2018-09-14	Stadsviken	3	0.5	09:15:00	13.6	4	7.884	3.97	3.96894285714286	<0.4	3.1	<0.3	2	215.9	6.22416666666667	220.100833333333	13.8004233333333	1.45253041666667	81.146135523244	194.36933002398	22.0893283911646	72.292643514
6.9	SEP-ST-FW	NA	NA	NA	NA	NA	NA	NA	NA	NA	NA	NA	NA	NA	NA	NA	NA	NA	NA	NA	NA	NA	NA	NA	NA
1.9	SEP-VA-1	VA-1	2018-09-10	Valviken	1	0.5	08:38:00	15.4	4.1	8.022	4.1	4.64394285714286	1.3	1.8	0.4	0.8	111.6	10.8441666666667	279.500833333333	17.9688166666667	2.9207165	195.768185516695	195.768185516695	50.4846829501975	50.4846829501975
7.9	SEP-VA-2	VA-2	2018-09-10	Valviken	2	0.5	08:58:00	15.4	4.1	8.037	4.1	4.13494285714286	<0.4	1.3	<0.3	1	122.3	6.66416666666667	236.600833333333	14.2915633333333	2.659594	176.77458153376	340.307363060322	44.5915901215595	108.008772099767
8.7	SEP-VA-3	VA-3	2018-09-10	Valviken	3	0.5	09:20:00	15.2	4	8.015	4	3.95394285714286	<0.4	1.2	<0.3	0.6	280.6	5.34416666666667	221.420833333333	13.4729966666667	3.07557908333333	154.792925205058	375.222811804956	38.4236426097114	105.118238725154
5.9	SEP-VA-FW	NA	NA	NA	NA	NA	NA	NA	NA	NA	NA	NA	NA	NA	NA	NA	NA	NA	NA	NA	NA	NA	NA	NA	NA
1.15	T1	NA	NA	NA	NA	NA	NA	NA	NA	NA	NA	NA	NA	NA	NA	NA	NA	NA	NA	NA	NA	NA	NA	NA	NA
3.12	T10	NA	NA	NA	NA	NA	NA	NA	NA	NA	NA	NA	NA	NA	NA	NA	NA	NA	NA	NA	NA	NA	NA	NA	NA
4.12	T11	NA	NA	NA	NA	NA	NA	NA	NA	NA	NA	NA	NA	NA	NA	NA	NA	NA	NA	NA	NA	NA	NA	NA	NA
5.13	T12	NA	NA	NA	NA	NA	NA	NA	NA	NA	NA	NA	NA	NA	NA	NA	NA	NA	NA	NA	NA	NA	NA	NA	NA
6.12	T13	NA	NA	NA	NA	NA	NA	NA	NA	NA	NA	NA	NA	NA	NA	NA	NA	NA	NA	NA	NA	NA	NA	NA	NA
7.12	T14	NA	NA	NA	NA	NA	NA	NA	NA	NA	NA	NA	NA	NA	NA	NA	NA	NA	NA	NA	NA	NA	NA	NA	NA
1.17	T15	NA	NA	NA	NA	NA	NA	NA	NA	NA	NA	NA	NA	NA	NA	NA	NA	NA	NA	NA	NA	NA	NA	NA	NA
8.9	T16	NA	NA	NA	NA	NA	NA	NA	NA	NA	NA	NA	NA	NA	NA	NA	NA	NA	NA	NA	NA	NA	NA	NA	NA
8.10	T18	NA	NA	NA	NA	NA	NA	NA	NA	NA	NA	NA	NA	NA	NA	NA	NA	NA	NA	NA	NA	NA	NA	NA	NA
2.11	T2	NA	NA	NA	NA	NA	NA	NA	NA	NA	NA	NA	NA	NA	NA	NA	NA	NA	NA	NA	NA	NA	NA	NA	NA
3.11	T3	NA	NA	NA	NA	NA	NA	NA	NA	NA	NA	NA	NA	NA	NA	NA	NA	NA	NA	NA	NA	NA	NA	NA	NA
4.11	T4	NA	NA	NA	NA	NA	NA	NA	NA	NA	NA	NA	NA	NA	NA	NA	NA	NA	NA	NA	NA	NA	NA	NA	NA
5.12	T5	NA	NA	NA	NA	NA	NA	NA	NA	NA	NA	NA	NA	NA	NA	NA	NA	NA	NA	NA	NA	NA	NA	NA	NA
6.11	T6	NA	NA	NA	NA	NA	NA	NA	NA	NA	NA	NA	NA	NA	NA	NA	NA	NA	NA	NA	NA	NA	NA	NA	NA
7.11	T7	NA	NA	NA	NA	NA	NA	NA	NA	NA	NA	NA	NA	NA	NA	NA	NA	NA	NA	NA	NA	NA	NA	NA	NA
1.16	T8	NA	NA	NA	NA	NA	NA	NA	NA	NA	NA	NA	NA	NA	NA	NA	NA	NA	NA	NA	NA	NA	NA	NA	NA
2.12	T9	NA	NA	NA	NA	NA	NA	NA	NA	NA	NA	NA	NA	NA	NA	NA	NA	NA	NA	NA	NA	NA	NA	NA	NA
8.Poscont	Tetrahymena	NA	NA	NA	NA	NA	NA	NA	NA	NA	NA	NA	NA	NA	NA	NA	NA	NA	NA	NA	NA	NA	NA	NA	NA

## Sheet: Feature table
	1.1	1.10	1.11	1.15	1.16	1.17	1.2	1.3	1.4	1.5	1.6	1.7	1.8	1.9	1.Blank	2.1	2.10	2.11	2.12	2.2	2.3	2.4	2.5	2.6	2.7	2.8	2.9	2.Blank	3.1	3.10	3.11	3.12	3.2	3.3	3.4	3.5	3.6	3.7	3.8	3.9	3.Blank	4.1	4.10	4.11	4.12	4.2	4.3	4.4	4.5
AAATCTCACCAGGCCCGGACACCAGAAGGATTGACAGATTGATAGCTCTTTCTTGATTTGGTGGGTGGTGGTGCATGGCCGTTCTTAGTTGGTGGAGTGATTTGTCTGGTTAATTCCGATAACGAACGAGACTCTGTCCTGTTAAATAGATCCAACCTAGTCGTAGGGTTGGAATTTCTTCTTAGAGGGACTGGTGATTATTAGTCACACGAGATTGAGCAATAACAGGTCTGTGATGCCCTTAGATGTTCTGGGCCGCACACGCGCTACACTGAAGTGATCAGCTAGTTTTTCCCTCTCCGAGAGGAGCGGGTAAACTGTTGAACCCACTTCGTGGTAGGGATCGGAGCTTGCAATTATTCTCCGTGAACCAGGAATTCCCAGTAGGTGCAAGTCATA…	2286	0	698	0	649	0	17742	3272	206	44396	26885	36	376	138	0	0	1823	46	1293	278	51627	48156	41770	2394	93	296	2722	22	642	3819	1083	4767	5199	1580	25751	794	114	77	11271	29550	20	28050	304	0	160	4608	30042	226	14396
AAAACTTACCAGGTCAAGACATGGGCGTGATTGACAGGCTAATGACTTTTCTCGATTCCATGGATGGTGGTGCATGGTCGCACTTAGTTGGTGCAGTGATTTGTCAGGTTTATTCCGGTAACGAACGAGACCTCGGCCTTGTAAATAGCTATGCTGCTTACAGGGACATTGGCGGCTACGCCAAGGAAGCTCGAGGCAATTGCAGATCTGGAATGCCCTTAGATGTCCTGGGTCGCACGCGTGCTACAATGACGCCACGAACGAGCTTGCGTGATGAAAGTTACGCATAATCAGCAGTCGGCGTCTTAAGGGATAGTCTCTTGTAACTGTGGGACTCCAACTAGGAATGTCTCGTAAGCACAAGTCAACATCTTGTGTTGATTACGTCCCTGCTCT	58322	0	336	44	367	0	19625	8844	96	0	50	0	402	0	0	44089	0	6251	8003	49045	17139	30	0	523	1358	846	0	0	28022	885	3260	2825	12994	1055	0	0	0	0	897	357	0	6363	1702	3580	3564	34562	11050	90	0
AAAACTTACCAGGTCCAGACATAGTGAGGATTGACAGATTGATAGCTCTTTCTTGATTCTATGGGTGGTGGTGCATGGCCGTTCTTAGTTGGTGGAGTGATTTGTCTGGTTAATTCCGTTAACGAACGAGACCTTAGCCTGCTAACTAGTCGCGGCGATCTCGATCGTCGTCGACTTCTTAGAGGGACTTTGTGGCGTAAACACAAGGAAGTTTGAGGCAATAACAGGTCTGTGATGCCCTTAGATGTCCTGGGCCGCACGCGTGCTACACTGACGCCTACAGCGAGTACTTCCCAGCCCCGAGAGGCGGCTGGTAATCAGCAATAGGCGTCGTGATGGGGATAGAACTTTGGAATTATTGTTCTTGAACGAGGAATGCCTAGTAAGCGCATGTCATTA…	0	0	0	0	34	0	907	3196	11	435	0	22	1266	0	0	26050	0	0	337	13811	109	73	180	14550	25013	1308	306	0	0	149	116	0	11278	162	58	0	4633	1228	1879	0	0	0	424	0	0	0	1834	0	1196
AAAACTTACCAGGTCAAGACATGGGCGTGATTGACAGGCTAATGACTTTTCTCGATTCCATGGATGGTGGTGCATGGTCGCACTTAGTTGGTGCAGTGATTTGTCAGGTTTATTCCGGTAACGAACGAGACCTCGGCCTTGTAAATAGCTACGCTGCTTACAGGGACATTGGCGGCTACGCCAAGGAAGCTCGAGGCAATTGCAGATCTGGAATGCCCTTAGATGTCCTGGGTCGCACGCGTGCTACAATGACGCCACGAACGAGTTTGCGTGATGAAAGTCACGCATAATCAGCAGTCGGCGTCTTAAGGGATAGTCTCTTGTAACTGTGGGACTCCAACTAGGAATGTCTCGTAAGCACAAGTCAACATCTTGTGTTGATTACGTCCCTGCTCT	0	0	96	0	84	0	0	0	0	0	0	1199	6097	0	0	0	165	0	253	0	0	0	0	16727	19127	8463	1205	0	0	888	214	0	0	0	0	0	5214	9240	8720	1575	0	0	981	0	0	0	0	0	64
GAAACTTACCAGGTCCAGACATAGTAAGGATTGACAGATTGATAGCTCTTTCTTGATTCTATGGGTGGTGGTGCATGGCCGTTCTTAGTTGGTGGAGTGATTTGTCTGGTTAATTCCGTTAACGAACGAGACCTTAACCTGCTAAATAGTTACATGTAACCTCGGTTACATGGGCAACTTCTTAGAGGGACTTTGCGTGTCTAACGCAAGGAAGTTTGAGGCAATAACAGGTCTGTGATGCCCTTAGATGTCCTGGGCTGCACGCGCGCTACACTGATGCGCTCAACGAGTTTACGATCTTGCCTGAAATGGCTGGGTAATCTTTTTAAAACGCATCGTGATGGGGATAGATCATTGCAATTATTGATCTTCAACGAGGAATTCCTAGTAAGCGCGAGT…	1231	0	0	34	67	0	494	575	0	36	0	0	0	0	0	849	0	7486	10273	887	558	0	0	0	0	0	0	0	627	0	5158	4301	416	0	32	26	0	0	0	168	0	13358	174	6016	6645	222	385	0	68
GAAACTTACCAGGTCCAGACATAGTAAGGATTGACAGATTGATAGCTCTTTCTTGATTCTATGGGTGGTGGTGCATGGCCGTTCTTAGTTGGTGGAGTGATTTGTCTGGTTAATTCCGTTAACGAACGAGACCTTAACCTGCTAAATAGTTACGCGTAACCTCGGTTACGTGGGCAACTTCTTAGAGGGACTTTGCGTGTCTAACGCAAGGAAGTTTGAGGCAATAACAGGTCTGTGATGCCCTTAGATGTTCTGGGCTGCACGCGCGCTACACTGATGCGCTCAACGAGTTTATGACCTTGCCCGGAAGGGTTGGGTAATCTTTTTAAAACGCATCGTGATGGGGATAGATTATTGCAATTATTAATCTTCAACGAGGAATTCCTAGTAAGCGCGAGT…	342	0	0	0	106	0	0	0	0	0	0	0	0	0	0	88	0	8542	13017	316	391	0	0	0	69	0	0	0	8489	0	4646	6203	182	134	0	0	0	0	0	0	0	1234	111	6853	7255	0	228	0	0
AAAACTTACCAGGTCCAGACATAGTGAGGATTGACAGATTGAGAGTTCTTTCTTGATTCTATGGGTGGTGGTGCATGGCCGTTCTTAGTTGGTGGAGTGATTTGTCTGGTTAATTCCGTTAACGAACGAGACCGCCGCCTGCTAAATAGTTCTACTAATGGTTTTTCATTGGTAAGAGCTTCTTAGAGGGACGTTCATTCTACAAGATGAAGGAAGATGGCGGCAATAACAGGTCTGTGATGCCCTTAGATGTCCTGGGCCGCACGCGCGTTACACTGATGCACTCAACGAGCATATAACCTTGGCCGAGAGGCCTGGGTAATCTTGTTAACATGCATCGTGATAGGGATAGATTATTGCAATTATTAATCTTGAACGAGGAATTCCTAGTAATCGCGG…	129	0	0	38	80	0	626	362	0	0	0	0	0	0	0	702	0	7328	10788	608	615	0	0	110	54	0	0	0	334	0	4137	4455	231	80	0	0	0	0	23	0	0	75	242	5916	6135	1258	342	0	16
AAAACTTACCAGGTCAAGACATGGGCGTGATTGACAGGCTAATGACTTTTCTCGATTCCATGGATGGTGGTGCATGGTCGCACTTAGTTGGTGCAGTGATTTGTCAGGTTTATTCCGGTAACGAACGAGACCTCGGCCTTGTAAATAGCTATGCTGCTTACAGGGACATTGGCGGCTACGCCAAGGAAGCTCGAGGCAATTGCAGATCTGGAATGCCCTTAGATGTCCTGGGTCGCACGCGTGCTACAATGACGCCACGAACGAGCTTGCATGATGAAAGTTATGCATAATCAGCAGTCGGCGTCTTAAGGGATAGTCTCTTGTAACTGTGGGACTCCAACTAGGAATGTCTCGTAAGCACAAGTCAACATCTTGTGTTGATTACGTCCCTGCTCT	0	0	0	0	0	0	0	0	0	0	0	0	1824	101	0	0	825	0	0	0	1290	0	0	2026	5710	8091	608	0	0	5003	0	0	0	0	0	42	307	67	9771	1118	0	0	8844	0	0	0	0	0	54
AAAACTTACCAGGTCAAGACATGGGCGTGATTGACAGGCTGATGACCTTTCTCGATTCCTTGGATGGTGGTGCATGGTCGCACTTAGTTGGTGCAGTGATTTGTCAGGTTTATTCCGGTAACGAACGAGACCTCGGCCTTGTAACTAGTTTACTGCTTACAGGGACAATGTCGGCTACGTCAAGGAAGTTCGAGGCAATTGCAGATCTGGAATGCCCTTAGATGTCCTGGGTCGCACGCGTGCTACAATGACGCCACGAGCGAGTGTGCGTGACGGAACTCACGTGAAATCAGCAATCGGCGTCTTCAGGGACAGTCTCTTGTAACTGTGGGACTCGAACTAGGAATGTCTCGTAAGCACAAGTCAACATCTTGTGTTGATTACGTCCCTGCTCT	400	0	63	0	49	0	0	0	95	648	1896	68	2198	50	0	56	0	244	301	292	1717	708	2559	7393	925	37	66	0	116	313	138	83	55	0	95	0	544	0	306	24	0	567	397	139	150	0	176	0	3051
GAAACTTACCAGGTCCAGACATAAGTATGATTGACAGATTGAGAGCTCTTTCTTGATTCTATGGGTGGTGGTGCATGGCCGTTCTTAGTTGGTGGAGTGATTTGTCTGGTTAATTCCGTTAACGAACGAGACCTCAGCCTGCTAAATAGTACGGCCCTATTCTTAGGGTCGCGACTTCTTAGAGGGACTATGTGCGTTTAGCACATGGAAGTTTGAGGCAATAACAGGTCTGTGATGCCCTTAGATGTTCTGGGCCGCACGCGCGCTACACTGACGGACTCAACGAGCTTATAACCTTGGCCGAAAGGTCTGGGTAATCTCCAAATTCCGTCGTGATGGGGATAGATTATTGCAATTATTAATCTTCAACGAGGAATGCCTAGTAAGCGCAAGTCATCA…	57	0	0	25	55	0	254	56	0	0	0	0	455	57	0	205	129	4306	4903	80	161	0	21	105	475	0	0	0	312	165	2399	1863	67	47	0	0	233	0	412	0	0	47	232	2992	2574	253	64	0	0
AAAACTTACCAGGTCAAGACATGGGCGTGATTGACAGGCTAATGACCTTTCTCGATTCCTTGGATGGTGGTGCATGGTCGCACTTAGTTGGTGCAGTGATTTGTCAGGTTTATTCCGGTAACGAACGAGACCTCGGCCTTGTAACTAGCTACGCTGCTTACAGGGACAATGACGGCTACGTCAAGGAAGTTCGAGGCAATTGCAGATCTGGAATGCCCTTAGATGTCCTGGGTCGCACGCGTGCTACAATGACGCCACGAACGAGTCCACGTGATGAAAGTCACGTGAAATCATCAATCGTCGTCTTAAGGGACAGTCTCTTGGAACTGTGGGACTCTAACTAGGAATGTCTCGTAAGCACAAGTCAACATCTTGTGTTGATTACGTCCCTGCTCT	315	0	28	0	44	0	403	1186	11	626	1927	0	125	0	0	2227	5459	0	122	3194	636	908	3152	1072	341	0	366	0	126	102	0	0	1645	58	87	0	239	127	27	0	0	124	135	0	0	121	931	34	3728
AAAACTTACCAGGTCAAGACATGGGCGTGATTGACAGGCTAATGACTTTTCTCGATTCCATGGATGGTGGTGCATGGTCGCACTTAGTTGGTGCAGTGATTTGTCAGGTTTATTCCGGTAACGAACGAGACCTCGGCCTTGTAAATAGCTATGCTGCTTACAGGGACATTGGTGGCTACACCAAGGAAGCTCGAGGCAATTGCAGATCTGGAATGCCCTTAGATGTCCTGGGTCGCACGCGTGCTACAATGACGCCACGAACGAGTTTGCGTGATGAAAGTCACGCATAATCAGCAGTCGGCGTCTTAAGGGATAGTCTCTTGTAACTGTGGGACTCCAACTAGGAATGTCTCGTAAGCACAAGTCAACATCTTGTGTTGATTACGTCCCTGCTCT	0	114	0	0	0	0	156	0	80	0	0	0	265	108	0	113	544	587	898	98	2208	0	0	375	3185	142	200	0	0	3331	286	250	52	0	0	0	220	0	517	192	0	0	4899	280	334	266	221	0	0
GAAACTCACGAGCGCAAGACAGAGAAGGGATTGACAGATTGAGAGCTCTTTCTTGATTCTTTGGGTGGTGGTGCATGGCCGTTCTTAGTTGGTGGAGTGATTTGTCTGGTTAATTCCGTTAACGAACGAGACCTTAACCTGCTAACTAGTCTGCTTGTGAACAACAGGTTGTACTTCTTAGAGGGACTATTGTGCAAGAAGCCAATGGAAGTTTAAGGCAATAACAGGTCTGTGATGCCCCTAGACGTGCTCGGCCGCACGCGCGTTACAATGACTGGCGCAGAAAGTATTTCCTGTCCTGGGAAGGTACGGGTAATCTTATTAATACCAGTCGTGTTAGGGATAGTTCTTTGGAATTGTGGATCTTGAACGAGGAATTTCTAGTAAGTGCAAGTCATC…	0	0	0	0	0	0	0	0	0	0	0	0	0	0	0	0	0	0	0	0	0	0	0	0	0	0	0	0	0	0	0	0	0	0	0	0	0	0	0	0	0	0	0	0	0	0	0	0	0
GAAACTTACCAGGTCCAGACATAGTGAGGATTGACAGATTGATAGCTCTTTCTTGATTCTATGGGTGGTGGTGCATGGCCGTTCTTAGTTGGTGGAGTGATTTGTCTGGTTAATTCCGTTAACGAACGAGACCCCCGCCTGCTAAATAGTGTGGGTAATGCTTATGCATTGCTTTTTCTACTTCTTAGAGGGACTTTCAGTGACTAACTGAAGGAAGTTGGGGGCAATAACAGGTCTGTGATGCCCTTAGATGTCCTGGGCTGCACGCGCGCTACACTGATGCATGCAACGAGTACTGACCTTGGTCGGAAGGCCTGGGTAATCTTTTGAACGTGCATCGTGATAGGGATAGATTATTGCAATTATTAATCTTGAACGAGGAATTCCTAGTAAACGCGG…	0	0	0	0	0	0	0	0	0	0	0	0	0	0	0	0	0	0	275	0	73	0	0	256	0	16536	0	0	0	0	0	0	107	0	0	0	0	0	0	0	0	0	0	0	0	0	0	0	0
AAAACTTACCAGGTCCGGACATAGTGAGGATTGACAGATTGAAGATCTTTCTTGATTCTATGGGTGGTGGTGCATGGCCGTTCTTAGTTGGTGGAGTGATTTGTCTGGTTAATTCCGTTAACGAACGAGACCTCGACCTACTAAATAGTTTAGCGAACTCTTCGGGGTTCGTGTGGACTTCTTAGAGGGACTTTAGATGAGTAGTCTAAGGAAGTTCGAGGCAATAACAGGTCTGTGATGCCCTTAGATGTTCTGGGCCGCACGCGCGCTACACTGACTGGTTCATCGAGCTTACAACCTTGACCGATAGGTCTGGGTAATCTTTTGAAAGCCAGTCGTGCTGGGGATAGATCATTGCAATTATTGATCTTCAACGAGGAATTCCTAGTAAACGCGAGT…	949	15	15	0	0	0	0	0	0	0	0	78	68	470	0	142	1276	0	71	458	647	0	22	1815	116	0	937	0	736	2485	0	0	152	0	0	0	432	0	0	158	0	587	2456	0	0	30	99	0	60
AAAACTTATCAGGTCCAGACATAGTGAGGATTGACAGATTGAGAGCTCTTTCTTGATTCTATGGGTGGTGGTGCATGGCCGTTCTTAGTTGGTGGAGTGATTTGTCTGGTTAATTCCGTTAACGAACGAGACCTCAGCCTGCTAAATAATAGCGTTAATGATTTTCATTGGCGGCTGTTTCTTAGAGGGACATGGAGTATCAAACTCCAGGAAGATTGAGGCAATAACAGGTCTGTGATGCCCTTAGATGTTCTGAACCGCACGCGTGTTACACTGATGTGTTCAACGAGCTTATAACCTTGGCCGAGAGGCCTGGGCAATCTTTTTAATGCACATCGTGATAGGGATAGATTATTGCAATTTTTAATCTTGAACGAGGAATTCCTAGTAAACGCAGAT…	102	0	12	0	0	0	1781	676	0	14	0	0	203	20	0	1753	50	1536	2045	609	750	49	0	143	455	0	50	0	184	188	1136	836	245	0	0	0	102	0	243	0	0	84	176	1291	1319	1161	198	0	33
AAAACTTACCAGGTCCAGACATAGCTATGATTGACAGATTGAAGATCTTTCTTAATTCTATGGGTGGTGGTGCATGGCCGTTCTTAGTTGGTGGAGTGATTTGTCTGGTTAATTCCGTTAACGAACGAGACCTCGACCTGCTAAATAGTTTGGCGAATTCCCTGTGGATTCGCACATAACTTCTTAGAGGGACTATCGGTTCGCAGCCGGTGGAAGTTCGAGGCAATAACAGGTCTGTGATGCCCTTAGATGTTCTGGGCCGCACGCGCGCTACACTGAGTACTTCATCGAGCTTACAACCTTGACTGATAGGTCTGGGTAATCTTCTCAAAGGTACTCGTGCTGGGGATAGATTATTGTAATTTTTAATCTTCAACGAGGAATTCCTAGTAAACGCAA…	23	51	15	0	31	0	0	0	0	0	0	0	793	722	0	0	274	31	106	0	571	0	0	713	5894	51	1062	0	0	1030	65	14	0	0	0	0	204	0	936	737	0	33	1636	44	59	0	0	0	0
AAATCTCACCCGGCCCGGACACTGTAAGGATTGACAGATTGAGAGCTCTTTCTTGATTCGGTGGGTGGTGGTGCATGGCCGTTCTTAGTTGGTGGAGCGATTTGTCTGGTTAATTCCGATAACGAACGAGACTCTAGCCTACTAAATAGTACGCCGATCTTTAGTCGGCGCGTACTTCTTAGAGGGACAAGTGGCGGTAAGCCACATGAAATTGAGCAATAACAGGTCTGTGATGCCCTTAGATGTTCGGGGCCGCACGCGCGCTACACTGGAGGGATAAGCGTGTTTTTCCTGCTCCGAAAGGAGTGGGTAACCCGCTGAAACCCCTTCGTGATTGGGATCGGAGCTTGAAATTATTCTCCGTGAACGAGGAATAGCTAGTAAGCGCGAGTCATAAGC…	96	0	0	0	0	0	0	0	0	197	746	0	0	348	0	0	0	0	76	0	30	94	617	9441	169	84	317	0	81	141	0	0	0	0	83	0	203	92	629	0	0	0	120	0	0	0	0	0	3132
AAAACTTACCAGGTCCAGACATAGTGAGGATTGACAGATTGAGAGCTCTTTCTTGATTCTATGGGTGGTGGTGCATGGCCGTTCTTAGTTGGTGGAGTGATTTGTCTGGTTAATTCCGTTAACGAACGAGACCCCTGCCTGCTAAATAGGTTGCCTAGTGAATTTCACTGGGTGAATCTTCTTAGAGGGACGTGCATTCTATTAGATGCAGGAAGATAGGGGCAATAACAGGTCTGTGATGCCCTTAGATGTCCTGGGCCGCACGCGCGCTACACTGATGCATTCAACGAGTTCTACCTTGGCCGAGAGGCCTGGGCAATCTTTTGAACCTGCATCGTGATAGGGATAGATTATTGCAATTATTAATCTTGAACGAGGAATTCCTAGTAAACGCAGATC…	0	300	58	0	80	0	0	0	9	0	0	0	0	8225	0	0	0	0	99	0	0	0	0	0	0	0	11847	0	0	140	0	0	0	0	0	0	0	0	23	0	0	0	201	0	0	0	0	0	0
AAAACTTACCAGGTCCAGACATAGTGAGGATTGACAGATTGATAGCTCTTTCTTGATTCTATGGGTGGTGGTGCATGGCCGTTCTTAGTTGGTGGAGTGATTTGTCTGGTTAATTCCGTTAACGAACGAGACCTTAGCCTACTAACTAGTCGAGCCAATCTCCGATTGGCCGCGACTTCTTAGAGGGACTTTGTGGCTCCAAACACAAGGAAGTTTGAGGCAATAACAGGTCTGTGATGCCCTTAGATGTCCTGGGCCGCACGCGTGCTACACTGACGCATACAGCGAGTACATCCCAGCTCCGCGAGGCCAGCTGGTAATCAGCAATATGCGTCGTGATGGGGATAGATCTTTGGAATTATAGATCTTGAACGAGGAATTCCTAGTAGGCGCAAGTCA…	35	0	47	0	0	0	10	0	0	582	412	0	1068	0	0	164	43	0	0	182	212	155	539	2836	1168	0	0	0	0	114	0	0	0	0	213	0	2030	0	1745	24	0	0	0	0	0	0	60	118	1005
AAAACTTACCAGGTCCAGACATAGTGAGGATTGACAGATTGATAGCTCTTTCTTGATTCTATGGGTGGTGGTGCATGGCCGTTCTTAGTTGGTGGAGTGATTTGTCTGGTTAATTCCGTTAACGAACGAGACCTTAGCCTGCTAACTAGTCGCGGCGATCTCGATCGTCGTCGGCTTCTTAGAGGGACTTTGTGGCACTAAACACAAGGAAGTTTGAGGCAATAACAGGTCTGTGATGCCCTTAGATGTCCTGGGCCGCACGCGTGCTACACTGACGCCTACAGCGAGTACTTCCCAGCCCCGAGAGGCGGCTGGTAATCAGCAATAGGCGTCGTGATGGGGATAGAACTTTGGAATTATTGTTCTTGAACGAGGAATGCCTAGTAAGCGCAGGTCATT…	0	0	27	0	0	0	0	0	0	0	0	0	685	715	0	0	642	0	0	0	0	0	0	1685	557	0	982	0	0	1568	0	0	0	0	0	0	1207	0	244	158	0	0	3663	0	0	0	0	0	186
GAAACTTACCAGGTCCAGACATAGTGAGGATTGACAGATTGATAGCTCTTTCTTGATTCTATGGGTGGTGGTGCATGGCCGTTCTTAGTTGGTGGAGTGATTTGTCTGGTTAATTCCGTTAACGAACGAGACCCCCGCCTGCTAAATAGTGTGGGTAATGCTTATGCATTGCCTTTTCTACTTCTTAGAGGGACTTTCAGTGACTAACTGAAGGAAGTTGGGGGCAATAACAGGTCTGTGATGCCCTTAGATGTCCTGGGCTGCACGCGCGCTACACTGATGCATGCAACGAGTACTGACCTTGGTCGGAAGGCCTGGGTAATCTTTTGAACGTGCATCGTGATAGGGATAGATTATTGCAATTATTAATCTTGAACGAGGAATTCCTAGTAAACGCGG…	0	0	0	0	0	0	0	0	0	0	0	0	0	0	0	0	0	0	0	29	0	0	0	0	0	13427	0	0	0	0	0	0	0	0	0	0	0	0	0	0	0	0	0	0	0	0	0	0	0
GAAACTTACCAGGTCCAGACATAGTGAGGATTGACAGATTGAGAGCTCTTTCTTGATTCTATGGGTGGTGGTGCATGGCCGTTCTTAGTTGGTGGAGTGATTTGTCTGGTTAATTCCGTTAACGAACGAGACCCCCGCCTGCTAACTAGTGATACGAATGCTTAGCATTGGTGTTCGCTTCTTAGAGGGACTTTTGGTGACTAACCAAAGGAAGTTGGGGGCAATAACAGGTCTGTGATGCCCTTAGATGTCCTGGGCCGCACGCGCGCTACACTGACACACGCAGCGAGTCTTCCTTGTCCGAAAGGTCTGGGTAATCTTGTAAATGTGTGTCGTGATAGGGATAGATTATTGCAATTATTAATCTTGAACGAGGAATTCCTAGTAAATGCGAGTCAT…	0	0	0	0	27	0	559	2517	0	132	1931	0	0	0	0	1756	0	0	0	6379	542	133	639	0	0	0	0	0	0	0	0	0	3934	0	137	0	0	0	0	0	0	0	0	0	0	119	228	0	1585
GAAACTTACCAGGTCCAGACATAGTGAGGATTGACAGATTGAGAGCTCTTTCTTGATTCTATGGGTGGTGGTGCATGGCCGTTCTTAGTTGGTGGAGTGATTTGTCTGGTTAATTCCGTTAACGAACGAGACCCCCGCCTGCTAAATAGTCGAGTAAATGCTTTGCATTCACTACGGCTTCTTAGAGGGACTTTTGGTGACTAACCAAAGGAAGTTGGGGGCAATAACAGGTCTGTGATGCCCTTAGATGTCCTGGGCCGCACGCGCGCTACACTGACATACGCAACGAGTCTTCCTTGTCCGAAAGGTCCGGGTAATCTTGTAAATGTATGTCGTGATAGGGATAGATTATTGCAATTATTAATCTTGAACGAGGAATTCCTAGTAAATGCGGGTCAT…	410	8	23	0	29	0	82	534	0	0	0	0	106	1472	0	827	869	0	0	2130	343	0	30	0	0	0	400	0	443	2884	0	0	1277	0	0	0	0	0	0	0	0	1061	2757	0	0	103	490	0	0
GAAACTTACCAGGTCAAAACATGGTTGGGATTGACAGATTGAGAGCTCTTTCTTGATTCTATGGGTGGTGGTGCATGGCCGTTCTTAGTTGGTGGAGTGATTTGTCTGGTTAATTCCGTTAACGAACGAGACCTTAACCTGCTAACTAGGTGTTAAATGAACAATTTGATAACCTTCTTAGAGGGACTATGCGTTTAAGCGCATGGAAGTTTGAGGCAATAACAGGTCAGTGATGCCCTTAGATGTCCTGGGCCGCACGCGCGCTACACTGATACGTTCAGCGAGTTTCACCCTGGCCCGGAAGGGTCTCGGGTAATCTTTATAGTACGTATCGTGCTAGGGATCGATCTTTGGAATTATAGATCTTGAACGAGGAATACCTAGTAAGCGCATGTCATC…	132	0	0	0	0	0	0	0	0	109	0	81	0	0	0	184	0	0	101	0	29	0	0	17185	571	58	40	0	166	0	19	0	127	0	0	0	903	133	64	0	0	56	78	0	0	0	0	0	60
AAATCTCACCCGGCCCGGACACTGTGAGGATTGACAGATTGAGAGCTCTTTCTTGATTCGGTGGGTGGTGGTGCATGGCCGTTCTTAGTTGGTGGAGCGATTTGTCTGGTTAATTCCGATAACGAACGAGACTCTAACCTGCTAAATAGTACGCCGATCTTTTGTCGGCGCGTACTTCTTAGAGGGACAAGTAGTGGTTAACTACACGAAATTGAGCAATAACAGGTCTGTGATGCCCTTAGATGTTCGGGGCCGCACGCGCGCTACACTGAAGGGATAAGCGTGTTTTTCCTGCTCTGAAAAGAGTGGGTAACCCGCTGAAACCCCTTCGTGATTGGGATCGGAGCTTGAAATTATTCTCCGTGAACGAGGAATTCCTAGTAAGCGCGAGTCATCAGC…	958	0	14	0	0	0	0	0	0	0	0	0	510	0	0	0	0	0	0	0	0	0	0	3571	3033	243	254	0	999	36	0	0	73	0	0	0	251	797	1048	0	0	58	0	0	0	0	0	0	48
GAACCTCACCAGGCCCGGACATAGTCATGATTGACAGATTGAGAGTTCTTTCTCGATTCTATGGGTGGTGGTGCATGGCCGTTCTTAGTCGGTGAGGTGACTTGTCTGGTTAATTCCGATAACGGACGAGACCTCGACCTACTAACTAGCCAACGTTTACTCTTGTAAGCGTTTGGCTTCTTAGAGGGACTTTGTGAGACTATCACAAGGAAGTTCGAGCCTATAACAGGTCTGTGATGCCCTTAGATGGCCTGGGCTGCACGTGCGCTACAATGACGGAGTCAGCGAGCTCTGCCCTACTTCGTACGAAGCGGGAAATCTTGTGAAACTCCGTCGTGATAGGGATTGACCTTTGCAATTATGGGTCATGAACGAGGAATTCCTAGTAAGGACAAGTCA…	0	0	0	0	0	0	0	0	0	0	0	0	0	0	0	0	0	0	0	0	0	0	0	0	0	0	0	0	0	0	0	0	0	0	0	0	0	72	0	0	0	0	50	0	0	0	0	4838	53
GAAACTTACCAGGTCCAGACATAGTAAGGATTGACAGATTGATAGCTCTTTCTTGATTCTGTGGGTGGTGGTGCATGGCCGTTCTTAGTTGGTGGAGTGATTTGTCTGGTTAATTCCGTTAACGAACGAGACCTTAGCCTACTAAATAGTCGGTGCAATCATGATTGTACCTACTTCTTAGAGGGACTTTGTAAGCAAATACAAGGAAGTTTGAGGCAATAACAGGTCTGTGATGCCCTTAGATGTCCTGGGCCGCACGCGTGCTACACTGACACATACATCGAGCATCTCCGGCTCCGCGAGGCAACCGGTAATCAGCAATATGTGTCGTGATGGGGATAGATCTTTGGAATTATTGATCTTGAACGAGGAATGCCTAGTAATCGCAGTTCATCAGAC…	0	0	0	0	0	0	0	55	22	0	0	0	144	0	0	0	0	0	0	197	137	0	0	1417	949	94	103	0	0	1555	46	0	47	194	0	0	481	0	173	752	0	0	1546	0	0	0	3115	44	0
AAAACTTACCAGGTCCAGACATAGTGAGGATTGACAGATTGAGAGCTCTTTCTTGATTCTATGGGTGGTGGTGCATGGCCGTTCTTAGTTGGTGGGTTGCCTTGTCAGGTTGATTCCGGTAACGAACGAGACCTCAGCCTGCTAAATAGTAATACCCGCTTTTTGCGAGTAGCTTACTTCTTAGAGGGACAGATGCTACAAAAGCATCGGAAGTATGAGGCAATAACAGGTCTGTGATGCCCTTAGATGTTCTGGGCCGCACGCGCGCTACACTGACGCATTCAACAAGCCTATCCTTGACCGAGAGGTCTGGGTAATCTTTGAAACTGCGTCGTGATGGGGATAGATTATTGCAATTATTAGTCTTCAACGAGGAATGCCTAGTAGGCACAAGTCATC…	1181	0	27	0	27	0	661	338	0	484	232	0	0	811	0	1537	180	174	331	522	382	352	198	216	246	0	309	0	398	339	228	153	174	16	154	0	51	0	220	59	0	1021	331	176	184	270	203	0	303
GAAACTTACCAGGTCCAGACATAGTAAGGATTGACAGATTGATAGCTCTTTCTTGATTCTATGGGTGGTGGTGCATGGCCGTTCTTAGTTGGTGGAGTGATTTGTCTGGTTAATTCCGTTAACGAACGAGACCTTAACCTGCTAAATAGTTACGCATAACTTCGGTTACGCGGGCAACTTCTTAGAGGGACTTTGTGTGTCTAACGCAAGGAAGTTTGAGGCAATAACAGGTCTGTGATGCCCTTAGATGTTCTGGGCTGCACGCGCGCTACACTGATGCACTCAACGAGTTTACGACCTTGCCTGGAAGGGTTGGGTAATCTTTTTAACATGCATCGTGATGGGGATAGATTATTGCAATTATTAATCTTCAACGAGGAATTCCTAGTAAGCGCGAGT…	0	0	20	0	0	0	5053	0	0	0	0	0	0	0	0	1417	0	450	729	0	0	0	0	0	0	0	0	0	0	0	313	239	0	0	0	0	0	0	0	0	0	0	0	365	434	2305	0	0	0
AAAACTTACCAGGTCCAGACATAGTGAGGATTGACAGATTGAGAGTTCTTTCTTGATTCTATGGGTGGTGGTGCATGGCCGTTCTTAGTTGGTGGAGTGATTTGTCTGGTTAATTCCGTTAACGAACGAGACCGCCGCCTGCTAAATAGACCCGTTAATGGCTTTTCATTGGCGAGGTCTTCTTAGAGGGACGTTCATTCTACAAGATGAAGGAAGATGGCGGCAATAACAGGTCTGTGATGCCCTTAGATGTCCTGGGCCGCACGCGCGTTACACTGATGCACTCAACGAGCATATAACCTTGGCCGAGAGGCCTGGGTAATCTTGTTAACATGCATCGTGATAGGGATAGATTATTGCAATTATTAATCTTGAACGAGGAATTCCTAGTAATCGCAG…	72	0	0	16	0	0	805	177	46	0	0	0	148	35	0	1459	0	703	1497	605	163	0	0	207	290	0	0	0	88	176	527	526	176	31	0	0	76	0	261	0	0	36	189	658	757	612	140	0	0
AAAACTTACCAGGTCCAGACATAGGAAGGATTGACAGATTGAGAGCTCTTTCTTGATTCTATGGGTGGTGGTGCATGGCCGTTCTTAGTTGGTGGAGTGATTTGTCTGGTTAATTCCGTTAACGAACGAGACCTTAACCTGCTAAATAGTTACGACGATACTCTGTATCGGCGGACAACTTCTTAGAGGGACTACTGGGGTTACACCCGGTGGAAGTTTGAGGCAATAACAGGTCTGTGATGCCCTTAGATGTTCTGGGCCGCACGCGCGCTACACTGACTGGATCAACGAGTTGTCCACCTTGGCTGAAGAGTCTGGGTAATCTTGTAAAATCCAGTCGTGATGGGGATAGATTATTGCAATTATTAATCTTCAACGAGGAATTCCTAGTAAGGGTGG…	0	0	47	0	48	0	15	32	13	0	0	0	245	5097	0	59	298	0	0	102	0	10	0	197	92	0	1231	0	0	537	0	0	41	0	0	0	0	0	87	52	0	0	478	0	0	35	12	0	0
GAAACTTACCAGGTCCAGACATGGGAAGGATTGACAGATTGATAGCTCTTTCTTGATTCTATGGGTGGTGGTGCATGGCCGTTCTTAGTTGGTGGAGTGATTTGTCTGGTTAATTCCGATAACGAACGAGACCTCAGCCTGCTAACTAGTTGCTGTTCATTGAGCAGTGAACTTCTTAGAGGGACTTTGGGGGCTACTCCAAGGAAGCTTGAGGCAATAACAGGTCTGTGATGCCCTTAGATGTCCTGGGCCGCACGCGCGCTACACTGATGCAGGCAACAAGCTTCCGTGGCAGAAATGCCTCGGTAACCTACAACCTGTATCGTGATGGGGATTGACTCTTGGAATTCTTGGTCATCAACGAGGAATACCTAGTAAACGCAAGTCATCAGCTTGCAT…	0	0	32	0	0	0	0	0	0	2639	547	0	0	0	0	0	0	0	0	0	0	609	5160	0	60	0	0	0	0	0	0	0	0	0	933	26	0	0	0	0	0	0	0	0	0	0	0	0	413
AAATCTCACCCGGCCCGGACACTGTAAGGATTGACAGATTGAGAGCTCTTTCTTGATTCGGTGGGTGGTGGTGCATGGCCGTTCTTAGTTGGTGGAGCGATTTGTCTGGTTAATTCCGATAACGAACGAGACTCTAGCCTGCTAAATAGTACGCCGATCTTTTGTCGGCGCGTACTTCTTAGAGGGACAAGTGGCGGTTAGCCACACGAAATTGAGCAATAACAGGTCTGTGATGCCCTTAGATGTTCGGGGCCGCACGCGCGCTACACTGAAGGGATAAGCGTGTTTTTCCTGCTCTGAAAAGAGTGGGTAACCCGCTGAAACCCCTTCGTGATTGGGATCGGGGCTTGAAATTATTCTCCGTGAACGAGGAATTCCCAGTAAGCGCGAGTCATAAGC…	2018	0	0	0	0	0	0	0	0	0	0	0	0	0	0	0	0	0	0	0	0	0	0	731	938	233	0	0	1132	0	0	0	0	0	0	0	541	468	167	0	0	938	93	0	0	0	0	0	0
AAAACTTACCAGGTCCAGATATAGTGAGGATTGACAGATTGAGAGCTCTTTCTTGATTCTATAGGTGGTGGTGCATGGCCGTTCTTAGTTGGTGGAGTGATTTGTCTGGTTAATTCCGTTAACGAACGAGACCCCAGCCTGCTAAATAGTTGCACTAATGAATCTTCATTGGTGACAGCTTCTTAGAGGGACTTCTAGCAACAAGCTAGCGGAAGAGTGGGGCCATAACAGGTCTGTGATGCCCTTAGATGTCCTGGACGGCACGCGTGTTACACTGATGCATTCATCAAGTCTTCCTTGGCCGAGAGGCCTGGGTAATCTTTCAAAGTGCATCGTGATAGGGATCGATCATTGAAATTATTGATCGTGAACGAGGAATTCCTAGTAAACGCAGATCAT…	0	0	0	0	0	0	0	0	0	70	1046	0	162	399	0	0	0	16	0	202	146	0	1518	56	102	0	1010	0	0	124	0	0	100	0	29	0	0	0	58	0	0	0	125	0	8	0	0	52	786
GAAACTTACCAGGTCCAGACATAGTAAGGATTGACAGATTGAGAGCTCTTTCTTGATTCTATGGGTGGTGGTGCATGGCCGTTCTTAGTTGGTGGAGTGATTTGTCTGGTTAATTCCGTTAACGAACGAGACCCCCGCCTGCTAAATAGTGCTGGGAATGCTTCGCATTGCCAGATCGCTTCTTAGAGGGACTTCGTGTGACTAACACGAGGAAGTTGGGGGCAATAACAGGTCTGTGATGCCCTTAGATGTTCTGGGCCGCACGCGCGCTACACTGATGCATGCAACGAGTTTAGAACCTTGGCCGGGAGGCCTGGGTAATCTGTGAACGTGCATCGTGATAGGGATAGATTATTGCAATTATTAATCTTGAACGAGGAATTCCTAGTAAACGCAAGT…	201	0	44	0	35	0	0	0	0	0	76	0	0	2749	0	0	906	0	0	0	78	0	75	157	0	0	729	0	456	798	0	0	0	0	0	0	352	1752	0	57	0	0	674	0	0	0	0	0	249
GAAACTTACCAGCGCAAAACATGGGTGGGATTGACAGATTGAAAGCTCTTTCTTGATTCTATGGGTGGTGGTGCATGGCCGTTCTTAGTTGGTGGAGTGATTTGTCTGGTTAATTCCGTTAACGAACGAGACCTCAACCTGCTAACTAGTTACGTGATAAAAGCGTATACTTCTTAGAGGGACTATATGTGCAAGCATATGGAAGTTTGAGGCAATAACAGGTCTGTGATGCCCTTAGAAGTGCTGGGCCGCACGCGCGCTACACTGACACGTTCAACAAGTTCTACCCTGTCCCGGAAGGGCATGGGTAATCTTTTTAGTATGTGTCGTGCTGGGGATCGATCTTTGTAATTATAGATCTTGAACGAGGAATTCCTAGTAAGCATAAGTCATCAGCTT…	0	0	0	0	0	0	0	0	0	0	0	0	0	0	0	0	0	0	0	0	0	0	155	0	0	0	0	0	0	0	174	0	0	494	0	12287	0	0	0	0	0	0	0	0	0	0	0	0	0
AAAACTTACCAGGTCCAGACATAGTGAGGATTGACAGATTGATAGCTCTTTCTTGATTCTATGGGTGGTGGTGCATGGCCGTTCTTAGTTGGTGGAGTGATTTGTCTGGTTAATTCCGTTAACGAACGAGACCTTAGCCTGCTAACTAGTCGCTGTTATCTCGATAATAGTCGGCTTCTTAGAGGGACTTTGTGAATCAAACACAAGGAAGTTTGAGGCAATAACAGGTCTGTGATGCCCTTAGATGTCCTGGGCCGCACGCGTGCTACACTGACGCCTACAGCGAGTACTTCCCAGCCCCGAGAGGCGGCTGGTAATCAGCAATAGGCGTCGTGATGGGGATAGTCCTTTGGAATTCTTGGACTTGAACGAGGAATGCCTAGTAAGCGCAGGTCATTA…	0	0	0	0	0	0	0	0	0	0	0	0	0	0	0	0	0	519	742	0	0	0	0	0	0	0	0	0	0	1631	479	260	0	0	0	0	0	0	0	0	0	0	2025	415	295	0	0	0	0
AAAACTTACCAGGTCCAGACATAGTGAGGATTGACAGATTGATAGCTCTTTCTTGATTCTGTGGGTGGTGGTGCATGGCCGTTCTTAGTTGGTGGAGTGATTTGTCTGGTTAATTCCGTTAACGAACGAGACCTTAGCCTGCTAACTAGTCGCTGGGATCTCTCATCCCAGTCGGCTTCTTAGAGGGACTTTGTGATCTAAACACAAGGAAGTTTGAGGCAATAACAGGTCTGTGATGCCCTTAGATGTCCTGGGCCGCACGCGTGCTACACTGACACTTACAGCGAGTACTTCCCAGCCCCGAGAGGCGGCTGGTAATCAGCAATAAGTGTCGTGATGGGGATAGTCCTTTGGAATTATTGGACTTGAACGAGGAATGCCTAGTAAGCGCAGGTCATT…	0	7	0	0	0	0	0	0	0	0	0	0	0	0	0	0	49	0	0	0	0	0	0	0	0	0	0	0	0	1153	0	0	0	0	0	0	0	0	0	0	0	0	4906	0	0	0	0	0	35
GAAACTTACCAGGTCAAAACATGGTTGGGATTGACAGATTGAGAGCTCTTTCTTGATTCTATGGGTGGTGGTGCATGGCCGTTCTTAGTTGGTGGAGTGATTTGTCTGGTTAATTCCGTTAACGAACGAGACCTTAACCTGCTAACTAGGCGCTGAATGGATAATTTAGTTGCCTTCTTAGAGGGACTATGCGTTCAAGCGCATGGAAGTTTGAGGCAATAACAGGTCAGTGATGCCCTTAGATGTCCTGGGCCGCACGCGCGCTACACTGATACGTTCAGCGAGTTTCACCCTGGCCTGGAAAGGTTTCGGGTAATCTTTATAGTACGTATCGTGCTAGGGATCGATCTTTGGAATTATAGATCTTGAACGAGGAATTCCTAGTAAGCGCAAGTCATC…	234	0	0	0	0	0	0	971	0	0	0	0	0	0	0	0	0	0	0	958	0	0	0	0	0	0	0	0	1019	0	0	0	552	0	98	0	0	0	0	0	0	46	0	0	0	394	1476	0	0
AAAACTTACCAGGTCCAGATATAGTGAGGATTGACAGATTGAGAGCTCTTTCTTGATTCTATAGGTGGTGGTGCATGGCCGTTCTTAGTTGGTGGAGTGATTTGTCTGGTTAATTCCGTTAACGAACGAGACCCCAGCCTGCTAAATAGTTACATTAATGAATTTTCATTGGTGATAGCTTCTTAGAGGGACTTCTAGCAACAAGCTAGCGGAAGAGTGGGGCCATAACAGGTCTGTGATGCCCTTAGATGTCCTGGACTGCACGCGTGTTACACTGATGCATTCATCAAGTCTTCCTTGGCCGAGAGGCCTGGGTAATCTTTCAAAGTGCATCGTGATAGGGATCGATCATTGAAATTATTGATCGTGAACGAGGAATTCCTAGTAAACGCAGATCAT…	0	0	0	0	0	0	893	296	0	0	0	0	0	0	0	1570	0	0	0	2155	324	0	131	107	112	0	61	0	0	0	0	0	704	167	0	0	117	35	56	0	0	0	0	0	0	546	0	0	125
AAAACTTATCAGGTCCAGACATAGTGAGGATTGACAGATTGAGAGCTCTTTCTTGATTCTATGGGTGGTGGTGCATGGCCGTTCTTAGTTGGTGGAGTGATTTGTCTGGTTAATTCCGTTAACGAACGAGACCCCAGCCTGCTAAATAATCACGCTAATGATTTTTCATTGACGATGGTTTCTTAGAGGGACATGTAGTATAAAACTACAGGAAGATTGGGGCAATAACAGGTCTGTGATGCCCTTAGATGTTCTGAACCGCACGCGTGTTACACTGATGCATTCAACGAGCTTCACCTTGGCCGAGAGGCCTGGGAAATCTTTTTAGCATGCATCGTGATAGGGATTGATTATTGCAATTATTAATCATGAACGAGGAATTCCTAGTAAACGCAGATC…	0	0	0	0	0	0	1245	381	0	0	0	0	0	0	0	1696	0	93	188	1614	74	0	0	0	0	0	0	0	48	0	87	74	1055	22	0	0	0	0	0	0	0	0	53	70	63	782	113	0	0
GAAACTTACCAGGTCAAGACATAAGTGGGATTGACAGATTGAGAGCTCTTTCTTGATTCTATGGGTGGTGGTGCATGGCCGTTCTTAGTTGGTGGAGTGATTTGTCTGGTTAATTCCGTTAACGAACGAGACCTTAACCTGCTAACTAGTTGCCTTGTGATGAACGGGGTTAACTTCTTAGAGGGACTATGCGTTCAAGCGCATGGAAGTTTGAGGCAATAACAGGTCAGTGATGCCCTTAGATGTCCTGGGCCGCACGCGCGCTACACTGACACGTGCAACGAGTATAACCTGGTCCGGAAGGATGTCGGGTAATCTTTATAGTACGTGTCGTGCTGGGGATAGATCTTTGCAATTATGGATCTTGAACGAGGAATTCCTAGTAAGCATAAGTCATCA…	0	0	0	0	0	0	0	0	0	223	0	0	678	120	0	0	0	0	0	0	630	299	0	2679	241	0	0	0	0	97	0	0	0	0	0	0	369	0	58	42	0	0	258	0	0	0	0	0	0
GAAACTTACCAGGTCCAGACATAGTGAGGATTGACAGATTGATAGCTCTTTCTTGATTCTATGGGTGGTGGTGCATGGCCGTTCTTAGTTGGTGGAGTGATTTGTCTGGTTAATTCCGTTAACGAACGAGACCTTAGCCTACTAAATAGTCGTTTCAACACGGTTGACAATGACTTCTTAGAGGGACTTTGTACTAAATACAAGGAAGTTTGAGGCAATAACAGGTCTGTGATGCCCTTAGATGTCCTGGGCCGCACGCGTGCTACACTGACGCATACAGCGAGTATCTCCGGCTCCGAAAGGCAGCTGGCAATCAGCAATATGCGTCGTGATGGGGATAGATCTTTGGAATTTTTGATCTTGAACGAGGAATGCCTAGTAAGCGCAGGTCATCAACCT…	974	0	0	0	0	0	43	373	0	0	0	0	0	0	0	0	0	112	0	843	0	0	0	0	0	0	0	0	467	0	0	36	93	0	0	0	0	0	0	0	0	3656	0	125	56	127	289	0	0
GAAACTTACCAGGTCCAGACATAGTAAGGATTGACAGATTGATAGCTCTTTCTTGATTCTGTGGGTGGTGGTGCATGGCCGTTCTTAGTTGGTGGAGTGATTTGTCTGGTTAATTCCGTTAACGAACGAGACCTTAGCCTACTAAATAGTCGGTGCAATCATGATTGTACCTACTTCTTAGAGGGACTTTGTAAGCAAATACAAGGAAGTTTGAGGCAATAACAGGTCTGTGATGCCCTTAGATGTCCTGGGCCGCACGCGTGCTACACTGACACATACATCGAGCATCTCCGGCTCCGCGAGGCAACCGGTAATCAGCAATATGTGTCGTGATGGGGATAGATCTTTGGAATTATTGATCTTGAACGAGGAATGCCTAGTAATCGTAGTTCATCAGAC…	0	0	0	0	0	0	0	0	0	0	0	0	190	0	0	0	0	0	0	91	80	0	0	1106	572	68	138	0	0	856	0	0	0	88	0	0	313	0	113	360	0	0	916	0	0	0	1578	0	0
AAAACTTACCAGGTCCAGACGTAGTGAGGATTGACAGATTGATAGCTCTTTCTTGATTCTGCGGGTGGTGGTGCATGGCCGTTCTTAGTTGGTGGAGTGATTTGTCTGGTTAATTCCGTTAACGAACGAGACCTTAGCCTGCTAACTAGTCGCGGCGATCTCGATCGGCCGCCGGCTTCTTAGAGGGACTTTGTGGCTCTAAACACAAGGAAGTTTGAGGCAATAACAGGTCTGTGATGCCCTTAGATGTCCTGGGCCGCACGCGTGCTACACTGACGCCTACAACGAGTACTCCCCAGCCCCGAGAGGTGGCTGGTAATCAGCAATAGGCGTCGTGATGGGGATAGATCTTTGGAATTATGGATCTTGAACGAGGAATGCCTAGTAAGCGCAGGTCAT…	849	0	0	0	0	0	1028	0	0	0	0	0	0	0	0	616	0	0	0	191	0	0	0	0	0	25	0	0	490	0	0	0	113	0	0	0	0	0	0	0	0	323	0	0	0	693	82	0	0
GAAACTCACCAGGTCCAGACATAGTAAGGATTGACAGATTGAGAGCTCTTTCTTGATTCTATGGGTGGTGGTGCATGGCCGTTCTTAGTTGGTGGAGTGATTTGTCTGGTTAATTCCGTTAACGAACGAGACCTTAACCTGCTAAATAGTTGCATCAACTCTGGTTGATGATCAACTTCTTAGAGGGACTATAGACGTTTAGTCTATGGAAGTTTGAGGCAATAACAGGTCTGTGATGCCCTTAGATGTTCTGGGCCGCACGCGCGCTACACTGATAACAGCAACAAGTAATTCACCTTGGCCGGAAGGTCCGGGTAATCTTCTGAAATGTTATCGTGCTGGGGATAGTCCTTTGCAATTATTGGACTTTAACGAGGAATTCCTAGTAAGCGTGAGTCA…	0	0	21	0	0	0	36	0	0	662	621	0	0	0	0	130	0	0	0	0	0	647	552	81	0	0	0	0	0	0	0	0	0	0	170	29	71	44	0	0	0	17	0	0	0	94	0	24	203
AAAACTTACCAGGTCCGGACATAGTGAGGATTGACAGATTGAAGATCTTTCTTGATTCTATGGGTGGTGGTGCATGGCCGTTCTTAGTTGGTGGAGTGATTTGTCTGGTTAATTCCGTTAACGAACGAGACCTCGACCTGCTAAATAGTTCGACAAATTCTTCGGGATTTGTACGTGACTTCTTAGAGGGACTATCGGTGGGTAGCCGATGGAAGTTCGAGGCAATAACAGGTCTGTGATGCCCTTAGATGTTCTGGGCCGCACGCGCGCTACACTGACTAGTTCATCGAGCTTACAACCTTGACTGATAGGTCTGGGTAATCTTTTTAAAGCTAGTCGTGCTGGGGATAGATTATTGTAATTTTTAATCTTCAACGAGGAATTCCTAGTAAACGCAAG…	0	0	0	0	7	0	0	0	0	0	0	0	0	0	0	0	0	1210	1606	0	0	0	0	0	0	0	0	0	0	0	706	604	0	0	0	0	0	0	0	0	0	10	0	962	877	0	0	0	0
GAAACTTACCAGGTCCAGACATAGTAAGGATTGACAGATTGAGAGCTCTTTCTTGATTCTATGGGTGGTGGTGCATGGCCGTTCTTAGTTGGTGGAGTGATTTGTCTGGTTAATTCCGTTAACGAACGAGACCTCAGCCTGCTAAATAGTCCCGCAAATTCTGAATTTGTGTTGTGGCTTCTTAGAGGGACTATTGGCGTATAGCCAATGGAAGTTTGAGGCAATAACAGGTCTGTGATGCCCTTAGATGTTCTGGGCCGCACGCGCGCTACACTGATGAATTCAACGAGCTCCTAACCTAGGCTGAAGAGTCCGGGTAATCTTTGAAATTTCATCGTGATGGGGATAGATTATTGCAATTATTAATCTTCAACGAGGAATTCCTAGTAAGCGCGAGTC…	0	0	38	0	23	0	0	0	0	0	605	0	48	1309	0	0	137	0	0	0	0	15	411	169	0	0	754	0	0	71	0	0	0	0	32	0	0	943	0	45	0	0	234	0	0	0	0	0	198
AAAACTTATCAGGTCCAGACATAGTGAGGATTGACAGATTGAGAGCTCTTTCTTGATTCTATGGGTGGTGGTGCATGGCCGTTCTTAGTTGGTGGAGTGATTTGTCTGGTTAATTCCGTTAACGAACGAGACCCCAGCCTGCTAAATAATCACAGTAATGATTTTTCATTGTTGATTGGTTTCTTAGAGGGACATGGAGTATAAAACTCCAGGAAGATTGGGGCAATAACAGGTCTGTGATGCCCTTAGATGTTCTGAACCGCACGCGTGTTACACTGACGTATTCAACGAGCATATAACCTTGGCCGAGAGGTCTCGGTAATCTCTTAACGTACGTCGTGATAGGGATAGATTATTGCAATTATTAATCTTGAACGAGGAATCCCTAGTAAACGCAGA…	0	0	0	0	0	0	459	0	0	0	0	0	0	0	0	299	0	786	1140	114	39	0	0	0	0	0	0	0	0	0	459	471	44	0	0	0	0	0	0	0	0	14	0	645	596	425	51	0	0
AAATCTCACCCGGCCCGGACACTGTAAGGATTGACAGATTGAGAGCTCTTTCTTGATTCGGTGGGTGGTGGTGCATGGCCGTTCTTAGTTGGTGGAGCGATTTGTCTGGTTAATTCCGATAACGAACGAGACTCTAGCCTGCTAAATAGTACGCCGATCTTTAGTCGGCGCGTACTTCTTAGAGGGACAAGTAGCGGATAGCTACACGAAATTGAGCAATAACAGGTCTGTGATGCCCTTAGATGTTCGGGGCCGCACGCGCGCTACACTGAAGGGATAAGCGTGTTTTTCCTGCTCCGAAAGGAGTGGGTAACCCGCTGAAACCCCTTCGTGATTGGGATCGGGGCTTGAAATTATTCTCCGTGAACGAGGAATTCCCAGTAAGCGCGAGTCATAAGC…	0	0	0	0	0	0	0	0	0	180	939	0	94	0	0	0	0	0	71	0	77	53	294	104	0	113	237	0	0	124	0	0	0	0	150	0	58	34	165	61	0	0	91	0	0	0	0	61	1530
GAAACTTACCAGGTCCAGACATAGTAAGGATTGACAGATTGAAAGCTCTTTCTTGATTCTATGGGTGGTGGTGCATGGCCGTTCTTAGTTGGTGGAGTGATTTGTCTGGTTAATTCCGTTAACGAACGAGACCTCAGCCTGCTAACTAGATTCGCCAATATGATTGGCGCATCTTCTTAGAGGGACTATTTGTGTTTAATGAATGGAAGTTTGAGGCAATAACAGGTCTGTGATGCCCTTAGATGTTCTGGGCCGCACGCGCGCTACACTGATGAACGCAACGAGACCACCTGTACCGAAAGGCATGGGTAAACTTGTGAAAGTTCATCGTGATGGGGATAGATTATTGCAATTATTAATCTTCAACGAGGAATTCCTAGTAAGCGCGAGTCATCAGCT…	1938	0	0	0	0	0	449	0	0	0	0	0	0	0	0	483	0	0	0	205	0	0	0	203	104	41	0	0	2085	0	0	0	0	0	0	0	200	186	71	0	0	372	0	0	0	284	0	0	0
GAAACTTACCAGGTCCAGACATAGTCAGGATGGACAGATTGAAAGCTCTTTCTTGATTCTATGGGTGGTGGTGCATGGCCGTTCTTAGTTGGTGGAGTGATTTGTCTGGTTAATTCCGTTAACGAACGAGACCTCAGCCTGCTAACTAGCGATGCCCATTTTTAATGGGTAGCCCGCTTCTTAGAGGGACTATTCGTGTTCAACGAATGGAAGTTTGAGGCAATAACAGGTCTGTGATGCCCTTAGATGTTCTGGGCCGCACGCGCGCTACACTGATGGATGCAACGAGCTCTACCCTTGACCGAAAGGCCCGGGTAAACTTGTCAAAATCCATCGTGATGGGGATAGATTATTGCAATTCTTGATCTTCAACGAGGAATTCCTAGTAAGCGCGAGTCA…	0	0	81	0	0	0	0	0	0	0	0	0	126	0	0	0	204	0	0	0	0	0	0	0	0	108	61	0	0	293	0	0	0	85	0	0	55	1500	0	94	0	0	284	0	0	0	0	0	0
AAAACTTACCAGGTCCAGACATAGTGAGGATTGACAGATTGAGAGTTCTTTCTTGATTCTATGGGTGGTGGTGCATGGCCGTTCTTAGTTGGTGGAGTGATTTGTCTGGTTAATTCCGTTAACGAACGAGACCGCCGCCTGCTAAATAGTTCTGCGAATGGTTTTTCATTGGTAAGAGCTTCTTAGAGGGACGTTCATTCTACAAGATGAAGGAAGATGGCGGCAATAACAGGTCTGTGATGCCCTTAGATGTCCTGGGCCGCACGCGCGCTACACTGATGCACTCAACGAGCATATAACCTTGGCCGAGAGGCCTGGGTAATCTTGTTAACATGCATCGTGATAGGGATAGATTATTGCAATTATTAATCTTGAACGAGGAATTCCTAGTAATCGCAG…	0	0	0	0	0	0	741	0	0	0	0	0	0	0	0	256	0	660	779	0	0	0	0	0	0	0	0	0	0	136	359	391	0	0	0	0	0	0	0	0	0	0	0	618	616	686	0	0	0
AAATCTCACCAGGCCCGGACACCAGAAGGATTGACAGATTGATAGCTCTTTCTTGATTTGGTGGGTGGTGGTGCATGGCCGTTCTTAGTTGGTGGAGTGATTTGTCTGGTTAATTCCGATAACGAACGAGACTCTGTCCTGCTAAATAGATTCAACCTTGTCGGGGTTGGAATGTCTTCTTAGAGGGACTGGTGATTATTAGTCACACGAGATTGAGCAATAACAGGTCTGTGATGCCCTTAGATGTTCTGGGCCGCACACGCGCTACACTGAATAGATCAGCTAGTTACTCCCTCTCCGAGAGGAGCGGGTAAACTGTTGAACCCTATTCGTGGTAGGGATCGGAGCTTGCAATTATTCTCCGTGAACCAGGAATTCCCAGTAGGTGCGAGTCATAAG…	0	0	0	0	0	0	0	0	0	427	1129	0	0	0	0	0	0	0	0	0	0	816	646	362	0	0	0	0	0	0	0	0	265	0	435	0	0	0	0	0	0	0	0	0	0	0	0	0	0
AAAACTTACCAGGTCCAGACATAGTGAGGATTGACAGATTGAAGATCTTTCTTGATTCTATGGGTGGTGGTGCATGGCCGTTCTTAGTTGGTGGAGTGATTTGTCTGGTTAATTCCGTTAACGAACGAGACCCCGACCTGCTAAATAGAGCGACTAATCCTTGTGATTGGTCGGTACTTCTTAGAGGGACTGTTGGTGCCTAGCCAATGGAAGTTCGGGGCAATAACAGGTCTGTGATGCCCTTAGATGTTCTGGGCCGCACGCGCGCTACACTGATGAGTTCATCGAGCTTTCTTTGATCGATAGGTCCGAGCAAACTTTTTAAATCTCATCGTGCTGGGGATTGATGATTGTAATTTTTCATCATGAACGAGGAATTCCTAGTAAGCGCAAGTCATC…	0	0	0	0	0	0	168	696	0	263	178	0	0	0	0	391	0	0	0	1424	258	260	267	86	187	0	0	0	0	0	0	0	541	0	0	0	0	0	188	0	0	0	0	0	0	93	657	0	444
GAAACTTACCAGGTCCAGACATAGTAAGGATTGACAGATTGATAGCTCTTTCTTGATTCTATGGGTGGTGGTGCATGGCCGTTCTTAGTTGGTGGAGTGATTTGTCTGGTTAATTCCGATAACGAACGAGACCTTAACCTGCTAACTAGATATGCTCATTATATGGGTACAATCTTCTTAGAGGGACTATGTTTTGATAAATGCATGGAAGTTTGAGGCAATAACAGGTCTGTGATGCCCTTATATGTCCTGGGCTGCACGCGTGCTACACTGATGCATACAACAAGTATCCAAGCCCGTTAGGGTGAGGTAATCTCGAATATGCATCGTGATGGGGATAGATCTTTGCAATTATAGATCTTGAACGAGGAATTCCTAGTAAATGCAAGTCATCATCTT…	0	0	0	0	0	0	0	0	0	0	0	0	339	0	0	0	0	0	26	38	0	0	0	996	466	0	534	0	0	105	0	0	26	0	0	0	0	0	0	0	0	0	97	0	0	0	0	0	0
GAAACTTACCAGGTCCAGACATAGTAAGGATTGACAGATTGATAGCTCTTTCTTGATTCTATGGGTGGTGGTGCATGGCCGTTCTTAGTTGGTGGAGTGATTTGTCTGGTTAATTCCGTTAACGAACGAGACCTTAGCCTACTAAATAGTTGATACAATCATGATTGTAACAACTTCTTAGAGGGACTTTGTAAGCAAATACAAGGAAGTTTGAGGCAATAACAGGTCTGTGATGCCCTTAGATGTCCTGGGCCGCACGCGTGCTACACTGACACATACAGCGAGCATCTCCAGCGCCGCGAGGTCGCTGGTAATCAGCAATATGTGTCGTGATGGGGATAGATCTTTGGAATTATTGATCTTGAACGAGGAATGCCTAGTAAGCGCAGTTCATCAAAC…	0	0	17	0	0	0	0	0	0	0	0	0	0	577	0	0	0	0	0	0	0	0	0	0	0	0	561	0	0	0	0	0	0	0	0	0	0	334	0	0	0	0	0	0	0	0	0	0	0
GAAACTTACCAGGTCCAGACATAGTAAGGATTGACAGATTGAAAGCTCTTTCTTGATTCTATGGGTGGTGGTGCATGGCCGTTCTTAGTTGGTGGAGTGATTTGTCTGGTTAATTCCGTTAACGAACGAGACCTCAGCCTGCTAACTAGTAACGTCAATATGATTGGCGGCTACTTCTTAGAGGGACTATTTGTGTTTAATGAATGGAAGTTTGAGGCAATAACAGGTCTGTGATGCCCTTAGATGTTCTGGGCCGCACGCGCGCTACACTGATGAACGCAACGAGCCACTGTACCGAAAGGCATGGTAAAACTTGTGAAAGTTCATCGTGATGGGGATAGATTATTGCAATTATTAATCTTCAACGAGGAATTCCTAGTAAGCGCGAGTCATCAGCTC…	0	0	0	0	0	0	129	178	0	0	0	0	126	397	0	89	456	23	46	403	45	0	0	201	100	0	987	0	53	500	0	0	25	0	0	0	0	0	0	328	0	0	633	0	19	164	0	0	232
GAAACTTACCAGGTCCAGACATAGTAAGGATTGACAGATTGAGAGCTCTTTCTTGATTCTATGGGTGGTGGTGCATGGCCGTTCTTAGTTGGTGGAGTGATTTGTCTGGTTAATTCCGTTAACGAACGAGACCTTAACCTACTAAATAGTTACACAAACTTTGGTTTGTGGATATACTTCTTAGAGGGACTATTCGTGCTAGTGAATGGAAGTTTGAGGCAATAACAGGTCTGTGATGCCCTTAGATGTTCTGGGCCGCACGCGCGCTACACTGATGAAAGCAACAAGTTTATCACCTGGATCGAAAGGTCTGGGTAATCTTGCAAATTTCATCGTGATGGGGATAGATTATTGCAACTTTTAATCTTCAACGAGGAATTCCTAGTAAGCGTGAGTCAT…	268	0	0	0	0	0	27	0	0	0	117	0	44	742	0	0	822	66	89	0	149	0	65	0	0	0	580	0	522	326	0	0	0	0	0	0	0	0	0	0	0	501	502	51	47	26	0	0	29
AAAACTTACCAGGTCCAGACATAGTGAGGATTGACAGATTGAGAGCTCTTTCTTGATTCTATGGGTGGTGGTGCATGGCCGTTCTTAGTTGGTGGGTTGCCTTGTCAGGTTGATTCCGGTAACGAACGAGACCTCAGCCTGCTAACTAGTCACGCCTTCTCCGGAAGGCGGCGGACTTCTTAGAGGGACTATTGGCGATTAGCCAATGGAAGCATGAGGCAATAACAGGTCTGTGATGCCCTTAGATGTTCTGGGCCGCACGCGCGCTACACTGATGCATTCAACGAGCCTATCCTTGACCGACAGGTCCGGGTAATCTTTGAATCTGCATCGTGACGGGGATAGATTATTGCAATTATTAATCTTCAACGAGGAATGCCTAGTAGGCGCAAGTCATCA…	0	0	31	0	31	0	0	0	0	0	0	0	141	3110	0	0	241	36	50	0	0	0	0	34	71	0	477	0	0	526	55	0	0	0	0	0	31	0	49	180	0	0	742	39	21	0	0	0	0
GAAACTTACCAGGTCCAGACATAGTGAGGATTGACAGATTGATAGCTCTTTCTTGATTCTATGGGTGGTGGTGCATGGCCGTTCTTAGTTGGTGGAGTGATTTGTCTGGTTAATTCCGTTAACGAACGAGACCTTAGCCTACTAAATAGTCGTAACAATATTCATTGGCTGCGACTTCTTAGAGGGACTTTGCAAGCAACTGCAAGGAAGTTTGAGGCAATAACAGGTCTGTGATGCCCTTAGATGTCCTGGGCCGCACGCGTGCTACACTGACGCATACAGCGAGTATCACCAGCTCCGTGAGGCTGCTGGTAATCAGCAATATGCGTCGTGCTGGGGATAGATCTTTGGAATTTTTGATCTTGAACGAGGAATGCCTAGTAAGCGCAAGTCATCAGC…	0	0	0	0	0	0	304	0	0	0	0	0	62	0	0	155	0	0	0	30	0	0	0	232	504	220	0	0	0	88	0	0	0	0	0	0	0	0	1310	35	0	0	163	0	0	507	53	0	0
AAAACTTACCAGGTCCAGACATAGTTATGATTGACAGATTGAAGATCTTTCTTAATTCTATGGGTGGTGGTGCATGGCCGTTCTTAGTTGGTGGAGTGATTTGTCTGGTTAATTCCGTTAACGAACGAGACCTCGACCTGCTAAATAGTTCGGCGAATCCTTCGGGATTCGTTCGTGACTTCTTAGAGGGACTATCGGTGTGTAGCCGATGGAAGTTCGAGGCAATAACAGGTCTGTGATGCCCTTAGATGTTCTGGGCCGCACGCGCGCTACACTGAGTACTTCATCGAGCTTACAACCTTGACTGATAGGTCTGGGTAATCTTCTCAAAGGTACTCGTGCTGGGGATAGATTATTGTAATTTTTAATCTTCAACGAGGAATTCCTAGTAGACGCAAG…	136	0	0	0	0	0	122	236	0	392	388	0	30	135	0	426	58	0	28	154	142	334	355	192	208	0	69	0	113	107	0	0	71	0	135	0	98	0	39	33	0	107	137	0	0	129	81	0	721
GAAACTTACCAGGTCCAGACATAGTAAGGATTGACAGATTGATAGCTCTTTCTTGATTCTATGGGTGGTGGTGCATGGCCGTTCTTAGTTGGTGGAGTGATTTGTCTGGTTAATTCCGATAACGAACGAGACCTTAACCTGCTAACTAGATATGCTCATTATATGGGTACAATCTTCTTAGAGGGACTATGTTTTGATAAATGCATGGAAGTTTGAGGCAATAACAGGTCTGTGATGCCCTTATATGTCCTGGGCTGCACGCGTGCTACACTGATGCATACAACAAGTATCCAAGCCCGCCAGGGTGAGGTAATCTCGAATATGCATCGTGATGGGGATAGATCTTTGCAATTATAGATCTTGAACGAGGAATTCCTAGTAAATGCAAGTCATCATCTT…	1079	0	0	0	0	0	1069	0	0	0	0	0	0	0	0	1470	0	0	0	30	0	0	0	233	0	0	0	0	2196	0	0	0	66	0	0	0	0	0	0	0	0	93	0	0	0	584	0	0	0
AAAACTCACCAGGTCCAGACATAGTTAGGATTGACAGATTGATAGCTCTTTCTTGATTCTATGGGTGGTGGTGCATGGCCGTTCTTAGTTGGTGGAGTGATTTGTCTGGTTAATTTCGATAACGAACGAGATCTTAACCTGCTAAATAGCCCAGGGAAAATTCGTTTTCCTTGTTGGCTTCTTAGAGGGACTTTGTGGTTTAAACATGAGGAAGTTTGAGGCAATAACAGGTCTGTGATGCCCTTAGATGTCCTGGGCTGCACGCGCGCTACACTGACACATGCAACAGGTCTCCTTTCCCGATAGGGTTGGGCAATCCTTGAAACTGTGTCGTGATTGGGATAGATCATTGTAATTATTGATCTTCAACGAGGAATTCCTAGTAAGTGCAAGTCATCA…	0	0	0	0	0	0	0	0	0	0	0	0	0	0	0	0	0	0	0	0	0	0	0	0	0	0	0	0	0	0	63	0	0	8486	0	0	0	7	0	0	0	0	0	0	0	0	0	0	0
GAAACTTACCAGGTCCAGACATAGTAAGGATTGACAGATTGAAAGCTCTTTCTTGATTCTATGGGTGGTGGTGCATGGCCGTTCTTAGTTGGTGGAGTGATTTGTCTGGTTAATTCCGTTAACGAACGAGACCTCAGCCTGCTAACTAGTTACGCCTATTTTTATAGGCGGCTAACTTCTTAGAGGGACTATTTGTGTTTAATGAATGGAAGTTTGAGGCAATAACAGGTCTGTGATGCCCTTAGATGTTCTGGGCCGCACGCGCGCTACACTGATGAACGCAACGAGCTCTATCCTTGACCGAAAGGCCCGGGTAAACTTGTGAAAGTTCATCGTGATGGGGATAGATTATTGCAATTATTAATCTTCAACGAGGAATTCCTAGTAAGCGCAAGTCAT…	0	0	0	0	0	0	0	0	0	0	0	174	0	199	0	0	520	0	0	0	0	0	0	180	47	0	389	0	0	515	0	0	0	0	0	0	248	390	0	125	0	0	695	0	0	0	0	0	0
AAAACTTACCAGGTCCAGACATAGTGAGGATTGACAGATTGAGAGTTCTTTCTTGATTCTATGGGTGGTGGTGCATGGCCGTTCTTAGTTGGTGGAGTGATTTGTCTGGTTAATTCCGTTAACGAACGAGACCGCCGCCTGCTAAATAGCTCTACTAATGGTTTTTCATTGGTAAGAGCTTCTTAGAGGGACGTTCATTCTACAAGATGAAGGAAGATGGCGGCAATAACAGGTCTGTGATGCCCTTAGATGTCCTGGGCCGCACGCGCGTTACACTGATGCACTCAACGAGCATATAACCTTGGCCGAGAGGCCTGGGTAATCTTGTTAACATGCATCGTGATAGGGATAGATTATTGCAATTATTAATCTTGAACGAGGAATTCCTAGTAATCGCAG…	0	0	0	0	0	0	0	0	0	0	0	0	0	0	0	0	0	859	1325	0	0	0	0	0	0	0	0	0	0	0	700	561	0	0	0	0	0	0	0	0	0	0	0	957	922	0	0	0	0
AAAACTTACCAGGTCCAGACATAGTGAGGATTGACAGATTGAGAGCTCTTTCTTGATTCTATGGGTGGTGGTGCATGGCCGTTCTTAGTTGGTGGAGTGATTTGTCTGGTTAATTCCGTTAACGAACGAGACCCCTGCCTGCTAAATAGTTGGGTGAATGAATTTTCATTGACTACAGCTTCTTAGAGGGACGTGCGTTCTATTAGACGCAGGAAGATAGGGGCAATAACAGGTCTGTGATGCCCTTAGATGTCCTGGGCCGCACGCGCGCTACACTGATGCAATCAACGAGTGTACCTTGGCCGAGAGGCCTGGGAAATCTTGTTAACCTGCATCGTGATAGGGATAGATTATTGCAATTATTAATCTTGAACGAGGAATTCCTAGTAAACGCGGGTC…	37	0	0	0	0	0	959	581	0	0	9	0	0	0	0	801	0	0	20	1527	614	0	0	0	0	0	0	0	57	0	0	0	523	0	0	0	0	0	0	0	0	16	0	0	16	670	99	0	57
GAAACTTACCAGGTCCAGACATAGTGAGGATTGACAGATTGAGAGCTCTTTCTTGATTCTATGGGTGGTGGTGCATGGCCGTTCTTAGTTGGTGGAGTGATTTGTCTGGTTAATTCCGTTAACGAACGAGACCCCCGCCTGCTAAATAATTCTGCTAATGTTTTTTCATTGGTATTGAGTTTCTTAGAGGGACTTTCGGTGACTAACTGAAGGAAGTTGGGGGCAATAACAGGTCTGTGATGCCCTTAGATGTCCTGGGCCGCACGCGCGCTACACTGATGCATTCAGCAAGTTGTCCCCTTGGCCGAGAGGCTTAGGTAAGCTTGTTAACGTGCTTCGTGATAGGGATTGAATCTTGCAATTATTATTCATGAACGAGGAATTCCTAGTAAACGCAGA…	0	0	0	0	0	0	0	0	0	0	0	0	0	0	0	0	0	659	1200	27	37	0	0	0	0	0	0	0	0	0	583	524	0	0	0	0	0	0	0	0	0	0	0	819	644	0	0	0	0
GAAACTTACCAGGTCCAGACATAGTAAGGATTGACAGATTGATAGCTCTTTCTTGATTCTATGGGTGGTGGTGCATGGCCGTTCTTAGTTGGTGGAGTGATTTGTCTGGTTAATTCCGTTAACGAACGAGACCTTAGCCTACTAAATAGTTGATGCAATCATGATTGTAACAACTTCTTAGAGGGACTTTGTAAGCAAATACAAGGAAGTTTGAGGCAATAACAGGTCTGTGATGCCCTTAGATGTCCTGGGCCGCACGCGTGCTACACTGACACATACAGCGAGCATCTCCAGCGCCGCGAGGTCGCTGGTAATCAGCAATATGTGTCGTGATGGGGATAGATCTTTGGAATTATTGATCTTGAACGAGGAATGCCTAGTAAGCGCAGCTCATCAAGC…	0	0	0	0	0	0	0	0	0	0	0	0	79	0	0	0	312	33	65	0	0	0	0	534	0	0	0	0	0	733	0	0	0	0	0	0	0	0	0	0	0	0	1384	0	0	0	63	0	803
AAAACTTACCAGGTCCAGACATAGTGAGGATTGACAGATTGATAGCTCTTTCTTGATTCTATGGGTGGTGGTGCATGGCCGTTCTTAGTTGGTGGAGTGATTTGTCTGGTTAATTCCGTTAACGAACGAGACCTTAGCCTACTAACTAGTCGAACCAATCTCCGATTGGCTGCGACTTCTTAGAGGGACTTTGTGGGCCAAACACAAGGAAGTTTGAGGCAATAACAGGTCTGTGATGCCCTTAGATGTCCTGGGCCGCACGCGTGCTACACTGACGCATACAGCGAGTACATCCCAGCCCCGCGAGGCGGCTGGTAATCAGCAATATGCGTCGTGATGGGGATAGATCTTTGGAATTATAGATCTTGAACGAGGAATTCCTAGTAGGCGCAAGTCATT…	0	0	0	0	0	0	0	0	0	0	0	0	0	0	0	0	0	0	0	0	0	0	0	0	0	0	0	0	0	0	0	0	0	0	0	0	0	0	0	0	0	0	50	0	0	0	0	7760	90
GAAACTTACCAGGTCAAGACATGGGTGGGATTGACAGATTGAGAGCTCTTTCTTGATTCTATGGGTGGTGGTGCATGGCCGTTCTTAGTTGGTGGAGTGATTTGTCTGGTTAATTCCGTTAACGAACGAGACCTTAACCTGCTAACTAGTCTTGCTCTGAAAAAGGGTTTTGACTTCTTAGAGGGACTATACGTTCAAGCGTATGGAAGTTTGAGGCAATAACAGGTCAGTGATGCCCTTAGATGTCCTGGGCCGCACGCGCGCTACAATGATGCATGCAACGAGCAGAAGCTGGACCGAAAGGTCTTGGCTAATCTTCATAGTATGTCATCGTGCTGGGGATTGATCTTTGCAATTATAGATCTTGAACGAGGAATTCCTAGTAAGCATAAGTCATCA…	0	0	0	0	0	0	0	0	0	0	0	0	0	1356	0	0	159	0	0	0	0	0	0	125	23	0	425	0	0	642	0	0	0	0	0	0	74	0	0	0	0	0	987	0	0	0	0	0	0
GAAACTTACCAGGTCCAGACATAGTGAGGATTGACAGATTGATAGCTCTTTCTTGATTCTATGGGTGGTGGTGCATGGCCGTTCTTAGTTGGTGGAGTGATTTGTCTGGTTAATTCCGTTAACGAACGAGACCTTAGCCTACTAAATAGTCGCTCCAATCATGATTGGTAGCGACTTCTTAGAGGGACTTTGTAAGCAAATACAAGGAAGTTTGAGGCAATAACAGGTCTGTGATGCCCTTAGATGTCCTGGGCCGCACGCGTGCTACACTGACGCATACAACAAGTTCTTCCGGCTCCGCGAGGTAGCTGGTAATCAACAATATGCGTCGTGATGGGGATAGATCTTTGGAATTATTGATCTTGAACGAGGAATGCCTAGTAAGCGCAAGTCATCAGC…	821	0	0	0	0	0	0	0	0	0	0	0	124	0	0	0	0	0	0	0	0	0	0	361	0	0	0	0	1084	0	0	0	0	0	0	0	0	0	0	0	0	2669	0	0	0	0	0	0	70
AAAACTTACCAGGTCCGGACATAGTGAGGATTGACAGATTGAAGATCTTTCTTGATTCTATGGGTGGTGGTGCATGGCCGTTCTTAGTTGGTGGAGTGATTTGTCTGGTTAATTCCGTTAACGAACGAGACCTCGACCTGCTAAATAGTTCAGCAAATTCTTCGGGATTTGTTCAGTGACTTCTTAGAGGGACTATCGGTGGGTAGCCGATGGAAGTTCGAGGCAATAACAGGTCTGTGATGCCCTTAGATGTTCTGGGCCGCACGCGCGCTACACTGATTGGTTCATCGAGCTTACAACCTTGACTGATAGGTCTGGGTAATCTTTTGAAAGCCAATCGTGCTGGGGATAGACTGTTGTAATTTTCAGTCTTCAACGAGGAATTCCTAGTAAACGCGA…	0	0	13	0	0	0	0	0	0	33	62	0	0	970	0	196	401	0	0	246	221	0	60	159	7	0	326	0	0	338	0	0	183	0	0	0	39	0	0	145	0	0	449	0	0	81	189	0	156
GAAACTTACCAGGTCCAGACATAGTGAGGATTGACAGATTGAGAGCTCTTTCTTGATTCTATGGGTGGTGGTGCATGGCCGTTCTTAGTTGGTGGAGTGATTTGTCTGGTTAATTCCGTTAACGAACGAGACCCCCGCCTGCTAAATAGTCACATCAATGCCTAGCCTTGATGTTGGCTTCTTAGAGGGACTTTCGGTGACTAACCGAAGGAAGTTGGGGGCAATAACAGGTCTGTGATGCCCTTAGATGTTCTGGGCCGCACGCGCGCTACACTGACACATGCAACGAGTTCTCCTTGTCCGAAAGGTCTGGGTAATCTTGTAAATGTGTGTCGTGATAGGGATAGATTATTGCAATTATTAATCTTGAACGAGGAATTCCTAGTAAATGCAAGTCAT…	0	0	0	0	0	0	0	0	0	0	0	0	0	0	0	0	246	0	0	0	0	0	0	0	0	0	0	0	0	0	0	0	0	5493	0	0	0	0	0	0	0	0	0	0	0	0	0	0	0
GAAACTTACCAGGTCCAGACATAGTAAGGATTGACAGATTGAGAGCTCTTTCTTGATTCTATGGGTGGTGGTGCATGGCCGTTCTTAGTTGGTGGAGTGATTTGTCTGGTTAATTCCGTTAACGAACGAGACCCCCGCCTGCTAAATAGTCCCGGGAATGCTTTGCATTGCCGTGGTGCTTCTTAGAGGGACTGTGTGAGACTATCACACGGAAGTTGGGGGCAATAACAGGTCTGTGATGCCCTTAGATGTCCTGGGCCGCACGCGCGCTACACTGATGCGTGCAACGAGTATAGAACCTTGGCCGGGAGGCCTGGGTAATCTGTGAACGCGCATCGTGATAGGGATAGATTATTGCAATTATTAATCTTGAACGAGGAATTCCTAGTAAACGCAAGT…	0	0	0	0	0	0	327	0	0	0	0	0	53	1355	0	577	361	142	184	118	174	0	0	0	0	0	168	0	0	269	59	68	0	0	0	0	0	0	0	0	0	0	253	111	87	307	20	0	0
AAATCTCACCAGGCCCGGACACCAGAAGGATTGACAGATTGATAGCTCTTTCTTGATTTGGTGGGTGGTGGTGCATGGCCGTTCTTAGTTGGTGGAGTGATTTGTCTGGTTAATTCCGATAACGAACGAGACTCTGTCCTGCTAAATAGATGCAACCTTTCTTTTGGGTTGCAATTTCTTCTTAGAGGGACTGGCGATTATTAGTCGCACGAGATTGAGCAATAACAGGTCTGTGATGCCCTTAGATGTTCTGGGCCGCACACGCGCTACACTGAATTGATCAGCTAGTTTCTCCCTTTCCGAGAGGAACGGGTAAACTGTTGAACCCAATTCGTGGTAGGGATCGGAGCTTGCAATTGTTCTCCGTGAACCAGGAATTCCCAGTAGGCGCGAGTCATA…	0	0	0	0	0	0	0	0	0	0	0	0	0	0	0	0	0	453	505	0	0	0	0	0	0	0	0	0	0	0	300	192	0	0	0	0	0	0	0	0	0	0	0	320	420	0	0	0	0
GAAACTTACCAGGGCAAAACTCGAGAATGATTGACAGATTGATAGCTTTTTCTTGATTACGGGGATGGTGGTGCATGGCCGTTCTTAGTTGGTGGAGTGATTTGTCAGGTTAATTCCCTTAACAAACGAGACCTTAACCTGCTAATTAGAGGTGACTATTTTTAGCCATTCTCTGCTTAGAGGGACTATGCGATCAAAGCGCATGGAAGTTTGAGGCAATAACAGGTCCGTGATGCCCTTAGATGTCCTGGGCCGCACGTGTGCTACACTGACTCACGCAACGAGCTTTTTACCTAACTCGAAAGAGGTTTGGAAATCTTGTTAATATGAGTCGTGCTAGGGATTGATCTTTGCAATTTTGGATCATGAACGAGGAACTACTAGTAAGCATAAGTCATC…	0	0	0	0	0	0	0	0	0	0	0	0	0	0	0	0	555	0	0	0	0	0	0	0	0	55	0	0	0	0	0	0	0	0	0	0	0	0	0	0	0	0	0	0	0	0	0	0	0
GAAACTCACCAGGTCCAGACATGGGAAGGATTGACAGATTGAGAGCTCTTTCTTGATTCTATGGGTGGTGGTGCATGGCCGTTCTTAGTTGGTGGAGTGATTTGTCTGGTTAATTCCGTTAACGAACGAGACCTCAGCCTGCTAACTAGTCACAGTAGTCTTGACTGCTGGCCGGCTTCTTAGAGGGACTGATCGAGTTTATCGATCGGAAGTTTGAGGCAATAACAGGTCTGTGATGCCCTTAGATGTTCTGGGCCGCACGCGCGCTACACTGATGACTCCAACGAGCACAAGCTTGATCGGAAGACCTGGCTAAACTCATAAGCGTCATCGTGATGGGGATAGATTATTGCAATTATTAATCTTCAACGAGGAATTCCTAGTAAGCGTGAGTCATCA…	192	0	11	0	0	0	0	0	0	14	94	0	0	690	0	188	0	0	265	0	0	0	0	0	148	0	543	0	275	262	180	105	59	0	0	0	0	691	0	72	0	0	303	169	0	51	0	0	113
GAAACTTACCAGGTCCAGACATAGTAAGGATTGACAGATTGAAAGCTCTTTCTTGATTCTATGGGTGGTGGTGCATGGCCGTTCTTAGTTGGTGGAGTGATTTGTCTGGTTAATTCCGTTAACGAACGAGACCTCAGCCTGCTAACTAGTAACGTCAATATGATTGGCGGCTACTTCTTAGAGGGACTATTTGTGTTTAATGAATGGAAGTTTGAGGCAATAACAGGTCTGTGATGCCCTTAGATGTTCTGGGCCGCACGCGCGCTACACTGATGAACGCAACGAGACGACCTGTACCGAAAGGCATGGGTAAACTTGTGAAAGTTCATCGTGATGGGGATAGATTATTGCAATTATTAATCTTCAACGAGGAATTCCTAGTAAGCGCGAGTCATCAGC…	420	0	0	0	0	0	196	76	0	0	0	0	78	103	0	693	229	72	108	438	86	0	0	18	7	0	165	0	366	42	107	0	103	0	0	0	0	0	0	87	0	93	74	56	61	591	178	0	0
AAAACTTACCAGGTCCAGACACGGGGATGATAAACAGATTGAGAGCTCTTTTTTGATTCTGTGGGTGGTGGTGCATGGCCGTTCTTAGTTGGTGGGTTGCCTTGTCAGGTTGATTCCGGTAACGAACGAGACCTCAGCCTGCTAAATAGTCATGTGTCCTTTCTGGATGCACCTGACTTCTTAGAGGGACTATTGTCGTTTAGGCAATGGAAGTGTGAGGCAATAACAGGTCTGTGATGCCCTTAGATGTTCTGGGCCGCACGCGCGCTACACTGATGCATTCAACGAGCCTATCCTTGGCCGAGAGGCCCGGGTAATCTTTGAAACTGCATCGTGATGGGGATAGATTATTGCAATTATTAGTCTTCAACGAGGAATGCCTAGTAAGCGCGAGTCATC…	0	0	0	0	0	0	0	0	0	0	0	0	0	0	0	0	0	0	0	0	0	0	0	0	0	0	0	0	0	0	0	0	0	6932	0	0	0	0	0	0	0	0	0	0	0	0	0	0	0
AAAACTTACCAGGTCCAGACATAGTGAGGATTGACAGATTGATAGCTCTTTCTTGATTCTATGGGTGGTGGTGCATGGCCGTTCTTAGTTGGTGGAGTGATTTGTCTGGTTAATTCCGTTAACGAACGAGACCTTAGCCTGCTAACTAGTCGCGGCGATCTCGATCGTCGTCGGCTTCTTAGAGGGACTTTGTGGCTCTAAACACAAGGAAGTTTGAGGCAATAACAGGTCTGTGATGCCCTTAGATGTCCTGGGCCGCACGCGTGCTACACTGACGCCTACAGCGAGTACTTCCCAGCCCCGAGAGGCGGCTGGTAATCAGCAATAGGCGTCGTGATGGGGATAGATCTTTGGAATTCTGGATCTTGAACGAGGAATGCCTAGTAAGCGCGGGTCATT…	0	0	0	0	0	0	0	0	0	0	0	0	0	600	0	0	1320	0	0	0	0	0	0	253	0	0	0	0	0	610	0	0	0	0	0	0	0	0	0	0	0	0	1047	0	0	0	0	0	0
GAAACTTACCAGGTCCAGACATAGTGAGGATTGACAGATTGATAGCTCTTTCTTGATTCTATGGGTGGTGGTGCATGGCCGTTCTTAGTTGGTGGAGTGATTTGTCTGGTTAATTCCGTTAACGAACGAGACCTTAGCCTGCTAAATAGTCTAACCAACACTTTTGGCATGACTTCTTAGAGGGACTTTGTACTAAATACAAGGAAGTTTGAGGCAATAACAGGTCTGTGATGCCCTTAGATGTCCTGGGCCGCACGCGTGCTACACTGACGCATACAGCGAGTATCTCCGGCTCCGAAAGGTAGCTGGCAATCAGCAATATGCGTCGTGATGGGGATAGATCTTTGGAATTTTTGATCTTGAACGAGGAATGCCTAGTAAGCGCAGGTCATCAGCCTG…	227	0	0	0	0	0	0	0	0	0	0	0	0	0	0	0	0	0	0	133	0	0	0	0	0	0	0	0	2679	0	0	0	0	0	0	0	0	0	0	0	0	62	0	0	0	0	50	0	0
AAAACTTACCAGGTCCAGACATAGTGAGGATTGACAGATTGATAGCTCTTTCTTGATTCTATGGGTGGTGGTGCATGGCCGTTCTTAGTTGGTGGAGTGATTTGTCTGGTTAATTCCGTTAACGAACGAGACCTTAGCCTACTAACTAGTCGGACCAATCTCCGATTGGCTACGACTTCTTAGAGGGACTTTGTGACTAAACACAAGGAAGTTTGAGGCAATAACAGGTCTGTGATGCCCTTAGATGTCCTGGGCCGCACGCGTGCTACACTGACGCATACAGCGAGTACTTCCCAGCTCCGCGAGGCAGCTGGTAATCAGCAATATGCGTCGTGATGGGGATAGATCTTTGGAATTATAGATCTTGAACGAGGAATTCCTAGTAAGCGCAAGTCATTA…	0	0	0	0	0	0	0	0	0	0	0	0	0	0	0	0	0	0	0	0	0	0	85	0	0	0	0	0	0	0	95	0	0	0	0	6104	0	0	0	0	0	0	0	0	0	0	0	0	0
GAAACTTACCAGGTCCAGACATAGTAAGGATTGACAGATTGAGAGCTCTTTCTTGATTCTATGGGTGGTGGTGCATGGCCGTTCTTAGTTGGTGGAGTGATTTGTCTGGTTAATTCCGATAACGAACGAGACCTCCGCCTGCTAAATAGTTACACGAATGCTTCGGCATTGGTGGGCAACTTCTTAGAGGGACTTCATGCGTTCTAGCATGAGGAAGTTGGAGGCAATAACAGGTCTGTGATGCCCTTAGATGTTCTGGGCTGCACGCGCGCTACACTGACACGTTCAACGAGTTGTTGCCTGGGCCGAGAGGTTTGGGAAATCTTTTGAAATCGTGTCGTGATAGGGATAGATTATTGCAATTATTAATCTTCAACGAGGAATTCCTAGTAAACGCAA…	109	0	0	0	0	0	62	188	0	0	106	0	63	393	0	198	277	0	27	585	0	0	158	76	0	0	214	0	218	222	0	0	446	0	0	0	121	50	0	0	0	0	274	0	0	0	0	0	143
AAAACTTACCAGGTCCAGACATAGTGAGGATTGACAGATTGAGAGCTCTTTCTTGATTCTATGGGTGGTGGTGCATGGCCGTTCTTAGTTGGTGGGTTGCCTTGTCAGGTTGATTCCGGTAACGAACGAGACCTCAGCCTGCTAAATAGTTACTCCTACTTTGGTAGGAGGCGAACTTCTTAGAGGGACTATTGGCGTTTAGCTAATGGAAGTGTGAGGCAATAACAGGTCTGTGATGCCCTTAGATGTTCTGGGCCGCACGCGCGCTACACTGATGCATTCAACAAGCCTAGCCTTGACCGAGAGGTCCGGGTAATCTTTGAAACTGCATCGTGATGGGGCTAGATTATTGCAATTATTAATCTTCAACGAGGAATGCCTAGTAAGCGTGATTCATCA…	0	0	0	0	0	0	0	0	0	108	0	0	0	0	0	0	30	0	0	0	0	0	63	0	0	0	0	0	0	0	0	0	0	0	135	0	0	85	0	0	0	0	0	0	0	0	0	0	0
GAAACTTACCAGGTCCAGACATAGTGAGGATTGACAGATTGATAGCTCTTTCTTGATTCTATGGGTGGTGGTGCATGGCCGTTCTTAGTTGGTGGAGTGATTTGTCTGGTTAATTCCGTTAACGAACGAGACCTTAGCCTGCTAAATAGTCGCTCCAATCATGATTGGCTGCGACTTCTTAGAGGGACTTTGTAAGCAAATACAAGGAAGTTTGAGGCAATAACAGGTCTGTGATGCCCTTAGATGTCCTGGGCCGCACGCGTGCTACACTGACACATACAGCGAGTATCTCCAGCCCCGCGAGGTGGCTGGTAATCAGCAATATGTGTCGTGATGGGGATAGATCTTTGGAATTATTGATCTTGAACGAGGAATGCCTAGTAAGCGCAAGTCATCAGC…	140	0	0	0	0	0	0	525	0	0	0	0	0	0	0	0	0	210	281	784	61	0	0	0	0	0	0	0	0	0	150	77	90	0	0	0	0	0	0	0	0	423	0	159	101	0	0	0	0
AAAACTTACCAGGTCCGGACATAGTAAGGATTGACAGATTGAAGATCTTTCTTGATTCTATGGGTGGTGGTGCATGGCCGTTCTTAGTTGGTGGAGTGATTTGTCTGGTTAATTCCGTTAACGAACGAGACCTCGACCTGCTAAATAGCTTGCCCGTGTTTACACGAGGTATTAGCTTCTTAGAGGGACTTTGGCTTTGAAGGCTACAGGAAGTTCGAGGCAATAACAGGTCTGTGATGCCCTTAGATGTTCTGGGCCGCACGCGCGCTACACTGACATGTTCATCGAGATTTTTACCTTGACCGACAGGTCTTCGGCAAACTTTTCAAATCATGTCGTGATGGGGCTAGATTATTGTAATTATTAATCTTCAACGAGGAATTCCTAGTAGACGCGAGT…	91	0	0	0	0	0	49	70	0	0	117	0	0	458	0	145	325	0	0	125	0	0	189	45	0	0	362	0	64	400	0	0	38	0	0	0	0	0	0	0	0	138	425	0	0	39	0	0	376
GAAACTTACCAGGTCAAGACATAGCTGGGATTGACAGATTGAGAGCTCTTTCTTGATTCTATGGGTGGTGGTGCATGGCCGTTCTTAGTTGGTGGAGTGATTTGTCTGGTTAATTCCGTTAACGAACGAGACCTTAACCTGCTAATTAGATACTATTATACTTAATAGTTATCTTCTTAGAGGGACTATGCGTCCAAGCGCATGGAAGTTTGAGGCAATAACAGGTCTGTGATGCCCTTAGATGTCCTGGGCCGCACGCGCGCTACACTGATGCGGTCAGCAAGTATAACCTGATCCGACAGGATTCGGGTAATCTGTGCAGTCCGCATCGTGCTTGGGATAGATCTTTGCAATTATAGATCTTGAACGAGGAATTCCTAGTAAGCGCAAGTCATCAGC…	548	0	14	0	0	0	0	0	0	215	0	0	0	0	0	0	0	0	0	204	0	647	6	0	0	0	0	0	1070	0	0	0	111	0	127	0	0	0	0	0	0	177	0	0	0	0	0	0	0
GAAACTTACCAGGTCCAGACATAGTCAGGATGGACAGATTGAAAGCTCTTTCTTGATTCTATGGGTGGTGGTGCATGGCCGTTCTTAGTTGGTGGAGTGATTTGTCTGGTTAATTCCGTTAACGAACGAGACCTCAGCCTGCTAACTAGCGATGCCCTTCTTTGAAGGGTAGCCCGCTTCTTAGAGGGACTATTCGTGTTCAACGAATGGAAGTTTGAGGCAATAACAGGTCTGTGATGCCCTTAGATGTTCTGGGCCGCACGCGCGCTACACTGATGGATGCAACGAGCTCTACCCTTGACCGAAAGGCCCGGGTAAACTTGTCAAAATCCATCGTGATGGGGATAGATTATTGCAATTCTTGATCTTCAACGAGGAATTCCTAGTAAGCGCGAGTCA…	0	0	0	0	0	0	0	0	0	0	0	0	0	0	0	0	0	0	0	0	0	0	0	0	0	0	0	0	0	0	0	0	0	0	0	0	0	0	0	0	0	0	0	0	0	0	0	0	0
AAAACTTACCAGGTCCGGACATAGTGAGGATTGACAGATTGAAGATCTTTCTTGATTCTATGGGTGGTGGTGCATGGCCGTTCTTAGTTGGTGGAGTGATTTGTCTGGTTAATTCCGTTAACGAACGAGACCTCGACCTGCTAAATAGTTCGACGAATCCTTCGGGATTCGCGCGCGACTTCTTAGAGGGACTATCGGTGGTTAGCCGGTGGAAGTTCGAGGCAATAACAGGTCTGTGATGCCCTTAGATGTTCTGGGCCGCACGCGCGCTACACTGACTGGTTCATCGAGCTTACAACCTTGACTGAGAAGTCTGGGTAATCTTTTGAAAGCCAGTCGTGCTGGGGATAGATTATTGTAATTTTTAATCTTCAACGAGGAATTCCTAGTAAACGCGAG…	0	0	0	0	0	0	0	0	0	0	43	0	46	732	0	0	220	0	0	0	0	0	48	714	266	0	302	0	0	153	0	0	0	0	0	0	337	0	0	0	0	0	225	0	0	0	0	0	0
GAAACTTACCAGGTCCAGACATAGTAAGGATTGACAGATTGATAGCTCTTTCTTGATTCTATGGGTGGTGGTGCATGGCCGTTCTTAGTTGGTGGAGTGATTTGTCTGGTTAATTCCGTTAACGAACGAGACCTTAGCCTACTAAATAGTTGATGCAATCATGATTGCAACAACTTCTTAGAGGGACTTTGTAAGCAAATACAAGGAAGTTTGAGGCAATAACAGGTCTGTGATGCCCTTAGATGTCCTGGGCCGCACGCGTGCTACACTGACATATACAGCGAGCATCTCCAGCGCCGCGAGGTCGCTGGTAATCAGCAATATATGTCGTGATGGGGATAGATCTTTGGAATTATTGATCTTGAACGAGGAATGCCTAGTAAGCGCAGTTCATCAGAC…	0	0	0	0	0	0	0	0	0	67	38	0	0	0	0	0	0	0	0	0	28	0	70	830	60	0	0	0	0	0	0	0	0	0	0	0	612	0	0	0	0	114	129	0	0	0	0	0	1057
GAAACTTACCAGGTCCAGACATAGTAAGGATTGACAGATTGAAAGCTCTTTCTTGATTCTATGGGTGGTGGTGCATGGCCGTTCTTAGTTGGTGGAGTGATTTGTCTGGTTAATTCCGTTAACGAACGAGACCTCAGCCTGCTAACTAGTAGCGCGAATATGATTGGCGTCTACTTCTTAGAGGGACTATTTGTGTTTAATGAATGGAAGTTTGAGGCAATAACAGGTCTGTGATGCCCTTAGATGTTCTGGGCCGCACGCGCGCTACACTGATGAACGCAACGAGACGACCTGTACCGAAAGGCATGGGTAAACTTGTGAAAGTTCATCGTGATGGGGATAGATTATTGCAATTATTAATCTTCAACGAGGAATTCCTAGTAAGCGCGAGTCATCAGC…	0	0	0	0	0	0	0	0	0	0	0	0	149	278	0	0	0	0	0	0	0	0	0	416	144	0	236	0	0	96	0	0	0	0	0	0	284	0	192	0	0	0	222	0	0	0	0	0	0
AAAACTTACCAGGTCCAGACATAGTGAGGATTGACAGATTGAGAGTTCTTTCTTGATTCTATGGGTGGTGGTGCATGGCCGTTCTTAGTTGGTGGAGTGATTTGTCTGGTTAATTCCGTTAACGAACGAGACCGCCGCCTGCTAAATAGCTCTGCTAATGGATTTTCATTGGTAAGAGCTTCTTAGAGGGACGTTCATTCTACAAGATGAAGGAAGATGGCGGCAATAACAGGTCTGTGATGCCCTTAGATGTCCTGGGCCGCACGCGCGCTACACTGATGCACTCAACGAGCATATAACCTTGGCCGAGAGGCCTGGGTAATCTTGTTAACATGCATCGTGATAGGGATAGATTATTGCAATTTTTAATCTTGAACGAGGAATTCCTAGTAATCGCAT…	0	0	0	0	0	0	0	0	0	0	0	0	0	0	0	0	0	495	884	0	0	0	0	0	0	0	0	0	0	0	375	295	0	0	0	0	0	0	0	0	0	0	0	482	444	0	0	0	0
AAAACTTACCAGGTCCAGACATAGTTAGGATTGACAGATTGAGAGCTCTTTCTTGATTCTATGGGTGGTGGTGCATGGCCGTTCTTAGTTGGTGGAGTGATTTGTCTGGTTAATTCCGATAACGAACGAGACCTTAACCTGCTAAATAGTAGTCCGATGATTTCTTCATCGTGTCGACTTCTTAGAGGGACTATCGGTGTCTAACCGATGGAAGTTTGAGGCAATAACAGGTCTGTGATGCCCTTAGATGTTCTGGGCCGCACGCGCGCTACACTGATGAATTCAACGAGTTTTCCACCTTGACCGAGAGGTCCGGGAAATCTTTTCAACTTTCATCGTGCTGGGGATAGATTATTGCAATTATTAATCTTGAACGAGGAATTCCTAGTAAGCGCGAGT…	0	0	0	0	11	0	0	0	0	0	66	0	0	942	0	0	0	67	125	0	0	0	71	0	0	0	182	0	0	417	71	35	0	0	0	0	0	0	0	36	0	0	435	47	38	43	0	0	157
AAAACTTACCAGGTCAAGACATGGGCGTGATTGACAGGCTAATGACCTTTCTCGATTCCTTGGATGGTGGTGCATGGTCGCACTTAGTTGGTGCAGTGATTTGTCAGGTTTATTCCGGTAACGAACGAGACCTCGGCCTTGTAACTAGCGGTGCTTCTTACAGGGACAGTGGCGGCTACGCCAAGGAAGTTCGAGGCAATTGCAGATCTGGAATGCCCTTAGATGTCCTGGGTCGCACGCGTGCTACAATGACGCCACGAACGAGTTTGTGAGGTGAAAGCCTCGCGAAATCGGCAATCGTCGTCTTAAGGGACAGTCTCTTGTAACTGTGGGACTCTAACTAGGAATGTCTCGTAAGCACAAGTCAACATCTTGTGTTGATTACGTCCCTGCTCT	0	0	24	0	0	0	0	0	0	0	0	0	1122	0	0	0	0	0	0	0	0	0	0	663	143	0	0	0	0	0	13	0	0	0	0	0	277	0	27	0	0	0	0	0	0	0	0	0	0
AAAACTTACCAGGTCCAGACATAGTGAGGATTGACAGATTGAGAGCTCTTTCTTGATTCTATGGGTGGTGGTGCATGGCCGTTCTTAGTTGGTGGAGTGATTTGTCTGGTTAATTCCGTTAACGAACGAGACCCCCGCCTGCTAAATAGTTGAGCGAATGCCTAGCATTGGCGTCAACTTCTTAGAGGGACTTTTGGTGACTAACCAAAGGAAGTTGGGGGCAATAACAGGTCTGTGATGCCCTTAGATGTCCTGGGCCGCACGCGCGCTACAATGATACACGCAACGAGTCCACCTTGTCCGAAAGGTCCGGGTAATCTTGTAAATGTGTATCGTACTAGGGATAGATTTTTGCAATTCTGAATCTTGAACGAGGAATTCCTAGTAAATGCGAGTCAT…	0	0	0	0	0	0	184	29	0	0	0	0	0	0	0	187	195	97	111	145	0	0	0	71	0	0	302	0	0	196	49	40	47	0	0	0	0	0	0	0	0	0	133	51	68	60	0	0	18
GAAACTTACCAGGTCCAGACATAGTAAGGATTGACAGATTGATAGCTCTTTCTTGATTCTATGGGTGGTGGTGCATGGCCGTTCTTAGTTGGTGGAGTGATTTGTCTGGTTAATTCCGTTAACGAACGAGACCTTAACCTGCTAAATAGTTACATGTAACCTCGGTTACATGGGCAACTTCTTAGAGGGACTTTGCGTGTCTAACGCAAGGAAGTTTGAGGCAATAACAGGTCTGTGATGCCCTTAGATGTCCTGGGCTGCACGCGCGCTACACTGATGCGCTCAACGAGTTTATGACCTTGCCCGGAAGGGTTGGGTAATCTTTTTAAAACGCATCGTGATGGGGATAGATTATTGCAATTATTAATCTTCAACGAGGAATTCCTAGTAAGCGCGAGT…	2	0	0	47	4	0	18	0	0	0	0	0	0	0	0	10	0	320	469	12	28	0	0	0	0	0	0	0	83	0	127	243	6	0	13	0	0	0	0	35	0	131	1	262	328	16	10	0	0
GAAACTTACCAGGTCCAGACATAGTAAGGATTGACAGATTGAGAGCTCTTTCTTGATTCTATGGGTGGTGGTGCATGGCCGTTCTTAGTTGGTGGAGTGATTTGTCTGGTTAATTCCGTTAACGAACGAGACCTCCGCGTGCTAAATAGTCCTGCTTACCAATTTGGTAGGTAAGGACTTCTTAGAGGGACTTTCAGTGACTAACTGAAGGAAGTTGGAGGCAATAACAGGTCTGTGATGCCCTTAGATGTTCTGGGCCGCACGCGCGCTACACTGATACGCTCAACGAGTATATAACCTTGATCGATAGGTCTGGGTAATCTTTTGAATACGTATCGTGCTAGGGATAGATTATTGCAATTATTAATCTTGAACGAGGAATTCCTAGTAAACGCAAGT…	105	0	0	0	0	0	0	0	0	53	313	0	0	0	0	0	0	0	0	0	0	53	220	0	0	45	0	0	273	0	0	0	0	0	30	0	0	141	0	0	0	123	0	0	0	0	0	0	80
AAAACTTACCAGGTCCAGACATAGTGAGGATTGACAGATTGAGAGTTCTTTCTTGATTCTATGGGTGGTGGTGCATGGCCGTTCTTAGTTGGTGGAGTGATTTGTCTGGTTAATTCCGTTAACGAACGAGACCGCCGCCTGCTAAATAGTTCTGCGAATGGTTTTTCATTGGCAAGAGCTTCTTAGAGGGACGTTCATTCTACAAGATGAAGGAAGATGGCGGCAATAACAGGTCTGTGATGCCCTTAGATGTCCTGGGCCGCACGCGCGCTACACTGATGCACTCAACGAGCATATAACCTTGGCCGAGAGGCCTGGGTAATCTTGTTAACATGCATCGTGATAGGGATAGATTATTGCAATTATTAATCTTGAACGAGGAATTCCTAGTAATCGCAG…	0	0	0	0	0	0	0	156	0	0	0	0	54	91	0	334	101	0	0	379	0	0	0	0	0	0	142	0	0	0	0	0	125	0	0	219	71	16	0	0	0	0	162	0	0	317	0	0	0
AAAACTTACCAGGTCCAGACATAGTGAGGATTGACAGATTGAGAGCTCTTTCTTGATTCTATGGGTGGTGGTGCATGGCCGTTCTTAGTTGGTGGAGTGATTTGTCTGGTTAATTCCGTTAACGAACGAGACCCCTGCCTGCTAAATAGCTTGCCGAGTGAATTTTCACTGGGTGAAGCTTCTTAGAGGGACGTGCGTTCTATTAGACGCAGGAAGATAGGGGCAATAACAGGTCTGTGATGCCCTTAGATGTTCTGGGCCGCACGCGCGCTACACTGATGCATTCAACGAGTTCTTCCTTGGCCGAGAGGCCTGGGCAATCTTTTGAACGTGCATCGTGATAGGGATAGATTATTGCAATTATTAATCTTGAACGAGGAATTCCTAGTAAACGCAGAT…	0	0	0	0	0	0	0	0	0	0	0	0	0	0	0	0	137	0	0	0	0	0	0	0	0	0	0	0	0	0	0	0	0	131	0	0	0	3268	0	0	0	0	0	0	0	0	0	0	0
GAAACTTACCAGGTCCAGACATAGTGAGGATTGACAGATTGATAGCTCTTTCTTGATTCTATGGGTGGTGGTGCATGGCCGTTCTTAGTTGGTGGAGTGATTTGTCTGGTTAATTCCGTTAACGAACGAGACCTTAGCCTACTAAATAGTCGTTACAATCATGATTGTCTACGACTTCTTAGAGGGACTTTGTAAGCAAATACAAGGAAGTTTGAGGCAATAACAGGTCTGTGATGCCCTTAGATGTCCTGGGCCGCACGCGTGCTACACTGACGCATACAACAAGTATTTCCAGCCCCGAAAGGTGGCTGGTAATCATCAATATGCGTCGTGATGGGGATAGATCTTTGGAATTATTGATCTTGAACGAGGAATGCCTAGTAAGCGTAAGTCATCAGC…	0	0	0	0	0	0	0	0	0	0	0	0	56	0	0	0	0	0	0	0	0	0	0	366	598	0	0	0	0	0	0	0	0	0	0	0	242	0	0	0	0	0	0	0	0	0	63	0	0
GAAACTTACCAGGTCCAGACATAGTAAGGATTGACAGATTGATAGCTCTTTCTTGATTCTATGGGTGGTGGTGCATGGCCGTTCTTAGTTGGTGGAGTGATTTGTCTGGTTAATTCCGTTAACGAACGAGACCTTAACCTGCTAAATAGTTACTCGTAACCTCGGTTACGTGGGCAACTTCTTAGAGGGACTTTGTGTGTCTAACGCGAGGAAGTTTGAGGCAATAACAGGTCTGTGATGCCCTTAGATGTTCTGGGCTGCACGCGCGCTACACTGATGCGCTCAACGAGTTTATGACCTAGCCCGAGAGGGCCGGGTAATCTTGTTAAACCGCATCGTGATGGGGATCGATTATTGCAATTATTAATCTTCAACGAGGAATTCCTAGTAAGCGCGAGT…	0	0	0	0	0	0	0	0	0	0	0	0	0	0	0	0	0	0	0	0	0	0	0	0	0	0	0	0	0	0	0	0	0	0	0	0	0	3477	0	0	0	0	0	0	0	0	0	0	0
GAAACTTACCAGGTCCAGACATTGTGAGGATTGACAGATTGAGAGCTCTTTCTTGATTCAATGGGTGGTGGTGCATGGCCGTTCTTAGTTGGTGGAGTGATTTGTCTGGTTAATTCCGTTAACGAACGAGACCTTAACCTGCTAAATAGTCCGCGCAACCATTGTGTTGCACTGGCGCTTCTTAGAGGGACTATCGGTATCCAACCGATGGAAGTTTGAGGCAATAACAGGTCTGTGATGCCCTTAGATGTTCTGGGCCGCACGCGCGCTACACTGACGCATTCATCGAGTCCTTCCTGCATCGAGAGGTGTGGGCAATCTGTTGAACCTGCGTCGTGATGGGGATAGATTATTGCAATTATTAATCTTCAACGAGGAATGCCTAGTAAGCGTGAGTCA…	0	0	0	0	0	0	0	0	0	0	0	0	0	0	0	0	61	0	0	190	0	0	0	0	0	0	0	0	0	0	0	0	1134	131	0	39	0	51	0	0	0	0	0	0	0	371	0	0	0
GAAACTTACCAGGTCCAGACATAGTAAGGATTGACAGATTGAGAGCTCTTTCTTGATTCTATGGGTGGTGGTGCATGGCCGTTCTTAGTTGGTGGAGTGATTTGTCTGGTTAATTCCGTTAACGAACGAGACCTTAACCTGCTAAATAGTTACCTTCACTTTCTGTGGGGGGACAACTTCTTAGAGGGACTATTCGTGCCTAGCGAGTGGAAGTTTGAGGCAATAACAGGTCTGTGATGCCCTTAGATGTTCTGGGCCGCACGCGCGCTACACTGATGAAAGCAACAAGCATTCACCTCGTTCGACAGGACCGGGTAATCTTGCAAATTTCATCGTGATGGGGATAGATTATTGCAACTATTAATCTTCAACGAGGAATTCCTAGTAAGCGTGAGTCAT…	131	0	0	0	0	0	120	44	0	15	0	0	0	45	0	357	0	0	0	280	23	0	0	47	0	0	59	0	520	65	0	0	50	0	0	0	0	0	0	0	0	341	89	0	0	85	0	0	57
AAAACTTACCAGGTCCAGACATAGTGAGGATTGACAGATTGAGAGTTCTTTCTTGATTCTATGGGTGGTGGTGCATGGCCGTTCTTAGTTGGTGGAGTGATTTGTCTGGTTAATTCCGTTAACGAACGAGACCGCCGCCTGCTAAATAGTTCTACTAATGGTTTTTCATTGGTAAGAGCTTCTTAGAGGGACGTTCATTCTACAAGATGAAGGAAGATGGCGGCAATAACAGGTCTGTGATGCCCTTAGATGTCCTGGGCCGCACGCGCGTTACACTGATGCACTCAACGAGCATATAACCTTGGCCGAGAGGCCTGGGTAATCTTGTTAACATGCATCGTGATAGGGATAGATTATTGCAATTATTAATCTTGAACGAGGAATTCCTAGTAATCGCAG…	6	0	0	14	0	0	48	4	0	0	0	0	0	0	0	59	0	243	357	40	46	0	0	12	12	0	0	0	8	0	104	181	12	24	0	0	0	0	5	32	0	5	16	194	185	74	28	0	0
AAACCTTACTAGTGTAAGACATTAAGATGATTGACAGATTGCTTGGTTTTTCTTGATATAATGGGTGGTGGTGCATGGCCGATCTTAGTTGGTGGGGTGACTTGTCTGGTTAATTTCGATAACGAACGAGATCCGAACTGTTTTTTTCCAGTGCGTTCCTTTAGGAATAGTATTGGCTATAAATGGACCGTCAGATCAAACTGAAGGAAGTGACGGGCTAAATCAGGTCTGTGATGCCCTTTGATACTCTAGGCGGCACGCGCGCTACAATGGGTGAATAAACGTGTAACATTATTGAAAGATAATGTGAATCACGAATTTTAGCTCTTGAGTGGGATAGTTTTTTGCAATTTTCAGACTTGAACTAGGAATCCCTTGTAAATGCAGTAAAGAACACTG…	0	0	0	0	0	0	0	0	0	0	0	0	0	0	0	0	0	0	31	0	0	0	0	0	0	0	1093	0	0	0	0	0	0	0	0	0	0	0	0	0	0	0	0	0	0	0	0	0	0
AAAACTTACCAGGTCCGGACATAGTGAGGATTGACAGATTGAAGATCTTTCTTGATTCTATGGGTGGTGGTGCATGGCCGTTCTTAGTTGGTGGAGTGATTTGTCTGGTTAATTCCGTTAACGAACGAGACCTCGACCTGCTAAATAGTTCGGCAAATTCTTCGGGATTTGTACGTGACTTCTTAGAGGGACTATCGGTGGTTAGCCGATGGAAGTTCGAGGCAATAACAGGTCTGTGATGCCCTTAGATGTTCTGGGCCGCACGCGCGCTACACTGACTGGTTCATCGAGCTTACAACCTTGGTCGGTAGACCTGGGTAATCTTTTGAAAGCCAGTCGTGCTGGGGATTGATCTTTGTAATTCTAGATCATCAACGAGGAATTCCTAGTAAACGCGAG…	16	0	0	0	0	0	106	0	0	0	0	0	0	0	0	152	0	389	463	53	0	0	0	0	0	0	0	0	0	0	310	186	0	0	0	0	0	0	0	0	0	0	0	274	249	0	0	0	0
AAACCTTACTAGTGTAAGACATTAAGATGATTGACAGATTGCTTGGTTTTTCTTGATATAATGGGTGGTGGTGCATGGCCGATCTTAGTTGGTGGGGTGACTTGTCTGGTTAATTTCGATAACGAACGAGATCCGAACTGTTTTTTTCCAGTGCGTTCCCTTAGGAATAGTATTGGCTATAAATGGACCGTCAGATCAAACTGAAGGAAGTGACGGGCTAAATCAGGTCTGTGATGCCCTTTGATACTCTAGGCGGCACGCGCGCTACAATGGGTGAATAAACGTGTAACATTATTGAAAGATAATGTGAATCACGAATTTTAGCTCTTGAGTGGGATAGTTTTTTGCAATTTTCAGACTTGAACTAGGAATCCCTTGTAAATGCAGTAAAGAACACTG…	0	0	0	0	0	0	0	0	0	0	0	0	0	0	0	26	0	0	0	0	0	0	0	118	0	0	1259	0	0	0	0	0	0	0	0	0	0	39	0	0	0	0	0	0	0	0	0	0	0
GAAACTTACCAGGTCCAGACATAGTAAGGATTGACAGATTGAGAGCTCTTTCTTGATTCTATGGGTGGTGGTGCATGGCCGTTCTTAGTTGGTGGAGTGATTTGTCTGGTTAATTCCGTTAACGAACGAGACCTCAGCCTGCTAAATAGTCTCGCAAATTCTGAATTTGCGCTTGGCTTCTTAGAGGGACTATTGGCGTATAGCCAATGGAAGTTTGAGGCAATAACAGGTCTGTGATGCCCTTAGATGTTCTGGGCCGCACGCGCGCTACACTGATGAATTCAACGAGCTCCTAACCTAGGCTGAAGAGTCCGGGTAATCTTTGAAATTTCATCGTGATGGGGATAGATTATTGCAATTATTAATCTTCAACGAGGAATTCCTAGTAAGCGCGAGTCA…	69	0	0	0	0	0	64	0	0	0	0	0	45	513	0	76	146	0	82	0	0	0	0	0	35	0	220	0	56	196	46	26	0	0	0	0	0	0	0	0	0	0	228	32	0	66	0	0	0
GAAACTTACCAGGTCCAGACATAGTAAGGATTGACAGATTGAGAGCTCTTTCTTGATTCTATGGGTGGTGGTGCATGGCCGTTCTTAGTTGGTGGAGTGATTTGTCTGGTTAATTCCGTTAACGAACGAGACCTCAGCCTGCTAAATAGTCATACGCTACTCTTAGCGACGTGACTTCTTAGAGGGACTATGTGCGTTTAGCACATGGAAGTTTGAGGCAATAACAGGTCTGTGATGCCCTTAGATGTTCTGGGCCGCACGCGCGCTACACTGACGAATGCAACGAGCTTATAACCTTGGCCGAAAGGTCTGGGTAATCTCCAAATTTCGTCGTGATGGGGATAGATTATTGCAATTATTAATCTTCAACGAGGAATGCCTAGTAAGCGCAAGTCATCA…	0	0	0	0	0	0	47	0	0	0	0	0	0	0	0	0	0	440	420	0	20	0	0	0	0	0	0	0	0	0	303	163	0	0	0	0	0	0	0	0	0	44	0	246	220	0	0	0	0
GAAACTCACCAGGTCCAGACACAATAAGGATTGACAGATTGAGAGCTCTTTCTTGATTTTGTGGGTGGTGGTGCATGGCCGTTCTTAGTTGGTGGAGTGATTTGTCTGCTTAATTGCGATAACGAACGAGACCTTAACCTGCTAAATAGCCAGGCTAGCTTTGGCTGGTCGCCGGCTTCTTAGAGGGACTATCGGCTCAAGCCGATGGAAGTTTGAGGCAATAACAGGTCTGTGATGCCCTTAGATGTTCTGGGCCGCACGCGCGCTACACTGACAGAGCCAACGAGTTCATTCCTTGACCGAAAGGTCTGGGTAATCTTGTTAAACTCTGTCGTGCTGGGGATAGAGCATTGCAATTATTGCTCTTCAACGAGGAATTCCTAGTAAGCGCAAGTCATC…	0	0	0	0	0	0	0	0	0	0	0	0	0	0	0	0	0	0	0	0	0	0	0	0	0	0	0	0	0	0	0	0	33	0	0	0	0	0	0	0	0	0	0	0	0	0	0	0	0
AAAACTTACCAGGTCCAGACATAGTAAGGATTGACAGATTGATAGCTCTTTCTTGATTCTATGGGTGGTGGTGCATGGCCGTTCTTAGTTGGTGGAGTGATTTGTCTGGTTAATTCCGTTAACGAACGAGATCTTACCTTGCTAAATAGTTACGTGTAACTTCGTTTACGCGGGCAGCTTCTTAGAGGGACTTTGTGTGTATAACGCAAGGAAGTTTGAGGCAATAACAGGTCTGTGATGCCCTTAGATGTTCTGGGCTGCACGCGCGCTACACTGATGTGCTCAACGAGTTTATGACCTTGCCCGGAAGGGTTGGGTAATCTGTGTTAAATCACATCGTGATGGGGATCGATTATTGCAATTATTAATCTTCAACGAGGAATTCCTAGTAAGCGCGAG…	0	10	0	0	0	0	0	0	0	0	0	0	0	0	0	0	89	0	0	0	0	0	0	0	111	46	256	0	0	297	0	0	0	0	0	0	0	0	46	73	0	0	594	0	0	0	0	0	0
AAAACTTACCAGGTCCAGACATAGTGAGGATTGACAGATTGAGAGCTCTTTCTTGATTCTATGGGTGGTGGTGCATGGCCGTTCTTAGTTGGTGGGTTGCCTTGTCAGGTTGATTCCGGTAACGAACGAGACCTCAGCCTGCTAAATAGTCACGGTCGCTCCGGCGGCTGGCGGACTTCTTAGAGGGACTAATGGCGACTAGCCATTGGAAGCATGAGGCAATAACAGGTCTGTGATGCCCTTAGATGTTCTGGGCCGCACGCGCGCTACACTGATGCATTCAACGAGCCTAGCCTTGACCGAGAGGTCCGGGTAATCTTTGAAACTGCATCGTGATGGGGATAGATTATTGCAATTATTAATCTTCAACGAGGAATGCCTAGTAAGCGCAAGTCATCA…	274	0	0	0	0	0	528	0	0	41	0	0	0	223	0	647	0	0	0	40	122	34	0	36	29	0	0	0	71	0	37	0	0	0	0	0	54	0	39	0	0	122	33	0	0	151	14	0	41
AAAACTCACCAGGTCCGGACATGGTAAGGATTGACAGAATGAGAGCTCTTTCAAGATTCTATGGGTGGTGGTGCATGGCCGTTCTTAGTTGGTGGAGTGATTTGTCTGGTTAATTCCGATAACGAACGAGACCTCTACCTGTCATACTACGGATGCTGATGTGAATCGGTAGACGTTCTATGAGGGACTGACTGGGGTTACCAGTAGGAAGTTTGAGGCAATAACAGGTCTGTGATGCCCTTAGATGTTCTGGGCTGCACGCGCGCTACACTGATGGAGGCAGCGAGTGATACCTGTGCCGGAAGGCATGGGAAATCTTGTGAAACTCCATCGTGCTGGGGATAGACCATTGCAATTATTGGTCTTCAACGAGGAATTCCTAGTAAGCGCAAGTCATCA…	0	0	0	0	0	0	0	0	0	0	0	0	0	0	0	0	260	0	0	0	0	0	0	0	0	0	0	0	0	0	34	0	0	3030	0	33	0	0	0	0	0	0	0	0	0	0	0	0	0
GAAACTCACCAGGTCCAGACATAGTAAGGATTGACAGATTGAGAGCTCTTTCTTGATTCTATGGGTGGTGGTGCATGGCCGTTCTTAGTTGGTGGAGTGATTTGTCTGGTTAATTCCGTTAACGAACGAGACCTTAACCTGCTAAATAGTTGCATCAACTCTGGTTGATGAACAACTTCTTAGAGGGACTATAGACGTTTAGTCTATGGAAGTTTGAGGCAATAACAGGTCTGTGATGCCCTTAGATGTTCTGGGCCGCACGCGCGCTACACTGATAACAGCAACAAGTAATTCACCTTGGCCGGAAGGTCCGGGTAATCTTTTGAAATGTTATCGTGCTGGGGATAGTCCTTTGCAATTATTGGACTTTAACGAGGAATTCCTAGTAAGCGTGAGTCA…	0	0	0	0	0	0	0	0	0	0	869	0	0	0	0	0	0	0	0	320	284	0	813	0	0	0	0	0	0	0	0	0	151	0	0	0	0	0	0	0	0	0	0	0	0	0	0	0	0
GAAACTTACCAGGTCAAAACATGGTTGGGATTGACAGATTGAGAGCTCTTTCTTGATTCTATGGGTGGTGGTGCATGGCCGTTCTTAGTTGGTGGAGTGATTTGTCTGGTTAATTCCGTTAACGAACGAGACCTTAACCTGCTAACTAGGTGTCAAATGAACAATTTGATAACCTTCTTAGAGGGACTATGCGTTCAAGCGCATGGAAGTTTGAGGCAATAACAGGTCAGTGATGCCCTTAGATGTCCTGGGCCGCACGCGCGCTACACTGATACGTTCAGCGAGTTTCACCCTGGCCCGGAAGGGTCTCGGGTAATCTTTATAGTACGTATCGTGCTAGGGATCGATCTTTGGAATTATAGATCTTGAACGAGGAATACCTAGTAAGCGCATGTCATC…	0	0	0	0	0	0	46	88	0	0	0	0	0	0	0	838	0	0	0	716	0	0	0	0	0	0	0	0	100	0	0	0	1315	0	0	0	0	0	0	0	0	0	0	0	0	0	44	0	0
GAAACTCACCAGGTCCAGACATGGGAAGGATTGACAGATTGAGAGCTCTTTCTTGATTCTATGGGTGGTGGTGCATGGCCGTTCTTAGTTGGTGGAGTGATTTGTCTGGTTAATTCCGTTAACGAACGAGACCTCAGCCTGCTAACTAGTCACAGTAGTCTCGACTGCTGGCCGGCTTCTTAGAGGGACTGATCGAGTTTATCGATCGGAAGTTTGAGGCAATAACAGGTCTGTGATGCCCTTAGATGTTCTGGGCCGCACGCGCGCTACACTGATGACTCCAACGAGCACAAGCTTGATCGGAAGACCTGGCTAAACTCATAAGCGTCATCGTGATGGGGATAGATTATTGCAATTATTAATCTTCAACGAGGAATTCCTAGTAAGCGTGAGTCATCA…	0	0	0	0	13	0	117	49	0	0	0	0	136	0	0	0	187	0	0	101	0	0	161	298	0	0	0	0	0	0	0	0	0	0	0	0	236	0	99	0	0	0	0	0	109	0	8	0	0
AAAACTTACCAGGTCCAGACATAGTGAGGATTGACAGATTGATAGCTCTTTCTTGATTCTATGGGTGGTGGTGCATGGCCGTTCTTAGTTGGTGGAGTGATTTGTCTGGTTAATTCCGTTAACGAACGAGACCTTAGCCTGCTAACTAGTCGCGGCGATCTCGATCGTCGTCGACTTCTTAGAGGGACTTTGTGGCACTAAACACAAGGAAGTTTGAGGCAATAACAGGTCTGTGATGCCCTTAGATGTCCTGGGCCGCACGCGTGCTACACTGACGCCTACAACGAGTACTTCCCAGCCCCGAGAGGCGGCTGGTAATCAGCAATAGGCGTCGTGATGGGGATAGAACTTTGGAATTATTGTTCTTGAACGAGGAATGCCTAGTAAGCGCGGGTCATT…	208	0	0	0	0	0	286	0	0	0	0	0	0	0	0	0	0	75	0	347	0	0	0	0	0	0	0	0	110	0	0	23	0	0	0	0	0	0	0	0	0	557	0	92	89	233	0	0	0
AAAACTCACCAGGTCCAGACATAGTAAGGATTGACAGATTGATAGCTCTTTCTTGATTCTATGGGTGGTGGTGCATGGCCGTTCTTAGTTGGTGGAGTGATTTGTCTGGTTAATTCCGTTAACGAACGAGACCTTAACCTGCTAAATAGTAACACAAAGCTCCGGCTTCGTGGTATACTTCTTAGAGGGACTTTGTGTGTCTAAACACAAGGAAGTTTGAGGCAATAACAGGTCTGTGATGCCCTTAGATGTTCTGGGCCGCACGCGCGCTACACTGATGCATTCAACGAGTTCTTACCTTGTCCGGCAGGATTGGGTAATCTTTTGAAAGTGCATCGTGATGGGGATAGATTATTGCAATTATTAATCTTCAACGAGGAATTCCTAGTAAGCACAAGT…	0	0	0	0	0	0	0	0	0	0	0	0	34	54	0	0	104	0	0	0	0	0	0	232	0	0	420	0	0	195	0	0	0	0	0	0	0	0	0	332	0	0	141	0	0	0	0	0	0
AAAACTTACCAGGTCCAGACATAGTGAGGATTGACAGATTGAGAGCTCTTTCTTGATTCTATGGGTGGTGGTGCATGGCCGTTCTTAGTTGGTGGAGTGATTTGTCTGGTTAATTCCGTTAACGAACGAGACCCCCGCCTGCTAAATAGTTGGGAGAATGTATTTTCATTCTCTGCAGCTTCTTAGAGGGACTTTTGGTGACTAACCAAAGGAAGTTGGGGGCAATAACAGGTCTGTGATGCCCTTAGATGTCCTGGGCCGCACGCGCGCTACAATGATACACGCAACGAGTCCACCTTGCTCGAGAGGGCCTGGGTAATCTTGTAAATGTGTATCGTATTAGGGATAGATTTTTGCAATTCTGAATCTTGAACGAGGAATTCCTAGTAAACGCGAGTC…	0	0	0	0	0	0	163	0	0	0	0	0	0	91	0	215	1212	0	0	108	0	0	0	0	0	0	264	0	0	318	0	0	0	0	0	0	0	39	0	0	0	0	314	0	0	55	0	0	0
AGAACTTACCAGGGCCAAGTTTTCTTGAGATTGAATACATGAAGAAAACAAAAGTGGTGCATGGTCGTTGGAAATTGATGGGATGACTTTACGCTTAAATGCAGGAATGAGTGAGATCGCTAAGACAGGTGCATTACAGCACAGGAAGGAAGCGGCTATAACAGATCAGTGATGCCCTTAGATGTTCTGGGCTGCACGCGCAATACAATGTGTAATAATAAAATAGATAAATTTTACACAAAGGGATTAGGGCTTGTAATTGCGCTATGAACGAGGAATTCCTAGTAACAGTGTTTCACTAAGACATTGTGAATGTGTCCCTGTAGC	0	10	0	0	0	0	0	0	0	0	0	0	0	33	0	0	0	0	0	0	0	0	0	27	475	0	237	0	0	181	0	0	0	0	0	0	0	0	86	0	0	0	246	0	0	0	0	0	0
GAAACTTACCAGGTCCAGACATTGTGAGGATTGACAGATTGAGAGCTCTTTCTTGATTCGATGGGTGGTGGTGCATGGCCGTTCTTAGTTGGTGGAGTGATTTGTCTGGTTAATTCCGTTAACGAACGAGACCTTAGCCTGCTAAATAGTGACGCGAACACTTCGTTGGCGGCCGCTTCTTAGAGGGACAACACGTCTTCAACGTGTGGAAGTTTGAGGCAATAACAGGTCTGTGATGCCCTTAGATGTTCTGGGCCGCACGCGCGCTACACTGATGCACTCAACGAGTCTCCACCTTGACCGAAAGGTCCGGGAAATCTTCGAACTTGCATCGTGATGGGGATAGATTATTGCAATTATTAATCTTCAACGAGGAATACCTAGTAGGCGCATGTCATC…	348	0	0	0	0	0	0	0	0	0	106	0	0	98	0	31	91	0	40	35	0	0	144	36	0	0	0	0	547	68	0	0	0	0	0	0	0	0	0	0	0	0	108	0	0	52	0	0	156
AAATCTCACCAGGCCCGGACACTGGAAGGATTGACAGATTGAGAGCTCTTTCTCGATTCAGTGGGTGGTGGTGCATGGCCGTTCTTAGTTGGTGGAGTGATTTGTCTGGTTAATTCCGTTAACGAACGAGACTCTGTCCTGCTAAATAGTCGTGACGTTTTTTTGCGTTGCGATGTCTTCTTAGAGGGACTGGCGGCGTCTAGCCGCACGAGATTGAGCAATAACAGGTCTGTGATGCCCTTAGATGTTCTGGGCTGCACACGCGCTACACTGAAGGGATCAGCGTGTTTTCCCATCCCGAGAGGGACGGGTAAACCGCTGAAACCCCTTCGTGGTAGGGATCGGAGCTTGCAATTATTCTCCGTGAACCAGGAATTCCCAGTAAGCGCAAGTCATAAG…	0	0	0	0	0	0	0	0	0	48	0	0	0	0	0	0	0	0	0	48	0	177	70	449	0	0	0	0	328	0	0	0	0	0	43	0	39	243	0	0	0	0	0	0	0	0	55	0	505
GAAACTTACCAGGTCCAGACATAGTAAGGATTGACAGATTGAGAGCTCTTTCTTGATTCTATGGGTGGTGGTGCATGGCCGTTCTTAGTTGGTGGAGTGATTTGTCTGGTTAATTCCGTTAACGAACGAGACCCCCGCCTGCTAAATAGTACTGGGAATGCTTAGCATTGCCAGAGACTTCTTAGAGGGACTTTCGGCGCTAGGCCGAAGGAAGTTGGGGGCAATAACAGGTCTGTGATGCCCTTAGATGTCCTGGGCCGCACGCGCGCTACACTGATGCGTTCAACGAGTTTATAACCTTGTCCGGAAGGACCGGGTAATCTTGTAATGCGCATCGTGATAGGGATAGATTATTGCAACTATTAATCTTGAACGAGGAATTCCTAGTAAACGCGAGTC…	0	0	0	0	0	0	172	0	0	71	0	0	0	85	0	222	0	79	119	51	104	35	0	79	120	0	75	0	23	58	130	43	0	0	0	0	0	0	111	0	0	0	78	89	73	42	0	0	0
AAAACTTACCAGGTCCAGACATAGATAGGATTGACAGACTGATAGCTCTTTCTTAATTCTATGGGTGGTGGTGCATGGCCGTTCTTAGTTGGTGGAGTGATTTGTCTGGTTAATTCCGTTAACGAACGAGACCTTAACCTGCTAAATAGTTTCCAAAACTTCGGTTTTCGGCTTACTTCTTAGAGGGACTTCGTGTGTTTAACATGAGGAAGTTTGAGGCAATAACAGGTCTGTGATGCCCTTAGATGTCCTGGGCTGCACGCGCGCTACACTGATGTGTCCAGTAAGCACCTAACCTCATCCGAAGGGATCGGGTAACCTTTGCAACGCACATCGTGATGGGGATAGATTATTGCAATTATTAGTCTTGAACGAGGAATTCCTAGTAAGCACAAGTCA…	0	0	0	0	0	0	0	0	0	0	0	0	0	0	0	0	0	0	0	0	0	0	0	0	90	0	79	0	0	68	0	0	0	0	0	0	0	0	998	65	0	0	82	0	0	0	0	0	0
GAAACTTACCAGGTCAAGACATAAGTGGGATTGACAGATTGAGAGCTCTTTCTTGATTCTATGGGTGGTGGTGCATGGCCGTTCTTAGTTGGTGGAGTGATTTGTCTGGTTAATTCCGTTAACGAACGAGACCTTAACCTGCTAACTAGTTGCCTTTTGATGAAAGGGGTTAACTTCTTAGAGGGACTATGCGTTCAAGCGCATGGAAGTTTGAGGCAATAACAGGTCAGTGATGCCCTTAGATGTCCTGGGCCGCACGCGCGCTACACTGACACGTGCAACGAGTATAACCTGGTCCGGAAGGACGTCGGGTAATCTTTATAGTACGTGTCGTGCTGGGGATAGATCTTTGCAATTATGGATCTTGAACGAGGAATTCCTAGTAAGCATAAGTCATCA…	179	0	0	0	0	0	333	0	0	0	0	0	0	0	0	260	0	0	0	91	0	0	0	0	0	0	0	0	78	0	0	0	0	0	0	0	0	0	0	0	0	79	0	0	0	89	148	0	0
AAAACTTACCAGGTCCAGACATAGTTAGGATTGACAGGTTGAAGACCTTTCTTGATTCTATGGGTGGTGGTGCATGGCCGTTCTTAGTTGGTGGAGTGATTTGTCTGGTTAATTCCGTTAACGAACGAGACCTCGACCTGCTAAATAGTTCGGCGTATCTTAGGATACGTACGTGACTTCTTAGAGGGACTATCAGGAGAGTATCCGATGGAAGTTCGAGGCAATAACAGGTCTGTGATGCCCTTAGATGTTCTGGGCCGCACGCGCGCTACACTGATTCGTTCATCGAGTTCCCAACCTTGACCGGTAGGTCTGGGTAATCTTCTCAAAGCGAATCGTGCTGGGGATAGATTATTGTAATTTTTAATCTTCAACGAGGAATTCCTAGTAAACGCAAGT…	328	0	0	0	0	0	0	0	0	0	0	0	0	0	0	80	0	25	50	150	0	0	140	0	0	0	0	0	605	0	0	0	66	0	0	0	0	0	0	0	0	295	0	0	31	34	41	0	149
GAAACTTACCAGGTCCAGACATAGTAAGGATTGACAGATTGAGAGCTCTTTCTTGATTCTATGGGTGGTGGTGCATGGCCGTTCTTAGTTGGTGGAGTGATTTGTCTGGTTAATTCCGTTAACGAACGAGACCTCAGCCTACTAAATAGTCCTACAAATTCTGAATTTGTAGCGGACTTCTTAGAGGGACTATTGGCGTTTAGCCAATGGAAGTTTGAGGCAATAACAGGTCTGTGATGCCCTTAGATGTTCTGGGCCGCACGCGCGCTACACTGATGAATTCAACGAGCTCCTAACCTAGGCCGAAGGGTCCGGGTAATCTTTGAAATTTCATCGTGATGGGGATAGATTATTGCAATTATTAATCTTCAACGAGGAATTCCTAGTAAGCGCGAGTCA…	0	0	0	0	0	0	0	0	0	0	0	0	198	758	0	0	244	0	0	0	0	0	0	0	0	0	238	0	0	155	0	0	0	0	0	0	0	0	0	0	0	0	230	0	0	0	0	0	0
GAAACTTACCAGGTCCAGACATAGTGAGGATTGACAGATTGATAGCTCTTTCTTGATTCTATGGGTGGTGGTGCATGGCCGTTCTTAGTTGGTGGAGTGATTTGTCTGGTTAATTCCGTTAACGAACGAGACCCCCGCCTGCTAAATAGTTTGGAGAATTCTTTGAATTCTTTTAAGCTTCTTAGAGGGACTTTCGGTGACTAACCGAAGGAAGTTGGGGGCAATAACAGGTCTGTGATGCCCTTAGATGTCCTGGGCCGCACGCGCGCTACACTGACACACGCAACGAGTTTTCCTTGTCCGAAAGGTCCGGGTAATCTTATAAATGTGTGTCGTGATAGGGATAGATTATTGCAATTATTAATCTTGAACGAGGAATTCCTAGTAAATGCGAGTCAT…	0	0	0	0	0	0	0	0	0	0	0	0	0	0	0	0	0	0	0	0	0	0	0	0	0	0	0	0	0	0	0	0	0	0	0	0	0	0	0	0	0	0	21	0	0	0	0	3135	50
AAAACTTACCAGGTCCAGACATAGTGAGGATTGACAGATTGAGAGTTCTTTCTTGATTCTATGGGTGGTGGTGCATGGCCGTTCTTAGTTGGTGGAGTGATTTGTCTGGTTAATTCCGTTAACGAACGAGACCGCCGCCTGCTAAATAGACCCGCGAATGGCTTTTCATTGGCGAGGTCTTCTTAGAGGGACGTTCATTCTACAAGATGAAGGAAGATGGCGGCAATAACAGGTCTGTGATGCCCTTAGATGTCCTGGGCCGCACGCGCGTTACACTGATGCACTCAACGAGTATATAACCTTGGCCGAGAGGCCTGGGTAATCTTGTTAACTTGCATCGTGATAGGGATAGATTATTGCAATTATTAATCTTGAACGAGGAATTCCTAGTAATCGCAG…	0	0	0	0	0	0	0	0	0	0	0	0	0	0	0	0	0	241	637	0	0	0	0	0	0	0	0	0	0	0	255	244	0	0	0	0	0	0	0	0	0	0	0	221	264	0	0	0	0
GAAACTTACCAGGTCAAGACATGGGTGGGATTGACAGATTGAGAGCTCTTTCTTGATTCTATGGGTGGTGGTGCATGGCCGTTCTTAGTTGGTGGAGTGATTTGTCTGGTTAATTCCGTTAACGAACGAGACCTTAACCTGCTAACTAGTTGCCTTATGAATAATGGGGTTAACTTCTTAGAGGGACTATACGTTCAAGCGTATGGAAGTTTGAGGCAATAACAGGTCAGTGATGCCCTTAGATGTCCTGGGCCGCACGCGCGCTACACTGACACATGCAACAAGTACAACCTGGTCCGACAGGACTCGGGTAATCTTCATAGTATGTGTCGTGCTGGGGATAGATCTTTGCAATTATAGATCTTGAACGAGGAATTCCTAGTAAGCATAAGTCATCAA…	294	0	0	0	0	0	0	0	0	0	0	0	0	356	0	0	0	0	0	0	0	0	0	457	0	0	64	0	0	0	0	0	0	0	0	0	0	0	0	0	0	0	0	0	0	0	0	0	0
AAAACTTACCAGGTCCAGACATAGTGAGGATTGACAGATTGAGAGCTCTTTCTTGATTCTATGGGTGGTGGTGCATGGCCGTTCTTAGTTGGTGGGTTGCCTTGTCAGGTTGATTCCGGTAACGAACGAGACCTCAGCCTGCTAAATAGTCCGGCTTGGTTCTTCCAGGTCGCTGACTTCTTAGAGGGACTCTCGGCGACTAGCCGATGGAAGTGTGAGGCGATAACAGGTCTGTGATGCCCTTAGATGTTCTGGGCCGCACGCGCGCTACACTGATGCAATCAACGAGCCTAACCTTGGCCGGAAGGTCCGGGTAATCTGCGAAACTGCATCGTGATGGGGCTAGATTATTGCAATTATTAATCTTCAACGAGGAATGCCTAGTAAGCGCGATTCATC…	99	0	0	0	0	0	230	0	0	45	0	0	0	335	0	107	32	92	121	0	0	0	0	0	47	0	103	0	0	46	203	51	0	0	0	0	0	0	36	0	0	26	106	108	111	77	15	0	24
GAAACTTACCAGGTCCAGACATAGTAAGGATTGACAGATTGAGAGCTCTTTCTTGATTCTATGGGTGGTGGTGCATGGCCGTTCTTAGTTGGTGGAGTGATTTGTCTGGTTAATTCCGATAACGAACGAGACTCTGTCCTGTTAAATAGATCCAACCTAGTCGTAGGGTTGGAATTTCTTCTTAGAGGGACTGGTGATTATTAGTCACACGAGATTGAGCAATAACAGGTCTGTGATGCCCTTAGATGTTCTGGGCCGCACACGCGCTACACTGAAGTGATCAGCTAGTTTTTCCCTCTCCGAGAGGAGCGGGTAAACTGTTGAACCCACTTCGTGGTAGGGATCGGAGCTTGCAATTATTCTCCGTGAACCAGGAATTCCCAGTAGGTGCAAGTCATA…	0	0	0	0	0	0	0	0	0	0	0	0	0	0	0	0	473	0	0	0	1215	0	0	0	0	0	0	0	0	0	0	0	0	0	0	0	0	0	0	0	0	0	0	0	0	0	0	0	0
GAAACTTACCAGGTCAAGACATAAGTGGGATTGACAGATTGAGAGCTCTTTCTTGATTCTATGGGTGGTGGTGCATGGCCGTTCTTAGTTGGTGGAGTGATTTGTCTGGTTAATTCCGTTAACGAACGAGACCTTAACCTGCTAACTAGTTGTCCTGTGCAAAACGGGATTAACTTCTTAGAGGGACTATGCATTCAAGTGCATGGAAGTTTGAGGCAATAACAGGTCAGTGATGCCCTTAGATGTCCTGGGCCGCACGCGCGCTACACTGATACGTGCAACGAGTATATCCTGGTCCGGAAGGATTTCGGGTAATCTTCATAGTACGTATCGTGCTGGGGATAGATCTTTGCAATTTTAGATCTTGAACGAGGAATTCCTAGTAGGCATAAGTCATCA…	0	0	0	0	0	0	0	0	0	0	0	0	529	0	0	0	0	0	0	0	0	0	0	430	464	0	0	0	0	0	0	0	0	0	0	0	573	0	0	0	0	0	0	0	0	0	0	0	0
AAAACTTACCAGGTCCAGACATAGTGAGGATTGACAGATTGATAGCTCTTTCTTGATTCTATGGGTGGTGGTGCATGGCCGTTCTTAGTTGGTGGAGTGATTTGTCTGGTTAATTCCGTTAACGAACGAGACCTTAGCCTGCTAACTAGTCGCGGCGATCTCGATCGTCGTCGACTTCTTAGAGGGACTTTGTGGCGTAAACACAAGGAAGTTTGAGGCAATAACAGGTCTGTGATGCCCTTAGATGTCCTGGGCCGCACGCGTGCTACACTGACGCCTACAGCGAGTACTTCCCAGCCCCGAGAGGCGGCTGGTAATCAGCAATAGGCGTCGTGATGGGGATAGAACTTTGGAATTATTGTTCTTGAACGAGGAATGCCTAGTAAGCGCAGGTCATTA…	0	0	0	0	34	0	0	0	0	68	0	0	11	0	0	0	0	0	0	0	0	46	12	422	248	29	33	0	0	23	28	0	0	0	16	0	201	86	49	0	0	0	45	0	0	0	0	0	28
GAAACTTACCAGGTCCAGACATAGTAAGGATTGACAGATTGAAAGCTCTTTCTTGATTCTATGGGTGGTGGTGCATGGCCGTTCTTAGTTGGTGGAGTGATTTGTCTGGTTAATTCCGTTAACGAACGAGACCTCAGCCTGCTAACTAGTCACGCGAATTTTTATTCGCGGCTGTACTTCTTAGAGGGACTATTTGTGTTTAATGAATGGAAGTTTGAGGCAATAACAGGTCTGTGATGCCCTTAGATGTTCTGGGCCGCACGCGCGCTACACTGATGAACGCAACGAGCTCTACCCTGCACCGAAAGGCCCGGGTAAACTTGTGAAAGTTCATCGTGATGGGGATAGATTATTGCAATTATTAATCTTCAACGAGGAATTCCTAGTAAGCGTGATTCA…	0	0	0	0	0	0	0	0	0	0	32	0	0	153	0	0	179	0	0	0	0	0	0	106	0	81	236	0	31	0	0	0	0	0	0	0	373	710	0	0	0	0	47	0	0	0	0	0	73
AAAACTTACCAGGTCCAGACATAGTGAGGATTGACAGATTGATAGCTCTTTCTTGATTCTATGGGTGGTGGTGCATGGCCGTTCTTAGTTGGTGGAGTGATTTGTCTGGTTAATTCCGTTAACGAACGAGACCTTAGCCTACTAACTAGTCGAGCCAATCCTAGATTGGCCGCGACTTCTTAGAGGGACTTTGTGGCTCCAAACACAAGGAAGTTTGAGGCAATAACAGGTCTGTGATGCCCTTAGATGTCCTGGGCCGCACGCGTGCTACACTGACGCATACAGCGAGTACATCCCAGCTCCGCGAGGCAGCTGGTAATCAGCAATATGCGTCGTGATGGGGATAGATCTTTGGAATTATAGATCTTGAACGAGGAATTCCTAGTAGGCGCAAGTCAT…	0	0	0	0	0	0	0	0	0	0	0	0	0	0	0	0	0	0	0	0	0	0	0	0	0	666	0	0	0	0	0	0	0	0	0	0	0	1323	0	0	0	0	0	0	0	0	0	0	0
AAATCTCACCCGGCCCGGACACTGTAAGGATTGACAGATTGAGAGCTCTTTCTTGATTCGGTGGGTGGTGGTGCATGGCCGTTCTTAGTTGGTGGAGCGATTTGTCTGGTTAATTCCGATAACGAACGAGACTCTAACCTGCTAAATAGTACGCCGATCTTTTGTCGGCGCGTACTTCTTAGAGGGACAGGTAGCGGTTAGCTACACGAAATTGAGCAATAACAGGTCTGTGATGCCCTTAGATGTTCGGGGCCGCACGCGCGCTACACTGAAGGGATAAGCGTGTTTTTCCTGCTCTGAAAAGAGTGGGTAACCCGCTGAAACCCCTTCGTGATTGGGATCGGGGCTTGAAATTATTCTCCGTGAACGAGGAATCTCTAGTAAGCGCGAGTCATAAGC…	0	0	0	0	0	0	0	0	0	0	0	0	0	0	0	0	0	612	222	0	0	0	0	0	0	0	0	0	0	0	154	229	0	0	0	0	0	0	0	0	0	0	0	0	181	0	0	0	0
AAAACTTATCAGGTCCAGACATAGTGAGGATTGACAGATTGAGAGCTCTTTCTTGATTCTATGGGTGGTGGTGCATGGCCGTTCTTAGTTGGTGGAGTGATTTGTCTGGTTAATTCCGTTAACGAACGAGACCCCAGCCTGCTAAATAATCACGCTAATGATTTTTCATTGACGATGGTTTCTTAGAGGGACATGTAGTATAAAACTACAGGAAGATTGGGGCAATAACAGGTCTGTGATGCCCTTAGATGTTCTGAACCGCACGCGTGTTACACTGATGCATTCAACGAGCTTCACCTCGGCCGAGAGGCCTGGGAAATCTTTTTAGCATGCATCGTGATAGGGATTGATTATTGCAATTATTAATCATGAACGAGGAATTCCTAGTAAACGCAGATC…	0	0	0	0	0	0	397	0	0	0	0	0	0	0	0	531	0	0	0	466	0	0	0	0	0	0	0	0	0	0	0	0	308	0	0	0	0	0	0	0	0	0	0	0	0	255	0	0	0
GAAACTTACCAGGTCAAGACATGGGTGGGATTGACAGATTGAGAGCTCTTTCTTGATTCTATGGGTAGTGGTGCATGGCCGTTCTTAGTTGGTGGAGTGATTTGTCTGGTTAATTCCGTTAACGAACGAGACCTTAACCTGCTAAATAGTTGCTTTGTGTATAACGGAGTTAACTTCTTAGAGGGACTATACGTTTAAGCGTATGGAAGTTTGAGGCAATAACAGGTCAGTGATGCCCTTAGATGTCCTGGGCCGCACGCGCGCTACAATGATGCATGCAACGAGTACAACCTGGACCGAAAGGTCTCGGGTAATCTTTATAGTATGCATCGTGCTGGGGATTGATCTTTGCAATTATAGATCTTGAACGAGGAATTCCTAGTAAGCATAAGTCATCAG…	0	0	0	0	0	0	0	0	0	0	0	0	0	111	0	0	912	0	0	0	0	0	13	0	0	0	0	0	0	544	0	0	0	0	0	0	0	124	0	0	0	0	663	0	0	0	0	0	0
GAAACTTACCAGGTCCAGACATAGTAAGGATTGACAGATTGATAGCTCTTTCTTGATTCTATGGGTGGTGGTGCATGGCCGTTCTTAGTTGGTGGAGTGATTTGTCTGGTTAATTCCGTTAACGAACGAGACCTTAACCTGCTAAATAGTTACACGTAACTTCGGTTACGTGGGCAACTTCTTAGAGGGACTTTGTGTGTTTAACGCAAGGAAGTTTGAGGCAATAACAGGTCTGTGATGCCCTTAGATGTTCTGGGCTGCACGCGCGCTACACTGATGCGCTCAACGAGTTTACGACCTTGCCCGGAAGGGTTGGGTAATCTTCTTAAAACGCATCGTGATGGGGATAGATTATTGCAATTATTAATCTTCAACGAGGAATTCCTAGTAAGCGCGAGT…	49	0	0	0	0	0	0	0	0	0	0	0	0	0	0	0	0	0	0	0	0	0	0	0	0	0	0	0	0	0	0	0	0	0	0	0	0	0	0	0	0	610	0	0	0	0	0	0	0
AAAACTTACCAGGTCCAGACATAGTGAGGATTGACAGATTGATAGCTCTTTCTTGATTCTATGGGTGGTGGTGCATGGCCGTTCTTAGTTGGTGGAGTGATTTGTCTGGTTAATTCCGTTAACGAACGAGACCTTAGCCTGCTAACTAGTCGCGGCGATCTCGATCGTCGTCGGCTTCTTAGAGGGACTTTGTGGCACTAAACACAAGGAAGTTTGAGGCAATAACAGGTCTGTGATGCCCTTAGATGTCCTGGGCCGCACGCGTGCTACACTGACGCCTACAGCGAGTACTTCCCAGCCCCGAGAGGCGGCTGGTAATCAGCAATAGGCGTCGTGATGGGGATAGATCTTTGGAATTCTGGATCTTGAACGAGGAATGCCTAGTAAGCGCGGGTCATT…	0	0	8	0	0	0	0	0	0	0	0	0	25	51	0	0	137	0	0	0	0	0	0	31	0	0	260	0	0	84	0	0	0	0	0	0	195	0	0	110	0	0	119	0	0	0	0	0	64
AAAACTTACCAGGTCCAGACATAGTGAGGATTGACAGATTGATAGCTCTTTCTTGATTCTATGGGTGGTGGTGCATGGCCGTTCTTAGTTGGTGGAGTGATTTGTCTGGTTAATTCCGTTAACGAACGAGACCTTAGCCTGCTAACTAGTCACAGTGATTTCGATCATTGTTGGCTTCTTAGAGGGACTTTGTGGCACTAAACACAAGGAAGTTTGAGGCAATAACAGGTCTGTGATGCCCTTAGATGTCCTGGGCCGCACGCGTGCTACACTGACGCCTACAACAAGTACTTCCCAGTCCCGAAAGGCGACTGGTAATCATCAATAGGCGTCGTGATGGGGATTGAACTTTGGAATTATTGTTCATGAACGAGGAATGCCTAGTAAGCGCACGTCATT…	0	0	0	0	0	0	0	0	0	0	0	0	0	112	0	0	91	0	0	0	0	0	0	0	66	0	138	0	0	402	0	0	0	0	0	0	0	0	0	44	0	0	694	0	0	0	0	0	0
AAAACTTACCAGGTCAAGACATGGGCGTGATTGACAGGCTAATGACCTTTCTCGATTCCTTGGATGGTGGTGCATGGTCGCACTTAGTTGGTGCAGTGATTTGTCAGGTTTATTCCGGTAACGAACGAGACCTCGGCCTTGTAAATAGTTTAACTGCTTACAGGGACAATGTCGGCTACGTCAAGGAAGTTCGAGGCAATTGCAGATCTGGAATGCCCTTAGATGTCCTGGGTCGCACGCGTGCTACAATGACGCCACGAACGAGTTCATGTGATGAAAGTCACGTGAAATCATCAATCGTCGTCTTAAGGGACAGTCTCTTGTAACTGTGGGACTCCAACTAGGAATGTCTCGTAAGCACAAGTCAACATCTTGTGTTGATTACGTCCCTGCTCT	0	0	0	0	0	0	0	0	0	0	0	0	0	0	0	0	0	365	350	0	0	0	0	0	0	0	0	0	0	0	142	140	0	0	0	0	0	0	0	0	0	0	0	221	145	0	0	0	0
AAAACTTACCAGGTCCAGACATAGTGAGGATTGACAGATTGATAGCTCTTTCTTGATTCTATGGGTGGTGGTGCATGGCCGTTCTTAGTTGGTGGAGTGATTTGTCTGGTTAATTCCGTTAACGAACGAGACCTTAGCCTACTAACTAGTCGAGCCAATCTACGATTGGCCGCGACTTCTTAGAGGGACTTTGTGGGCCAAACACAAGGAAGTTTGAGGCAATAACAGGTCTGTGATGCCCTTAGATGTCCTGGGCCGCACGCGTGCTACACTGACGCATACAGCGAGTACATCCCAGCTCCGAGAGGCAGCTGGTAATCAGCAATATGCGTCGTGATGGGGATAGATCTTTGGAATTATAGATCTTGAACGAGGAATTCCTAGTAGGCGCAAGTCATT…	0	0	0	0	0	0	0	359	0	0	0	0	0	45	0	0	0	0	0	0	0	0	0	65	0	0	0	0	55	0	0	0	86	0	0	0	0	538	0	0	0	0	0	0	0	0	0	0	0
GAAACTCACCAGGTCCAGACATAGTAAGGATTGACAGATTGAGAGCTCTTTCTTGATTCTATGGGTGGTGGTGCATGGCCGTTCTTAGTTGGTGGAGTGATTTGTCTGGTTAATTCCGTTAACGAACGAGACCTTAACCTGCTAAATAGTTGCATTCACTTTGGTGGATGATCAACTTCTTAGAGGGACTATAGACGTTTAGTCTATGGAAGTTTGAGGCAATAACAGGTCTGTGATGCCCTTAGATGTTCTGGGCCGCACGCGCGCTACACTGATAACAGCAACAAGTAATTCACCTTGGCCGGAAGGTCTGGGTAATCTTTTGAAATGTTATCGTGCTGGGGATAGTCCTTTGCAATTATTGGACTTCAACGAGGAATTCCTAGTAAGCGTGAGTCA…	0	0	0	0	0	0	0	182	13	0	0	0	0	0	0	0	0	0	0	507	691	0	0	0	0	0	0	0	0	0	0	0	279	0	0	0	0	0	0	0	0	0	0	0	0	0	379	0	0
GAAACTTACCAGGTCCAGACATAGTAAGGATTGACAGATTGAGAGCTCTTTCTTGATTCTATGGGTGGTGGTGCATGGCCGTTCTTAGTTGGTGGAGTGATTTGTCTGGTTAATTCCGTTAACGAACGAGACCGTCGCCTGCTAAATAGTTACGCGAATGGCTTCGGCCATTGGTGGGCAACTTCTTAGAGGGACTTTTGGTGTTTAACCAAAGGAAGCTGGCGGCAATAACAGGTCTGTGATGCCCTTAGATGTTCTGGGCCGCACGCGCGCTACACTGATACATGCAACGAGTTTATAACCTTGATCTGACGGTCTGGGTAATCTTCAAACTGTATCGTGTTAGGGATCGATTCTTGCAATTTTTAATCGTAAACGAGGAATTCCTAGTAAACGCAA…	0	0	0	0	0	0	0	0	0	0	0	0	169	146	0	0	0	0	0	0	0	0	0	35	0	0	0	0	0	254	0	0	0	0	0	0	0	0	0	0	0	0	283	0	0	0	0	0	0
AAAACTTACCAGGTCCAGACATAGTGAGGATTGACAGATTGATAGCTCTTTCTTGATTCTATGGGTGGTGGTGCATGGCCGTTCTTAGTTGGTGGAGTGATTTGTCTGGTTAATTCCGTTAACGAACGAGACCTTAGCCTGCTAACTAGACGCGGCGATCTCGATCGTCGTCGTCTTCTTAGAGGGACTTTGTGATCTAAACACAAGGAAGTTTGAGGCAATAACAGGTCTGTGATGCCCTTAGATGTCCTGGGCCGCACGCGTGCTACACTGACGCCTGCAGCGAGTAGTTCCCAGCCCCGAGAGGTGGCTGGTAATCAGCAATCGGCGTCGTGATGGGGATAGATCTTTGGAATTATGGATCTTGAACGAGGAATGCCTAGTAAGCGTAGGTCATTA…	0	0	0	0	0	0	0	0	0	0	0	0	0	0	0	0	0	0	0	0	0	0	0	26	0	0	0	0	0	0	0	0	0	0	0	1351	0	0	0	0	0	0	0	0	0	0	0	0	0
GAAACTTACCAGGTCAAGACATGGGTGGGATTGACAGATTGAGAGCTCTTTCTTGATTCTATGGGTGGTGGTGCATGGCCGTTCTTAGTTGGTGGAGTGATTTGTCTGGTTAATTCCGTTAACGAACGAGACCTTAACCTGCTAACTAGTTGCCTTATGAATAATGGGGTTAACTTCTTAGAGGGACTATACGTTCAAGCGTATGGAAGTTTGAGGCAATAACAGGTCAGTGATGCCCTTAGATGTCCTGGGCCGCACGCGCGCTACACTGATACATGCAACAAGTACAACCTGGTCCGACAGGACTCGGGTAATCTTCATAGTATGTATCGTGCTGGGGATAGATCTTTGCAATTATAGATCTTGAACGAGGAATTCCTAGTAAGCATAAGTCATCAA…	0	0	0	0	0	0	0	0	0	0	0	0	0	1408	0	0	447	0	0	0	0	0	0	0	0	0	0	0	0	182	0	0	0	0	0	0	105	0	0	0	0	0	196	0	0	0	0	0	0
AAAACTCACCAGGTCCAGACATGGTAAGGATTGACAGATTGAGAGCTCTTTCTTGATTCCATGAAAGGTGGCGCATGGCCGTTCTTAGTTGGTGGAGTGATTTGTCTGGTTAATTCCGTTAACGAACGAGACCTTAACCTGCTAAATAGTCACGGTAAGGATTTCCTTGCTGCTTGACTTCTTAGAGGGACAATCTGTTCTTTCAGCAGAAGGAAGTTTGAGGCAATAACAGGTCTGTGATGCCCTTAGATGTCCTGGGCTGCACGCGCGCTACACTGACGAGCTCAACGAGTATCTCACCTTGGCAGAGATGTCTGGGTAATCTTTTTAAAGCTCGTCGTGATGGGGATAGATGATTGTAATTATTCGTCTTGAACGAGGAATTCCTAGTAAGTGTGA…	0	0	0	0	0	0	0	50	0	53	0	0	0	0	0	0	0	0	0	235	944	117	0	0	0	0	0	0	0	0	0	0	85	0	0	0	0	0	0	0	0	0	0	0	0	0	198	0	79
GAAACTTACCAGGTCCAGACATAGTAAGGATTGACAGATTGATAGCTCTTTCTTGATTCTATGGGTGGTGGTGCATGGCCGTTCTTAGTTGGTGGAGTGATTTGTCTGGTTAATTCCGTTAACGAACGAGACCTTAACCTGCTAAATAGTTACATGTAACTTCGGTTACATGGGCAACTTCTTAGAGGGACTTTGCGTGTCTAACGCAAGGAAGTTTGAGGCAATAACAGGTCTGTGATGCCCTTAGATGTTCTGGGCTGCACGCGCGCTACACTGATGCGCTCAACGAGTTTACGACCTTGCCCGGAAGGGTTGGGTAATCTTCTTAAAACGCATCGTGATGGGGATAGATTATTGCAATTATTAATCTTCAACGAGGAATTCCTAGTAAGCGCAAGT…	0	0	0	0	0	0	0	0	0	0	0	0	0	0	0	0	607	0	0	0	0	0	0	0	0	0	199	0	0	157	0	0	0	0	0	0	0	0	0	0	0	0	231	0	0	0	0	0	0
GAAACTTACCAGGTCCAGACATAGTGAGGATTGACAGATTGAGAGCTCTTTCTTGATTCTATGGGTGGTGGTGCATGGCCGTTCTTAGTTGGTGGAGTGATTTGTCTGGTTAATTCCGTTAACGAACGAGACCCCCGCCTGCTAAATAGTTGTGCGAATGCTTAGCATTCGCGTCAGCTTCTTAGAGGGACTTTCGGTGACTAACCGAAGGAAGTTGGGGGCAATAACAGGTCTGTGATGCCCTTAGATGTCCTGGGCCGCACGCGCGCTACACTGACACACGCAGCGAGTCTTCCTTGTCCGAAAGGTCCGGGTAATCTTGTAAATGTGTGTCGTGATAGGGATAGATTATTGCAATTATTAATCTTGAACGAGGAATTCCTAGTAAATGCGGATCAT…	0	0	0	0	0	0	0	0	0	0	0	0	0	0	0	0	0	0	0	0	0	0	0	0	0	0	0	0	0	0	0	0	0	0	0	0	0	0	0	0	0	0	0	0	0	0	0	0	0
AAAACTTACCAGGTCCAGACATAGTGAGGATTGACAGATTGATAGCTCTTTCTTGATTCTATGGGTGGTGGTGCATGGCCGTTCTTAGTTGGTGGAGTGATTTGTCTGGTTAATTCCGTTAACGAACGAGACCTTAGCCTGCTAACTAGTCGCGGCGATCTCGATCGTCGTCGACTTCTTAGAGGGACTTTGTGGCACTAAACACAAGGAAGTTTGAGGCAATAACAGGTCTGTGATGCCCTTAGATGTCCTGGGCCGCACGCGTGCTACACTGACGCCTACAGCGAGTACTTCCCAGCCCCGAGAGGCGGCTGGTAATCAGCAATAGGCGTCGTGATGGGGATAGAACTTTGGAATTATTGTTCTTGAACGAGGAATGCCTAGTAAGCGCAGGTCATT…	68	0	0	0	0	0	222	0	0	0	0	0	0	0	0	0	0	94	0	188	0	0	0	0	0	0	0	0	68	0	0	36	0	0	0	0	0	0	0	0	0	27	0	48	53	411	0	0	0
AAAACTCACCAGGTCCGGACATAGTAAGGATTGACAGATTGAGAGCTCTTTCTTGATTCTGTGGGTGGTGGTGCATGGCCGTTCTTAGTTGGTGGAGTGATTTGTCTGGTTAATTCCGATAACGAACGAGACCTTAACCTGCTAACTAGTAGCAAGTGTTTCGACACTTGTCGACTTCTTAGAGGGACTGACTACGTTTAGTAGTCGGAAGTTTGAGGCAATAACAGGTCTGTGATGCCCTTAGATGTTCTGGGCTGCACGCGCGCTACACTGACAAAGTCAGCGAGTTTGTCCTTGGCCGAGAGGTCTGGGTAATCTTGTGAAACTTTGTCGTGCTGGGGATAGATCATTGCAATTATTGATCTTGAACGAGGAATTCCTAGTAAGCGCATGTCATCA…	13	0	0	0	0	0	141	0	0	0	0	0	0	0	0	344	0	0	0	623	119	0	0	0	0	0	0	0	0	0	0	0	265	16	0	0	0	0	0	0	0	40	0	0	0	53	343	0	0
AAAACTTACCAGGTCCAGACATAGTTAGGATTGACAGGTTGAAGACCTTTCTTGATTCTATGGGTGGTGGTGCATGGCCGTTCTTAGTTGGTGGAGTGATTTGTCTGGTTAATTCCGTTAACGAACGAGACCTCGACCTGCTAAATAGTTAGGCGTATCTTAGGATACGTACGTGACTTCTTAGAGGGACTATCAGGAGAGTATCCGATGGAAGTTCGAGGCAATAACAGGTCTGTGATGCCCTTAGATGTTCTGGGCCGCACGCGCGCTACACTGATTCGTTCATCGAGCTCCACACCTTGACCGGTAGGTCTGGGTAATCTTCTCAAAGCGAATCGTGCTGGGGATAGATTATTGTAATTTTTAATCTTCAACGAGGAATTCCTAGTAAACGCAAGT…	0	0	0	0	0	0	0	0	0	0	95	0	18	804	0	0	154	0	0	0	0	42	0	0	0	0	138	0	0	182	0	0	0	0	18	0	0	0	0	0	0	0	175	0	0	0	0	0	0
GAAACTCACCAGGTCCAGACATAGTAAGGATTGACAGATTGAGAGCTCTTTCTTGATTCTATGGGTGGTGGTGCATGGCCGTTCTTAGTTGGTGGAGTGATTTGTCTGGTTAATTCCGATAACGAACGAGACTCTGTCCTGTTAAATAGATCCAACCTAGTCGTAGGGTTGGAATTTCTTCTTAGAGGGACTGGTGATTATTAGTCACACGAGATTGAGCAATAACAGGTCTGTGATGCCCTTAGATGTTCTGGGCCGCACACGCGCTACACTGAAGTGATCAGCTAGTTTTTCCCTCTCCGAGAGGAGCGGGTAAACTGTTGAACCCACTTCGTGGTAGGGATCGGAGCTTGCAATTATTCTCCGTGAACCAGGAATTCCCAGTAGGTGCAAGTCATA…	0	0	0	0	0	0	0	0	0	0	382	0	0	0	0	0	0	0	0	0	640	0	707	0	0	0	0	0	0	0	0	0	0	0	0	0	0	0	0	0	0	0	0	0	0	0	0	0	0
GAAACTTACCAGGTCCAGACATTGTGAGGATTGACAGATTGAGAGCTCTTTCTTGATTCGATGGGTGGTGGTGCATGGCCGTTCTTAGTTGGTGGAGTGATTTGTCTGGTTAATTCCGTTAACGAACGAGACCTTAGCCTGCTAAATAGTGACGCGAACACTTCGTTGGCGGCCGCTTCTTAGAGGGACAACACGTCTTCAACGTGTGGAAGTTTGAGGCAATAACAGGTCTGTGATGCCCTTAGATGTTCTGGGCCGCACGCGCGCTACACTGATGCACTCAACGAGTCTCCACCTTGACCGAAAGGTCCGGGAAATCTTTAAACTTGCATCGTGATGGGGATAGATTATTGCAATTATTAATCTTCAACGAGGAATACCTAGTAGGCGCATGTCATC…	135	0	0	0	0	0	0	151	0	0	108	0	0	0	0	0	47	0	0	98	0	0	152	0	0	0	0	0	234	25	0	0	12	0	0	0	0	0	0	0	0	0	47	0	0	0	16	0	439
AAAACTTACCAGGTCCAGACATAGTGAGGATTGACAGATTGATAGCTCTTTCTTGATTCTATGGGTGGTGGTGCATGGCCGTTCTTAGTTGGTGGAGTGATTTGTCTGGTTAATTCCGTTAACGAACGAGACCTTAGCCTGCTAACTAGTCGCGGCGATCTCGATCGTCGTCGGCTTCTTAGAGGGACTTTGTGGCACTAAACACAAGGAAGTTTGAGGCAATAACAGGTCTGTGATGCCCTTAGATGTCCTGGGCCGCACGCGTGCTACACTGACGCCTACAGCGAGTACTTCCCAGCCCCGAGAGGCGGCTGGTAATCAGCAATAGGCGTCGTGATGGGGATAGAACTTTGGAATTATTGTTCTTGAACGAGGAATGCCTAGTAAGCGCATGTCATT…	0	0	51	0	0	0	0	0	0	0	0	0	4	47	0	0	18	0	0	0	0	0	0	399	305	0	41	0	0	21	0	0	0	0	0	0	207	0	37	32	0	0	48	0	0	0	0	0	13
AAAACTTACCAGGTCCAGACATAGTGAGGATTGACAGATTGAGAGCTCTTTCTTGATTCTATGGGTGGTGGTGCATGGCCGTTCTTAGTTGGTGGAGTGATTTGTCTGGTTAATTCCGTTAACGAACGAGACCCCTGCCTGCTAAATAGCACGTGTAGTGTTTATCACTGCATTTGTGCTTCTTAGAGGGACGTGCGTTCTATTAGACGCAGGAAGATAGGGGCAATAACAGGTCTGTGATGCCCTTAGATGTTCTGGGCCGCACGCGCGCTACACTGATGCATTCAACGAGTTCTTACCTTGGCCGAGAGGCCTGGGCAATCTTTTGAACTTGCATCGTGATAGGGATAGATTATTGCAATTATTAATCTTGAACGAGGAATTCCTAGTAAACGCAGA…	24	0	0	0	0	0	45	0	0	0	0	0	0	0	0	0	0	201	247	25	0	0	0	0	0	0	0	0	0	0	122	118	0	0	0	0	0	0	0	0	0	51	0	134	177	39	0	0	0
GAAACTTACCAGGTCCAGACATAGTAAGGATTGACAGATTGAGAGCTCTTTCTTGATTCTATGGGTGGTGGTGCATGGCCGTTCTTAGTTGGTGGAGTGATTTGTCTGGTTAATTCCGTTAACGAACGAGACCCCCGCCTGCTAAATAGTGCCATTAATGCTTTGCATTGGTGGATCGCTTCTTAGAGGGACTGTATGAGCCTATCATACGGAAGTTGGGGGCAATAACAGGTCTGTGATGCCCTTAGATGTTCTGGGCCGCACGCGCGCTACACTGATACGTGCAACAAGTATAGAACCTTGGCCGGAAGGCCTGGGTAATCTTTGAACGCGTATCGTGATAGGGATAGATTATTGCAATTATTAATCTTGAACGAGGAATTCCTAGTAAACGCAAGT…	0	0	0	0	0	0	0	0	0	0	0	0	0	0	0	0	2215	0	0	0	0	0	0	0	0	0	0	0	0	0	0	0	0	0	0	0	0	0	0	0	0	0	0	0	0	0	0	0	0
GAAACTTACCAGGTCCAGACATAGTGAGGATTGACAGATTGATAGCTCTTTCTTGATTCTATGGGTGGTGGTGCATGGCCGTTCTTAGTTGGTGGAGTGATTTGTCTGGTTAATTCCGTTAACGAACGAGACCTTAGCCTGCTAAATAGTCGCAACAATGCTATTGGCTGCGACTTCTTAGAGGGACTTTGCAAGCAACTGCAAGGAAGTTTGAGGCAATAACAGGTCTGTGATGCCCTTAGATGTCCTGGGCCGCACGCGTGCTACACTGACGCATACAGCGAGTATCACCAGCTCCGTGAGGCTGCTGGTAATCAGCAATATGCGTCGTGCTGGGGATAGATCTTTGGAATTTTTGATCTTGAACGAGGAATGCCTAGTAAGCGCAAGTCATCAGCT…	0	0	0	0	0	0	309	0	0	0	0	0	0	0	0	95	0	88	0	0	0	0	0	0	0	0	0	0	0	0	0	0	0	0	0	0	0	0	0	0	0	0	0	0	50	0	0	0	0
AAAACTTACCAGGTCCAGACACGGGGATGATAAACAGATTGAGAGCTCTTTTTTGATTCTGTGGGTGGTGGTGCATGGCCGTTCTTAGTTGGTGGGTTGCCTTGTCAGGTTGATTCCGGTAACGAACGAGACCTCAGCCTGCTAAATAGTCAAGCGTTCTTCTTGAACACTCCTGACTTCTTAGAGGGACTATTGTCGTTTAGGCAATGGAAGTGTGAGGCAATAACAGGTCTGTGATGCCCTTAGATGTTCTGGGCCGCACGCGCGCTACACTGATGCATTCAACGAGCCTATCCTTGGCTGAGAGGCCCGGGTAATCTTTGAAACTGCATCGTGATGGGGATAGATTATTGCAATTATTAGTCTTCAACGAGGAATGCCTAGTAAGCGCGAGTCATC…	0	0	0	0	0	0	0	0	0	0	0	0	0	0	0	0	0	0	0	0	0	0	0	0	0	0	0	0	0	0	0	0	0	2154	0	0	0	0	0	0	0	0	0	0	0	0	0	0	0
AAAACTTACCAGGTCCAGACATAGCTATGATTGACAGATTGAAGATCTTTCTTAATTCTATGGGTGGTGGTGCATGGCCGTTCTTAGTTGGTGGAGTGATTTGTCTGGTTAATTCCGTTAACGAACGAGACCTCGACCTGCTAAATAGTTTGGCGAATTCCATCGTGGATTCGTACATAACTTCTTAGAGGGACTATCGGTTGCAAGCCGGTGGAAGTTCGAGGCAATAACAGGTCTGTGATGCCCTTAGATGTTCTGGGCCGCACGCGCGCTACACTGAGTACTTCATCGAGCTTACAACCTTGGCTGATAGGTCTGGGTAATCTTCTCAAAGGTACTCGTGCTGGGGATTGATTATTGTAATTTTTAATCATCAACGAGGAATTCCTAGTAAACGCA…	0	0	0	0	0	0	0	0	0	0	0	0	258	0	0	0	0	0	0	0	0	0	0	286	397	0	0	0	0	0	0	0	0	0	0	0	0	0	101	0	0	0	165	0	0	0	0	0	0
GAAACTTACCAGGTCCAGACATAGTAAGGATTGACAGATTGATAGCTCTTTCTTGATTCTATGGGTGGTGGTGCATGGCCGTTCTTAGTTGGTGGAGTGATTTGTCTGGTTAATTCCGTTAACGAACGAGACCTTAACCTGCTAAATAGTTACGCATAACTTCGGTTACGCGGGCAACTTCTTAGAGGGACTTTGTGTGTCTAACGCAAGGAAGTTTGAGGCAATAACAGGTCTGTGATGCCCTTAGATGTTCTGGGCTGCACGCGCGCTACACTGATGCACTCAACGAGTTTTCGACCTTGCCTGGAAAGGTTGGGTAATCTTTTTAAAATGCATCGTGATGGGGATAGATTATTGCAATTATTAATCTTCAACGAGGAATTCCTAGTAAGCGCGAGT…	0	0	0	0	0	0	0	0	0	0	0	0	0	0	0	0	0	191	358	0	0	0	0	0	0	0	0	0	0	0	85	132	0	0	0	0	0	0	0	0	0	0	0	132	179	0	0	0	0
AAATCTCACCCGGCCCGGACACTGTAAGGATTGACAGATTGAGAGCTCTTTCTTGATTCGGTGGGTGGTGGTGCATGGCCGTTCTTAGTTGGTGGAGCGATTTGTCTGGTTAATTCCGATAACGAACGAGACTCTAGCCTGCTAAATAGTACGCCGATCTTTTGTCGGCGCGTACTTCTTAGAGGGACAAGTAGCGGTTAGCTACACGAAATTGAGCAATAACAGGTCTGTGATGCCCTTAGATGTTCGGGGCCGCACGCGCGCTACACTGAAGGGATAAGCGTGTTTTTCCTGCTCTGAAAAGAGTGGGTAACCCGCTGAAACCCCTTCGTGATTGGGATCGGGGCTTGAAATTATTCTCCGTGAACGAGGAATTCCCAGTAAGCGCGAGTCATAAGC…	0	0	0	0	0	0	0	129	0	0	0	0	0	0	0	404	0	0	0	79	0	0	0	0	0	0	0	0	0	0	0	0	116	0	0	0	0	0	0	0	0	0	0	0	0	0	161	0	0
GAAACTTACCAGGTCAAAACATGGATGGGATTGACAGATTGAAAGCTCTTTCTTGATTCTATGGGTGGTGGTGCATGGCCGTTCTTAGTTGGTGGAGTGATTTGTCTGGTTAATTCCGATAACGAACGAGACCTTAACCTGCTAACTAGGCTGGCTCTGAATAAGACCATGTCTTCTTAGAGGGACTATGTGTGTAAGCACATGGAAGTTTGAGGCAATAACAGGTCTGTGATGCCCCTAGACGTCCTGGGCCGCACGCGCGCTACACTGACACGTTCAGCGAGTTATTCACCTGACCCGACAGGGCTTGGGAAATCTTGTTAGGACGTGTCGTGCTGGGGATAGATCTTTGTAATTATGGATCTTGAACGAGGAATTCCTTGTAAGCACAAGTCATCA…	0	0	0	0	0	0	0	0	0	0	0	0	0	0	0	0	0	0	0	0	0	0	0	0	0	0	0	0	0	0	0	0	0	0	0	0	0	0	0	0	0	153	0	0	0	0	0	0	0
GAAACTCACCAGGTCCAGACATAGTAAGGATTGACAGATTGAGAGCTCTTTCTTGATTCTATGGGTGGTGGTGCATGGCCGTTCTTAGTTGGTGGAGTGATTTGTCTGGTTAATTCCGATAACGAACGAGACCTTAACCTGCTAAATAGTTATATTCACTCTGGTGGATACCTAACTTCTTAGAGGGACTATGGATGTTTAATCCATGGAAGTTTGAGGCAATAACAGGTCTGTGATGCCCTTAGATGTTCTGGGCCGCACGCGCGCTACACTGATGAAGTCAACGAGTATTCACCTTGGCTGGAAAGTCTGGGTAATCTTGTGAAACTTTATCGTGCTGGGGATAGTCACTTGTAATTTTGACTTGAACGAGGAATTCCTAGTAAGCGTGAGTCATCA…	0	0	0	0	0	0	0	210	0	0	40	0	0	0	0	124	0	0	0	538	346	0	44	0	0	0	0	0	0	0	0	0	388	0	0	0	0	0	0	0	0	0	0	0	0	76	64	0	0
AAATCTCACCCGGCCCGGACACTGTAAGGATTGACAGATTGAGAGCTCTTTCTTGATTCGGTGGGTGGTGGTGCATGGCCGTTCTTAGTTGGTGGAGCGATTTGTCTGGTTAATTCCGATAACGAACGAGACTCTAGCCTGCTAAATAGTACGCCGATCATTTGTCGGCGCGTACTTCTTAGAGGGACAAGTAGCGGTTAGCTACACGAAATTGAGCAATAACAGGTCTGTGATGCCCTTAGATGTTCGGGGCCGCACGCGCGCTACACTGAAGGGATAAGCGTGTTTTTCCTGCTCCGAAAGGAGTGGGTAACCCGCTGAAACCCCTTCGTGATTGGGATCGGGGCTTGAAATTATTCTCCGTGAACGAGGAATTCCCAGTAAGCGCGAGTCACTAGC…	0	0	0	0	0	0	0	0	0	0	0	0	0	0	0	0	0	0	0	0	0	0	0	0	0	0	0	0	0	0	31	0	0	0	0	2015	0	0	0	0	0	0	0	0	0	0	0	0	0
GAAACTTACCAGGTCCAGACATAGTAAGGATTGACAGATTGAGAGCTCTTTCTTGATTCTATGGGTGGTGGTGCATGGCCGTTCTTAGTTGGTGGAGTGATTTGTCTGGTTAATTCCGTTAACGAACGAGACCCCCGCCTGCTAAATAGCGCGCGGTATGCTTGCATATCGTGCTCGCTTCTTAGAGGGACTTTGTGTGACTAACACAAGGAAGTTGGGGGCAATAACAGGTCTGTGATGCCCTTAGATGTTCTGGGCCGCACGCGCGCTACACTGATGCATGCAACGAGTCTAGAACCTTGGCCGGGAGGCCTGGGTAATCTGTGAACGTGCATCGTGATAGGGATAGATTATTGCAATTATTAATCTTGAACGAGGAATTCCTAGTAAACGCAAGTC…	0	0	0	0	0	0	95	88	0	0	0	0	0	0	0	119	199	0	0	198	702	0	0	0	0	0	0	0	0	0	0	0	88	0	0	0	0	0	0	0	0	0	0	0	0	0	32	0	0
AAAACTCACCAGGTCCAGACATAGTAAGGATTGACAGGTTGAGAGCCCTTTCTTGATTCTATGGGTGGTGGTGCATGGCCGTTCTTAGTTGGTGGAGTGATTTGTCTGGTTAATTCCGTTAACGAACGAGACCTTAACCGGCTAAATAGTCACACGATTCTCGAATCGTGACTGACTTCTTAGAGGGACTGTTGGTGTTTAACCAAAGTCAGGAAGGCAATAACAGGTCTGTGATGCCCTTAGATGTTCTGGGCCGCACGCGCGCTACACTGTCGGATTCAGCGAGTCTTAACCTTAACCGAAAGGTTTGGGTAATCTTTTGAAAGTCCGACGTGATGGGGATTGATCATTGCAATTATTGATCATGAACGAGGAATTCCTAGTAAGCGCGAGTCATCA…	0	0	0	0	0	0	0	0	0	0	0	0	96	60	0	0	143	0	65	0	0	0	0	21	23	0	335	0	0	0	37	0	0	0	0	0	0	15	151	0	0	0	37	0	0	0	0	0	0
GAAACTTACCAGGTCCAGACATAGTAAGGATTGACAGATTGATAGCTCTTTCTTGATTCTATGGGTGGTGGTGCATGGCCGTTCTTAGTTGGTGGAGTGATTTGTCTGGTTAATTCCGATAACGAACGAGACCTTAACCTGCTAACTAGATATGCTCATTATATGGGTACATTCTTCTTAGAGGGACTATGTGTCGATAAGCGCATGGAAGTTTGAGGCAATAACAGGTCTGTGATGCCCTTATATGTCCTGGGCTGCACGCGTGCTACACTGATGCATACAACAAGTATCCAAGCCCGCTAGGGTGAGGTAATCTCGAATATGCATCGTGATGGGGATAGATCTTTGCAATTATAGATCTTGAACGAGGAATTCCTAGTAAGTGCAAGTCATCATCTT…	356	0	0	0	0	0	0	0	0	0	0	0	0	0	0	0	0	0	0	0	0	0	0	0	113	0	0	0	256	0	0	0	0	0	0	0	0	0	40	0	0	188	0	0	0	0	0	0	0
AAAACTTACCAGGTCCGGACATAGTGAGGATTGACAGATTGAAGATCTTTCTTGATTCTATGGGTGGTGGTGCATGGCCGTTCTTAGTTGGTGGAGTGATTTGTCTGGTTAATTCCGTTAACGAACGAGACCTCGACCTGCTAAATAGTTCGGCAAATTCTTCGGGATTTGTACGTGACTTCTTAGAGGGACTATCGGTGGTTAGCCGATGGAAGTTCGAGGCAATAACAGGTCTGTGATGCCCTTAGATGTTCTGGGCCGCACGCGCGCTACACTGATTGGTTCATCGAGCTTACAACCTTGGTCGGTAGACCTGGGTAATCTTTTGAACGCCAATCGTGCTGGGGATTGATCATTGTAATTCTTGATCATCAACGAGGAATTCCTAGTAAACGCGAG…	0	0	0	0	0	0	0	0	0	0	0	0	0	457	0	0	0	0	0	0	0	0	0	0	0	0	0	0	0	88	0	0	0	0	0	0	0	0	0	0	0	0	93	0	0	0	0	0	0
GAAACTTACCAGGTCCAGACATAGTAAGGATTGACAGATTGATAGCTCTTTCTTGATTCTATGGGTGGTGGTGCATGGCCGTTCTTAGTTGGTGGAGTGATTTGTCTGGTTAATTCCGATAACGAACGAGACCTTAACCTGCTAACTAGATATGTCCATTATATGGATACATTCTTCTTAGAGGGACTATGTGTCGATAAGCGCATGGAAGTTTGAGGCAATAACAGGTCTGTGATGCCCTTATATGTCCTGGGCTGCACGCGTGCTACACTGATGCATACAACAAGTATCCAAGCCCGCCAGGGTGAGGTAATCTCGAATATGCATCGTGATGGGGATAGATCTTTGCAATTATAGATCTTGAACGAGGAATTCCTAGTAAGTGCAAGTCATCATCTT…	0	0	0	0	0	0	0	0	0	0	0	0	0	0	0	0	0	0	0	0	0	0	0	0	0	0	0	0	241	0	0	0	0	0	0	0	0	0	0	0	0	0	0	0	0	0	0	0	0
AAAACTTACCAGGTCCAGACATAGTTAGGATTGACAGGTTGAAGACCTTTCTTGATTCTATGGGTGGTGGTGCATGGCCGTTCTTAGTTGGTGGAGTGATTTGTCTGGTTAATTCCGTTAACGAACGAGACCTCGACCTGCTAAATAGTTCAGCGTATCTTAGGATATGTCTGTGACTTCTTAGAGGGACTATCAGGAGAGTATCCGATGGAAGTTCGAGGCAATAACAGGTCTGTGATGCCCTTAGATGTTCTGGGCCGCACGCGCGCTACACTGATTCGTTCATCGAGCTCCCAACCTTGACCGGTAGGTCTGGGTAATCTTCTCAAAGCGAATCGTGCTGGGGATAGATTATTGTAATTTTTAATCTTCAACGAGGAATTCCTAGTAAACGCAAGT…	0	0	0	0	0	0	0	0	0	0	0	0	0	291	0	0	0	0	0	0	0	0	0	157	0	0	43	0	0	40	0	0	0	0	0	0	34	0	0	43	0	0	33	0	0	0	0	0	0
AAAACTCACCAGGTCCAGACATAGTTAGGATTGACAGATTGATAGCTCTTTCTTGATTCTATGGGTGGTGGTGCATGGCCGTTCTTAGTTGGTGGAGTGATTTGTCTGGTTAATTTCGATAACGAACGAGATCTTAACCTGCTAAATAGCCCAGGGAAAATTCGTTTTTCTTGTTGGCTTCTTAGAGGGACTTTGTGGTTTAAACATGAGGAAGTTTGAGGCAATAACAGGTCTGTGATGCCCTTAGATGTCCTGGGCTGCACGCGCGCTACACTGACACATGCAACAGGTCTCCTTTCCCGATAGGGTTGGGCAATCCTTGAAACTGTGTCGTGATTGGGATAGATCATTGTAATTATTGATCTTCAACGAGGAATTCCTAGTAAGTGCAAGTCATCA…	0	0	0	0	0	0	0	0	0	0	0	0	0	0	0	0	0	0	0	0	0	0	0	0	0	0	0	0	0	0	0	0	0	1871	0	0	0	0	0	0	0	0	0	0	0	0	0	0	0
AAAACTCACCCGGCCCGGACACTGTAAGGATTGACAGATTGAAAGCTCTTTCACGATTCAGTGGGTGGTGGTGCATGGCCGTTCTTAGTTGGTGGAGCGATTTGTCTGGTTAATTCCGATAACGAACGAGACTCTAGCCTACTAAATAGTGCGTGGATCTTCAAGTCCTCGCTACTTCTTAGAGGGACAGACGGCGTCTAGCCGTACGAAATTGAGCAATAACAGGTCTGTGATGCCCTTAGATGTCCGGGGCTGCACGCGCGCTACACTGTAGAAAACAGCGTGCTTTCAAACCTTTCCTGAAAAGGATGGGTAACCCCAGCAAACTTCTACGTGCTTGGGATAGAGATTTGCAATTATCTCTCTTGAACGAGGAATTCCCAGTAAGTGCGAGTCATC…	37	0	0	0	0	0	0	0	0	0	0	0	0	0	0	0	16	0	0	0	0	0	0	416	206	62	67	0	0	64	0	0	0	0	0	0	0	7	141	0	0	0	0	0	0	0	0	0	0
GAAACTTACCAGCGCAAAACATGGGTGGGATTGACAGATTGAGAGCTCTTTCTTGATTCTATGGGTGGTGGTGCATGGCCGTTCTTAGTTGGTGGAGTGATTTGTCTGGTTAATTCCGTTAACGAACGAGACCTCAACCTGCTAACTAGTTGCGTGATAAAAGCGCATACTTCTTAGAGGGACTATGTGTGCAAGCACATGGAAGTTTGAGGCAATAACAGGTCTGTGATGCCCTTAGAAGTGCTGGGCCGCACGCGCGCTACACTGACACGTTCAACGAGTTCTACCCTGTCCCGGAAGGGTACGGGTAATCTTTTTAGTATGTGTCGTGCTGGGGATCGATCTTTGTAATTATAGATCTTGAACGAGGAATTCCTAGTAAGCATAAGTCATCAGCTT…	0	0	0	0	0	0	0	0	0	0	0	0	0	0	0	0	0	0	0	0	0	0	0	0	0	0	0	0	0	0	0	0	0	0	0	1809	44	0	0	0	0	0	0	0	0	0	0	0	0
AAAACTTACCAGGTCCAGACATAGTGAGGATTGACAGATTGAAGATCTTTCTTGATTCTATGGGTGGTGGTGCATGGCCGTTCTTAGTTGGTGGAGTGATTTGTCTGGTTAATTCCGTTAACGAACGAGACCTCGACCTTGTTAAATAGTGTGCGCCGTCTAGTTACGGCAGTACTACTTCTTAGAGGGACTATTGGTGTGTAGCCAGTGGAAGTTCGAGGCAATAACAGGTCCGTGATGCCCTTAGATGTTCTGGGCCGCACGCGCGCTACACTGACTTGTCCATCGAGTTACACCCTGGGCTGAGAGGCTTGGGTAATCTTTTGAATGCAAGTCGTGCTGGGGATAGTCCATTGCAATTATTGGACTTCAACGAGGAATTCCTAGTAAACGCATGTC…	0	0	0	0	0	0	0	0	0	0	54	0	27	171	0	0	93	0	0	42	0	0	97	66	57	0	89	0	0	56	0	0	21	0	0	0	74	0	24	0	0	0	66	0	0	0	0	0	125
AAAACTTACCAGGTCCAGACATAGTGAGGATTGACAGATTGAAGATCTTTCTTGATTCTATGGGTGGTGGTGCATGGCCGTTCTTAGTTGGTGGATTGATCTGTCTGGTTAATTCCGATAACGAACGAGACCTCAGCCTGCTAAATAGTGAACGCCGGGCTCGCTCGGCGGCATACGCTTCTTAGAGGGACTATCGGTGTGTAACCGATGGAGGATTGAGGCAATAACAGGTCTGTGATGCCCTTAGATGTTCTGGGCCGCACGCGCGCTACACTGTTGCGATCAGCGAGTTTACAACCTTGGCCGAAAGGTCTGGGTAATCTTTGAAATCGCAACGTGATGGGGCTAGAGCATTGCAATTATTGCTCTTCAACGAGGAATTCCTAGTAAACGCACGTC…	0	0	0	0	0	0	0	0	0	0	0	0	0	0	0	0	0	0	0	0	0	0	0	0	0	24	0	0	0	0	0	0	0	0	0	0	0	0	0	0	0	0	0	0	0	0	0	0	0
GAAACTTACCAGGTCCAGACATAGTAAGGATTGACAGATTGAGAGCTCTTTCTTGATTCTATGGGTGGTGGTGCATGGCCGTTCTTAGTTGGTGGAGTGATTTGTCTGGTTAATTCCGTTAACGAACGAGACCTCCGCCTGCTAAATAGTTTTGCGTACAATTTTTGTATGTGAAAACTTCTTAGAGGGACTTTTGGCGATTAGCCAAAGGAAGTTGGAGGCAATAACAGGTCTGTGATGCCCTTAGATGTTCTGGGCCGCACGCGCGCTACACTGATGCGTTCAACGAGTTTACAACCTTGATTGATAGGTCTGGGTAATCTTTTGAATGCGCATCGTGCTAGGGATAGATTATTGCAATTATTAATCTTGAACGAGGAATTCCTAGTAAACGCAAGT…	0	0	0	0	0	0	0	0	0	0	0	0	111	0	0	0	0	0	0	0	140	0	0	0	187	0	0	0	0	0	0	0	0	0	0	0	0	0	338	0	0	0	0	0	0	0	0	0	0
AAAACTTACCAGGTCCAGACACGAGGATGATTAACAGATTGAGAGCTCTTTTTTGATTTTGTGGGTGGTGGTGCATGGCCGTTCTTAGTTGGTGGGTTGCCTTGTCAGGTTGATTCCGGTAACGAACGAGACCTCAGCCTGCTAAATAGTCACGTGTCCTTTCTGGATACGCTTGACTTCTTAGAGGGACTATTGTCGTTTAGGCAATGGAAGTGTGAGGCAATAACAGGTCTGTGATGCCCTTAGATGTTCTGGGCCGCACGCGCGCTACACTGATGCATTCAACGAGCCTATCCTTGGCCGAGAGGCCCGGGTAATCTTTGAAACTGCATCGTGATGGGGATAGATTATTGCAATTATTAGTCTTCAACGAGGAATGCCTAGTAAGCGCGAGTCATC…	0	0	0	0	0	0	0	0	0	0	0	0	0	0	0	0	0	0	0	0	0	0	0	0	0	0	0	0	133	0	0	0	0	0	0	0	0	0	0	0	0	0	0	0	0	0	0	0	0
AAACCTCACCCGGTCTGGACACTGCAAGGATTGACAGATTGAGAGCTCTTTCTTGATTCGGTGAGTGGTGGTGCATGGCCGTTCTTAGTTGGTGGAGCGATTTGTCTGGTCAATTCCGATAACGAACGAGACTCTAGCCTGCTAAATAGTTCGGGGACCCCCACAAAGGGGCCCCGCTTTAACTTCTTAGAGGGACAGGTGGCGTTTAGCCACACGAGATTGAGCAATAACAGGTCTGTGATGCCCTTAGATGTCCGGGGCCGCACATGCGCTACAATGAACGGTTCAACGTGCTTATTGCCTTGCCCGAGAGGGCTGGGAAATCCGCTGAACCCCGTTCGTACCAGGGATTGGGGATTGCAATTGTTCCCCATGAACGAGGAATTCCCAGTAAGCGCG…	0	0	0	0	0	0	408	0	0	0	0	0	0	0	0	411	0	0	0	257	0	0	0	0	0	0	0	0	0	0	0	0	0	0	0	0	0	0	0	0	0	0	0	0	0	169	0	0	0
AAAACTCACCAGGTCCAGACATGGGAAGGATTGACAGATTGATAGCTCTTTCTTGATTCTATGGGTGGTGGTGCATGGCCGTTCTTAGTTGGTGGAGTGATTTGTCTGGTTAATTCCGTTAACGAACGAGACCTTAGCCTGCTAAATAGTTGTGTGAAACTTCGGTTTCATCTCAGCTTCTTAGAGGGACTTCGTGTGTTTAACACGAGGAAGTTTGAGGCAATAACAGGTCTGTGATGCCCTTAGATGTTCTGGGCTGCACGCGCGCTACACTGACACGATCAACGAGTTTGTCCTGGTCCGATAGGATTGGGTAATCTTCTGAAATCGTGTCGTGATGGGGATAGATCATTGCAATTATTGATCTTCAACGAGGAATTCCTAGTAAGTGCAAGTCAT…	0	0	0	0	0	0	0	0	0	0	0	0	86	0	0	0	0	0	0	0	0	0	0	266	104	0	0	0	0	0	0	0	0	0	0	0	71	33	36	8	0	0	0	0	0	0	0	0	0
AAAACTTACCAGGTCCGGACATAGTAAGGATTGACAGATTGAAGATCTTTCTTGATTCTATGGGTGGTGGTGCATGGCCGTTCTTAGTTGGTGGAGTGATTTGTCTGGTTAATTCCGTTAACGAACGAGACCTCGACCTGCTAAATAGCTTGTCCGTGTTTACACGAGGCATTAGCTTCTTAGAGGGACTTTGGCTTTGAAGGCTACAGGAAGTTCGAGGCAATAACAGGTCTGTGATGCCCTTAGATGTTCTGGGCCGCACGCGCGCTACACTGACATGTTCATCGAGATTTTTACCTTGGCCGACAGGTCTTCGGCAAACTTTTCAAATCATGTCGTGATGGGGCTAGATTATTGTAATTATTAATCTTCAACGAGGAATTCCTAGTAGACGCGAGT…	0	0	0	0	0	0	0	0	0	0	0	0	0	0	0	0	0	148	214	0	0	0	0	0	0	0	0	0	0	0	136	69	0	0	0	0	0	0	0	0	0	0	0	103	142	0	0	0	0
GAAACTTACCAGGTCCAGACATAGTCAGGATGGACAGATTGAAAGCTCTTTCTTGATTCTATGGGTGGTGGTGCATGGCCGTTCTTAGTTGGTGGAGTGATTTGTCTGGTTAATTCCGTTAACGAACGAGACCTCAGCCTGCTAACTAGCGATGCCCATTCTCGAATGGGTAGCCCGCTTCTTAGAGGGACTATTCGTGTGCAACGAATGGAAGTTTGAGGCAATAACAGGTCTGTGATGCCCTTAGATGTTCTGGGCCGCACGCGCGCTACACTGATGGATGCAACGAGCCCTACCCTTGACCGAAAGGCCCGGGTAAACTTGTTAAAATCCATCGTGATGGGGATAGATTATTGCAATTCTTGATCTTCAACGAGGAATTCCTAGTAAGCGCGAGTC…	0	0	0	0	0	0	0	0	0	0	0	0	0	0	0	0	0	0	0	0	0	0	0	0	0	67	0	0	54	0	0	0	0	0	0	0	0	0	0	0	0	0	0	0	0	0	0	0	0
AAAACTTACCGGGTCATGACATGATAAGGAACAACAACTTGATAGAGTTTTTGTGATTTCATGAGTGGTGGTGCATGGCCGTTGTATGTTCGTGGATCGATTTGTCTGGTTAATTCCGTTAACGAACGAGACTTGGACCCTCAATTAGGAACCCCTGGATTCTAGTGGGTTTTTTCTTGGGGGGACGGGCTGCATTTAAGCAGCAGGAGGCCCATGCGATAACAGGTCTGTGATGCCCTTAGATGTTCCGGGCCGCACGCGTGCTACAATGGCCGAGACAACGAGTGGGGTCATTGAAAGATGGCCCGAAACCTGAATCTCGGCCGTGCTTGGGATAGACTCTTGTAATTGAGTCTTGAACCAGGAATTCTTAGTAAGTGTGATTCATTACATCGCGCT…	0	0	0	0	0	0	0	0	0	0	0	0	0	0	0	0	0	0	0	0	0	0	0	0	0	0	0	0	0	0	0	0	0	0	0	0	0	0	0	0	0	0	0	0	0	0	0	0	0
GAAACTTACCAGGTCCAGACACGGGAAGGATTGACAGATTGAGAGCTCTTTCTTGATTCTGTGGGTGGTGGTGCATGGCCGTTCTTAGTTGGTGGGTTGCCTTGTCAGGTTGATTCCGGTAACGAACGAGACCTCAGCCTGCTAAATAGTCAACATCGTCTCGGCGGTGTGCCGACTTCTTAGAGGGACTATGGGCGTTTAGTCCATGGAAGTATGAGGCGATAACAGGTCTGTGATGCCCTTAGATGTTCTGGGCCGCACGCGCGCTACACTGATGCGACCAACGAGCCTATCCTTGGCCGAGAGGCCCGGGTAATCTTGGAAACCGCATCGTGATGGGGATAGATTATTGCAATTATTAGTCTTCAACGAGGAATGCCTAGTAAGCGCGAGTCATCA…	0	0	0	0	0	0	0	0	0	0	0	0	0	0	0	0	0	0	0	0	0	0	0	0	0	1664	0	0	0	0	0	0	0	0	0	0	0	0	0	0	0	0	0	0	0	0	0	0	0
AAAACTTACCAGGTCCGGACATAGTAAGGATTGACAGATTGAAGATCTTTCTTGATTCTATGGGTGGTGGTGCATGGCCGTTCTTAGTTGGTGGAGTGATTTGTCTGGTTAATTCCGTTAACGAACGAGACCTCGACCTGCTAACTAGCTTGCGTTTATGGTTCACATGGGTAAGCTTCTTAGAGGGACTTTGGCATTGAAGGCTACAGGAAGTTCGAGGCAATAACAGGTCTGTGATGCCCTTAGATGTTCTGGGCCGCACGCGCGCTACACTGACATGTTCATCGAGATTTTACCTTGACCGATAGGTCTGTGGCAACCTTTGAAAGCATGTCGTGCTGGGGCTAGATTATTGTAATTATTAATCTTCAACGAGGAATTCCTAGTAGACGCAAGTCA…	0	0	0	0	0	0	0	0	0	0	0	0	0	138	0	0	0	0	0	0	0	0	0	0	0	0	43	0	0	0	0	0	0	0	0	0	0	0	0	0	0	0	70	0	0	0	10	0	0
GAAACTTACCAGGTCAAAACATGGTTGGGATTGACAGATTGAGAGCTCTTTCTTGATTCTATGGGTGGTGGTGCATGGCCGTTCTTAGTTGGTGGAGTGATTTGTCTGGTTAATTCCGTTAACGAACGAGACCTTAACCTGCTAACTAGGCGATTAATGGATAATTAATTTGCCTTCTTAGAGGGACTATGCGTTCAAGCGCATGGAAGTTTGAGGCAATAACAGGTCAGTGATGCCCTTAGATGTCCTGGGCCGCACGCGCGCTACAATGATACGTTCAGCGAGTTTCACCCTGGCCCGGAAGGGTTTCGGGTAATCTTTATAGTACGTATCGTGCTAGGGATCGATCTTTGGAATTATAGATCTTGAACGAGGAATTCCTAGTAAGCGCATGTCATC…	0	0	0	0	0	0	148	0	0	0	0	0	0	0	0	513	0	0	238	0	0	0	0	0	0	0	0	0	0	0	0	0	0	0	0	0	0	0	0	0	0	0	0	210	0	0	0	0	0
GAAACTTACCAGGTCCAGACATAGTAAGGATTGACAGATTGAGAGCTCTTTCTTGATTCTATGGGTGGTGGTGCATGGCCGTTCTTAGTTGGTGGAGTGATTTGTCTGGTTAATTCCGTTAACGAACGAGACCTCAGCCTGCTAAATAGTCATACGCTACTCTTAGCGCAGTGACTTCTTAGAGGGACTATGTGCGTTTAGCACATGGAAGTTTGAGGCAATAACAGGTCTGTGATGCCCTTAGATGTTCTGGGCCGCACGCGCGCTACACTGACGAATGCAACGAGCTTATAACCTTGGCCGAAAGGTCTGGGTAATCTCCAAATTTCGTCGTGATGGGGATAGATTATTGCAATTATTAATCTTCAACGAGGAATGCCTAGTAAGCGCAAGTCATCA…	0	0	0	0	0	0	0	0	0	0	0	0	0	241	0	0	111	0	0	0	0	0	0	0	0	0	166	0	0	107	0	0	0	0	0	0	58	0	0	0	0	0	114	0	0	0	0	0	96
GAAACTTACCAGGTCCAGACATAGTAAGGATTGACAGATTGAAAGCTCTTTCTTGATTCTATGGGTGGTGGTGCATGGCCGTTCTTAGTTGGTGGAGTGATTTGTCTGGTTAATTCCGTTAACGAACGAGACCTCAGCCTGCTAACTAGTGACGCGAATTTTAATTCGTGGGCAACTTCTTAGAGGGACTATTTATGTTTAATGAATGGAAGTTTGAGGCAATAACAGGTCTGTGATGCCCTTAGATGTTCTGGGCCGCACGCGCGCTACACTGATGAACGCAACGAGCTCCACCCTTGACCGAAAGGCCCGGGTAAACTTGTGAAAGTTCATCGTGATGGGGATAGATTATTGCAATTATTAATCTTCAACGAGGAATTCCTAGTAAGCGCAAGTCAT…	0	0	0	0	0	0	0	0	0	0	0	0	0	108	0	0	258	0	0	0	0	0	0	0	0	0	239	0	0	160	0	0	0	0	0	0	0	0	0	0	0	0	152	0	0	0	0	0	0
AAAACTCACCAGGTCCAGACATGGGAAGGATTGACAGATTGAGAGCTCTTTCTTAATTCTATGGGTGGTGGTGCATGGCCGTTCTTAGTTGGTGGAGTGATTTGTCTGGTTAATTCCGTTAACGAACGAGACTTTAATCTGCTAAATAGACACTAGAGCCCAGGCTTTAGCTGCGCTTCTTAGAGAGACTACAGACGTTTAGTCTGAGGAGGTTTAAGGCAATAACAGGTCTGTGATGCCCTTAGATGTTCTGGGCCGCACGCGCGCTACACTGATGCATGCAACAAGTTTCTCCTGGTCTGAAGAGATTGGGTAATCTTATGAGTATGCATCGTGATGGGGATAGATGATTGTAATTATTCATCTTGAACGAGGAATTCCTAGTAAGCGCAAGTCATT…	0	0	0	0	0	0	0	0	0	0	0	0	0	0	0	0	0	0	0	0	0	0	0	0	0	0	0	0	0	0	0	0	0	0	0	0	0	0	0	0	0	0	0	0	0	0	0	345	0
AAAACTTACCAGGTCAAGACATGGGCGTGATTGACAGGCTAATGACCTTTCTCGATTCCTTGGATGGTGGTGCATGGTCGCACTTAGTTGGTGCAGTGATTTGTCAGGTTTATTCCGGTAACGAACGAGACCTCGGCCTTGTAACTAGCTTTGCTGCTTACAGGGACAATGACGGCTACGTCAAGGAAGTTCGAGGCAATTGCAGATCTGGAATGCCCTTAGATGTCCTGGGTCGCACGCGTGCTACAATGACGCCACGAACGAGTTCACGTGATGAAAGTCACGTGTAATCATCAATCGTCGTCTTAAGGGACAGTCTCTTGGAACTGTGGGACTCTAACTAGGAATGTCTCGTAAGCACAAGTCAACATCTTGTGTTGATTACGTCCCTGCTCT	0	0	0	0	0	0	0	0	0	0	0	0	0	0	0	0	0	172	155	0	0	0	0	0	0	0	0	0	64	0	80	44	0	0	0	0	0	0	0	0	0	99	0	89	83	0	0	0	0
GAAACTTACCAGGTCCAGACATAGTAAGGATTGACAGATTGATAGCTCTTTCTTGATTCTATGGGTGGTGGTGCATGGCCGTTCTTAGTTGGTGGAGTGATTTGTCTGGTTAATTCCGATAACGAACGAGACCTTAACCTGCTAACTAGAAATGCTCATTATATGGGTACATTCTTCTTAGAGGGACTATGTGTCGATAAGCGCATGGAAGTTTGAGGCAATAACAGGTCTGTGATGCCCTTATATGTCCTGGGCTGCACGCGTGCTACACTGATGCATACAACAAGTATCCAAGCCCGCTAGGGTGAGGTAATCTCGAATATGCATCGTGATGGGGATAGATCTTTGCAATTATAGATCTTGAACGAGGAATTCCTAGTAAGTGCAAGTCATCATCTT…	0	0	0	0	0	0	0	0	0	0	0	0	0	0	0	0	0	0	0	149	0	0	0	0	0	0	0	0	0	0	0	0	160	0	0	0	0	0	0	0	0	0	0	0	0	0	125	0	0
GAAACTTACCAGGTCCAGACATTGTGAGGATTGACAGATTGAGAGCTCTTTCTTGATTCGATGGGTGGTGGTGCATGGCCGTTCTTAGTTGGTGGAGTGATTTGTCTGGTTAATTCCGTTAACGAACGAGACCGCAGCCTGCTAAATAGCGTGCCGAACCCTTTGTTGGGCGTCGCTTCTTAGAGGGACAACTTGTCTTCAACAAGTGGAAGTTCGCGGCAATAACAGGTCTGTGATGCCCTTAGATGTTCTGGGCCGCACGCGCGCTACACTGATGCATTCAGCGAGTCTATCACCTTGACCGAGAGGTCCGGGTAATCTTTTGAAATTGCATCGTGATGGGGATAGATTATTGCAACTATTAATCTTCAACGAGGAATTCCTAGTAAGCGTGTGTCA…	0	0	0	0	0	0	0	0	0	0	0	0	0	234	0	0	53	0	0	0	0	0	52	0	0	0	206	0	0	45	0	0	0	0	0	0	34	0	23	0	0	0	59	0	0	0	0	0	0
AAACCTTACTAGGGTAAGACATTAGAATGATTGACAGATTACTTGATCTTTCTTGATTTGGTGGGTGGTGGTGCATGGCCGATCTTAGTTGGTGGGGTGACCCGTCTGGTTAATTTCGATAACGAACGAGATCCGAGCTATTTAGTTGGACATTCACGCTTTTGTGTGCTTTGATCTCCTAAATGGACTATCAGTATGAAGCTGAAGGAAGTTTCGGGCTAAATCAGGTCTGTGATGCCCTTAGATACTCTAGGCGGCACGCGCGCTACAATGGGTTACTTAATGTGTTGTTGTGTTGAAAGACTCGACTAATCACTAATGTATACCCGTGAATGGGATAGTTTATTGCAATTTTCGGACTTGAACTAGGAATCCCTTGTAAGTACACTCAAGAATACT…	0	0	0	0	0	0	0	0	0	0	0	0	0	0	0	93	0	118	0	0	0	0	0	0	0	0	22	0	17	34	0	254	0	0	0	0	0	0	0	0	0	0	66	118	69	0	0	0	0
GAAACTCACCAGGTCCAGACATAGTAAGGATTGACAGATTGAGAGCTCTTTCTTGATTCTATGGGTGGTGGTGCATGGCCGTTCTTAGTTGGTGGAGTGATTTGTCTGGTTAATTCCGATAACGAACGAGACCTTAACCTGCTAAATAGTTACGTTCACTCTGGTGGACGCCTAACTTCTTAGAGGGACTATGGATGTTTAATCCATGGAAGTTTGAGGCAATAACAGGTCTGTGATGCCCTTAGATGTTCTGGGCCGCACGCGCGCTACACTGATGAAGTCAACGAGTATTCACCTTGGCTGGAAAGTCTGGGTAATCTTGTGAAACTTTATCGTGCTGGGGATAGTCACTTGTAATTTTGACTTGAACGAGGAATTCCTAGTAAGCGTGAGTCATCA…	399	0	0	0	0	0	0	0	0	0	0	0	0	0	0	60	0	0	0	0	0	0	0	0	0	0	0	0	352	0	0	0	0	0	0	0	0	0	0	0	0	141	0	0	0	0	0	0	0
ACAGCTTACCAGGGCAGAGGATTGTACGAGCGAATACGCGATAAATCTGGGAGTGGTGCATGGCCGTTATAGATGGGTGTAGTTATATATTTGTTAATTTATGTAATGTTTTGTGAGACGTACGTTATAAGCATATTAATATGTTTATCAGACAGGTATTAAAGATACAGGAAGGAGTACGCAAGAACAGGTCAGTGATGCCCTCAGATGTCCTGGGCTGCACGCGCACTACATTAGCTAAGATAATGTTTTTATAGAGTGAAATTTAGTTATGAGGGATTGGGCGCTGTAAGGCGCGCATGAACGTGGAATTGCTAGTAATCGTGAGTTCAGTAGAGCGCGATGAATGTGTCCCTGTTCT	0	0	0	0	0	0	0	0	0	0	0	0	0	0	0	0	0	0	0	0	0	0	0	0	0	0	124	0	0	158	0	0	0	0	0	0	0	0	0	275	0	0	207	0	0	0	0	0	0
AAAACTCACCAGGTCCAGACATGGGAAGGATTGACAGATTGATAGCTCTTTCTTGATTCTATGGGTGGTGGTGCATGGCCGTTCTTAGTTGGTGGAGTGATTTGTCTGGTTAATTCCGTTAACGAACGAGACCTTAACCTGCTAAATAGTCATCTGTAACTTGTTACAGATGTACTTCTTAGAGGGACTTCGTGATTCAAACACGAGGAAGTTTGAGGCAATAACAGGTCTGTGATGCCCTTAGATGTCCTGGGCTGCACGCGCGCTACACTGACACGCTCAACAAGTTTTCCTCCTCCGATAGGAGTGGGTAACCTTCTGAAATCGTGTCGTGATGGGGATAGATCATTGCAATTATTGATCTTCAACGAGGAATTCCTAGTAAGTGCAGTTCATCAG…	0	0	0	0	0	0	0	0	0	0	105	0	0	494	0	0	0	0	0	0	0	0	171	0	0	0	0	0	0	0	0	0	0	0	0	0	0	0	0	0	0	0	0	0	0	0	0	0	107
GAAACTTACCAGGTCCAGACATAGTAAGGATTGACAGATTGAGAGCTCTTTCTTGATTCTATGGGTGGTGGTGCATGGCCGTTCTTAGTTGGTGGAGTGATTTGTCTGGTTAATTCCGTTAACGAACGAGACCTTAGCCTGCTAACTAGTCGCGGCGATCTCGATCGTCGTCGACTTCTTAGAGGGACTTTGTGGCGTAAACACAAGGAAGTTTGAGGCAATAACAGGTCTGTGATGCCCTTAGATGTCCTGGGCCGCACGCGTGCTACACTGACGCCTACAGCGAGTACTTCCCAGCCCCGAGAGGCGGCTGGTAATCAGCAATAGGCGTCGTGATGGGGATAGAACTTTGGAATTATTGTTCTTGAACGAGGAATGCCTAGTAAGCGCATGTCATTA…	0	0	0	0	0	0	0	0	0	0	0	0	0	0	0	708	0	0	0	0	0	0	0	0	461	0	0	0	0	0	0	0	0	0	0	0	0	0	0	0	0	0	0	0	0	0	0	0	0
AAAACTTACCAGGTCCAGACATAGTAAGGATTGACAGATTGAGAGCTCTTTCTTGATTCTATGGGTGGTGGTGCATGGCCGTTCTTAGTTGGTGGAGTGATTTGTCTGGTTAATTCCGTTAACGAACGAGACCCCCGCCTGCTAAATAGTTCGCTTAATGAATTTCATTTCGTAGAGCTTCTTAGAGGGACTTTGCGTGACTAACGCAAGGAAGTTGGGGGCAATAACAGGTCTGTGATGCCCTTAGATGTCCTGGGCCGCACGCGCGCTACACTGATGCATTCAACGAGTTTATAACCTTGGCCGAGAGGCCTGGGTAATCTTTTAAATGTGCATCGTGATAGGGATAGATTATTGCAATTATTAATCTTGAACGAGGAATTCCTAGTAAACGCAGTT…	0	0	0	0	0	0	0	0	0	0	0	0	0	256	0	0	24	87	124	0	0	0	0	21	0	0	38	0	0	33	56	40	0	0	0	0	0	0	0	0	0	0	0	56	60	0	0	0	0
AAAACTCACCAGGTCCGGACATGGTAAGGATTGACAGAATGAGAGCTCTTTCAAGATTCTATGGGTGGTGGTGCATGGCCGTTCTTAGTTGGTGGAGTGATTTGTCTGGTTAATTCCGATAACGAACGAGACCTCTACCTGTCATACTACGACTGTTGATGTGAATCGGCAGGCGTTCTATGAGGGACTGACTGGGGTTACCAGTAGGAAGTTTGAGGCAATAACAGGTCTGTGATGCCCTTAGATGTTCTGGGCTGCACGCGCGCTACACTGATGGAGGCAGCGAGTCTTACCTGTACCGGAAGGTATGGGAAATCTTGTGAAACTCCATCGTGCTGGGGATAGACCATTGCAATTATTGGTCTTCAACGAGGAATTCCTAGTAAGCGCAAGTCATCA…	0	0	0	0	0	0	0	0	0	0	0	0	0	0	0	32	113	0	0	0	0	0	0	0	0	0	54	0	0	134	0	0	0	0	0	0	0	0	0	12	0	0	164	0	0	0	0	0	0
AAAACTCACCAGGTCCGGACATGGTAAGGATTGACAGAATGAGAGCTCTTTCAAGATTCTATGGGTGGTGGTGCATGGCCGTTCTTAGTTGGTGGAGTGATTTGTCTGGTTAATTCCGATAACGAACGAGACCTCTACCTGTCATACTACGGTTACTGATGTGAATCGGTTGGCGTTCTATGAGGGACTGACTGGGGTTACCAGTAGGAAGTTTGAGGCAATAACAGGTCTGTGATGCCCTTAGATGTTCTGGGCTGCACGCGCGCTACACTGATGGAGGCAGCGAGTCTTGCCTGTACCGGAAGGTATGGGAAATCTTGTGAAACTCCATCGTGCTGGGGATAGACCATTGCAATTATTGGTCTTCAACGAGGAATTCCTAGTAAGCGCAAGTCATCA…	0	0	0	0	0	0	0	0	0	0	0	0	0	0	0	0	0	0	0	0	0	0	0	0	0	0	0	0	0	0	0	0	0	0	0	0	0	0	0	0	0	0	0	0	0	0	0	0	0
AAAACTTACCAGGTCCAGACATAGTTATGATTGACAGATTGAAGATCTTTCTTAATTCTATGGGTGGTGGTGCATGGCCGTTCTTAGTTGGTGGAGTGATTTGTCTGGTTAATTCCGTTAACGAACGAGACCTCGACCTGCTAAATAGTTCGGCGAATCCTTCGGGATTCGTTCGTGACTTCTTAGAGGGACTATCGGTGTGTAGCCGATGGAAGTTCGAGGCAATAACAGGTCTGTGATGCCCTTAGATGTTCTGGGCCGCACGCGCGCTACACTGAGTACTTCATCGAGCTTACAACCTTGACCGATAGGTCTGGGTAATCTTCTCAAAGGTACTCGTGCTGGGGATAGATTATTGTAATTTTTAATCTTCAACGAGGAATTCCTAGTAGACGCAAG…	104	0	0	0	0	0	69	0	0	0	0	0	0	0	0	263	0	0	0	173	106	0	0	0	0	0	0	0	58	0	0	0	90	0	0	0	0	0	0	0	0	69	0	0	0	54	104	0	0
GAAACTCACCAGGTCCAGACATAGTAAGGATTGACAGATTGAGAGCTCTTTCTTGATTCTATGGGTGGTGGTGCATGGCCGTTCTTAGTCGGTGAGGTGACTTGTCTGGTTAATTCCGATAACGGACGAGACCTCGACCTACTAACTAGCCAACGTTTACTCTTGTAAGCGTTTGGCTTCTTAGAGGGACTTTGTGAGACTATCACAAGGAAGTTCGAGCCTATAACAGGTCTGTGATGCCCTTAGATGGCCTGGGCTGCACGTGCGCTACAATGACGGAGTCAGCGAGCTCTGCCCTACTTCGTACGAAGCGGGAAATCTTGTGAAACTCCGTCGTGATAGGGATTGACCTTTGCAATTATGGGTCATGAACGAGGAATTCCTAGTAAGGACAAGTCA…	0	0	0	0	0	0	0	0	0	0	0	0	0	0	0	0	0	0	0	0	0	0	0	0	0	0	0	0	0	0	0	0	0	0	0	0	0	0	0	0	0	0	0	0	0	0	0	0	0
GAAACTTACCAGGTCCAGACATAGTAAGGATTGACAGATTGAGAGCTCTTTCTTGATTCTATGGGTGGTGGTGCATGGCCGTTCTTAGTTGGTGGAGTGATTTGTCTGGTTAATTCCGTTAACGAACGAGACCCCCGCCTGCTAAATAGTCGCGGGAATGCTCTGCATTGCCGTTTTGGCTTCTTAGAGGGACTGTGTGAGACTATCACACGGAAGTTGGGGGCAATAACAGGTCTGTGATGCCCTTAGATGTCCTGGGCCGCACGCGCGCTACACTGATGCGTGCAACGAGTTTAGAACCTTGGCCGGGAGGCCTGGGTAATCTGTGAACGCGCATCGTGATAGGGATAGATTATTGCAATTATTAATCTTGAACGAGGAATTCCTAGTAAACGCAAG…	0	0	0	0	0	0	0	0	0	0	0	0	0	817	0	0	0	0	0	0	0	0	0	0	0	0	119	0	0	70	0	0	0	0	0	0	0	106	0	0	0	0	55	0	0	0	0	0	0
GAAACTTACCAGGTCCAGACATAGTGAGGATTGACAGATTGAGAGCTCTTTCTTGATTCTATGGGTGGTGGTGCATGGCCGTTCTTAGTTGGTGGAGTGATTTGTCTGGTTAATTCCGTTAACGAACGAGACCCCCGCCTGCTAAATAGTTGTGTCAATGCCTAGCATTGATGTCAGCTTCTTAGAGGGACTTTCGGTGACTAACCGAAGGAAGTTGGGGGCAATAACAGGTCTGTGATGCCCTTAGATGTTCTGGGCCGCACGCGCGCTACACTGACACACGCAGCGAGTCTCCTTGTCCGAAAGGTCCGGGTAATCTTGTAAATGTGTGTCGTGATAGGGATAGATTATTGCAATTATTAATCTTGAACGAGGAATTCCTAGTAAATGCGGGTCATC…	0	0	0	0	0	0	0	0	0	0	0	0	0	0	0	0	0	0	0	0	0	0	0	0	0	0	0	0	0	0	0	0	0	0	0	0	0	0	0	0	0	0	0	0	0	0	0	0	0
AAAACTCACCCGGCCCGGACACTGTAAGGATTGACAGATTGACAGCTCTTTCTTGATTCGGTGGGTGGTGGTGCATGGCCGTTCTTAGTTGGTGGAGCGATTTGTCTGGTTAATTCCGATAACGAACGAGACTCTAGCCTGCTAAATAGTTCACCGATTGCCTTCTGTCGGTGTTAACTTCTTAGAGGGACAAGTGGCGTTTAGCCACACGAGATTGAGCAATAACAGGTCTGTGATGCCCTTAGATGTTCGGGGCCGCACGCGCGCTACACTGAAGGAATCAGCGTGTGTTTTCCCTGATCCGAAAGGACCGGGTAACCCGTTGAACCTCCTTCGTGCTAGGGATTGGGGCTTGCAATTATTCCCCATGAACGAGGAATTCCCAGTAAGCGCGAGTCA…	0	0	0	0	0	0	0	0	0	0	0	0	0	0	0	0	0	0	0	0	0	0	0	0	0	0	0	0	0	0	0	0	0	0	0	0	0	0	0	0	0	0	0	0	0	0	0	343	0
GAAACTTACCAGGTCCAGACATAGTCAGGATGGACAGATTGAAAGCTCTTTCTTGATTCTATGGGTGGTGGTGCATGGCCGTTCTTAGTTGGTGGAGTGATTTGTCTGGTTAATTCCGTTAACGAACGAGACCTCAGCCTGCTAACTAGCGATGCCCTTTTTTAAAGGGTAGCCCGCTTCTTAGAGGGACTATTCGTGTGCAACGAATGGAAGTTTGAGGCAATAACAGGTCTGTGATGCCCTTAGATGTTCTGGGCCGCACGCGCGCTACACTGATGGATGCAACGAGCTCTACCCTTGACCGAAAGGCCCGGGTAAACTTGTCAAAATCCATCGTGATGGGGATAGATTATTGCAATTCTTGATCTTCAACGAGGAATTCCTAGTAAGCGCGAGTCA…	0	0	0	0	0	0	0	0	0	0	0	0	0	0	0	0	0	0	26	0	0	0	0	0	0	870	0	0	0	0	0	0	0	0	0	0	0	0	0	0	0	0	0	0	0	0	0	0	0
GAAACTTACCAGGTCCAGACATAGTGAGGATTGACAGATTGAGAGCTCTTTCTTGATTCTATGGGTGGTGGTGCATGGCCGTTCTTAGTTGGTGGAGTGATTTGTCTGGTTAATTCCGTTAACGAACGAGACCCCCGCCTGCTAAATAGTTGGGCGAATGCTTAGCATTGGCTACAGCTTCTTAGAGGGACTTTCGGTGACTAACCGAAGGAAGTTGGGGGCAATAACAGGTCTGTGATGCCCTTAGATGTCCTGGGCCGCACGCGCGCTACACTGACAGACGCAACGAGTCTGCTTGTCCGAAAGGTCCGGCTAATCTTGTAAATGTCTGTCGTGATAGGGATAGATTATTGCAATTATTAATCTTGAACGAGGAATTCCTAGTAAATGCGGGTCATC…	0	0	0	0	0	0	0	0	0	0	0	0	0	0	0	0	0	0	0	0	0	0	0	0	0	0	0	0	35	0	0	0	0	0	0	0	0	0	0	0	0	22	0	0	0	0	0	0	0
GAAACTCACCAGGTCCAGACATAGTAAGGATTGACAGATTGAGAGCTCTTTCTTGATTCTATGGGTGGTGGTGCATGGCCGTTCTTAGTTGGTGGAGTGATTTGTCTGGTTAATTCCGTTAACGAACGAGACCTTAACCTGCTAAATAGTTACACTATATTCGTATGGTGGGCAACTTCTTAGAGGGACTATCGGTGTTTAACCGATGGAAGTTTGAGGCAATAACAGGTCTGTGATGCCCTTAGATGTTCTGGGCCGCACGCGCGCTACACTGACAAGGCCAACGAGTTTATAACCTTCACCGGTAGGTGTGGGTAATCTTTTGAACCCTTGTCGTGCTGGGGCTAGATCTTTGTAATTTTCGATCTTCAACGAGGAATTCCTAGTAAGCGTGATTCA…	0	0	0	0	0	0	157	49	0	0	0	0	65	0	0	205	0	0	0	0	0	0	0	14	0	0	0	0	0	31	0	0	50	0	0	0	0	0	0	0	0	0	21	0	0	47	0	0	50
GAAACTCACCAGGTCCAGACATAGTAAGGATTGACAGATTGAGAGCTCTTTCTTGATTCTATGGGTGGTGGTGCATGGCCGTTCTTAGTTGGTGGAGTGATTTGTCTGGTTAATTCCGATAACGAACGAGACCTTAGTCTGCTAAATAGTTGGACTCACTTTGGTGGGTTATAACTTCTTAGAGAGACTTCTTACGCATAGTGAGAGGAAGTTTGAGGCAATAACAGGTCTGTGATGCCCTTAGATGTTCTGGGCCGCACGCGCGCTACAATGATGGAGGCAGCAAGTAATTCACCTTTCCCGGAAGGGATGGGTAATCTTGTGAAACTTTATCGTGTTGGGGATTGTCCCTTGTAATTCTTGGACATGAACGAGGAATTCCTAGTAGGCGCAAGTCAT…	0	0	0	0	0	0	0	0	0	0	0	0	0	0	0	0	0	0	0	0	0	0	0	0	0	0	0	0	102	0	0	0	0	0	0	0	0	0	0	0	0	0	0	0	0	0	0	0	0
AAAACTTACCAGGTCCGGACATAGTGAGGATTGACAGATTGAAGATCTTTCTTGATTCTATGGGTGGTGGTGCATGGCCGTTCTTAGTTGGTGGAGTGATTTGTCTGGTTAATTCCGTTAACGAACGAGACCTCGACCTGCTAAATAGTTCGACGAATTCTTCGGGATTGGTACGTGACTTCTTAGAGGGACTATCGGTGGTTAGCCGATGGAAGTTCGAGGCAATAACAGGTCTGTGATGCCCTTAGATGTTCTGGGCCGCACGCGCGCTACACTGACTAGTTCATCGAGCTTACAACCTTGACTGATAGGTCTGGGTAATCTTTTGAAAGCTAGTCGTGCTGGGGATAGATTATTGTAATTTTTAATCTTCAACGAGGAATTCCTAGTAAACGCGAG…	0	0	0	0	0	0	0	0	0	0	0	0	22	81	0	0	0	0	0	0	0	0	0	49	100	0	0	0	0	85	0	0	0	0	0	0	0	0	0	0	0	0	110	0	0	0	0	0	0
GAAACTTACCAGGTCCAGACATAGTGAGGATTGACAGATTGAGAGCTCTTTCTTGATTCTATGGGTGGTGGTGCATGGCCGTTCTTAGTTGGTGGAGTGATTTGTCTGGTTAATTCCGTTAACGAACGAGACCCCCGCCTGCTAAATAGTTTGGTGAATGCTTAGCATTCATGTAAGCTTCTTAGAGGGACTTTTGGTGACTAACCAAAGGAAGTTGGGGGCAATAACAGGTCTGTGATGCCCTTAGATGTCCTGGGCCGCACGCGCGCTACACTGACACACGCAGCGAGTCTTCCTTGTCCGAAAGGTCCGGGTAATCTTGTAAATGTGTGTCGTGCTAGGGATAGATTATTGCAATTATTAATCTTGAACGAGGAATTCCTAGTAAACGCGGGTCAT…	0	0	0	0	0	0	0	0	0	0	0	0	0	0	0	0	0	0	0	0	0	0	0	0	0	0	0	0	0	0	0	0	0	0	0	0	0	0	0	0	0	0	0	0	0	0	0	0	0
GAAACTTACCAGGTCCAGACATAGTGAGGATTGACAGATTGAGAGCTCTTTCTTGATTCTATGGGTGGTGGTGCATGGCCGTTCTTAGTTGGTGGAGTGATTTGTCTGGTTAATTCCGTTAACGAACGAGACCCCCGCCTGCTAAATAGTTGGGCGAATGCTTAGCATTGGCTGCAGCTTCTTAGAGGGACTTTCGGTGACTAACCGAAGGAAGTTGGGGGCAATAACAGGTCTGTGATGCCCTTAGATGTCCTGGGCCGCACGCGCGCTACACTGACACAAGCAACGAGTATTCCTTGTCCGAAAGGTCCGGGTAATCTTGTAAATTTGTGTCGTGATAGGGATAGATTATTGCAATTATTAATCTTGAACGAGGAATTCCTAGTAAATGCGGGTCAT…	0	0	0	0	0	0	0	0	0	0	29	0	0	38	0	0	0	0	0	0	0	0	61	0	0	0	88	0	0	0	0	0	0	0	0	0	0	0	0	0	0	0	0	0	0	0	0	0	83
GAAACTTACCAGGTCCAGACATAGTGAGGATTGACAGATTGAGAGCTCTTTCTTGATTCTATGGGTGGTGGTGCATGGCCGTTCTTAGTTGGTGGAGTGATTTGTCTGGTTAATTCCGTTAACGAACGAGACCCCCGCCTGCTAACTAGTCGTGCGAATGCTTAGCATTGGCGTCGGCTTCTTAGAGGGACTTTCGGTGACTAACCGAAGGAAGTTGGGGGCAATAACAGGTCTGTGATGCCCTTAGATGTCCTGGGCCGCACGCGCGCTACACTGACACACGCAACGAGTCTTCCTTGTCCGAAAGGTCCGGGTAATCTTGTAAATGTGTGTCGTGATAGGGATAGATTATTGCAATTATTAATCTTGAACGAGGAATTCCTAGTAAATGCGGGTCAT…	0	0	0	0	0	0	0	0	0	0	0	0	0	58	0	0	0	0	0	0	0	0	0	0	0	0	167	0	0	111	0	0	0	0	0	0	0	0	0	0	0	0	118	0	0	0	0	0	0
GAAACTTACCAGGTCCAGACATAGTGAGGATTGACAGATTGATAGCTCTTTCTTGATTCTATGGGTGGTGGTGCATGGCCGTTCTTAGTTGGTGGAGTGATTTGTCTGGTTAATTCCGTTAACGAACGAGACCTTAGCCTACTAAATAGTTACAGTAGTCATGACTGGTGTAACTTCTTAGAGGGACTTTGTAAGCAAATACAAGGAAGTTTGAGGCAATAACAGGTCTGTGATGCCCTTAGATGTCCTGGGCCGCACGCGTGCTACACTGACATATACAGCGAGTATTCCCATCTCCGCGAGGTAGATGGTAATCAGCAATATATGTCGTGATGGGGATAGATCTTTGGAATTATTGATCTTGAACGAGGAATGCCTAGTAAGCGTGGGTCATCAACC…	0	0	0	0	0	0	77	0	0	0	0	0	0	0	0	0	0	0	0	0	0	0	0	0	0	0	0	0	0	0	0	0	0	0	0	0	0	0	0	0	0	0	0	0	0	855	0	0	0
AAAACTTACCAGGTCCAGACATAGTGAGGATTGACAGATTGATAGCTCTTTCTTGATTCTATGGGTGGTGGTGCATGGCCGTTCTTAGTTGGTGGAGTGATTTGTCTGGTTAATTCCGTTAACGAACGAGACCTTAGCCTGCTAACTAGTCGCGGCGATCTCGATCGTCGTCGGCTTCTTAGAGGGACTTTGTGGTACTAAACACAAGGAAGTTTGAGGCAATAACAGGTCTGTGATGCCCTTAGATGTCCTGGGCCGCACGCGTGCTACACTGACACCTGCAGCGAGTACTTCCCAGCCCCGAGAGGTGGCTGGTAATCAGCAATAGGTGTCGTGATGGGGATTGAACTTTGGAATTATGGTTCATGAACGAGGAATGCCTAGTAAGCGCGGGTCATT…	0	0	0	0	0	0	0	0	0	0	0	0	0	0	0	0	0	0	0	0	0	0	0	0	0	0	0	0	0	212	0	0	0	0	0	0	0	0	0	0	0	0	251	0	0	0	0	0	0
GAAACTCACCAGGTCCAGACATAGTAAGGATTGACAGATTGAGAGCTCTTTCTTGATTCTATGGGTGGTGGTGCATGGCCGTTCTTAGTTGGTGGAGTGATTTGTCTGGTTAATTCCGTTAACGAACGAGACCTTAACCTGCTAAATAGTTACACGATATTCGTATGGTGGACAACTTCTTAGAGGGACTATCGGTGTTTAACCGATGGAAGTTTGAGGCAATAACAGGTCTGTGATGCCCTTAGATGTTCTGGGCCGCACGCGCGCTACACTGACAAGGACAACGAGTTTATAACCTTCACCGGTAGGTGCCTGGGTAATCTTTTGAGCCCTTGTCGTGCTGGGGCTAGATCTTTGTAATTTTCGATCTTCAACGAGGAATTCCTAGTAAGCGTGATT…	0	0	0	0	0	0	0	0	0	0	0	0	0	0	0	0	0	40	70	275	199	0	0	0	0	0	0	0	0	0	0	0	0	0	0	0	0	0	0	0	0	0	0	47	28	0	106	0	0
AAAACTTACCAGGTCCAGACACGGGAAGGATTGACAGATTGAGAGCTCTTTCTTGATTCTGTGGGTGGTGGTGCATGGCCGTTCTTAGTTGGTGGGTTGCCTTGTCAGGTTGATTCCGGTAACGAACGAGACCTCAGCCTGCTAAATAGTCCCATCTGCTTTTTGCAGGTGGCTGACTTCTTAGAGGGACTATTGGCGTTTAGCCAATGGAAGTATGAGGCAATAACAGGTCTGTGATGCCCTTAGATGTTCTGGGCCGCACGCGCGCTACACTGATGCGATCAACGAGCCCATCCTTGGCCGAGAGGCCCGGGTAAACTTGAAAATCGCATCGTGATGGGGATAGATTATTGCAATTATTAGTCTTCAACGAGGAATGCCTAGTAAGCTTGAGTCATC…	0	0	0	0	0	0	0	0	0	0	0	0	0	0	0	0	0	0	0	0	0	0	0	0	0	0	0	0	0	0	0	0	0	1138	0	0	0	0	0	0	0	0	0	0	0	0	0	0	0
GAAACTTACCAGGTCCAGACATAGTCAGGATGGACAGATTGAAAGCTCTTTCTTGATTCTATGGGTGGTGGTGCATGGCCGTTCTTAGTTGGTGGAGTGATTTGTCTGGTTAATTCCGTTAACGAACGAGACCTCAGCCTGCTAACTAGCGATGCTCTTCTTTGAAGGGTAGCCCGCTTCTTAGAGGGACTATTCGTGTTCAACGAATGGAAGTTTGAGGCAATAACAGGTCTGTGATGCCCTTAGATGTTCTGGGCCGCACGCGCGCTACACTGATGGATGCAACGAGCTCTACCCTTGACCGAAAGGCCCGGGTAAACTTGTCAAAATTCATCGTGATGGGGATAGATTATTGCAATTCTTGATCTTCAACGAGGAATTCCTAGTAAGCGCGAGTCA…	0	0	0	0	0	0	0	0	0	0	0	0	0	0	0	0	0	0	0	0	0	0	0	0	0	325	0	0	0	0	0	0	0	0	0	0	0	0	0	0	0	0	0	0	0	0	0	0	0
AAATCTCACCAGGCCCGGACACCAGAAGGATTGACAGATTGATAGCTCTTTCTTGATTTGGTGGGTGGTGGTGCATGGCCGTTCTTAGTTGGTGGAGTGATTTGTCTGGTTAATTCCGATAACGAACGAGACTCTGTCCTGCTAAATAGATTCAACCTTGGAGTTGGGGGTTGGAATGTCTTCTTAGAGGGACTGGTGATTATTAGTCACACGAGATTGAGCAATAACAGGTCTGTGATGCCCTTAGATGTTCTGGGCCGCACACGCGCTACACTGAATAGATCAGCTAGTTACTCCCTCTCCGAGAGGAGCGGGTAAACTGTTGAACCCTATTCGTGGTAGGGATCGGAGCTTGCAATTATTCTCCGTGAACCAGGAATTCCCAGTAGGTGCGAGTCA…	0	0	0	0	0	0	0	0	0	0	0	0	0	0	0	0	0	0	0	0	0	0	0	0	0	0	0	0	0	0	0	0	0	0	0	0	1136	0	0	0	0	0	0	0	0	0	0	0	0
AAAACTTACCAGGTCCAGACATAGTAAGGATTGACAGATTGAGAGCTCTTTCTTGATTCTATGGGTGGTGGTGCATGGCCGTTCTTAGTTGGTGGAGTGATTTGTCTGGTTAATTCCGTTAACGAACGAGACCTCAGCCTGCTAAATAGTGTGCATATTCGAAAGAATGTGTTCGACTTCTTAGAGGGACATTTCGGTTTTACCGGAAGGAAGTTTGAGGCAATAACAGGTCTGTGATGCCCTTAGATGTTCTGGGCCGCACGCGCGCTACAATGATGAATTCAACGAGTTTATAACCTTGGTTGAAAAGCCTGGGTAATCTTTTGAACTTTCGTCGTGATGGGGCTAGACCCTTGCAATTATTGGTCTCCAACGAGGAATTCCTAGTAAACGCAAGTC…	0	0	0	0	0	0	0	0	0	0	0	0	0	0	0	0	0	0	0	0	0	0	0	130	0	0	0	0	0	104	0	0	0	0	0	0	0	0	0	24	0	0	103	0	0	0	0	0	0
AAAACTTACCAGGTCCAGACATAGTGAGGATTGACAGATTGATAGCTCTTTCTTGATTCTATGGGTGGTGGTGCATGGCCGTTCTTAGTTGGTGGAGTGATTTGTCTGGTTAATTCCGTTAACGAACGAGACCTTAGCCTGCTAACTAGTCGCGGCGATCTCGATCGTCGTCGACTTCTTAGAGGGACTTTGTGGCACTAAACACAAGGAAGTTTGAGGCAATAACAGGTCTGTGATGCCCTTAGATGTCCTGGGCCGCACGCGTGCTACACTGACGCCTACAGCGAGTACTTCCCAGCCCCGAGAGGCGGCTGGTAATCAGCAATAGGCGTCGTGATGGGGATAGAACTTTGGAATTATTGTTCTTGAACGAGGAATGCCTAGTAAGCGCATGTCATT…	0	0	0	0	0	0	39	0	0	0	0	0	0	0	0	0	0	0	0	429	0	0	0	0	0	0	0	0	0	0	0	0	0	0	0	0	0	0	0	0	0	0	0	0	0	199	0	0	0
AAAACTTACCAGGTCCAGACATAGTTAGGATTGACAGGTTGAAGACCTTTCTTGATTCTATGGGTGGTGGTGCATGGCCGTTCTTAGTTGGTGGAGTGATTTGTCTGGTTAATTCCGTTAACGAACGAGACCTCGACCTGCTAAATAGTTCGGCGTATCTTAGGATACGTACGTGACTTCTTAGAGGGACTATCAGGAGAGTATCCGATGGAAGTTCGAGGCAATAACAGGTCTGTGATGCCCTTAGATGTTCTGGGCCGCACGCGCGCTACACTGATTCGTTCATCGAGCTCCCAACCTTGACCGGTAGGTCTGGGTAATCTTCTCAAAGCGAATCGTGCTGGGGATAGATTATTGTAATTTTTAATCTTCAACGAGGAATTCCTAGTAAACGCAAGT…	102	0	0	0	0	0	0	44	0	0	0	0	0	0	0	0	0	31	0	77	0	0	0	0	0	0	0	0	0	0	0	0	0	0	0	0	0	0	0	0	0	269	0	0	0	0	0	0	51
AAAACTTACCAGGTCCAGACATAGTAAGGATTGACAGATTGAGAGCTCTTTCTTGATTCTATGGGTGGTGGTGCATGGCCGTTCTTAGTTGGTGGAGTGATTTGTCTGGTTAATTCCGTTAACGAACGAGACCTCCGCGTGCTAAATAGTTCTGCTTACAATTTTTGTAGGTAAGGACTTCTTAGAGGGACTCTCAGTGACTAATTGAGGGAAGCTGGAGGCAATAACAGGTCTGTGATGCCCTTAGATGTTCTGGGCCGCACGCGCGCTACACTGATGCGTTCAACAAGTTTACAACCTTCGTCGATAGGCGTGGGTAATCTTTTGAATGCGCATCGTGCTAGGGATAGATTATTGCAATTATTAATCTTGAACGAGGAATTCCTAGTAAACGCAAGT…	0	0	0	0	0	0	0	0	0	0	0	0	0	0	0	0	0	140	150	0	0	0	0	0	0	0	0	0	0	0	32	75	0	0	0	0	0	0	0	0	0	0	0	96	89	0	0	0	0
AAATCTCACCCGGCCCGGACACTGTAAGGATTGACAGATTGAGAGCTCTTTCTTGATTCGGTGGGTGGTGGTGCATGGCCGTTCTTAGTTGGTGGAGCGATTTGTCTGGTTAATTCCGATAACGAACGAGACTCTAGCCTGCTAAATAGTACGCCGATCTTTAGTCGGCGCGTACTTCTTAGAGGGACAAGTAGCGGTTAGCTACACGAAATTGAGCAATAACAGGTCTGTGATGCCCTTAGATGTTCGGGGCCGCACGCGCGCTACACTGAAGGGATAAACGTGTTTTTCCTGCTCCGAAAGGAGTGGGTAATCCGCTGAAACCCCTTCGTGATTGGGATCGGGGCTTGAAATTATTCTCCGTGAACGAGGAATTCCCAGTAAGCACTAGTCATTAGC…	0	0	0	0	7	0	0	0	0	0	425	0	0	0	0	0	0	0	0	0	0	0	0	0	0	0	0	0	0	0	0	0	0	0	0	0	0	0	0	0	0	0	0	0	0	0	0	0	0
GAAACTTACCAGGTCAAAACATGGATGGGATTGACAGATTGAAAGCTCTTTCTTGATTCTATGGGTGGTGGTGCATGGCCGTTCTTAGTTGGTGGAGTGATTTGTCTGGTTAATTCCGATAACGAACGAGACCTTAACCTGCTAACTAGTTCATTTCTGAATAAGGGATGTAACTTCTTAGAGGGACTATGCGTCAAACGCATGGAAGTTTAAGGCAATAACAGGTCTGTGATGCCCCTAGATGTCCTGGGCCGCACGCGCGCTACACTGACACGTTCAGCGAGTTCATTTACCTGGCCCGAAGGGGTACGGGAAATCTTGTTAGGACGTGTCGTGCTGGGGATAGATCTTTGCAATTATAGATCTTGAACGAGGAATTCCTTGTAAGCACCGGTCATC…	0	0	0	0	0	0	0	0	0	0	0	0	0	0	0	0	0	0	0	0	0	0	0	0	0	0	0	0	0	0	0	0	0	0	0	1072	0	0	0	0	0	0	0	0	0	0	0	0	0
GAAACTTACCAGGTCCAGACATAGTAAGGATTGACAGACTGAGAGCTCTTTCTTGATTCTATGGGTGGTGGTGCATGGCCGTTCTTAGTTGGTGGAGCGATTTGTCTGGTTAATTCCGTTAACGAACGAGACCTCAGCCTGCTAACTAGCTATGCGGAGGTGACCCTCCGCGGCCAGCTTCTTAGAGGGACTATGGCCTTCCAGGCCAAGGAAGTTTGAGGCAATAACAGGTCTGTGATGCCCTTAGATGTTCTGGGCCGCACGCGCGCTACACTGATGTATTCAACGAGTCTATAGCCTTGGCCGACAGGCCCGGGTAATCTTTGAAATTTCATCGTGATGGGGATAGATCATTGCAATTGTTGGTCTTCAACGAGGAATTCCTAGTAAGCGCGAGTC…	0	0	0	0	0	0	0	0	0	0	0	0	0	0	0	0	0	0	0	0	0	0	0	0	0	0	0	0	0	0	0	0	1076	0	0	0	0	0	0	0	0	0	0	0	0	0	0	0	0
AAAACTTACCAGGTCCAGACATAGTAAGGATTGACAGATTGATAGCTCTTTCTTGATTCTATGGGTGGTGGTGCATGGCCGTTCTTAGTTGGTGGAGTGATTTGTCTGGTTAATTCCGTTAACGAACGAGACCTCAGCCTGCTAAATAGTTGTACACTACTCTTAGTGCAGCAACTTCTTAGAGGGACTATGTGCGTTTAGCACATGGAAGTTTGAGGCAATAACAGGTCTGTGATGCCCTTAGATGTTCTGGGCCGCACGCGCGCTACACTGACGAATGCAACGAGCTTATAACCTTGGCCGAAAGGTCTGGGTAATCTCCAAATTTCGTCGTGATGGGGATAGATTATTGCAATTATTAATCTTCAACGAGGAATGCCTAGTAAGCGCAAGTCATCA…	0	0	0	0	0	0	0	0	0	0	0	0	0	0	0	47	0	111	148	0	0	0	0	0	0	0	0	0	0	0	78	70	0	0	0	0	0	0	0	0	0	0	0	85	60	0	0	0	0
GAAACTTACCAGGTCCAGACATAGTGAGGATTGACAGATTGAGAGCTCTTTCTTGATTCTATGGGTGGTGGTGCATGGCCGTTCTTAGTTGGTGGAGTGATTTGTCTGGTTAATTCCGTTAACGAACGAGACCCCCGCCTGCTAAATAGTGGTATCAATGCTTAGCATTGGTATTATCTTCTTAGAGGGACTTTTGGTGACTAACCAAAGGAAGTTGGGGGCAATAACAGGTCTGTGATGCCCTTAGATGTCCTGGGCCGCACGCGCGCTACACTGACATACGCAACGAGTTTTCCTTGTCCGAAAGGTCCGGGTAATCTTTTAAATGTATGTCGTGATAGGGATAGATTATTGCAATTATTAATCTTGAACGAGGAATTCCTAGTAAATGCAGGTCAT…	0	0	0	0	0	0	0	157	0	0	0	0	0	0	0	0	0	0	0	237	16	0	0	0	0	14	0	0	0	0	0	0	64	0	0	0	0	0	0	0	0	0	0	0	0	0	0	0	0
AAAACTTACCGGGTCATGACATGATAAGGAACAACAACTTGATAGAGTTTTTGTGATTTCATGAGTGGTGGTGCATGGCCGTTGTATGTTCGTGGATCGATTTGTCTGGTTAATTCCGTTAACGAACGAGACTTGGACCCTCAATTAGGAACCCCTGGATTCTAGTGGGTTTTTTCTTGGGGGGACGGGCTGCATTTAAGCAGCAGGAGGCCCATGCGATAACAGGTCTGTGATGCCCTTAGATGTTCCGGGCCGCACGCGTGCTACAATGGCCGAGACAACGAGTGGGGTTATTGAAAGATGGCCCGAAACCTGAATCTCGGCCGTGCTTGGGATAGACTCTTGTAATTGAGTCTTGAACCAGGAATTCTTAGTAAGTGTGATTCATTACATCGCGCT…	0	0	0	0	0	0	0	0	0	0	0	0	0	0	0	0	0	0	0	0	0	0	0	0	0	0	0	0	0	0	0	0	0	0	0	0	0	0	0	0	0	0	0	0	0	0	0	0	0
AAAACTTACCAGGTCCAGACATAGTGAGGATTGACAGATTGAGAGCTCTTTCTTGATTCTATGGGTGGTGGTGCATGGCCGTTCTTAGTTGGTGGGTTGCCTTGTCAGGTTGATTCCGGTAACGAACGAGACCTCAGCCTGCTAAATAGTCACGGTTGGTTCTCCAGCCGGCGGACTTCTTAGAGGGACTATTGGCGACTAGCCAATGGAAGCATGAGGCAATAACAGGTCTGTGATGCCCTTAGATGTTCTGGGCCGCACGCGCGCTACACTGATGCATTCAACGAGCCTAGCCTTGGCCGAGAGGCCCGGGTAATCTTCGAAACTGCATCGTGATGGGGATAGATTATTGCAATTATTAATCTTCAACGAGGAATGCCTAGTAAGCGCAAGTCATCA…	100	0	0	0	0	0	33	0	0	19	0	0	0	0	0	0	0	0	0	48	0	0	0	0	0	0	0	0	0	0	0	0	43	0	34	0	0	0	0	0	0	0	0	0	0	0	74	0	0
AAAACTTACCAGGTCCAGACATAGCTATGATTGACAGATTGAAGATCTTTCTTAATTCTATGGGTGGTGGTGCATGGCCGTTCTTAGTTGGTGGAGTGATTTGTCTGGTTAATTCCGTTAACGAACGAGACCTCGACCTGCTAAATAGTTTGGCGAATTCCCTGTGGATTCGCACATAACTTCTTAGAGGGACTATCGGTTCGCAGCCGGTGGAAGTTCGAGGCAATAACAGGTCTGTGATGCCCTTAGATGTTCTGGGCCGCACGCGCGCTACACTGAGTACTTCATCGAGCTTACAACCTTGGCTGATAGGTCTGGGTAATCTTCTCAAAGGTACTCGTGCTGGGGATTGATTATTGTAATTTTTAATCATCAACGAGGAATTCCTAGTAAACGCAA…	0	0	7	0	0	0	0	0	0	0	0	0	0	0	0	0	0	0	0	0	113	0	0	6	57	0	0	0	0	108	0	0	0	0	0	0	20	0	7	0	0	0	8	0	0	0	0	0	0
AAAACTTACCAGGTCCAGACATAGTGAGGATTGACAGATTGAAGATCTTTCTTGATTCTATGGGTGGTGGTGCATGGCCGTTCTTAGTTGGTGGAGTGATTTGTCTGGTTAATTCCGTTAACGAACGAGACCCCGACCTGCTAAATAGAGCAACTAATCCTTGTGATTGGTTGGTACTTCTTAGAGGGACTGTTGGTGCCTAGCCAATGGAAGTTCGGGGCAATAACAGGTCTGTGATGCCCTTAGATGTTCTGGGCCGCACGCGCGCTACACTGATGAGTTCATCGAGCTTTCTTTGATCGATAGGTCCGAGCAAACTTTTTAAATCTCATCGTGCTGGGGATTGATGATTGTAATTTTTCATCATGAACGAGGAATTCCTAGTAAGCGCAAGTCATC…	0	0	0	0	0	0	0	0	0	0	81	0	95	0	0	0	0	0	0	257	0	0	0	0	0	0	0	0	0	66	0	0	59	0	0	0	0	0	0	0	0	0	0	0	0	0	0	0	201
AAAACTCACCAGGTCCAGACATGGGAAGGATTGACAGATTGATAGCTCTTTCTTGATTCTATGGGTGGTGGTGCATGGCCGTTCTTAGTTGGTGGAGTGATTTGTCTGGTTAATTCCGTTAACGAACGAGACCTTAGCCTGCTAAATAGTTGTGTGTAACTTCGGTTATGTGACAGCTTCTTAGAGGGACTTCGTGTGTTTAACACGAGGAAGTTTGAGGCAATAACAGGTCTGTGATGCCCTTAGATGTTCTGGGCTGCACGCGCGCTACACTGACATGTTCAACGAGTTTGTCCTGCTCCGATAGGAGTGGGTAACCTTATGAAACCATGTCGTGATGGGGATAGATCATTGCAATTATTGATCTTCAACGAGGAATTCCTAGTAAGTGCAAGTCAT…	0	0	0	0	0	0	0	0	0	0	0	0	0	0	0	0	47	0	0	0	0	0	0	0	0	0	0	0	0	124	0	0	0	0	0	0	0	0	0	0	0	0	145	0	0	0	0	0	0
GAAACTCACCAGGTCCAGACACAATAAGGATTGACAGATTGAGAGCTCTTTCTTGATTTTGTGGGTGGTGGTGCATGGCCGTTCTTAGTTGGTGGAGTGATTTGTCTGCTTAATTGCGATAACGAACGAGACCTTAACCTGCTAAATAGCCAGGCCCGCTTTGGCGGGTCGCCGGCTTCTTAGAGGGACTATCGGCTCAAGCCGATGGAAGTTTGAGGCAATAACAGGTCTGTGATGCCCTTAGATGTTCTGGGCCGCACGCGCGCTACACTGACAGAGCCAACGAGTTCATTTCCTTAGCCGAAAGGTTTGGGTAATCTTGTTAAACTCTGTCGTGCTGGGGATAGAGCATTGCAATTATTGCTCTTCAACGAGGAATGCCTAGTAAGCGCATGTCAT…	0	0	0	0	0	0	0	0	0	0	0	0	0	54	0	0	416	0	31	0	0	0	0	0	0	0	0	0	0	0	44	0	0	0	0	0	0	0	0	0	0	0	0	16	0	0	0	50	0
GAAACTTACCAGGTCAAAACATGGATGGGATTGACAGATTGAAAGCTCTTTCTTGATTCTATGGGTGGTGGTGCATGGCCGTTCTTAGTTGGTGGAGTGATTTGTCTGGTTAATTCCGATAACGAACGAGACCTTAACCTGCTAACTAGTTTGTACCTAAAAAAGGTATATATCTTCTTAGAGGGACTATGTATGTTAAATGCATGGAAGTTTAAGGCAATAACAGGTCTGTGATGCCCCTAGATGTCCTGGGCCGCACGCGCGCTACACTGACACGTTCAGCGAGTTTAATCTCCTATCTCGAAAGGGTATGGGAAATCTTGTTAGGACGTGTCGTGCTGGGGATAGATCTTTGCAATTATAGATCTTGAACGAGGAATTCCTTGTAAGCACAGGTCA…	0	0	0	0	0	0	0	0	0	0	0	0	0	0	0	0	286	0	0	0	0	0	0	0	0	0	0	0	0	0	0	0	0	683	0	0	0	0	0	0	0	0	0	0	0	0	0	0	0
AAAACTTACCAGGTCCAGACATAGTGAGGATTGACAGATTGAAGATCTTTCTTGATTCTATGGGTGGTGGTGCATGGCCGTTCTTAGTTGGTGGAGTGATTTGTCTGGTTAATTCCGTTAACGAACGAGACCTCGACCTGCTAAATAGTTTGGCGAACCCTTCGGGGTTCGTACATGACTTCTTAGAGGGACTATCGGTGTGTAGCCGATGGAAGTTCGAGGCAATAACAGGTCTGTGATGCCCTTAGATGTTCTGGGCCGCACGCGCGCTACACTGATGCGTTCATCGAGCTTACAACCTTGACCGAGAGGTCTGGGTAATCTTTTCAAAGCGCATCGTGCTGGGGATTGATTATTGTAATTTTTAATCATAAACGAGGAATTCCTAGTAAACGCAAG…	0	0	0	0	0	0	0	0	0	0	0	0	0	0	0	0	0	0	0	0	0	0	0	0	0	0	299	0	0	0	0	16	0	0	0	0	0	0	0	0	0	0	0	0	0	0	0	0	0
GAAACTTACCAGGTCCAGACATAGTAAGGATTGACAGATTGAAAGCTCTTTCTTGATTCTATGGGTGGTGGTGCATGGCCGTTCTTAGTTGGTGGAGTGATTTGTCTGGTTAATTCCGTTAACGAACGAGACCTCAGCCTGCTAACTAGTAACGTCAATATGATTGGCGGCTACTTCTTAGAGGGACTATTTGTGTTTAATGAATGGAAGTTTGAGGCAATAACAGGTCTGTGATGCCCTTAGATGTTCTGGGCCGCACGCGCGCTACACTGATGAACGCAACGAGACCACCTGTACCGAAAGGCATGGGTAAACTTGTGAAAGTTCATCGTGATGGGGATAGATTATTGCAATTATTAATCTTCAACGAGGAATTCCTAGTAAGCGCGAGTCATCAGC…	14	0	0	0	0	0	6	0	10	0	0	0	21	33	0	9	16	0	0	17	0	0	0	16	3	0	106	0	38	112	0	0	53	0	0	0	0	0	0	0	0	15	14	0	0	11	0	0	49
GAAACTCACCAGGTCCAGACATGGGAAGGATTGACAGATTGAGAGCTCTTTCTTGATTCTATGGGTGGTGGTGCATGGCCGTTCTTAGTTGGTGGAGTGATTTGTCTGGTTAATTCCGTTAACGAACGAGACCTCAGCCTGCTAACTAGTCACAGTAGTCTTGACTGCTGGCCGGCTTCTTAGAGGGACTGATCGAGTTTATCGATCGGAAGTTTGAGGCAATAACAGGTCTGTGATGCCCTTAGATGTTCTGGGCCGCACGCGCGCTACACTGATGACTCCAACGAGCACAAGCTTGATCGGAAGACCTGGCTAAACTCTTAAGCGTCATCGTGATGGGGATAGATTATTGCAATTATTAATCTTCAACGAGGAATTCCTAGTAAGCGTGAGTCATCA…	0	0	0	0	0	0	0	0	0	0	38	0	0	102	0	42	0	0	0	0	0	0	0	0	0	0	89	0	0	40	0	0	0	0	0	0	0	246	0	0	0	0	49	0	0	0	0	0	53
GAAACTTACCAGGTCCAGACATAGTCAGGATGGACAGATTGAAAGCTCTTTCTTGATTCTATGGGTGGTGGTGCATGGCCGTTCTTAGTTGGTGGAGTGATTTGTCTGGTTAATTCCGTTAACGAACGAGACCTCAGCCTGCTAACTAGCGATGCCCTTCTTTGAAGGGTAGCCCGCTTCTTAGAGGGACTATTCGTGTGCAACGAATGGAAGTTTGAGGCAATAACAGGTCTGTGATGCCCTTAGATGTTCTGGGCCGCACGCGCGCTACACTGATGGATGCAACGAGCTCTACCCTTGACCGAAAGGCCCGGGTAAACTTGTCAAAATCCATCGTGATGGGGATAGATTATTGCAATTATTGATCTTCAACGAGGAATTCCTAGTAAGCGCGAGTCA…	0	0	0	0	0	0	0	0	0	0	0	0	0	0	0	0	0	0	0	0	0	0	0	0	0	0	0	0	0	0	0	0	0	0	0	0	0	0	0	0	0	0	0	0	0	0	0	932	0
GAAACTTACCAGGTCAAGACATAAGTGGGATTGACAGATTGAGAGCTCTTTCTTGATTCTATGGGTGGTGGTGCATGGCCGTTCTTAGTTGGTGGAGTGATTTGTCTGGTTAATTCCGTTAACGAACGAGACCTTAACCTGCTAACTAGTTGCCTTGTGCGAAACGGGGTTAACTTCTTAGAGGGACTATGCGTTCAAGCGCATGGAAGTTTGAGGCAATAACAGGTCAGTGATGCCCTTAGATGTCCTGGGCCGCACGCGCGCTACACTGATACGTGCAACAAGTACATCCTGGTCCGGAAGGACTTCGGGTAATCTTTATAGTACGTATCGTGCTGGGGATAGATCTTTGCAATTTTAGATCTTGAACGAGGAATTCCTAGTAAGCATAAGTCATCA…	0	0	0	0	0	0	0	0	0	0	0	0	0	182	0	0	0	0	0	0	0	0	0	187	0	0	0	0	0	0	0	0	0	0	0	0	0	0	0	0	0	0	0	0	0	0	0	0	0
GAAACTTACCAGGTCAAAACATGGATGGGATTGACAGATTGAAAGCTCTTTCTTGATTCTATGGGTGGTGGTGCATGGCCGTTCTTAGTTGGTGGAGTGATTTGTCTGGTTAATTCCGATAACGAACGAGACCTTAACCTGCTAACTAGTTCATTCTTGAATAAAGGTGTAACTTCTTAGAGGGACTATGTACGTCAAGTACATGGAAGTTTAAGGCAATAACAGGTCTGTGATGCCCCTAGACGTCCTGGGCCGCACGCGCGCTACACTGATACGTTCAGCGAGTTCATTAACCTGACCCGACAGGGTTCGGGAAATCTTGTTAGGACGTATCGTGCTGGGGATAGATCTTTGCAATTATAGATCTTGAACGAGGAATTCCTTGTAAGCACAGGTCAT…	0	0	0	0	0	0	0	0	0	0	0	0	0	0	0	0	0	358	305	0	0	0	0	0	0	0	0	0	0	0	15	137	0	0	0	0	0	0	0	0	0	0	0	23	0	0	0	0	0
GAAACTTACCAGGTCAAGACATGGGTGGGATTGACAGATTGAGAGCTCTTTCTTGATTCTATGGGTGGTGGTGCATGGCCGTTCTTAGTTGGTGGAGTGATTTGTCTGGTTAATTCCGTTAACGAACGAGACCTTAACCTGCTAACTAGTTTACGTGTTAACTACGCGTGTAACTTCTTAGAGGGACTATACGTTCAAGCGTATGGAAGTTTGAGGCAATAACAGGTCAGTGATGCCCTTAGATGTCCTGGGCCGCACGCGCGCTACAATGGTGCATGCAACGAGTACAACCTGGTCCGAAAGGACTCGGGTAATCTTTATAGTATGCACCGTGCTGGGGATTGATCTTTGCAATTGTAGATCTTGAACGAGGAATTCCTAGTAAGCATAAGTCATCAG…	0	0	0	0	0	0	0	0	0	0	0	0	0	0	0	0	0	0	0	0	0	0	0	239	0	0	0	0	0	0	0	0	0	0	0	0	219	0	0	0	0	0	0	0	0	0	0	0	0
GAAACTTACCAGGTCCAGACATAGTAAGGATTGACAGATTGAGAGCTCTTTCTTGATTCTATGGGTGGTGGTGCATGGCCGTTCTTAGTTGGTGGAGTGATTTGTCTGGTTAATTCCGTTAACGAACGAGACCCCCGCCTGCTAAATAGCACCAGGAATGCTTCGCATTGCTGGATTGCTTCTTAGAGGGACTTTGTGTGACTAACACAAGGAAGTTGGGGGCAATAACAGGTCTGTGATGCCCTTAGATGTCCTGGGCCGCACGCGCGCTACACTGATGCATGCAACGAGTCTATAACCTTGGCCGGGAGGCCTGGGTAATCTGTGAACGTGCATCGTGATAGGGATAGATTATTGCAATTATTAATCTTGAACGAGGAATTCCTAGTAAACGCAAGT…	0	0	0	0	0	0	0	0	0	0	0	0	0	350	0	0	154	0	0	0	0	0	0	0	0	0	104	0	0	0	0	0	0	0	0	0	0	0	0	0	0	0	47	39	0	0	0	0	0
GAAACTTACCAGGTCCAGACATAGTGAGGATTGACAGATTGATAGCTCTTTCTTGATTCTATGGGTGGTGGTGCATGGCCGTTTTTAGTTGGTGGAGTGATTTGTCTGGTTAATTCCGTTAACGAACGAGACCCCCGCCTGCTAAATACTCGGATGTATGCTTAGCATACATCTCGGGTTCTTAGAGGGACTTTCGGTGACTAATCGAAGGAAGTTGGGGGCAACAACAGGTCTGTGATGCCCTTAGATGTCCTGGGCCGCACGCGCGTTACACTGACACACGCAACGAGTTTTTCCTTGTCCGAAAGGTCTGGGTAATCTTTTAAATGTGTGTCGTGATAGGGATAGATTATTGCAATTATTAATCTTGAACGAGGAATTCCTAGTAAACGCGAGTCA…	28	0	0	0	0	0	0	0	0	0	0	0	0	417	0	0	194	0	0	0	0	0	0	0	0	0	34	0	74	0	0	0	0	0	0	0	0	0	0	0	0	0	18	0	0	0	0	0	0
AAAACTTACCAGGTCCAGACATAGTGAGGATTGACAGATTGAGAGCTCTTTCTTGATTCTATGGGTGGTGGTGCATGGCCGTTCTTAGTTGGTGGAGTGATTTGTCTGGTTAATTCCGTTAACGAACGAGACCCCTGCCTGCTAAATAGGTTGTCTAGTGAATTTCACTGGATGAATCTTCTTAGAGGGACGTGCATTCTATTAGATGCAGGAAGATAGGGGCAATAACAGGTCTGTGATGCCCTTAGATGTCCTGGGCCGCACGCGCGCTACACTGATGTATTCAACGAGTTTTACCTTGGCCGAGAGGCCTGGGCAATCTTTTGAACGTGCATCGTGATAGGGATAGATTATTGCAATTATTAATCTTGAACGAGGAATTCCTAGTAAACGCAGATC…	26	0	0	0	0	0	148	0	0	0	0	0	0	0	0	307	0	0	0	0	0	0	0	0	0	0	0	0	0	0	0	0	39	0	0	0	0	0	0	0	0	0	0	0	0	154	0	0	0
GAAACTTACCAGGTCAAGACATGGGTGGGATTGACAGATTGAGAGCTCTTTCTTGATTCTATGGGTGGTGGTGCATGGCCGTTCTTAGTTGGTGGAGTGATTTGTCTGGTTAATTCCGTTAACGAACGAGACCTTAACCTGCTAACTAGTCTTGCTCTGAAAAAGGGTTTTGACTTCTTAGAGGGACTATACGTTCAAGCGTATGGAAGTTTGAGGCAATAACAGGTCAGTGATGCCCTTAGATGTCCTGGGCCGCACGCGCGCTACAATGATGCATGCAACGAGCAGAAGCTGGTCCGAAAGGATTTGGCTAATCTTCATAGTATGTCATCGTGCTGGGGATTGATCTTTGCAATTATAGATCTTGAACGAGGAATTCCTAGTAAGCATAAGTCATCA…	0	0	0	0	0	0	0	0	0	0	22	0	0	0	0	0	10	0	0	0	0	0	0	212	0	0	35	0	0	0	0	0	0	0	0	0	28	0	0	0	0	0	17	0	0	0	0	0	0
AAATCTCACCCGGCCCGGACACTGTAAGGATTGACAGATTGAGAGCTCTTTCTTGATTCGGTGGGTGGTGGTGCATGGCCGTTCTTAGTTGGTGGAGCGATTTGTCTGGTTAATTCCGATAACGAACGAGACTCTAGCCTGCTAAATAGTACGCCGATCTTTTGTCGGCGCGTACTTCTTAGAGGGACAAGTGGCGGTTAGCCACACGAAATTGAGCAATAACAGGTCTGTGATGCCCTTAGATGTTCGGGGCCGCACGCGCGCTACACTGAAGGGATAAGCGTGTTTTTCCTGCTCTGAAAAGAGTGGGTAACCCGCTGAAACCCCTTCGTGATTGGGATCGGAGCTTGAAATTATTCTCCGTGAACGAGGAATTCCTAGTAAGCGCGAGTCATCAGC…	31	0	0	0	0	0	0	0	0	0	0	0	0	0	0	0	0	0	0	0	0	0	0	82	182	12	0	0	88	0	0	0	0	0	0	0	19	60	13	0	0	3	12	0	0	0	0	0	0
GAAACTTACCAGGTCCAGACACGGGAAGGATTGACAGATTGAGAGCTCTTTCTTGATTCTGTGGGTGGTGGTGCATGGCCGTTCTTAGTTGGTGGGTTGCCTTGTCAGGTTGATTCCGGTAACGAACGAGACCTCAGCCTGCTAAATAGTCAACATCGCACCTGCGGTGTGCCGACTTCTTAGAGGGACTATTGGCGTTTAGCCAATGGAAGTATGAGGCGATAACAGGTCTGTGATGCCCTTAGATGTTCTGGGCCGCACGCGCGCTACACTGATGCGACCAACGAGCCTATCCTTGGCCGAGAGGCCCGGGTAATCTTGTAAACCGCATCGTGATGGGGATAGATTATTGCAATTATTAGTCTTCAACGAGGAATGCCTAGTAAGCGCGAGTCATCA…	0	0	0	0	0	0	0	0	0	0	0	0	0	0	0	0	0	0	0	0	0	0	0	0	0	0	0	0	0	0	0	0	0	0	0	0	0	0	0	0	0	0	0	0	0	0	0	40	0
GAAACTCACCCGGTCCGGACACCGTAAGGATTGACAGATCGAGAGCTCTTTCTTGATTCGGTGGATGGTGGTGCATGGCCGTTCTTAGTTGGTGGAGTGATTTGTCTGGTTAATTCCGATAACGAACGAGACTCTAGCCTGCTAACTAGTTGCGCCGTGTTCATTCGCGGCTGTAGACTTCTTAGAGGGACAGATGGCGTTTAGCCATACGAAATTGAGCAATAACAGGTCTGTGATGCCCTTAGATGTCCGGGGCCGCACGCGCGCTACACTGAAGGAGTCAGCGTGTGCTATCCGTGCTCGGAAGAGCTCGGTAACCCGTTGAAACTCCTTCGTGCTTGGGATTGTGGCTTGTAATTATCGCGCATGAACGAGGAATTCCCAGTAAGTGCAAGTCAT…	0	0	0	0	0	0	0	0	0	0	0	0	0	0	0	0	0	0	0	0	0	0	0	0	0	0	0	0	0	0	0	0	0	0	0	0	0	0	0	0	0	0	0	0	0	0	0	0	0
GAAACTTACCAGGTTAAAACAATAGTGGGATTGACAGCTTGAGAGCGCTTTCTTGATTCGTTGGGTGGTGGTGCATGGCCGTTCTTAGTTGGTGGAGTGATTTGTCTGCTTAATTGCGTTAACGAACGAGACCTTAACCTGCTTACTAGACTGTCGATGCACAATCGGCGGCTCTTCTTAGAGGGACTTTGGTTGTTTTAACTCCAAGGAAGTTTGAGGCAATAACAGGTCTGTGATGCCCTTAGATATCCTGGGCCGCACGCGTCATACAATGACTAGTTCAGAAAGTTTCATCCTAACCCGGAAGGGGCTGGGTAATCTTGTTAGTACTAGTCGTGTTAGGGATAGATCTTTGCAATTATAGATCTTGAACGAGGAATTCCTAGTAAGTGCGGTTCA…	0	0	0	0	0	0	0	0	0	0	0	0	0	0	0	0	0	0	0	0	0	0	0	0	0	0	0	0	0	0	0	0	0	0	0	867	0	0	0	0	0	0	0	0	0	0	0	0	0
AAAACTTACCAGGTCCAGACATAGTGAGGATTGACAGATTGATAGCTCTTTCTTGATTCTATGGGTGGTGGTGCATGGCCGTTCTTAGTTGGTGGAGTGATTTGTCTGGTTAATTCCGTTAACGAACGAGACCTTAGCCTGCTAACTAGTCGCGGCGATCTCGATCGTCGTCGACTTCTTAGAGGGACTTTGTGGCGTAAACACAAGGAAGTTTGAGGCAATAACAGGTCTGTGATGCCCTTAGATGTCCTGGGCCGCACGCGTGCTACACTGACGCCTACAACGAGTACTTCCCAGCCCCGAGAGGCGGCTGGTAATCAGCAATAGGCGTCGTGATGGGGATAGAACTTTGGAATTATTGTTCTTGAACGAGGAATGCCTAGTAAGCGCGGGTCATTA…	0	0	0	0	0	0	32	262	0	0	0	0	0	0	0	85	0	0	144	71	12	0	0	8	0	0	0	0	0	0	68	0	28	0	0	0	0	0	0	0	0	0	0	0	0	0	0	0	0
AAAACTTACCAGGTCCAGACATAGGAAGGATTGACAGATTGAGAGCTCTTTCTTGATTCTATGGGTGGTGGTGCATGGCCGTTCTTAGTTGGTGGGTTGTCTTGTCAGGTTGATTCCGGTAACGAACGAGACCTCAGCCTTTAAATAGTCACTGTCGCTTTTTGCGGCTGGCTTTTGACTTCTTAGAGGGACAGTTGGCGTTTAGTCAACGGAAGTATGAGGCAATAACAGGTCTGTGATGCCCTTAGATGTTCTGGGCCGCACGCGCGCTACACTGATGCATTCAACAAGCCTATCCCTAGCCGAAAGGCTCGGGTAATCTTTGAAACTGCATCGTGATGGGGATAGATTATTGCAATTATTAGTCTTCAACGAGGAATGCCTAGTAAGCGCAATTCA…	0	0	0	0	0	0	0	0	0	0	0	0	0	64	0	99	0	0	0	72	0	0	0	25	0	0	140	0	0	20	0	0	96	0	0	32	0	0	0	0	0	0	21	0	8	0	0	0	0
GAAACTCACCAGGTCCAGACATAATAAGGATTGACAGATTGATAGCTCTTTCTTGATTTTATGGGTGGTGGTGCATGGCCGTTCTTAGTTCGTGGAGTGATTTGTCTGCTTAATTGCGTTAACGAACGAGACCTTAACCTGCTAAATAGGAGCGCCTATCTTCGGATAAGCGCCTTTCTTCTTAGAGGGACTTTGTGCGTTTCAGCATGAGGAAGTTTGAGGCTAAAACAGGTCTGTGATGCCCTTAGATGTTCTGGGCTGCACGCGCGCTACACTGATGCGTTCAACGAGTGTACAACCTTGCCCGATAGGGTTGGGTAACCTTTTGAACACGCATCGTGATGGGGATAGATCATTGCAATTATTGATCTTCAACGAGGAATTCCTAGTAATGATGGT…	0	0	0	0	0	0	0	0	0	0	0	0	0	0	0	0	0	76	76	0	0	0	0	0	0	0	0	0	0	0	35	0	0	0	0	0	0	0	0	0	0	37	0	40	34	0	0	0	0
GAAACTTACCAGGTCCAGACATAGTAAGGATTGACAGATTGATAGCTCTTTCTTGATTCTATGGGTGGTGGTGCATGGCCGTTCTTAGTTGGTGGAGTGATTTGTCTGGTTAATTCCGTTAACGAACGAGACCTTAACCTGCTAAATAGTTACATGTAACCTCGGTTACATGGGCAACTTCTTAGAGGGACTTTGCGTGTCTAACGCAAGGAAGTTTGAGGCAATAACAGGTCTGTGATGCCCTTAGATGTCCTGGGCTGCACGCGCGCTACACTGATGCGCTCAACGAGTTTACGATCTTGCCTGAAATGGCTGGGTAATCTTTTTAAAACGCATCGTGATGGGGATAGATCATTGCAATTGTTGATCTTCAACGAGGAATTCCTAGTAAGCGCGAGT…	0	0	0	0	0	0	0	0	0	0	0	0	0	0	0	0	0	0	0	0	0	0	0	0	0	0	0	0	0	0	0	0	0	0	0	0	0	0	0	0	0	377	0	0	0	0	0	0	0
GAAACTTACCAGGTCCAGACATAGTGAGGATTGACAGATTGAGAGCTCTTTCTTGATTCTATGGGTGGTGGTGCATGGCCGTTCTTAGTTGGTGGAGTGATTTGTCTGGTTAATTCCGTTAACGAACGAGACCCCCGCCTGCTAAATAGTTGGATTAATGCTTAGCATTGATTTCAGCTTCTTAGAGGGACTTTTGGTGACTAACCAAAGGAAGTTGGGGGCAATAACAGGTCTGTGATGCCCTTAGATGTCCTGGGCCGCACGCGCGCTACACTGACATACGCAACGAGTCTTCCTTGTCCGAAAGGTCCGGGTAATCTCAAATGTATGTCGTGATAGGGATAGATTATTGCAATTATTAATCTTGAACGAGGAATTCCTAGTAAATGCAGGTCATCA…	0	0	0	0	0	0	0	0	0	0	0	0	0	0	0	0	0	0	0	0	0	0	0	0	0	0	0	0	0	0	0	0	0	0	0	0	0	0	0	0	0	0	0	0	0	0	0	0	0
GAAACTTACCAGGTCCAGACATAGTAAGGATTGACAGATTGATAGCTCTTTCTTGATTCTATGGGTGGTGGTGCATGGCCGTTCTTAGTTGGTGGAGTGATTTGTCTGGTTAATTCCGTTAACGAACGAGACCTTAACCTGCTAAATAGTTACACGTAACCTCGGTTACGCGGGCAACTTCTTAGAGGGACTTTGCGTGTCTAACGCAAGGAAGTTTGAGGCAATAACAGGTCTGTGATGCCCTTAGATGTTCTGGGCTGCACGCGCGCTACACTGATGCGCTCAACGAGTTTACGACCTTGCCCGGAAGGGTTGGGTAATCTTCTTAAAACGCATCGTGATGGGGATAGATTATTGCAATTATTAATCTTCAACGAGGAATTCCTAGTAAGCGCGAGT…	0	0	0	0	0	0	0	0	0	0	0	0	0	0	0	0	0	0	0	0	0	0	0	0	0	0	0	0	0	162	0	0	0	0	0	0	0	0	0	0	0	0	392	0	0	0	0	0	0
GAAACTCACCAGGTCCAGACATAGGAAGGATTGACAGATTGAGAGCTCTTTCTTGATTCTATGGGTGGTGGTGCATGGCCGTTCTTAGTTGGTGGAGTGATTTGTCTGGTTAATTCCGTTAACGAACGAGACCTTAACCTACTAAATAGTTACGTGATTCTCGAATCACGGACAACTTCTTAGAGGGACTATCGGTGTTTAACCGGTGGAAGTTTGAGGCAATAACAGGTCTGTGATGCCCTTAGATGTTCTGGGCCGCACGCGCGCTACACTGATGCAGTCAGCGAGTTTATAACCTTCACCGGAAGGTGTGGGTAATCTTTTGAAACTGCATCGTGCTGGGGCTAGATCTTTGCAATTATCGATCTTAAACGAGGAATTCCTAGTAAGCGCAAGTCA…	0	0	0	0	0	0	139	0	0	0	0	0	0	0	0	101	0	0	17	28	0	0	0	15	0	0	0	0	0	0	8	0	15	0	0	0	11	0	0	0	0	0	0	0	0	83	0	0	0
AAAACTTACCAGGTCCGGACATAGTGAGGATTGACAGATTGAAGATCTTTCTTGATTCTATGGGTGGTGGTGCATGGCCGTTCTTAGTTGGTGGAGTGATTTGTCTGGTTAATTCCGTTAACGAACGAGACCTCGACCTACTAAATAGTTTTGCGAATTCTTCGGGATTCGTGGAGACTTCTTAGAGGGACTTTGGATGAGTAGTCCAAGGAAGTTCGAGGCAATAACAGGTCTGTGATGCCCTTAGATGTTCTGGGCCGCACGCGCGCTACACTGACTGGTTCATCGAGCTTACAACCTTGACCGATAGGTCTGGGTAATCTTTTGAAAGCCAGTCGTGCTGGGGATAGATCATTGCAATTTTTGATCTTCAACGAGGAATTCCTAGTAAACGCGAGT…	0	0	0	0	0	0	72	59	0	0	0	0	0	0	0	110	0	0	0	55	249	0	0	0	0	0	0	0	0	0	0	0	53	0	0	0	0	0	0	0	0	0	0	0	0	33	48	0	0
AAAACTCACCAGGTCCAGACATGGGAAGGATTGACAGATTGATAGCTCTTTCTTGATTCTATGGGTGGTGGTGCATGGCCGTTCTTAGTTGGTGGAGTGATTTGTCTGGTTAATTCCGTTAACGAACGAGACCTTAACCTGCTAAATAGTTGCTGGTAATCTATTATCGGTGAACTTCTTAGAGGGACTTCGTGATTCAAACACGAGGAAGTTTGAGGCAATAACAGGTCTGTGATGCCCTTAGATGTCCTGGGCTGCACGCGCGCTACACTGACACGATCAACAAGTTTTCCTCTCCCGATAGGGCTGGGTAACCTTCTGAAATCGTGTCGTGATGGGGATAGATCATTGCAATTATTGATCTTCAACGAGGAATTCCTAGTAAGTGCAAGTCATCAG…	0	0	0	0	0	0	0	0	0	0	0	0	0	34	0	65	0	0	0	0	0	0	0	0	0	0	0	0	0	0	0	0	0	0	0	0	0	0	0	0	0	0	0	0	0	0	0	0	107
GAAACTCACCAGGTCCAGACATGAGAAGGATTGACAGTTTGAAAGCACTTTCTTGATTTCATGGGTGGTGGTGCATGGCCGTTCTTAGTTGGTGGAGTGATTTGTCTGGTTGATTCCGATAACGAACGAGACTCTCAGAGTAAACTGGCTTAGGTCGTAATTCACGTTACTTCCGGCCTCTTTTCTCGACTATTCGTTTTAAACGAAAGGAAGCGGAGAGCAATAACAGGTCTGTGATGCCCCTCGATGTTCTGGGCTACACGCGCGCTACAATGACGAGTTCAACGAGTTTTTTCTCCTTGCCCGGAAGGGTGTGGGTAATCTTTTCAATGCTCGTCGTGATGGGGCTAGATTTTTGCAATTATTAATCTTCAACGAGGAATCTCTAGTATGTGCAGT…	0	0	0	0	0	0	0	0	0	0	0	0	0	0	0	0	0	94	0	0	0	0	0	0	0	0	0	0	0	0	86	76	0	0	0	0	0	0	0	0	0	0	0	79	94	0	0	0	0
AAAACTTACCAGGTCCAGACATAGTGAGGATTGACAGATTGATAGCTCTTTCTTGATTCTATGGGTGGTGGTGCATGGCCGTTCTTAGTTGGTGGAGTGATTTGTCTGGTTAATTCCGTTAACGAACGAGACCTTAGCCTGCTAACTAGTCGCGGCGATCTCGATCGTCGTCGGCTTCTTAGAGGGACTTTGTGGTTCTAAACACAAGGAAGTTTGAGGCAATAACAGGTCTGTGATGCCCTTAGATGTCCTGGGCCGCACGCGTGCTACACTGACGCCTACAGCGAGCACTTCCCAGCCCCGAGAGGTGGCTGGTAATCAGCAATAGGCGTCGTGATGGGGATAGATCTTTGGAATTATGGATCTTGAACGAGGAATGCCTAGTAAGCGCGGGTCATT…	0	0	0	0	0	0	0	0	0	0	134	0	0	0	0	0	0	0	0	0	0	0	105	0	0	0	0	0	0	0	0	0	0	0	0	0	0	0	0	0	0	0	0	0	0	0	0	0	274
GAAACTCACCAGGTCCAGACATAGTAAGGATTGACAGATTGAGAGCTCTTTCTTGATTCTATGGGTGGTGGTGCATGGCCGTTCTTAGTTGGTGGAGTGATTTGTCTGGTTAATTCCGTTAACGAACGAGACCTTAACCTGCTAAATAGTTGGACTCACTTTGGTGGGTTATAACTTCTTAGAGGGACTATCGGCGACTAGTCGATGGAAGTTTGAGGCAATAACAGGTCTGTGATGCCCTTAGATGTTCTGGGCCGCACGCGCGCTACACTGACAAAGGCAACGAGTTTTTCCTTGGCCGGAAGGTCTGGGTAATCTTGTGAAACTTTGTCGTGCTGGGGATAGTCCTTTGCAATTATTGGACTTGAACGAGGAATTCCTAGTAAGCGTGAGTCATCA…	0	0	0	0	0	0	0	0	0	0	0	0	0	0	0	0	0	0	0	0	0	0	0	0	0	0	0	0	99	0	0	0	0	0	0	0	0	0	0	0	0	0	0	0	0	0	0	0	0
GAAACTTACCAGGTCCAGACATAGTGAGGATTGACAGATTGAGAGCTCTTTCTTGATTCTATGGGTGGTGGTGCATGGCCGTTCTTAGTTGGTGGAGTGATTTGTCTGGTTAATTCCGTTAACGAACGAGACCCCCGCCTGCTAAATAGTCATACCAATGCCTAGCATTGGTGGTGGCTTCTTAGAGGGACTTTTGGTGACTAACCAAAGGAAGTTGGGGGCAATAACAGGTCTGTGATGCCCTTAGATGTCCTGGGCCGCACGCGCGCTACACTGACACACGCATCGAGTTTTCCTTGTCCGAAAGGTCTGGGTAATCTGATAAATGTGTGTCGTGATAGGGATAGATTATTGCAATTATTAATCTTGAACGAGGAATTCCTAGTAAACGCGCATCAT…	0	0	0	0	0	0	0	0	0	0	0	0	0	0	0	0	0	139	136	0	0	0	0	0	0	0	0	0	0	0	52	57	0	0	0	0	0	0	0	0	0	0	0	90	58	0	0	0	0
GAAACTTACCAGGTCCAGACATAGTAAGGATTGACAGATTGAGAGCTCTTTCTTGATTCTATGGGTGGTGGTGCATGGCCGTTCTTAGTTGGTGGAGTGATTTGTCTGGTTAATTCCGTTAACGAACGAGACCCCCGCCTGCTAAATAGCACGAGGAATGCTTCGCATTGCTTGATTGCTTCTTAGAGGGACTTTGTGTGACTAACACAAGGAAGTTGGGGGCAATAACAGGTCTGTGATGCCCTTAGATGTCCTGGGCCGCACGCGCGCTACACTGATGCATGCAACGAGTTTATAACCTTGGCCGGGAGGCCTGGGTAATCTGTGAACGTGCATCGTGATAGGGATAGATTATTGCAATTATTAATCTTGAACGAGGAATTCCTAGTAAACGCAAGT…	0	0	0	0	0	0	0	0	0	0	0	0	0	282	0	0	184	0	0	0	0	0	0	0	0	0	70	0	0	102	0	0	0	0	0	0	0	0	0	0	0	0	0	0	0	0	0	0	0
AAAACTCACCAGGTCCAGACATGGGAAGGATTGACAGATTGATAGCTCTTTCTTGATTCTATGGGTGGTGGTGCATGGCCGTTCTTAGTTGGTGGAGTGATTTGTCTGGTTAATTCCGTTAACGAACGAGACCTTAGCCTGCTAAATAGTTGTATGAAACCTTGGTTTCATCTCAGCTTCTTAGAGGGACTTCGTGTGTTTAACACGAGGAAGTTTGAGGCAATAACAGGTCTGTGATGCCCTTAGATGTTCTGGGCTGCACGCGCGCTACACTGACACGATCAACGAGTTTGTCCTGGTCCGATAGGATTGGGTAACCTTTTGAAATCGTGTCGTGATGGGGATAGATCATTGCAATTATTGATCTTCAACGAGGAATTCCTAGTAAGTGCAAGTCAT…	0	0	0	0	0	0	43	0	0	0	0	0	0	0	0	490	0	0	28	0	0	0	0	0	0	0	0	0	0	0	0	0	0	0	0	0	0	0	0	0	0	0	0	0	15	0	0	0	0
GAAACTTACCAGGTCCAGACATAGTGAGGATTGACAGATTGATAGCTCTTTCTTGATTCTATGGGTGGTGGTGCATGGCCGTTCTTAGTTGGTGGAGTGATTTGTCTGGTTAATTCCGTTAACGAACGAGACCCCCGCCTGCTAAATAGTACCATCAATGCTTAGCATTGGTGTGTGCTTCTTAGAGGGACTTTTGGTGACTAACCAAAGGAAGTTGGGGGCAATAACAGGTCTGTGATGCCCTTAGATGTCCTGGGCCGCACGCGCGCTACACTGACACACGCAACGAGTTTTTTCTTGTCCGAAAGGTCTGGATAATCTTTTAAATGTGTGTCGTGATAGGGATAGATTATTGCAATTATTAATCTTGAACGAGGAATTCCTAGTAAACGCAAGTCA…	0	0	0	0	0	0	0	0	0	0	0	0	0	0	0	0	242	0	0	0	0	0	0	41	0	0	84	0	0	0	0	0	0	0	0	0	159	90	0	0	0	0	0	0	0	0	0	0	30
AAAACTTACCAGGTCCAGACATAGTGAGGATTGACAGGTTGAAGATCTTTCTTGATTCTATGGGTGGTGGTGCATGGCCGTTCTTAGTTGGTGGATTGATCTGTCTGGTTAATTCCGATAACGAACGAGACCTCAGCCTGCTAAATAGTGGACGTCGGCTTGCCGGCGGCAATCGCTTCTTAGAGGGACTATTGGTGTGTAGCCAATGGAAGATTGAGGCAATAACAGGTCTGTGATGCCCTTAGATGTTCTGGGCCGCACGCGCGCTACACTGTTGCGATCAGCGAGTTTACAACCTCGGCCGAAAGGTCTGGGTAATCTTTGAAATCGCAACGTGATGGGGCTAGAGCATTGCAATTATTGCTCTTCAACGAGGAATTTCTAGTAAACGCATGTCAT…	0	0	0	0	0	0	0	0	0	0	83	0	0	0	0	0	0	0	0	121	0	0	63	0	0	0	0	0	0	0	0	0	41	0	0	0	0	0	0	0	0	0	0	0	0	0	0	0	157
GAAACTTACCAGGTCCAGACATAGTGAGGATTGACAGATTGAGAGCTCTTTCTTGATTCTATGGGTGGTGGTGCATGGCCGTTCTTAGTTGGTGGAGTGATTTGTCTGGTTAATTCCGTTAACGAACGAGACCCCCGCCTGCTAAATAGTTGCGCCAAATCATAGATTTGGTGGCAGCTTCTTAGAGGGACTTTCGGTGACCAACCGAAGGAAGTTGGGGGCAATAACAGGTCTGTGATGCCCTTAGATGTCCTGGGCCGCACGCGCGCTACACTGACACACGCAGCGAGTTTTGCTTGTCCGAAAGGTCCGGCTAATCTTGTAAATGTGTGTCGTGATAGGGATAGATTATTGCAATTATTAATCTTGAACGAGGAATTCCTAGTAAACGCGGGTCAT…	0	0	0	0	0	0	0	0	0	0	0	0	0	0	0	0	0	0	0	0	0	0	0	0	0	0	0	0	58	0	0	0	0	0	0	0	0	0	0	0	0	0	0	0	0	0	0	0	0
GAAACTTACCAGGTCAAGACATAAGTGGGATTGACAGATTGAGAGCTCTTTCTTGATTCTATGGGTGGTGGTGCATGGCCGTTCTTAGTTGGTGGAGTGATTTGTCTGGTTAATTCCGTTAACGAACGAGACCTTAACCTGCTAAATAGTCATGCTGTGAATAACAGTATTGACTTCTTAGAGGGACTATGCGTTCAAGCGCATGGAAGTTTGAGGCAATAACAGGTCAGTGATGCCCTTAGATGTCCTGGGCCGCACGCGCGCTACACTGACACGTGCAACGAGTACATCCTGGTCCGGAAGGACTTCGGGTAATCTTCATAGTACGTGTCGTGCTGGGGATAGATCTTTGCAATTTTAGATCTTGAACGAGGAATTCCTAGTAAGCATAAGTCATCA…	91	0	0	0	0	0	46	0	0	0	0	0	77	0	0	34	0	0	0	48	26	0	0	0	44	0	0	0	0	0	0	0	0	0	0	0	0	0	0	0	0	61	0	56	0	42	23	0	0
AAACCTTACCAGGTCCGGACATAGGAAGGATTGACAGATTGAGAGCTCTTTCTTGATTCTATGGGTGGTGGTGCATGGCCGTTCTTAGTTGGTGGAGTGATTTGTCTGGTTAATTCCGTTAACGAACGAGACCTTAACCTACTAACTGGCCGCCTGAGTGGCAACGCTCAGGAATAAGGCCTCTTAGAGGGACGATCTGTGATTAGCAGATGGAGGAATAAGGCAATAACAGGTCTGTGATGCCCTTAGATGTTCTGGGCCGCACGCGCGCTACAATGATGCAGGCAACGAGTGCTGCTCCTTGGCCGAAAGGCTTGGGGAACCTTGAAAACTGCATCGTGCTAGGGATAGATGATTGCAATCGTGCATCTTGAACGAGGAATGCCTTGTAAGCGTGAG…	46	0	0	0	0	0	0	0	0	0	0	0	76	0	0	0	0	0	0	0	0	0	0	49	48	0	0	0	144	0	0	0	0	0	0	0	40	47	0	0	0	12	0	0	0	0	0	0	0
AAAACTTACCAGGTCCAGACATAGTGAGGATTGACAGATTGAAGATCTTTCTTGATTCTATGGGTGGTGGTGCATGGCCGTTCTTAGTTGGTGGATTGATCTGTCTGGTTAATTCCGATAACGAACGAGACCTCAGCCTGCTAAATAGTGAACGTCGGGCTCGCTCGGCGGCATACGCTTCTTAGAGGGACTATCGGTGTGTAACCGATGGAGGATTGAGGCAATAACAGGTCTGTGATGCCCTTAGATGTTCTGGGCCGCACGCGCGCTACACTGTTGCGATCAGCGAGTTTACAACCTTGGCCGAAAGGTCTGGGTAATCTTTGAAATCGCAACGTGATGGGGCTAGAGCATTGCAATTATTGCTCTTCAACGAGGAATTCCTAGTAAACGCACGTC…	0	0	0	0	0	0	0	0	0	0	0	0	0	0	0	0	0	0	0	0	0	0	0	0	0	0	0	0	244	0	0	0	0	0	0	0	0	0	0	0	0	0	0	0	0	0	0	0	0
AAAACTCACCAGGTCCAGACATGGGAAGGATTGACAGATTGATAGCTCTTTCTTGATTCTATGGGTGGTGGTGCATGGCCGTTCTTAGTTGGTGGAGTGATTTGTCTGGTTAATTCCGTTAACGAACGAGACCTTAACCTGCTAAATAGTTACCAGTAATCTATTATTGGTGAACTTCTTAGAGGGACTTCGTGATTCAAACACGAGGAAGTTTGAGGCAATAACAGGTCTGTGATGCCCTTAGATGTCCTGGGCTGCACGCGCGCTACACTGACACGATCAACAAGTTTTCCTCTCCCGAAAGGGCTGGGTAACCTTCTGAAATCGTGTCGTGATGGGGATAGATCATTGCAATTATTGATCTTCAACGAGGAATTCCTAGTAAGTGCAATTCATCAG…	0	0	0	0	0	0	0	0	0	0	0	0	69	205	0	0	0	0	0	0	0	0	0	0	28	0	0	0	0	77	0	0	0	0	0	0	0	0	0	0	0	0	95	0	0	0	0	0	0
AAACCTTACTAGGGTAAGACATTGGTATGATTGACAGACTACTTGATCTTTCTTGATTTGGTGGGTGGTGGTGCATGGCCGATCTTAGTTGGTGGGGTGACCCGTCTGGTTAATTTCGATAACGAACGAGATCCGAGCTGTTTAGTTGGCCGTGCCAGGTTCTCCAGGTATGTGTCTCCTATATGGACTGTCAGTTTGAGGCTGAAGGAAGTTTCGGGCTAAATCAGGTCTGTGATGCCCTTAGACACTCTAGGCGGCACGCGCGCTACAATGGGCGGAAGAACGTGTTACTGCCACTGAAAGGTGGGGTGAATCACGAATTCTTGCCCGTGAATGGGATAGTTTGTTGCAATTTTCGGACTTGAACTAGGAATCCCTTGTAAGCATGCTCAAGAATAG…	0	0	0	0	0	0	0	0	0	0	0	0	0	0	0	0	0	0	272	8	0	0	0	0	0	0	0	0	0	0	94	0	0	0	0	0	0	0	0	0	0	0	0	253	72	0	0	0	0
AAAACTCACCAGGTCCGGACATAGTAAGGATTGACAGATTGAGAGCTCTTTCTTGATTCTATGGGTGGTGGTGCATGGCCGTTCTTAGTTGGTGGAGTGATTTGTCTGGTTAATTCCGATAACGAACGAGACCTTAACCTGCTAACTAGCCGCGCGAACGCTTGTTGGCGTTGGCTTCTTAGAGGGACTGACTACGATTAGTGGTCGGAAGTTTGAGGCAATAACAGGTCTGTGATGCCCTTAGATGTTCTGGGCTGCACGCGCGCTACACTGACAAAGACAGCAAGTATACAACCTTGGCCGAAAGGTCTGGGCAATCTTTTGAATCTTTGTCGTGCTGGGGATAGACCATTGCAATTATTGGTCTTCAACGAGGAATTCCTAGTAAGCGCAAGTCAT…	0	0	0	0	0	0	0	0	0	0	0	0	0	302	0	0	0	0	0	0	0	0	0	60	0	40	0	0	0	0	0	0	0	0	0	0	72	0	0	0	0	0	0	0	0	0	0	0	27
GAAACTTACCAGCGCAAAACATGGGTGGGATTGACAGATTGAGAGCTCTTTCTTGATTCTATGGGTGGTGGTGCATGGCCGTTCTTAGTTGGTGGAGTGATTTGTCTGGTTAATTCCGTTAACGAACGAGACCTCAACCTGCTAACTAGTTACGTGATAAAAGCGTATACTTCTTAGAGGGACTATATGTGCAAGCATATGGAAGTTTGAGGCAATAACAGGTCTGTGATGCCCTTAGAAGTGCTGGGCCGCACGCGCGCTACACTGACACGTTCAACAAGTTCTACCCTGTCCCGGAAGGGTATGGGTAATCTTTTTAGTATGTGTCGTGCTGGGGATCGATCTTTGTAATTATAGATCTTGAACGAGGAATTCCTAGTAAGCATAAGTCATCAGCTT…	0	0	0	0	0	0	0	0	0	0	0	0	0	0	0	0	0	0	0	0	0	0	0	0	0	0	0	0	0	0	0	0	0	0	0	710	0	0	37	0	0	0	0	0	0	0	0	0	0
GAAACTTACCAGGTCCAAACATGGGTGGGATTGACAGATTGAGAGCTCTTTCTTGATTCTATGGGTGGTGGTGCATGGCCGTTCTTAGTTGGTGGAGTGATTTGTCTGGTTAATTCCGTTAACGAACGAGACCTTAACCTGCTAAATAGTACGCTGATTTTTTATCGGTGTTACTTCTTAGAGGGACTATGCGTATTGAAACGCATGGAAGTTTGAGGCAATAACAGGTCTGTGATGCCCTTAGATGTCCTGGGCCGCACGCGCGCTACAATGACTTGCTCAGAAAGTTTAACCTGGCCCGGAAGGGATCTGGGTAATCTTTATAATACAAGTCGTGTTAGGGATCGATCTTTGCAATTATAGATCTTGAACGAGGAATGCCTAGTAAGTGCTATTCAT…	0	0	0	0	0	0	0	0	0	0	0	0	0	0	0	0	0	99	123	0	0	0	0	0	0	0	0	0	0	0	56	0	0	0	0	0	0	0	0	0	0	0	0	41	78	0	0	0	0
GAAACTCACGAGCGCAAGACAGAGAAGGGATTGACAGATTGAGAGCTCTTTCTTGATTCTTTGGGTGGTGGTGCATGGCCGTTCTTAGTTGGTGGAGTGATTTGTCTGGTTAATTCCGTTAACGAACGAGACCTTAACCTGCTAACTAGTCGCCCTGTTTACAACAGGATGTACTTCTTAGAGGGACTATTGTGCAATAAGCCAATGGAAGTTTAAGGCAATAACAGGTCTGTGATGCCCCTAGACGTGCTCGGCCGCACGCGCGTTACAATGACTGGCGCAGAAAGCATTTCCTGTCTTGAAAAAGTACGGGTAATCTTATTAATACCAGTCGTGTTAGGGATAGTTCTTTGAAATTATGGATCTTGAACGAGGAATTTCTAGTAAGTGCAAGTCATC…	0	0	0	0	0	0	0	0	0	0	0	0	0	0	0	0	0	0	0	0	0	0	0	0	0	0	0	0	0	0	0	0	0	724	0	0	0	0	0	0	0	0	0	0	0	0	0	0	0
GAAACTTACCAGGTCCAGACATAGTAAGGATTGACAGATTGATAGCTCTTTCTTGATTCTATGGGTGGTGGTGCATGGCCGTTCTTAGTTGGTGGAGTGATTTGTCTGGTTAATTCCGTTAACGAACGAGACCTTAACCTGCTAAATAGTTACACGTGGCTCCGGTTACGTGGGCAACTTCTTAGAGGGACTTTGCGTGTCTAACGCAAGGAAGTTTGAGGCAATAACAGGTCTGTGATGCCCTTAGATGTTCTGGGCTGCACGCGCGCTACACTGATGCGCTCAACGAGTTTACGACCTTGCCTGGAAAGGTTGGGTAATCTTTTTAAAACGCATCGTGATGGGGATAGATTATTGCAATTATTAATCTTCAACGAGGAATTCCTAGTAAGCGCGAGT…	0	0	0	0	0	0	0	0	0	30	0	0	0	0	0	0	0	0	0	0	0	70	0	0	0	0	0	0	0	0	0	0	0	0	0	0	0	0	0	0	0	0	0	0	0	0	0	28	0
GAAACTTACCAGGTCCAGACATAGTGAGGATTGACAGATTGATAGCTCTTTCTTGATTCTATGGGTGGTGGTGCATGGCCGTTCTTAGTTGGTGGAGTGATTTGTCTGGTTAATTCCGTTAACGAACGAGACCCCCGCCTGCTAAATAGTTGTACCAATGGTTTCCCTTGGTTTCAGCTTCTTAGAGGGACTTTCGGTGATCAACCGAAGGAAGTTGGGGGCAATAACAGGTCTGTGATGCCCTTAGATGTTCTGGGCCGCACGCGCGCTACACTGACACACGCAGCGAGTTCTCCTTGTCCGAAAGGTCCGGGTAATCTTGTAAATGTGTGTCGTGATAGGGATAGATTATTGCAATTATTAATCTTGAACGAGGAATTCCTAGTAAATGCGGGTCAT…	0	0	0	0	0	0	0	0	0	0	0	0	0	0	0	77	132	0	0	66	0	0	0	0	0	0	0	0	41	47	0	0	52	0	0	0	0	79	0	0	0	0	46	0	0	0	0	0	0
AAAACTCACCAGGTCCGGACATAAGAAGGATTGACAGATTGAAAGCTCTTTCTTGATTTTATGGGAGGTGGTGCATGGCCGTTCGTAGTTGGTGGAGTGATTTGTCTGGTTAATTCCGATAACGAACGAGACCTAAACCTGCTAAATAGGGGCGCGCACGCGAGTGCGCCGCACCTTCTTAGAGGGACTGAATACGTTTAGTATTCGGAAGTTTTAGGCAATAACAGGTCTGTGATGCCCTTAGATGTTCTGGGCTGCACGCGCGATACAATGGCCTAGTCAGCGAGTATACCACCTTGACCGGAAGGTCTGGGCAATCTTTTGAAACTAGGCCGTGCTGGGGATAAACCATTGCAATTATTGGTTTTCAACGAGGAATTCTTAGTAAGCGCAGGTCAT…	0	0	0	0	0	0	0	0	0	0	0	0	0	0	0	0	0	0	0	0	0	0	0	0	0	0	0	0	0	0	0	0	0	0	0	0	0	0	0	0	0	0	0	0	0	0	0	628	0
GAAACTCACCAGGTCCAGACATAGTAAGGATTGACAGATTGAGAGCTCTTTCTTGATTCTATGGGTGGTGGTGCATGGCCGTTCTTAGTTGGTGGAGTGATTTGTCTGGTTAATTCCGTTAACGAACGAGACCTTAACCTGCTAAATAGTTGCATCAACTCTGGTTGATGATCAACTTCTTAGAGGGACTATAGACGTTTAGTCTATGGAAGTTTGAGGCAATAACAGGTCTGTGATGCCCTTAGATGTTCTGGGCCGCACGCGCGCTACACTGATAACAGCAACAAGTAATTCACCTTGGCCGGAAGGTCCGGGTAATCTTTTGAAATGTTATCGTGCTGGGGATAGTCCTTTGCAATTATTGGACTTTAACGAGGAATTCCTAGTAAGCGTGAGTCA…	0	0	0	0	0	0	0	0	0	0	55	0	0	0	0	0	0	0	0	0	0	91	37	0	0	0	0	0	0	0	0	0	0	0	34	0	0	0	0	0	0	0	0	0	0	0	0	0	141
GAAACTTACCAGGTCCAGACATAGTAAGGATTGACAGATTGAAAGCTCTTTCTTGATTCTATGGGTGGTGGTGCATGGCCGTTCTTAGTTGGTGGAGTGATTTGTCTGGTTAATTCCGTTAACGAACGAGACCTCAGCCTGCTAACTAGTAACACCAATATGATTGGTGGGTACTTCTTAGAGGGACTATTTGTGTTTAATGAATGGAAGTTTGAGGCAATAACAGGTCTGTGATGCCCTTAGATGTTCTGGGCCGCACGCGCGCTACACTGATGAACGCAACGAGACCACCTGTACCGAAAGGCATGGGTAAACTTGTGAAAGTTCATCGTGATGGGGATAGATTATTGCAATTATTAATCTTCAACGAGGAATTCCTAGTAAGCGCGAGTCATCAGC…	0	0	0	0	0	0	0	0	0	0	0	0	0	277	0	0	75	0	0	0	0	0	0	0	0	0	0	0	0	0	0	0	0	0	0	0	0	0	0	0	0	0	153	0	0	0	0	0	0
GAAACTCACCAGGTCCAGACATGGTAAGGATTGACAGATTGAGAGCTCTTTCTTGATTCTATGGGTGGTGGTGCATGGCCGTTCTTAGTTGGTGGAGTGATTTGTCTGGTTAATTCCGATAACGAACGAGACCTCCGCCTGCTAAATAGCGCCGTTCGGCTTGCCGGACGCGCGCTTCTTAGAGGGACGATGGGTGTTTAGCTCATGGAAGTTGGAGGCAATAACAGGTCTGTGATGCCCTTAGATGTTCTGGGCCGCACGCGCGCTACACTGACTGGTTCAACGAGTTGAACCTGGACTCGACAGGTCTGGGTAATCTTGCAACGCCAGTCGTGCTGGGGATAGATTATTGCAATTATTGATCTTCAACGAGGAATTCCTAGTAAATGCAGGTCAACA…	0	0	0	0	0	0	0	0	0	0	0	0	0	0	0	0	0	0	0	0	0	0	0	0	0	0	0	0	72	0	0	0	0	0	0	0	0	0	0	0	0	0	0	0	0	0	0	0	0
GAAACTTACCAGGTCCAGACATGGGAAGGATTGACAGATTGATAGCTCTTTCTTGATTCTATGGGTGGTGGTGCATGGCCGTTCTTAGTTGGTGGAGTGATTTGTCTGGTTAATTCCGATAACGAACGAGACCTTAACCTGCTAACTAGTCACTTCTCGTCAGAGTTTTTGACTTCTTAGAGGGACTTTGGGGGCTACTCCAAGGAAGTTTGAGGCAATAACAGGTCTGTGATGCCCTTAGATGTCCTGGGCCGCACGCGCGCTACACTGATGCAGGCAGTAAGCTCTCCGCAGTAGACATACTCCGGTAAACTTCAAACTGCATCGTGATGGGGATTGACTCTTGGAATTATTGGTCATCAACGAGGAATTCCTAGTAAACGCAAGTCATCAGCTTGC…	0	0	0	0	0	0	0	0	0	0	109	0	0	0	0	0	0	0	0	0	0	0	133	0	0	0	0	0	0	0	0	0	0	0	0	0	0	0	0	0	0	0	0	0	0	0	0	0	205
GAAACTTACCAGGTCCAGACATAGTAAGGATTGACAGATTGAGAGCTCTTTCTTGATTCTATGGGTGGTGGTGCATGGCCGTTCTTAGTTGGTGGAGTGATTTGTCTGGTTAATTCCGTTAACGAACGAGACCCCCGCCTGCTAAATAGCACAGGGAATGCTTCGCATTGCCTGTTTGCTTCTTAGAGGGACTGTATGTGACTAACATACTGAAGTTGGGGGCAATAACAGGTCTGTGATGCCCTTAGATGTTCTGGGCCGCACGCGCGCTACACTGATGCGTGCAACGAGTTTAGAACCTTGGCCGGGAGGCCTGGGTAATCTGTGAACGCGCATCGTGATAGGGATAGATTATTGCAATTATTAATCTTGAACGAGGAATTCCTAGTAAACGCAAGT…	0	0	0	0	0	0	0	0	0	0	29	0	0	168	0	0	0	0	0	0	0	0	61	0	0	0	0	0	0	0	0	0	0	0	0	0	23	27	0	0	0	0	0	0	0	0	0	0	96
GAAACTCACCAGGTCCAGACATAGTAAGGATTGACAGATTGAGAGCTCTTTCTTGATTCTATGGGTGGTGGTGCATGGCCGTTCTTAGTTGGTGGAGTGATTTGTCTGGTTAATTCCGTTAACGAACGAGACCTTAACCTGCTAAATAGTTGCATTAACTTTGGTTGATGATCAACTTCTTAGAGGGACTATAGACGTTTAGTCTATGGAAGTTTGAGGCAATAACAGGTCTGTGATGCCCTTAGATGTTCTGGGCCGCACGCGCGCTACACTGATAACAGCAACAAGTAATTCACCTTGGCCGGAAGGTCCGGGTAATCTTCTGAAATGTTATCGTGCTGGGGATAGTCCTTTGCAATTATTGGACTTCAACGAGGAATTCCTAGTAAGCGTGAGTCA…	0	0	0	0	0	0	0	0	0	0	0	0	0	186	0	0	0	0	0	0	0	0	0	0	0	0	36	0	0	0	0	0	0	0	0	0	0	0	0	0	0	0	0	0	0	0	0	0	0
AAAACTTACCAGGTCCAGACATAGTGAGGATTGACAGATTGAGAGCTCTTTCTTGATTCTATGGGTGGTGGTGCATGGCCGTTCTTAGTTGGTGGGTTGCCTTGTCAGGTTGATTCCGGTAACGAACGAGACCTCAGCCTGCTAAATAGTCACGGGTGCTCCGGCAGCCGGCGGACTTCTTAGAGGGACTATTGGCGACTAGCCAATGGAAGCATGAGGCAATAACAGGTCTGTGATGCCCTTAGATGTTCTGGGCCGCACGCGCGCTACACTGATGCATTCAACGAGCCTATCCTTGGCCGGAAGGTCCGGGTAATCTTTGAAACTGCATCGTGATGGGGATAGATTATTGCAATTATTAATCTTCAACGAGGAATGCCTAGTAGGCGCAAGTCATCA…	0	0	0	0	0	0	0	0	0	0	0	0	0	0	0	80	0	0	0	0	0	0	0	0	0	0	0	0	0	0	0	0	0	0	0	0	0	0	0	0	0	0	0	0	0	0	0	0	0
GAAACTTACCAGGTCCAGACATAATAAGGATTGACAGATTGATAGCTCTTTCTTGATTCTATGGGTGGTGGTGCATGGCCGTTCTTAGTTGGTGGAGTGATTTGTCTGGTTAATTCCGTTAACGAACGAGACCTTAACCTGCTAAATAGTTACATGTAACCTCGGTTACATGGGCAACTTCTTAGAGGGACTTTGTGTGTCTAACGCAAGGAAGTTTGAGGCAATAACAGGTCTGTGATGCCCTTAGATGTCCTGGGCTGCACGCGCGCTACACTGATGCGCTCAACGAGTTTACGATCTTGCCTGAAATGGCTGGGTAATCTTTTTAAAACGCATCGTGATGGGGATAGATCATTGCAATTATTGATCTTCAACGAGGAATTCCTAGTAAGCGCGAGT…	0	0	0	0	0	0	0	0	0	0	0	0	0	0	0	0	0	0	0	0	0	0	0	0	0	0	0	0	0	0	0	0	0	0	0	0	0	0	0	0	0	0	0	0	0	0	0	0	0
GAAACTCACCAGGTCCAGACATAGTAAGGATTGACAGATTGAGAGCTCTTTCTTGATTCTATGGGTGGTGGTGCATGGCCGTTCTTAGTTGGTGGAGTGATTTGTCTGGTTAATTCCGTTAACGAACGAGACCTTAACCTGCTAAATAGTTAGGTGATTTTCGAATCATCGGCAACTTCTTAGAGGGACTATCGGTGTTTAACCGATGGAAGTTTGAGGCAATAACAGGTCTGTGATGCCCTTAGATGTTCTGGGCCGCACGCGCGCTACACTGACGGGACCAACGAGTTTTAACCTTGACCGGTAGGTCTGGGTAATCTTTTGAGCTCCCGTCGTGCTGGGGATTGATCTTTGTAATTTTCGATCATGAACGAGGAATTCCTAGTAAGCGTGATTCAT…	0	0	0	0	0	0	138	0	0	0	0	0	0	0	0	50	0	0	0	54	0	0	0	0	0	0	0	0	0	0	0	0	0	0	0	0	0	0	0	0	0	0	0	0	0	41	0	0	0
AAACCTTACCAGGTCCGGACATAGGAAGGATTGACAGATTGAGAGCTCTTTCTTGATTCTATGGGTGGTGGTGCATGGCCGTTCTTAGTTGGTGGAGTGATTTGTCTGGTTAATTCCGTTAACGAACGAGACCTTAACCTACTAACTGGCCGCCTGAGTGGCAACGCTCAGGATCAAGGCCTCTTAGGGGGACGATCTGTGACTAACAGATGGAAGCATAAGGCAATAACAGGTCTGTGATGCCCTTAGATGTTCTGGGCCGCACGCGCGCTACAATGATGCAGGCAACGAGTGCTGCTCCTTGGCCGAAAGGCTTGGGGAACCTTGAAAACTGCATCGTGCTAGGGATAGATGATTGCAATCGTGCATCTTGAACGAGGAATGCCTTGTAAGCGTGAG…	0	0	0	0	0	0	0	0	0	0	0	0	0	98	0	0	0	0	0	0	0	0	0	0	0	0	0	0	0	36	0	0	0	0	0	0	0	0	17	0	0	0	76	0	0	0	0	0	0
GAAACTTACCAGGTCCAGACATAGTGAGGATTGACAGATTGATAGCTCTTTCTTGATTCTATGGGTGGTGGTGCATGGCCGTTCTTAGTTGGTGGAGTGATTTGTCTGGTTAATTCCGTTAACGAACGAGACCTTAGCCTGCTAACTAGTCGCTTCAATCATGATTGACTGCGACTTCTTAGAGGGACTTTGTAAGCAAATACAAGGAAGTTTGAGGCAATAACAGGTCTGTGATGCCCTTAGATGTCCTGGGCCGCACGCGTGCTACACTGACACATACAGCGAGTATCTCCAGCCCCGCGAGGTGGCTGGTAATCAGCAATATGTGTCGTGATGGGGATAGATCTTTGGAATTATTGATCTTGAACGAGGAATGCCTAGTAAGCGCAAGTCATCAGC…	0	0	0	0	0	0	0	0	0	0	0	0	206	48	0	0	0	0	0	0	0	0	0	80	0	0	0	0	0	0	0	0	0	0	0	0	0	0	0	0	0	0	0	0	0	0	0	0	0
GAAACTTACCAGGTCCAGACATTGTGAGGATTGACAGATTGAGAGCTCTTTCTTGATTCGATGGGTGGTGGTGCATGGCCGTTCTTAGTTGGTGGAGTGATTTGTCTGGTTAATTCCGTTAACGAACGAGACCGCAGCCTGCTAAATAGTGGCGCGAACCCTCCGTTCGCGCGCGCTTCTTAGAGGGACAACTTGTTTTCAACAAGTGGAAGTTCGCGGCAATAACAGGTCTGTGATGCCCTTAGATGTTCTGGGCCGCACGCGCGCTACACTGATGCATTCAACGAGTCTATCACCTTGACCGAGAGGTCCGGGTAATCTTTTGAAATTGCATCGTGATGGGGATAGATTATTGCAACTATTAATCTTCAACGAGGAATACCTAGTAAGCGTGTGTCA…	64	0	0	0	0	0	0	0	0	0	0	0	0	0	0	0	0	66	76	0	0	0	0	0	0	0	0	0	0	0	55	0	0	0	0	0	0	0	0	0	0	39	0	54	46	0	0	0	0
GAAACTCACCAGGTCCAGACATAGTAAGGATTGACAGATTGAGAGCTCTTTCTTGATTCTATGGGTGGTGGTGCATGGCCGTTCTTAGTTGGTGGAGTGATTTGTCTGGTTAATTCCGATAACGAACGAGACCTTAACCTGCTAAATAGTTACGTTCACTATGGTGGACGCCTAACTTCTTAGAGGGACTATGGATGTTTAATCCATGGAAGTTTGAGGCAATAACAGGTCTGTGATGCCCTTAGATGTTCTGGGCCGCACGCGCGCTACACTGATGAAGGCAACGAGTATTGACCTTGGCTGGAAAGTCTGGGTAATCTTGTGAAACTTTATCGTGCTGGGGATAGTCACTTGTAATTTTGACTTGAACGAGGAATTCCTAGTAAGCGTGAGTCATCA…	0	0	0	0	0	0	0	0	0	0	0	0	0	0	0	0	0	0	0	0	0	0	0	0	0	0	0	0	0	0	0	0	0	0	0	0	0	0	0	0	0	0	0	0	0	0	0	0	0
AAAACTCACCAGGTCCAGACATAGTGAGGATTGACAGATTAATAGCTCTTTCTTGATTCTATGGGTGGTGGTGCATGGCCGTTCTTAGTTGGTGGAGTGATCTGTCTGGTTAATTCCGATAACGAACGAGACCTTAACCTGCTAAATAGCCTGGTTCACTTTGGTGAGCTTAGGCTTCTTAGAGGGACTATTGATGTTTAATCAATGGAAGTTTGAGGCAATAACAGGTCTGTGATGCCCTTAGATGTTCTGGGCCGCACGCGCGCTACACTGATGAATTCAGCAAGTCAAATCCTTAGCTGAAAAGTTTGGGTAATCTCTTGAAAGTTCATCGTGATGGGGATAAATCATTGTAATTATTGATTTTGAACGAGGAATTCCTAGTAAGCATAAGTCATC…	0	0	0	0	0	0	0	0	0	0	0	0	0	0	0	0	0	0	0	0	0	0	0	0	0	0	70	0	0	14	0	0	0	0	0	0	0	0	0	80	0	0	36	0	0	0	0	0	0
AAAACTTACCAGGTCCAGACATAGTGAGGATTGACAGATTGAGAGCTCTTTCTTGATTCTATGGGTGGTGGTGCATGGCCGTTCTTAGTTGGTGGGTTGCCTTGTCAGGTTGATTCCGGTAACGAACGAGACCTCAGCCTGCTAAATAGTCCGGCTTGGTTCTTCCAGGTCGCTGACTTCTTAGAGGGACTCTCGGCGACTAGCCGATGGAAGTGTGAGGCGATAACAGGTCTGTGATGCCCTTAGATGTTCTGGGCCGCACGCGCGCTACACTGATGCATTCAACGAGCCTAACCTTGGCCGGAAGGTCCGGGTAATCTGTGAAACTGCATCGTGATGGGGCTAGATTATTGCAATTATTAATCTTCAACGAGGAATGCCTAGTAAGCGCGATTCATC…	0	0	0	0	0	0	25	0	0	0	0	0	0	2	0	53	28	0	0	0	0	0	0	0	19	0	41	0	0	40	0	0	0	0	0	0	0	0	17	0	0	11	29	15	0	12	0	0	0
GAAACTTACCAGGTCCAGACATAGTGAGGATTGACAGATTGAGAGCTCTTTCTTGATTCTATGGGTGGTGGTGCATGGCCGTTCTTAGTTGGTGGAGTGATTTGTCTGGTTAATTCCGTTAACGAACGAGACCCCCGCCTGCTAAATAGTCCTATGAATGCGTAGCATTGATGTGGGCTTCTTAGAGGGACTTTCGGTGACTAACCGAAGGAAGTTGGGGGCAATAACAGGTCTGTGATGCCCTTAGATGTCCTGGGCCGCACGCGCGCTACACTGACACACGCAACGAGTCTTCCTTGTCCGAAAGGTCCGGGTAATCTTGTAAATGTGTGTCGTGATAGGGATAGATTATTGCAATTATTAATCTTGAACGAGGAATTCCTAGTAAATGCGAGTCAT…	0	0	0	0	0	0	0	0	0	0	0	0	0	0	0	0	0	0	0	0	0	0	0	0	0	0	0	0	0	0	0	0	0	0	0	0	0	0	0	0	0	0	0	0	0	0	0	548	0
AAAACTCACCAGGTCCGGACATAGTAAGGATTGACAGATTGAGAGCTCTTTCATGATTCTATGGGTGGTGGTGCATGGCCGTTCTTAGTTGGTGGAGTGATTTGTCTGGTTAATTCCGTTAACGAACGAGACCTTAACCTGCTAAATAGTGTCGCGAACCTGTGTTCGTAGATGCTTCTTAGAGGGACTGACCACGTTTAGTGGTAGGAAGTTTGAGGCAATAACAGGTCTGTGATGCCCTTAGATGTTCTGGGCCGCACGCGCGCTACACTGACAAAGTCAGCGAGTATATAACCTTGGCCGGAAGGCCTGGGCAATCTTGTGAAACTTTGTCGTGCTGGGGATAGACCATTGCAATTATTGGTCTTCAACGAGGAATTCCTAGTAAGCGCAAGTCAT…	0	0	0	0	6	0	0	0	0	0	0	0	0	534	0	0	0	0	0	0	0	0	0	0	0	0	21	0	0	0	0	0	0	0	0	0	97	0	0	0	0	0	0	0	0	0	0	0	0
GAAACTTACCAGGTCCAGACATAGTCAGGATGGACAGATTGAAAGCTCTTTCTTGATTCTATGGGTGGTGGTGCATGGCCGTTCTTAGTTGGTGGAGTGATTTGTCTGGTTAATTCCGTTAACGAACGAGACCTCAGCCTGCTAACTAGCGATGCCCTTCTTGAAGGGTAGCCCGCTTCTTAGAGGGACTATTCGTGTTCAACGAATGGAAGTTTGAGGCAATAACAGGTCTGTGATGCCCTTAGATGTTCTGGGCCGCACGCGCGCTACACTGATGGATGCAACGAGCTCTACCCTTGACCGAAAGGCCCGGGTAAACTTGTTAAAATCCATCGTGATGGGGATAGATTATTGCAATTCTTGATCTTCAACGAGGAATTCCTAGTAAGCGCGAGTCAT…	0	0	0	0	0	0	0	0	0	0	0	0	0	0	0	0	0	0	0	0	0	0	0	0	0	0	0	0	0	0	0	0	0	0	0	0	0	0	0	0	0	0	0	0	0	0	0	657	0
AAAACTTACCAGGTCCAGACATAGTGAGGATTGACAGATTGATAGCTCTTTCTTGATTCTATGGGTGGTGGTGCATGGCCGTTCTTAGTTGGTGGAGTGATTTGTCTGGTTAATTCCGTTAACGAACGAGACCTTAGCCTGCTAACTAGTCGCGGCGATCTCGATCGTCGTCGACTTCTTAGAGGGACTTTGTGGCGTAAACACAAGGAAGTTTGAGGCAATAACAGGTCTGTGATGCCCTTAGATGTCCTGGGCCGCACGCGTGCTACACTGACGCCTACAGCGAGTACTTCCCAGCCCCGAGAGGCGGCTGGTAATCAGCAATAGGCGTCGTGATGGGGATAGATCTTTGGAATTCTGGATCTTGAACGAGGAATGCCTAGTAAGCGCGGGTCATTA…	0	0	0	0	0	0	0	0	0	0	0	0	0	0	0	0	0	0	15	0	9	0	5	92	0	0	19	0	0	9	0	0	0	0	7	0	24	24	0	0	0	0	19	0	0	0	0	0	24
AAAACTTACCAGGTCCAGACATAGTTAGGATTGACAGGTTGAAGACCTTTCTTGATTCTATGGGTGGTGGTGCATGGCCGTTCTTAGTTGGTGGAGTGATTTGTCTGGTTAATTCCGTTAACGAACGAGACCTCGACCTGCTAAATAGTTCGGCGTATCTTAGGATACGTACGTGACTTCTTAGAGGGACTATCAGGAGAGTATCCGATGGAAGTTCGAGGCAATAACAGGTCTGTGATGCCCTTAGATGTTCTGGGCCGCACGCGCGCTACACTGATTCGTTCATCGAGCTCCACACCTTGACCGGTAGGTCTGGGTAATCTTCTCAAAGCGAATCGTGCTGGGGATAGATTATTGTAATTTTTAATCTTCAACGAGGAATTCCTAGTAAACGCAAGT…	0	0	0	0	0	0	0	0	0	0	0	0	0	0	0	0	0	0	0	0	0	0	160	0	0	0	0	0	0	0	0	0	0	0	0	0	0	0	0	0	0	0	0	0	0	0	0	0	176
GAAACTTACCAGGTCCAGACATAGTAAGGATTGACAGATTGAGAGCTCTTTCTTGATTCTATGGGTGGTGGTGCATGGCCGTTCTTAGTTGGTGGAGTGATTTGTCTGGTTAATTCCGTTAACGAACGAGACCCCCGCCTGCTAAATAGTGGCAATAATGCTTAGCATTGTTGACTTTACTTCTTAGAGGGACTTTTGGTGACTAACCAAAGGAAGTTGGGGGCAATAACAGGTCTGTGATGCCCTTAGATGTCCTGGGCCGCACGCGCGCTACACTGATGCATGCAACGAGTATATAACCTTGGCCTGAAAGGCCTGGGTAATCTTTTGAACGTGCATCGTGATAGGGATAGATTATTGCAATTATTAATCTTGAACGAGGAATTCCTAGTAAACGCG…	0	0	0	0	0	0	0	0	0	0	0	0	0	0	0	89	0	0	0	87	0	0	0	0	0	0	0	0	0	0	0	0	0	0	0	0	0	0	0	0	0	0	0	0	0	24	43	0	0
GAAACTTACCAGGTCCAGACATAGTAAGGATTGACAGATTGATAGCTCTTTCTTGATTCTATGGGTGGTGGTGCATGGCCGTTCTTAGTTGGTGGAGTGATTTGTCTGGTTAATTCCGTTAACGAACGAGACCTTAACCTGCTAAATAGTTACATGTAACCTCGGTTACATGGGCAACTTCTTAGAGGGACTTTGCGTGTCTAACGCAAGGAAGTTTGAGGCAATAACAGGTCTGTGATGCCCTTAGATGTCCTGGGCTGCACGCGCGCTACACTGATGCGCTCAACGAGTTTACGATCTTGCCTGAAATGGCTGGGTACTCTTTTTAAAACGCATCGTGATGGGGATAGATCATTGCAATTATTGATCTTCAACGAGGAATTCCTAGTAAGCGCGAGT…	0	0	0	0	0	0	0	0	0	0	0	0	0	0	0	0	0	68	128	0	0	0	0	0	0	0	0	0	0	0	0	0	0	0	0	0	0	0	0	0	0	99	0	72	0	0	0	0	0
AAAACTTACCAGGTCCGGACATAGTGAGGATTGACAGATTGAAGATCTTTCTTGATTCTATGGGTGGTGGTGCATGGCCGTTCTTAGTTGGTGGAGTGATTTGTCTGGTTAATTCCGATAACGAACGAGACTCTGTCCTGTTAAATAGATCCAACCTAGTCGTAGGGTTGGAATTTCTTCTTAGAGGGACTGGTGATTATTAGTCACACGAGATTGAGCAATAACAGGTCTGTGATGCCCTTAGATGTTCTGGGCCGCACACGCGCTACACTGAAGTGATCAGCTAGTTTTTCCCTCTCCGAGAGGAGCGGGTAAACTGTTGAACCCACTTCGTGGTAGGGATCGGAGCTTGCAATTATTCTCCGTGAACCAGGAATTCCCAGTAGGTGCAAGTCATAA…	0	0	0	0	0	0	0	0	0	0	0	0	0	0	0	0	0	0	0	0	637	0	0	0	0	0	0	0	0	0	0	0	0	0	0	0	0	0	0	0	0	0	0	0	0	0	0	0	0
GAAACTTACCAGGTCCAGACATAGTGAGGATTGACAGATTGAGAGCTCTTTCTTGATTCTATGGGTGGTGGTGCATGGCCGTTCTTAGTTGGTGGAGTGATTTGTCTGGTTAATTCCGTTAACGAACGAGACCCCCGCCTGCTAAATAGTCATATTAATGCTTAGCATTGATGTTGGCTTCTTAGAGGGACTTTCGGTGACTAACCGAAGGAAGTTGGGGGCAATAACAGGTCTGTGATGCCCTTAGATGTCCTGGGCCGCACGCGCGCTACACTGACACACGCAGCGAGTCTTCCTTGTCCGAAAGGTCTGGGTAATCTTGTAAATGTGTGTCGTGATAGGGATAGATTATTGCAATTATTAATCTTGAACGAGGAATTCCTAGTAAATGCGAGTCAT…	0	0	0	0	0	0	0	0	0	0	0	0	0	0	0	0	422	0	0	0	0	0	0	0	0	0	0	0	0	0	0	0	0	193	0	0	0	0	0	0	0	0	0	0	0	0	0	0	0
GAAACTTACCAGGTCAAAACATGGTTGGGATTGACAGATTGAGAGCTCTTTCTTGATTCTATGGGTGGTGGTGCATGGCCGTTCTTAGTTGGTGGAGTGATTTGTCTGGTTAATTCCGTTAACGAACGAGACCTTAACCTGCTAACTAGGCGCTAAATGGATAATTTAGTTGCCTTCTTAGAGGGACTATGCGTTCAAGCGCATGGAAGTTTGAGGCAATAACAGGTCAGTGATGCCCTTAGATGTCCTGGGCCGCACGCGCGCTACACTGATACGTTCAGCGAGTTTCACCCTGGCCTGGAAAGGTTTCGGGTAATCTTCATAGTACGTATCGTGCTAGGGATCGATCTTTGGAATTATAGATCTTGAACGAGGAATTCCTAGTAAGCGCAAGTCATC…	0	0	0	0	0	0	0	0	0	0	0	0	0	0	0	0	0	0	0	0	0	0	0	63	0	0	0	0	0	0	0	0	0	0	0	0	34	0	0	0	0	0	0	0	0	0	0	0	0
GAAACTTACCAGGTCCAGACATAGTGAGGATTGACAGATTGATAGCTCTTTCTTGATTCTATGGGTGGTGGTGCATGGCCGTTCTTAGTTGGTGGAGTGATTTGTCTGGTTAATTCCGTTAACGAACGAGACCTTAGCCTACTAAATAGTTGCTCCAATCATGATTGGATCAACTTCTTAGAGGGACTTTGTAAGCAAATACAAGGAAGTTTGAGGCAATAACAGGTCTGTGATGCCCTTAGATGTCCTGGGCCGCACGCGTGCTACACTGACATGTACAGCGAGTATCTCCAGCTCCGTAAGGTAGCTGGTAATCAGCAATATATGTCGTGATGGGGATAGATCTTTGGAATTATTGATCTTGAACGAGGAATGCCTAGTAAGCGCAGGTCATCAGCC…	0	0	0	0	0	0	0	0	0	0	0	0	0	0	0	0	0	0	0	0	0	0	0	0	0	0	105	0	0	0	0	0	0	0	0	0	0	0	0	0	0	0	0	0	0	0	0	0	0
GAAACTTACCAGGTTAAAACAATAGTGGGATTGACAGTTTGAGAGCGCTTTCTTGATTCGTTGGGTGGTGGTGCATGGCCGTTCTTAGTTGGTGGAGTGATTTGTCTGCTTAATTGCGTTAACGAACGAGACCTTAACCTGCTTACTAGACTATTGATGTATAATCGGTAGCTCTTCTTAGAGGGACTTTGGTTGTTTTAACTCCAAGGAAGTTTGAGGCAATAACAGGTCTGTGATGCCCTTAGATATCCTGGGCCGCACGCGTCATACAATGACCAGTTCAGAAAGTTTCATCCTGATCCGGAAGGATACGGGTAATCTTGACAGTACTGGTCGTGTTAGGGATCGATCTTTGCAATTATAGATTTTGAACGAGGAATTCCTAGTAAGTGCAGTTCA…	0	0	0	0	0	0	0	0	0	0	0	0	0	0	0	0	0	120	43	0	0	0	0	0	0	0	0	0	0	0	0	25	0	0	0	0	0	0	0	0	0	0	0	11	0	0	0	0	0
GAAACTCACCAGGTCCAGACATAGTAAGGATTGACAGATTGAGAGCTCTTTCTTGATTCTATGGGTGGTGGTGCATGGCCGTTCTTAGTTGGTGGAGTGATTTGTCTGGTTAATTCCGATAACGAACGAGACCTTAACCTGCTAAATAGTTACGTTCACTCTGGTGGACGCCTAACTTCTTAGAGGGACTATGGATGTTTAATCCATGGAAGTTTGAGGCAATAACAGGTCTGTGATGCCCTTAGATGTTCTGGGCCGCACGCGCGCTACACTGATGAAGTCAGCGAGTATTCACCTTGGCTGGAAAGTCTGGGTAATCTTGTGAAACTTTATCGTGCTGGGGATAGTCACTTGTAATTTTGACTTGAACGAGGAATTCCTAGTAAGCGTGAGTCATCA…	0	0	0	0	0	0	0	0	0	0	0	0	0	0	0	0	0	0	0	0	0	0	0	0	0	0	0	0	0	0	0	0	0	0	0	0	0	0	0	0	0	0	0	0	0	0	0	0	0
AAAACTTACCAGGTCCAGACATAGTGAGGATTGACAGATTGATAGCTCTTTCTTGATTCTATGGGTGGTGGTGCATGGCCGTTCTTAGTTGGTGGAGTGATTTGTCTGGTTAATTCCGTTAACGAACGAGACCTTAGCCTGCTAACTAGTCGCGGCGATCTCGATCGTCGTCGACTTCTTAGAGGGACTTTGTGGCGTAAACACAAGGAAGTTTGAGGCAATAACAGGTCTGTGATGCCCTTAGATGTCCTGGGCCGCACGCGTGCTACACTGACGCCTACAGCGAGTACTTCCCAGCCCCGAGAGGCGGCTGGTAATCAGCAATAGGCGTCGTGATGGGGATAGAACTTTGGAATTATTGTTCTTGAACGAGGAATGCCTAGTAAGCGCAGGTCATTA…	0	0	0	0	0	0	33	0	0	0	0	0	0	0	0	154	0	0	98	81	0	0	0	0	0	0	0	0	0	0	29	0	91	0	0	0	0	0	0	0	0	0	0	0	0	0	0	0	0
AAAACTTACCAGGTCCAGACATAGTGAGGATTGACAGATTGAGAGTTCTTTCTTGATTCTATGGGTGGTGGTGCATGGCCGTTCTTAGTTGGTGGAGTGATTTGTCTGGTTAATTCCGTTAACGAACGAGACCGCCGCCTGCTAAATAGACCCGTTAATGGCTTTTCATTGGCGAGGTCTTCTTAGAGGGACGTTCATTCTACAAGATGAAGGAAGATGGCGGCAATAACAGGTCTGTGATGCCCTTAGATGTCCTGGGCCGCACGCGCGTTACACTGATGCACTCAACGAGTATATAACCTTGGCCGAGAGGCCTGGGTAATCTTGTTAACTTGCATCGTGATAGGGATAGATTATTGCAATTATTAATCTTGAACGAGGAATTCCTAGTAATCGCAG…	0	0	0	0	0	0	45	0	0	0	0	0	0	13	0	50	0	2	9	71	88	0	0	0	0	0	0	0	0	0	1	3	26	0	0	0	0	0	0	0	0	0	0	2	5	48	0	0	0
AAAACTTACCAGGTCCGGACATTGTGAGGATTGACAGATTGAAGATCTTTCTTGATTCTGTGGGTGGTGGTGCATGGCCGTTCTTAGTTGGTGGAGTGATTTGTCTGGTTAATTCCGTTAACGAACGAGACCTCGACCTGCTAAATAGCTTATACGTGTTTACACGAAATGGCTTCTTAGAGGGACTTTGGCATTGAAGGCTACAGGAAGTTCGAGGCAATAACAGGTCTGTGATGCCCTTAGACGTTCTGGGCCGCACGCGCGCTACACTGACGTGTTCATCGAGATTTCTACCTAGACCGATAGGTCCTGGCAAACTTTTCAAAGCACGTCGTGCTGGGGCTAGATTATTGTAATTTTTAATCTTCAACGAGGAATTCCTAGTAGACGCGAGTCATC…	0	0	0	0	0	0	0	80	0	0	0	0	0	0	0	29	0	0	0	34	52	0	0	0	0	0	0	0	0	0	0	0	0	0	0	0	0	0	0	0	0	0	0	0	0	0	0	0	0
GAAACTTACCAGGTCCAGACATAGTAAGGATTGACAGATTGATAGCTCTTTCTTGATTCTATGGGTGGTGGTGCATGGCCGTTCTTAGTTGGTGGAGTGATTTGTCTGGTTAATTCCGTTAACGAACGAGACCTTAACCTGCTAAATAGTTACGCATAACTTCGGTTACGCGGGCAACTTCTTAGAGGGACTTTGTGTGTCTAACGCAAGGAAGTTTGAGGCAATAACAGGTCTGTGATGCCCTTAGATGTTCTGGGCTGCACGCGCGCTACACTGATGCGCTCAACGAGTTTATGACCTTGCCCGGAAGGGTTGGGTAATCTTTTTAAAACGCATCGTGATGGGGATAGATTATTGCAATTATTAATCTTCAACGAGGAATTCCTAGTAAGCGCGAGT…	0	0	0	0	0	0	49	0	0	0	0	0	0	0	0	12	0	41	59	0	0	0	0	0	0	0	0	0	0	0	17	27	0	0	0	0	0	0	0	0	0	0	0	25	42	23	0	0	0
AAACCTTACTCGGCCAGGACACTTTTAGGATTGACAGATTGAGAGCTCTTTCTTGATTAGGTGGGTGGTGGTGCATGGTCGTTCGTAGTTCGTGGAGCGATTTGTCTGATTAATTTCGATAACGAACGAGACTCCGGCTTACTAAATAGTCTAAAGTTCGAAGGGACTTTCCAAGACTTCTTAGCAGGATAAGTGGCACTTTTTAAGCCACACGAAATGGAGCAATAACAGGTCTGTGATGCCCTTAGATGTCCGAGGCTGCACGCGCGCTACACTGGAGAGTTCAGAATGTTTCTTCCTACTTCGACAGAAGTGGGTAACCATGAAATTCTCTTCGTGACTGGGATCGGAGCTTGCAATTATTCTCCGTCAACGAGGAATTCCTAGTAAGCACTATTT…	0	0	0	0	0	0	0	0	0	0	0	0	0	0	0	0	0	0	0	0	0	0	0	0	0	0	0	0	0	0	0	0	0	0	0	133	11	43	0	0	0	0	0	0	0	0	0	0	0
AAAACTTACCAGGTCCAGACATAGTGAGGATTGACAGATTGATAGCTCTTTCTTGATTCTATGGGTGGTGGTGCATGGCCGTTCTTAGTTGGTGGAGTGATTTGTCTGGTTAATTCCGTTAACGAACGAGACCTTAGCCTGCTAACTAGTCGCGGCGATCTCGATCGTCGTCGACTTCTTAGAGGGACTTTGTGGCGTAAACACAAGGAAGTTTGAGGCAATAACAGGTCTGTGATGCCCTTAGATGTCCTGGGCCGCACGCGTGCTACACTGACGCCTACAACGAGTACTCCCCAGCCCCGAGAGGTGGCTGGTAATCAGCAATAGGCGTCGTGATGGGGATAGATCTTTGGAATTATGGATCTTGAACGAGGAATGCCTAGTAAGCGCAGGTCATTA…	0	0	0	0	0	0	47	15	0	0	0	0	0	0	0	122	0	0	29	44	0	0	0	0	0	6	0	0	0	0	13	0	43	24	7	0	0	0	0	0	0	0	0	0	0	0	12	0	0
AAAACTTACCAGGTCCAGACATAGTGAGGATTGACAGATTGATAGCTCTTTCTTGATTCTATGGGTGGTGGTGCATGGCCGTTCTTAGTTGGTGGAGTGATTTGTCTGGTTAATTCCGTTAACGAACGAGACCTTAGCCTACTAACTAGTCGAGCCAATCTCCGATTGGCCGCGACTTCTTAGAGGGACTTTGTGGCTCCAAACACAAGGAAGTTTGAGGCAATAACAGGTCTGTGATGCCCTTAGATGTCCTGGGCCGCACGCGTGCTACACTGACGCATACAGCGAGTACATCCCAGCTCCGAGAGGCAGCTGGTAATCAGCAATATGCGTCGTGATGGGGATAGATCTTTGGAATTATAGATCTTGAACGAGGAATTCCTAGTAGGCGCAAGTCAT…	0	0	0	0	0	0	0	0	0	52	0	0	0	0	0	0	0	0	0	70	0	0	0	37	0	0	0	0	0	0	0	0	0	0	0	0	0	18	0	0	0	0	0	0	0	0	0	0	116
AAAACTTACCAGGTCCGGACATAGTGAGGATTGACAGATTGAAGATCTTTCTTGATTCTATGGGTGGTGGTGCATGGCCGTTCTTAGTTGGTGGAGTGATTTGTCTGGTTAATTCCGTTAACGAACGAGACCTCGACCTGCTAAATAGTTCGACGAATCCTTCGGGATTCGCCCGCGACTTCTTAGAGGGACTATCGGTGGTTAGCCGGTGGAAGTTCGAGGCAATAACAGGTCTGTGATGCCCTTAGATGTTCTGGGCCGCACGCGCGCTACACTGACTGGTTCATCGAGCTTACAACCTTGACTGAGAAGTCTGGGTAATCTTTTGAAAGCCAGTCGTGCTGGGGATAGATTATTGTAATTTTTAATCTTCAACGAGGAATTCCTAGTAAACGCGAG…	0	0	0	0	0	0	0	0	0	0	0	0	0	390	0	0	0	0	0	51	0	0	0	0	0	0	0	0	0	0	0	0	41	0	0	0	0	0	0	0	0	0	0	0	0	0	0	0	0
AAAACTTACCAGGTCCAGACATAGTGAGGATTGACAGATTGAGAGCTCTTTCTTGATTCTATGGGTGGTGGTGCATGGCCGTTCTTAGTTGGTGGGTTGCCTTGTCAGGTTGATTCCGGTAACGAACGAGACCTCAGCCTGCTAAATAGTCACGGTTGGTTCGCCAGCCGGCGGACTTCTTAGAGGGACTATTGGCGACTAGCCAATGGAAGCATGAGGCAATAACAGGTCTGTGATGCCCTTAGATGTTCTGGGCCGCACGCGCGCTACACTGATGCATTCAACGAGCTTAGCCTTGGCCGAGAGGCCCGGGTAATCTTTGAAACTGCATCGTGATGGGGATAGATTATTGCAATTATTAATCTTCAACGAGGAATGCCTAGTAAGCGCAAGTCATCA…	0	0	0	0	0	0	0	0	0	0	0	0	0	0	0	0	0	0	0	0	0	0	0	0	0	0	0	0	144	0	0	0	0	0	0	0	0	0	0	0	0	0	0	0	0	0	0	0	0
GAAACTCACCAGGTCCAGACATAAGTAGGATTGACAGATTGATAGCTCTTTCTTGATTTTATGGGTGGTGGTGCATGGCCGTTCTTAGTTGGTGGAGTGATTTGTCTGGTTAATTCCGTTAACGAACGAGACCTTAACCTGCTAAATAGTTGTGCCAACTTTGGTTGGCATCGACTTCTTAGAGGGACTATGGATGTTTAATCCATGGAAGTTTGAGGCAATAACAGGTCTGTGATGCCCTTAGATGTTCTGGGCCGCACGCGCGCTACACTGATAAAGGCAACGAGTATCACCTTGGCCGGAAGGTCTGGGTAATCTTTTGAAACTTTATCGTGCTGGGGATAGAGCATTGCAATTATTGCTCTTTAACGAGGAATTCCTAGTAAGCGTATGTCATCA…	0	0	0	0	0	0	64	70	0	0	0	0	0	0	0	164	0	0	0	70	0	0	0	0	0	0	0	0	0	0	0	0	49	0	0	0	0	0	0	0	0	0	0	0	0	52	32	0	0
AAAACTTACCAGGCCAGAACACTAGAAGGATTGACAGACTAAGTGCTCTTTCTTGATTTGGTGGTTGGTGGTGCATGGCCGTTCTTAGTTGGTGGAGTGATTTGTCTGGTTAATTCCGATAACGAACGAGACTCTGTCCTGTTAAATAGATCCAACCTAGTCGTAGGGTTGGAATTTCTTCTTAGAGGGACTGGTGATTATTAGTCACACGAGATTGAGCAATAACAGGTCTGTGATGCCCTTAGATGTTCTGGGCCGCACACGCGCTACACTGAAGTGATCAGCTAGTTTTTCCCTCTCCGAGAGGAGCGGGTAAACTGTTGAACCCACTTCGTGGTAGGGATCGGAGCTTGCAATTATTCTCCGTGAACCAGGAATTCCCAGTAGGTGCAAGTCATA…	0	0	0	0	0	0	0	0	0	0	0	0	0	0	0	0	0	0	0	0	0	0	139	0	0	0	0	0	0	0	0	0	0	0	0	0	0	0	0	169	0	0	0	0	0	0	0	0	0
GAAACTTACCAGGTCCAGACATAGTGAGGATTGACAGATTGAGAGCTCTTTCTTGATTCTATGGGTGGTGGTGCATGGCCGTTCTTAGTTGGTGGAGTGATTTGTCTGGTTAATTCCGTTAACGAACGAGACCCCCGCCTGCTAAATAGTCACATCAATGCCTAGCCTTGATGTTGGCTTCTTAGAGGGACTTTCGGTGACTAATCGAAGGAAGTTGGGGGCAATAACAGGTCTGTGATGCCCTTAGATGTCCTGGGCCGCACGCGCGCTACACTGACACATGCAGCGAGTTTTCCTTGTCCGAAAGGTCTGGGTAATCTTGTAAATGTGTGTCGTGATAGGGATAGATTATTGCAATTATTAATCTTGAACGAGGAATTCCTAGTAAATGCGGGTCAT…	0	0	0	0	0	0	0	0	0	0	0	0	0	0	0	0	0	0	0	0	0	0	0	0	0	0	0	0	0	0	0	0	0	0	0	0	0	0	0	0	0	0	0	0	0	0	0	0	0
GAAACTTACCAGGTCCAGACATAGTCAGGATGGACAGATTGAAAGCTCTTTCTTGATCCTATGGGTGGTGGTGCATGGCCGTTCTTAGTTGGTGGAGTGATTTGTCTGGTTAATTCCGTTAACGAACGAGACCTCAGCCTGCTAACTAGCCCCCTTTACCTGTGTAGAGCGGAGCTTCTTAGAGGGACTATTCGTGTGCAACGAACGGAAGTTTGAGGCAATAACAGGTCTGTGATGCCCTTAGATGTTCTGGGCCGCACGCGCGCTACACTGATGAATGCAACGAGCTCTATCCTATATCGAAAGGTCTGGGTAAACTTGTTAAAATTCATCGTGATGGGGATAGATTATTGCAATTCTTGATCTTCAACGAGGAATTCCTAGTAAGCGCGAGTCATC…	0	0	0	0	0	0	0	0	0	0	0	0	0	0	0	0	0	0	0	0	0	0	0	0	0	0	0	0	0	0	0	0	0	0	0	0	0	0	0	0	0	0	0	0	0	0	0	0	0
GAAACTTACCAGGTCCAGACATAGTGAGGATTGACAGATTGAGAGCTCTTTCTTGATTCTATGGGTGGTGGTGCATGGCCGTTCTTAGTTGGTGGAGTGATTTGTCTGGTTAATTCCGTTAACGAACGAGACCCCCGCCTGCTAAATAGTCTTACTAATGCTTAGCATTGGTTTAGGCTTCTTAGAGGGACTTTTGGTGACTAACCAAAGGAAGTTGGGGGCAATAACAGGTCTGTGATGCCCTTAGATGTCCTGGGCCGCACGCGCGCTACACTGACACACGCAGCGAGTTTTCCTCGTCCGAAAGGTCTGGGTAATCTTGTAAATGTGTGTCGTGATAGGGATAGATTATTGCAATTATTAATCTTGAACGAGGAATTCCTAGTAAATGCGAGTCAT…	0	0	0	0	0	0	0	116	0	0	0	0	0	0	0	0	0	0	0	194	100	0	0	0	0	0	0	0	0	0	0	0	119	0	0	0	0	0	0	0	0	0	0	0	0	0	0	0	0
AAAACTTACCAGGTCCAGACACGGGGATGATAAACAGATTGAGAGCTCTTTTTTGATTCTGTGGGTGGTGGTGCATGGCCGTTCTTAGTTGGTGGGTTGCCTTGTCAGGTTGATTCCGGTAACGAACGAGACCTCAGCCTGCTAAATAGTCACGCGTCCTTTTTGGACGCGCCTGACTTCTTAGAGGGACTATTGTCGTTTAGGCAATGGAAGTGTGAGGCAATAACAGGTCTGTGATGCCCTTAGATGTTCTGGGCCGCACGCGCGCTACACTGATGCATTCAACGAGCCTATCCTTGGCTGAGAAGCCCGGGTAATCTTTGAATCTGCATCGTGATGGGGATAGATTATTGCAATTATTAGTCTTCAACGAGGAATGCCTAGTAAGCGCGAGTCATC…	0	0	0	0	0	0	0	0	0	0	0	0	0	0	0	0	0	0	0	0	0	0	0	0	0	0	0	0	0	0	0	0	0	573	0	0	0	0	0	0	0	0	0	0	0	0	0	0	0
GAAACTTACCAGGTCAAAACATGGGTGGGATTGACAGATTGAGAGCTCTTTCTTGATTCTATGGGTGGTGGTGCATGGCCGTTCTTAGTTGGTGGAGTGATTTGTCTGGTTAATTCCGTTAACGAACGAGACCTTAACCTGCTAACTAGTGCGCTTGTGAATAACAGGTGGCACTTCTTAGAGGGACTATGTCTTTTAAAGACATGGAAGTTTGAGGCAATAACAGGTCTGTGATGCCCTTAGATGTCCTGGGCCGCACGCGCGCTACAATGACACGTTCAGCAAGTTTTTTCCTGTTCCGTAAGGATACGGGTAATCTTTTTAATACGTGTCGTGTTAGGGATCGATCTTTGCAACTATAGATCTTGAACGAGGAATTCCTAGTAAGTGCAAGTCATC…	0	0	0	0	0	0	0	0	0	0	0	0	0	0	0	0	108	0	0	0	0	0	0	0	0	0	0	0	0	0	0	0	0	0	0	0	0	0	0	0	0	0	0	0	0	0	0	0	0
GAAACTTACCAGGTCCAGACATTGTGAGGATTGACAGATTGAGAGCTCTTTCTTGATTCGATGGGTGGTGGTGCATGGCCGTTCTTAGTTGGTGGAGTGATTTGTCTGGTTAATTCCGTTAACGAACGAGACCTTAGCCTGCTAAATAGTGACGCGAACTCTTTGTTGGCGGTCCACTTCTTAGAGGGACAACTTGTCTTCAACAAGTGGAAGTTTGAGGCAATAACAGGTCTGTGATGCCCTTAGATGTTCTGGGCCGCACGCGCGCTACACTGATGCACTCAACGAGTCTCTACCTTGACCGAAAGGTCCGGGAAACCTTCGAACTTGCATCGTGATGGGGATAGATTATTGCAACTATTAATCTTCAACGAGGAATACCTAGTAGGCGCATGTCAT…	0	0	0	0	0	0	0	0	0	0	0	0	212	0	0	0	0	0	0	0	0	0	76	0	0	0	0	0	0	0	0	0	0	0	0	0	0	0	0	0	0	0	0	0	0	0	0	0	0
GAAACTTACCAGGTCCAGACATAGTAAGGATTGACAGATTGATAGCTCTTTCTTGATTCTATGGGTGGTGGTGCATGGCCGTTCTTAGTTGGTGGAGTGATTTGTCTGGTTAATTCCGTTAACGAACGAGACCTTAGCCTACTAAATAGTTGATGCAATCATGATTGTAACAACTTCTTAGAGGGACTTTGTAAGCAAATACAAGGAAGTTTGAGGCAATAACAGGTCTGTGATGCCCTTAGATGTCCTGGGCCGCACGCGTGCTACACTGACACATACAGCGAGCATCTCCAGCGCCGCGAGGTCGCTGGTAATCAGCAATATGTGTCGTGATGGGGATAGATCTTTGGAATTATTGATCTTGAACGAGGAATGCCTAGTAAGCGCAGTTCATCAAAC…	0	0	0	0	0	0	0	0	0	0	0	0	0	0	0	0	42	0	0	0	0	0	0	18	0	0	0	0	0	17	0	0	0	0	0	0	0	0	0	0	0	0	20	0	0	0	0	0	0
GAAACTTACCAGGTCCAGACATAGTCAGGATGGACAGATTGAAAGCTCTTTCTTGATTCTATGGGTGGTGGTGCATGGCCGTTCTTAGTTGGTGGAGTGATTTGTCTGGTTAATTCCGTTAACGAACGAGACCTCAGCCTGCTAACTAGCGATGCCCATCTCGATGGGTAGTTCGCTTCTTAGAGGGACTATTCGTGTGCAACGAATGGAAGTTTGAGGCAATAACAGGTCTGTGATGCCCTTAGATGTTCTGGGCCGCACGCGCGCTACACTGATGGATGCAACGAGCTCTAACCTTGACCGAAAGGCCCGGGTAAACTTGTTAAAATCCATCGTGATGGGGATAGATTATTGCAATTCTTGATCTTCAACGAGGAATTCCTAGTAAGCGCGAGTCAT…	0	0	0	0	0	0	0	0	0	0	0	0	0	0	0	0	0	0	0	0	0	0	0	0	0	0	0	0	0	0	0	0	0	0	0	0	0	0	0	0	0	0	0	0	0	0	0	60	0
AAAACTCACCAGGTCCAGACATGGGAAGGATTGACAGATTGAGAGCTCTTTCTTGATTCTATGGGTGGTGGTGCATGGCCGTTCTTAGTTGGTGGAGTGATTTGTCTGGTTAATTCCGTTAACGAACGAGACTTTGGCCTGCTAACTAGACATCGTAGTCTCGACTATGGCTGTCTTCTTAGAGGGACTTTGCGTGTTTAACGCAAGGAAGTTCAAAGCAATAACAGGTCTGTGATGCCCTTAGATGTTCTGGGCCGCACGCGCGCTACACTGATGCATTCAACGAGTGTCTCCTGGCCTGAAGAGGTTGGGTAATCTTGTGAGTATGCATCGTGATGGGGATTGACGATTGTAATTATTCGTCATGAACGAGGAATTCCTAGTAAGCACAAGTCATCA…	0	0	0	0	0	0	0	0	0	0	0	0	0	0	0	0	0	0	0	0	0	0	0	48	0	0	0	0	9	0	0	0	0	0	0	0	218	0	40	0	0	0	0	0	0	0	0	0	0
AAAACTCACCAGGTCCGGACATAGTAAGGATTGACAGATTGAGAGCTCTTTCTTGATTCTATGGGTGGTGGTGCATGGCCGTTCTTAGTTGGTGGAGTGATTTGTCTGGTTAATTCCGTTAACGAACGAGACCTTAACCTGCTAAATAGTTGCATGATTTTCGAATCATGATAAACTTCTTAGAGGGACTATTGCTGTTTAAGCAATGGAAGTTTGAGGCAATAACAGGTCTGTGATGCCCTTAGATGTTCTGGGCCGCACGCGCGCTACACTGATGAAGTCAGCGAGTTTTCACCTTTACCGGAAGGTACGGGTAATCTTGTGAAACTTCATCGTGCTGGGGATAGATCATTGCAATTATTGATCTTCAACGAGGAATTCCTAGTAAGCGCGAGTCAT…	0	0	0	0	0	0	0	0	0	0	0	0	0	49	0	0	79	0	0	0	0	0	0	0	111	0	39	0	0	0	0	0	0	0	0	0	0	0	0	0	0	0	5	0	0	0	0	0	0
GAAACTTACCAGGTCCAGACATAGTAAGGATTGACAGATTGAGAGCTCTTTCTTGATTCTATGGGTGGTGGTGCATGGCCGTTCTTAGTTGGTGGAGTGATTTGTCTGGTTAATTCCGTTAACGAACGAGACCTCCGCGTGCTAAATAGTTTCGCTTACAATTTTTTGTAGGTTTTGAAACTTCTTAGAGGGACTTTTGGGTAATCAAACCAAAGGAAGTTGGAGGCAATAACAGGTCTGTGATGCCCTTAGATGTTCTGGGCCGCACGCGCGCTACACTGATGCGTTCAACGAGTTTACAACCTTGATCGATAGGTCTGGGTAATCTTTTGAATGCGCATCGTGCTAGGGATAGATTGTTGCAATTTTCAATCTTGAACGAGGAATTCCTAGTAAACG…	0	0	0	0	0	0	0	0	0	0	0	0	0	0	0	0	0	0	0	0	0	0	0	0	0	0	0	0	92	0	0	0	0	0	0	0	0	0	0	0	0	234	0	0	0	0	0	0	0
GAAACTCACCAGGTCCAGACATAGTAAGGATTGACAGATTGATAGCTCTTTCTTGATTCTATGGGTGGTGGTGCATGGCCGTTCTTAGTTGGTGGAGTGATTTGTCTGGTTAATTCCGTTAACGAACGAGACCTTAACCTGCTAAATAGTTACGCGAATTTCGATTCGTGGGCAACTTCTTAGAGGGACTATCGGTGTTTAACCGGTGGAAGTTTGAGGCAATAACAGGTCTGTGATGCCCTTAGATGTTCTGGGCCGCACGCGCGCTACACTGACCGGGACAACGAGTTTATAACCTGCGCCGGTAGGTGTGGGTAATCTTTTGAACCCTGGTCGTGTTGGGGCTAGATCTTTGTAATTTTCGATCTCAAACGAGGAATTCCTAGTAAGCGCGATTCA…	0	0	0	0	0	0	0	0	0	0	62	0	86	0	0	0	0	0	0	32	0	0	0	0	0	0	0	0	0	0	0	0	25	0	0	0	0	0	0	0	0	0	0	0	0	0	0	0	142
GAACCTTACCAGGCCAGGACATTTCTTTGAGAGACACATGAAGACATGTTTCTTGATTCTATGGGTGGTGGTGCATGGCCGTTCTTAGTCGGTGGGTCGACCTGTCTGGTTTATTCCGTTAACGGACGAGACCTTGGGTGCTGACAATTGACTACAGCCTACAGCGGAAGCTAATTCCGAGGGAGGTCGAGGTTAAAACAGGTCCGTGATGCCCTTAGATGGCCTGGGCAGCACGTGTGCTACAGTCCTCCCCTCAGAGCTTTGTGCTTGCATGTTGCTAAAGGGGAGGATCGTGGGAATCGAGATGGGTAGACATCTCGTGAACTTGGAATTCCTTGTAATTGCGTCTCACCATGGCGCGGTGAATAGGTCCCTGCCCT	0	0	0	0	0	0	0	0	0	0	0	0	0	0	0	0	0	0	0	0	0	0	0	0	0	0	0	0	17	0	0	0	0	0	0	0	0	0	0	0	0	0	0	0	0	0	0	15	0
AAAACTCACCAGGTCCAGACATAGTAAGGATTGACAGATTGAGAGCTCTTTCATGATTCTATGGGTGGTGGTGCATGGCCGTTCTTAGTTGGTGGAGTGATTTGTCTGGTTAATTCCGATAACGAACGAGACCTTAACCTGCTAACTAGTTTACTGAACGTGAGTTCAGGCAAACTTCTTAGAGGGACTATCTGTGACTAACAGATGGAAGTTTGAGGCAATAACAGGTCTGTGATGCCCTTAGATGTTCTGGGCCGCACGCGCGCTACACTGATAAAGTCAGCGAGTATTCACCTTAACCGGAAGGTTTGGGTAATCTTTTGAAACTTTATCGTGATGGGGATTGAGCATTGCAATTATTGCTCATGAACGAGGAATTCCTAGTAAGCGCGAGTCATC…	0	0	0	0	0	0	0	0	0	0	0	0	0	0	0	0	0	0	0	0	0	0	0	0	0	0	0	0	0	0	0	0	0	0	0	0	0	0	0	0	0	0	0	0	0	0	0	545	0
ACAACTCACCAGGCCCGGACACCGTAAGGATTGACAGACTGATAGCTCTCTCTTGATTCAGTGGGTGGTGGTGCATGGCCGTTCTTAGTTGGTGGAGTGATTTGTCTGGTTTATTCCGATAACGAACGAGACTCTGGCCTATTAAATTTGACACTGTCAGTCTTTACTGACTGCGGTGGGCTTCTTAGAGGGATCATCGGCGTCCCAGCCGAAGGAAATGGAGCAATAACAGGTCTGTGATGCCCTTAGATGTTCTGGGCTGCACGCGTGTTACACTGAAGTGGTCAGCGCGCCGTTCAACACCCCTCTCCGTGAGGAGCTGGGCAAACGTTTGAACCCTTTTCGTGATGGGAATTGGGGGTTGCAATTGTCCCCCATGAACGAGGAATTCCAAGTAAG…	0	0	0	0	0	0	0	0	0	0	0	0	0	0	0	0	0	0	0	0	0	0	0	0	0	0	0	0	0	0	0	0	0	0	0	0	0	0	0	0	0	0	0	0	0	0	0	0	0
GAAACTTACCAGGTCCAGACATGGGAAGGATTGACAGATTGATAGCTCTTTCTTGATTCTATGGGTGGTGGTGCATGGCCGTTCTTAGTTGGTGGAGTGATTTGTCTGGTTAATTCCGATAACGAACGAGACCTTAACCTGCTAAATAGTCACTCCTCGTCAGAGTTGTTGACTTCTTAGAGGGACTTTGGGGGCTACTCCAAGGAAGTTTAAGGCAATAACAGGTCTGTGATGCCCTTAGATGTCCTGGGCCGCACGCGCGCTACACTGATGCAGGCAGTAAGCTCTCCGCAGTAGACATACTCCGGTAAACTTCAAACTGCATCGTGATGGGGATTGACTCTTGGAATTATTGGTCATCAACGAGGAATTCCTAGTAAACGCAAGTCATCAGCTTGC…	0	0	0	0	0	0	0	0	0	0	0	0	0	0	0	0	0	0	0	0	0	0	0	0	0	0	0	0	0	0	0	0	0	0	0	0	0	0	0	0	0	0	0	0	0	0	0	0	0
GAAACTTACCAGGTCCAGACATAGTCAGGATGGACAGATTGAAAGCTCTTTCTTGATTCTATGGGTGGTGGTGCATGGCCGTTCTTAGTTGGTGGAGTGATTTGTCTGGTTAATTCCGTTAACGAACGAGACCTCAGCCTGCTAACTAGCGATGCTCTTTTCGAAGGGTAGCCCGCTTCTTAGAGGGACTATTCGTGTTCAACGAATGGAAGTTTGAGGCAATAACAGGTCTGTGATGCCCTTAGATGTTCTGGGCCGCACGCGCGCTACACTGATGGATGCAACGAGCTCTACCCTTGACCGAAAGGCCCGGGTAAACTTGTTAAAATCCATCGTGATGGGGATAGATTATTGCAATTCTTGATCTTCAACGAGGAATTCCTAGTAAGCGCGAGTCAT…	0	0	0	0	0	0	0	0	0	0	0	0	0	0	0	0	0	0	0	0	0	0	0	0	0	0	0	0	0	0	0	0	0	0	0	0	0	0	0	0	0	0	0	0	0	0	0	541	0
GAAACTTACCAGGTCCAGACATAGTGAGGATTGACAGATTGAGAGCTCTTTCTTGATTCTATGGGTGGTGGTGCATGGCCGTTCTTAGTTGGTGGAGTGATTTGTCTGGTTAATTCCGTTAACGAACGAGACCCCCGCCTGCTAAATAGTCATATGAATGCTTAGCATTGATGTTGGCTTCTTAGAGGGACTTTTGGTGACTAACCAAAGGAAGTTGGGGGCAATAACAGGTCTGTGATGCCCTTAGATGTCCTGGGCCGCACGCGCGCTACACTGACACACGCATCGAGTTTTCCTTGTCCGAAAGGTCCGGGTAATCTGGTAAATGTGTGTCGTGATAGGGATAGATTATTGCAATTATTAATCTTGAACGAGGAATTCCTAGTAAATGCGAATCAT…	52	0	0	0	0	0	69	0	0	0	0	0	0	0	0	0	0	0	51	0	0	0	0	0	0	0	0	0	67	0	0	0	0	0	0	0	0	0	0	0	0	68	0	26	25	0	0	0	0
AAAACTCACCAGGTCCAGACATGGGAAGGATTGACAGATTGATAGCTCTTTCTTGATTCTATGGGTGGTGGTGCATGGCCGTTCTTAGTTGGTGGAGTGATTTGTCTGGTTAATTCCGTTAACGAACGAGACCTTAGCCTGCTAAATAGTTGTACGAAACCTAGGTTTCGTCTCAGCTTCTTAGAGGGACTTCGTGTGTTTAACACGAGGAAGTTTGAGGCAATAACAGGTCTGTGATGCCCTTAGATGTTCTGGGCTGCACGCGCGCTACACTGACACGATCAACGAGTTTGTCCTGGTCCGATAGGATTGGGTAACCTTCTGAAATCGTGTCGTGATGGGGATAGATCATTGCAATTATTGATCTTCAACGAGGAATTCCTAGTAAGTGCAAGTCAT…	0	0	0	0	0	0	0	0	0	0	0	0	0	0	0	0	0	0	0	0	0	0	0	0	0	0	0	0	70	0	0	0	0	0	0	0	0	0	0	0	0	0	0	0	0	0	0	0	0
GAAACTCACCAGGTCCAGACATGAGAAGGATTGACAGTTTGAAAGCACTTTCTTGATTTCATGGGTGGTGGTGCATGGCCGTTCTTAGTTGGTGGAGTGATTTGTCTGGTTGATTCCGATAACGAACGAGACTCTCAGAGTAAAATGGTTCCGAGTAATTTACGTTACTTTGCAACCTCTTTTCTCGACTATTCGTTTTAAACGAAAGGAAGCGGAGAGCAATAACAGGTCTGTGATGCCCCTCGATGTTCTGGGCTACACGCGCGCTACAATGACGAGTTCAACGAGTTATTATCTCCTTGCCCGGAAGGGTGTGGGTAATCTTTTCAATGCTCGTCGTGATGGGGCTAGATTTTTGCAATTATTAATCTTCAACGAGGAATCTCTAGTATGTGCAGT…	0	0	0	0	0	0	0	0	0	0	0	0	0	0	0	0	0	0	0	0	0	0	0	0	0	0	0	0	0	0	0	0	0	0	0	0	0	0	0	0	0	0	0	0	0	0	0	96	0
GAAACTTACCAGGTCCAGACATAGTGAGGATTGACAGATTGAGAGCTCTTTCTTGATTCTATGGGTGGTGGTGCATGGCCGTTCTTAGTTGGTGGAGTGATTTGTCTGGTTAATTCCGTTAACGAACGAGACCCCCGCCTGCTAAATAGTAGCAATAATGCTTAGCATTGTTGAATTCACTTCTTAGAGGGACTTCTGGTGACTAACCAGAGGAAGTTGGGGGCAATAACAGGTCTGTGATGCCCTTAGATGTCCTGGGCCGCACGCGCGCTACACTGATGCATGCAACGAGTATATAACCTTGGCCTGAAAGGCCTGGGTAATCTTTTGAACGTGCATCGTGATAGGGATAGATTATTGCAATTATTAATCTTGAACGAGGAATTCCTAGTAAACGCG…	0	0	0	0	0	0	0	0	0	0	0	0	0	0	0	0	0	0	0	0	0	0	0	66	60	0	0	0	0	0	0	0	0	0	0	0	0	0	35	0	0	0	0	0	0	0	0	0	0
AAAACTTACCAGGTCCAGACATAGTGAGGATTGACAGATTGATAGCTCTTTCTTGATTCTATGGGTGGTGGTGCATGGCCGTTCTTAGTTGGTGGAGTGATTTGTCTGGTTAATTCCGTTAACGAACGAGACCTTAGCCTACTAACTAGTCGAGCCAATCTACGATTGGCCGCGACTTCTTAGAGGGACTTTGTGGGCCAAACACAAGGAAGTTTGAGGCAATAACAGGTCTGTGATGCCCTTAGATGTCCTGGGCCGCACGCGTGCTACACTGACGCATACAGCGAGTACATCCCAGCTCCGCGAGGCCAGCTGGTAATCAGCAATATGCGTCGTGATGGGGATAGATCTTTGGAATTATAGATCTTGAACGAGGAATTCCTAGTAGGCGCAAGTCAT…	0	0	0	0	0	0	0	0	0	0	0	0	0	54	0	0	0	0	0	0	0	0	0	6	0	0	0	0	0	0	0	0	59	0	0	0	0	0	0	0	0	0	0	0	0	0	0	0	0
GAAACTCACCAGGTCCAGACATAGTAAGGATTGACAGATTGAGAGCTCTTTCTTGATTCTATGGGTGGTGGTGCATGGCCGTTCTTAGTTGGTGGAGTGATTTGTCTGGTTAATTCCGTTAACGAACGAGACCTTAACCTGCTAAATAGTTACGTGATTTCCGAATCACGGACAACTTCTTAGAGGGACTATCGGTGTTTAACCGATGGAAGTTTGAGGCAATAACAGGTCTGTGATGCCCTTAGATGTTCTGGGCCGCACGCGCGCTACACTGACGCCAACAACGAGTTTATAACCTGCTCCGGAAGGGGTGGGTAATCTTTTGAATCGGCGTCGTGATGGGGATAGATCTTTGTAATTTTCGATCTTCAACGAGGAATTCCTAGTAAGCGCAAGTCA…	0	0	0	0	0	0	0	0	0	0	0	0	0	0	0	0	109	0	0	0	0	0	0	0	0	0	0	0	0	118	0	0	0	0	0	0	0	0	0	0	0	0	161	0	0	0	0	0	0
GAAACTTACCAGGTCCAGACATAGTAAGGATTGACAGATTGAGAGCTCTTTCTTGATTCTATGGGTGGTGGTGCATGGCCGTTCTTAGTTGGTGGAGTGATTTGTCTGGTTAATTCCGTTAACGAACGAGACCCCCGCCTGCTAAATAGCACTGTTAATGCTTCGCATTGGCAGCTTTTGCTTCTTAGAGGGACTGTATGTGACTAACATACTGAAGTTGGGGGCAATAACAGGTCTGTGATGCCCTTAGATGTTCTGGGCCGCACGCGCGCTACACTGATGCATGCAACGAGTTTAGAACCTTGGCCGGGAGGCCTGGGTAATCTGTGAACGTGCATCGTGATAGGGATAGATTATTGCAATTATTAATCTTGAACGAGGAATTCCTAGTAAACGCAA…	0	0	0	0	0	0	0	0	0	0	0	0	133	0	0	0	49	0	0	69	0	0	0	0	0	0	0	0	81	0	0	0	0	0	0	0	0	0	0	0	0	0	57	0	0	0	0	0	0
AAATCTCACCCGGCCCGGACACTGTAAGGATTGACAGATTGAGAGCTCTTTCTTGATTCGGTGGGTGGTGGTGCATGGCCGTTCTTAGTTGGTGGAGCGATTTGTCTGGTTAATTCCGATAACGAACGAGACTCTAGCCTGCTAAATAGTACGCCGATCTTTTGTCGGCGCGTACTTCTTAGAGGGACAAGTGGCGGTTAGCCACACGAAATTGAGCAATAACAGGTCTGTGATGCCCTTAGATGTTCGGGGCCGCACGCGCGCTACACTGAAGGGATAAGCGTGTTTCTCCTGCTCTGAAAAGAGTGGGTAACCCGCTGAAACCCCTTCGTGATTGGGATCGGGGCTTGAAATTATTCTCCGTGAACGAGGAATTCCCAGTAAGCGCGAGTCATAAGC…	134	0	0	0	0	0	0	0	0	0	0	0	0	0	0	0	0	0	0	0	0	0	0	0	153	0	0	0	0	0	0	0	0	0	0	0	0	0	0	0	0	0	0	0	0	0	0	0	0
AAATCTCACCAGGCCCGGACACCAGAAGGATTGACAGATTGATAGCTCTTTCTTGATTTGGTGGGTGGTGGTGCATGGCCGTTCTTAGTTGGTGGAGTGATTTGTCTGGTTAATTCCGATAACGAACGAGACTCTGTCCTGTTAAATAGATCCATGCTAGTCGTAGGGTTGGAATTTCTTCTTAGAGGGACTGGTGATTATTAGTCACACGAGATTGAGCAATAACAGGTCTGTGATGCCCTTAGATGTTCTGGGCCGCACACGCGCTACACTGAAGTGATCAGCTAGTTTTTCCCTCTCCGAGAGGAGCGGGTAAACTGTTGAACCCACTTCGTGGTAGGGATCGGAGCTTGCAATTATTCTCCGTGAACCAGGAATTCCCAGTAGGTGCAAGTCATA…	0	0	0	0	0	0	0	0	0	0	0	0	0	0	0	0	0	0	0	0	0	0	0	0	0	0	0	0	0	0	0	0	0	0	0	0	0	0	0	0	0	523	0	0	0	0	0	0	0
GAAACTCACCAGGTCCAGACATAGTGAGGATTGACAGATTGAGAGCTCTTTCTTGATTCTATGGGTGGTGGTGCATGGCCGTTCTTAGTTGGTGGAGTGATTTGTCTGGTTAATTCCGATAACGAACGAGACCCCCGCCTGCTAAATAGTTACGTTAATGCTTTGCATTCTCAGTTAGCTTCTTAGAGGGACTTTTGGTGATTAACCAAAGGAAGTTGGGGGCAATAACAGGTCTGTGATGCCCTTAGATGTCCTGGGCCGCACGCGCGCTACACTGACACACGCAGCGAGTTTGCTTTCCTGATAAGGCTGGCTAATCTTGTAAATGTGTGTCGTGATAGGGATAGATTATTGCAATTATTAATCTTGAACGAGGAATTCCTAGTAAATGCGGGTCAT…	0	0	0	0	0	0	0	0	0	0	0	0	0	0	0	0	0	0	0	0	0	0	0	0	0	0	0	0	0	0	0	0	0	0	0	0	0	0	0	0	0	0	0	0	0	0	0	0	0
GAAACTTACCAGGTCCAGACATAGTGAGGATTGACAGATTGAGAGCTCTTTCTTGATTCTATGGGTGGTGGTGCATGGCCGTTCTTAGTTGGTGGAGTGATTTGTCTGGTTAATTCCGTTAACGAACGAGACCCCCGCCTGCTAAATAGTCATAGAAATGCTTAGCATTTCTGTTGGCTTCTTAGAGGGACTTTCGGTGACTAACCGAAGGAAGTTGGGGGCAATAACAGGTCTGTGATGCCCTTAGATGTCCTGGGCCGCACGCGCGCTACACTGACACACGCAGCGAGTCTTCCTTGTCCGAAAGGTCCGGGGAATCTTGTAAATGTGTGTCGTGATAGGGATAGATTATTGCAATTATTAATCTTGAACGAGGAATTCCTAGTAAATGCGGGTCAT…	0	0	0	0	0	0	0	0	0	0	0	0	0	0	0	0	0	0	0	0	0	0	0	0	0	0	0	0	0	0	0	0	0	518	0	0	0	0	0	0	0	0	0	0	0	0	0	0	0
GAAACTCACCAGGTCCAGACATAGTAAGGATTGACAGATTGAGAGCTCTTTCTTGATTCTATGGGTGGTGGTGCATGGCCGTTCTTAGTTGGTGGAGTGATTTGTCTGGTTAATTCCGTTAACGAACGAGACCTTAACCTGCTAACTAGTCAGGCCGTTCACGAACGGTCGCTGACTTCTTAGAGGGACTACTGGTATTGAAGCCAGTGGAAGTTTGAGGCAATAACAGGTCTGTGATGCCCTTAGATGTTCTGGGCTGCACGCGCGCTACACTGACGAAGTCAGCGAGCATGTCCTTCGCCGGAAGGTGCGGGGAATCTTGTGAAACTTCGTCGTGATGGGGATAGATCATTGCAATTATTGATCTTGAACGAGGAATTCCTAGTAAGCGCGGGTCAG…	0	0	0	0	0	0	0	0	0	0	0	0	0	0	0	0	0	0	0	0	0	0	0	0	0	0	0	0	0	0	0	0	0	0	0	0	0	0	0	0	0	0	0	0	0	0	0	0	0
AAAACTCACCAGGTCCGGACATAGTAAGGATTGACAGATTGAGAGCTCTTTCTTGATTCTATGGGTGGTGGTGCATGGCCGTTCTTAGTTGGTGGAGTGATTTGTCTGGTTAATTCCGTTAACGAACGAGACCTTAACCTGCTAAATAGGCGGGCGCACTGCGGTGCGTGCCGGCTTCTTAGAGGGACTGACCGCGTTTAGCGGTCGGAAGTTTGAGGCAATAACAGGTCTGTGATGCCCTTAGATGTTCTGGGCTGCACGCGCGCTACACTGATAGAGGCAGCGAGTGTACAACCTTGGCCGGAAGGCCTGGGAAATCTTGTGAAACTCTATCGTGCTGGGGATAGACCATTGCAATTATTGGTCTTCAACGAGGAATTCCTAGTAAGCGCAAGTCAT…	43	0	0	0	0	0	0	0	0	14	0	0	0	0	0	0	0	0	0	65	142	20	0	0	0	0	0	0	11	0	0	0	0	0	0	0	0	0	0	0	0	55	0	0	0	0	84	0	0
GAAACTTACCAGGTCCAGACATAGTAAGGATTGACAGATTGATAGCTCTTTCTTGATTCTATGGGTGGTGGTGCATGGCCGTTCTTAGTTGGTGGAGTGATTTGTCTGGTTAATTCCGATAACGAACGAGACCTCCGCCTGCTAAATAGTCACGCGGTGCCTCTGTGCACCCGCGGATGTTACTTCTTAGAGGGACTATGGGCGGTAAGCTCATGGAAGTTGGAGGCAATAACAGGTCTGTGATGCCCTTAGATGTTCTGGGCCGCACGCGCGCTACACTGACTGGTTCAGAGAGTTCTCACCCTGCGGTCCGAAAGCCGTGGGTAATCTATGAATGCCAGTCGTGATGGGGATAGATTCCTGCAATGACAATCTTCAACGAGGAATTCCTAGTAAGCG…	0	0	0	0	0	0	0	0	0	0	0	0	0	53	0	0	155	0	0	0	0	0	0	0	0	0	0	0	0	79	0	0	0	0	0	0	0	0	0	0	0	0	99	0	0	0	0	0	0
AAATCTCACCCGGCCCGGACACTGTAAGGATTGACAGATTGAGAGCTCTTTCTTGATTCGGTGGGTGGTGGTGCATGGCCGTTCTTAGTTGGTGGAGCGATTTGTCTGGTTAATTCCGATAACGAACGAGACTCTAGCCTGCTAAATAGTACGCCGATCTTTAGTCGGCGCGTACTTCTTAGAGGGACAAGTAGCGGATAGCTACACGAAATTGAGCAATAACAGGTCTGTGATGCCCTTAGATGTTCGGGGCCGCACGCGCGCTACACTGAAGGGATAAACGTGTTTTTCCTGCTCCGAAAGGAGTGGGTAATCCGCTGAAACCCCTTCGTGATTGGGATCGGGGCTTGAAATTATTCTCCGTGAACGAGGAATTCCCAGTAAGCACTAGTCATTAGC…	0	0	0	0	0	0	0	0	0	0	21	0	0	0	0	0	0	0	0	0	0	3	97	0	0	0	0	0	0	0	0	0	0	0	38	0	0	0	0	0	0	0	0	0	0	0	0	0	40
GAAACTCACCAGGTCCAGACATAGCAAGGATTGACAGATTGAGAGCTCTTTCTTGATTCTATGGGTGGTGGTGCATGGCCGTTCTTAGTTGGTGGAGTGATTTGTCTGGTTAATTCCGTTAACGAACGAGACCTCAGCCTGCTAAATAGCTACGCGGGGACCTTTCCTCGTGGCCAGCTTCTTAGAGGGACTGTTGGACGACTAGCCAACGGAAGTTTGAGGCAATAACAGGTCTGTGATGCCCTTAGATGTTCTGGGCCGCACGCGCGCTACACTGATGGATCCAACGAGTCGCTTGCCTGGGTCGAAAGGCCTGGGTAACCTTCTCAAGGTTCATCGTGACGGGGATAGATTGTTGTAATTATCGATCTTGAACGAGGAATGCCTAGTAAGCGTGAG…	0	0	0	0	0	0	0	0	0	0	0	0	0	0	0	0	0	0	0	0	0	0	0	0	0	0	504	0	0	0	0	0	0	0	0	0	0	0	0	0	0	0	0	0	0	0	0	0	0
GAAACTTACCAGGTCCAGACATAGTCAGGATGGACAGATTGAAAGCTCTTTCTTGATTCTATGGGTGGTGGTGCATGGCCGTTCTTAGTTGGTGGAGTGATTTGTCTGGTTAATTCCGTTAACGAACGAGACCTCAGCCTGCTAACTAGCGATGCCCTTCTCGAAGGGTAGCCCGCTTCTTAGAGGGACTATTCGTGTTCAACGAATGGAAGTTTGAGGCAATAACAGGTCTGTGATGCCCTTAGATGTTCTGGGCCGCACGCGCGCTACACTGATGGATGCAACGAGCTCTACCCTTGACCGAAAGGCCCGGGTAAACTTGTCAAAATCCATCGTGATGGGGATAGATTATTGCAATTCTTGATCTTCAACGAGGAATTCCTAGTAAGCGCGAGTCAT…	0	0	0	0	0	0	0	0	0	0	0	0	0	0	0	0	0	0	0	0	0	0	0	0	0	0	0	0	0	0	0	0	0	0	0	0	0	0	0	0	0	0	0	0	0	0	0	504	0
AAAACTCACCAGGTCCAGACATGGGAAGGATTGACAGATTGAGAGCTCTTTCTTAATTCTATGGGTGGTGGTGCATGGCCGTTCTTAGTTGGTGGAGTGATTTGTCTGGTTAATTCCGTTAACGAACGAGACTTTAATCTGCTAAATAGACACTAGAGCTCAGGCTTTAGCTGCGCTTCTTAGAGAGACTACAGACGTCTAGTCTGAGGAGGTTTAAGGCAATAACAGGTCTGTGATGCCCTTAGATGTTCTGGGCCGCACGCGCGCTACACTGATGCATTCAACAAGTTTTTCCTGGTCTGAAGAGATTGGGTAATCTTATGAGTATGCATCGTGATGGGGATAGATGATTGTAATTATTCATCTTGAACGAGGAATTCCTAGTAAGCGCAAGTCATT…	0	0	0	0	0	0	0	0	0	0	0	0	0	0	0	0	0	0	0	0	0	0	0	0	0	0	0	0	0	0	0	0	0	0	0	0	0	0	0	0	0	0	0	0	0	0	0	122	13
GAAACTTACCAGGTCCAGACATAGTAAGGATTGACAGATTGATAGCTCTTTCTTGATTCTATGGGTGGTGGTGCATGGCCGTTCTTAGTTGGTGGAGTGATTTGTCTGGTTAATTCCGTTAACGAACGAGACCTTAACCTGCTAAATAGTTACGCGTAACCTCGGTTACGTGGGCAACTTCTTAGAGGGACTTTGCGTGTCTAACGCAAGGAAGTTTGAGGCAATAACAGGTCTGTGATGCCCTTAGATGTTCTGGGCTGCACGCGCGCTACACTGATGCACTCAACGAGTTTACGACCTTGCCTGGAAGGGTTGGGTAATCTTTTTAACATGCATCGTGATGGGGATAGATTATTGCAATTATTAATCTTCAACGAGGAATTCCTAGTAAGCGCGAGT…	0	0	0	0	31	0	0	0	0	0	0	0	0	0	0	7	0	25	31	17	38	0	0	0	0	0	0	0	52	0	15	19	0	27	0	0	0	0	0	0	0	0	3	13	12	0	7	0	0
GAAACTTACCAGGTCAAGACATGGGTGGGATTGACAGATTGAGAGCTCTTTCTTGATTCTATGGGTGGTGGTGCATGGCCGTTCTTAGTTGGTGGAGTGATTTGTCTGGTTAATTCCGTTAACGAACGAGACCTTAACCTGCTAACTAGTTGCCTTATAAATCATGGGGTTAACTTCTTAGAGGGACTATACGTTCAAGCGTATGGAAGTTTGAGGCAATAACAGGTCAGTGATGCCCTTAGATGTCCTGGGCCGCACGCGCGCTACACTGACACATGCAACAAGTACAACCTGGTCCGACAGGACTCGGGTAATCTTCATAGTATGTGTCGTGCTGGGGATAGATCTTTGCAATTATAGATCTTGAACGAGGAATTCCTAGTAAGCATAAGTCATCAA…	0	0	0	0	0	0	0	0	0	0	0	0	0	0	0	0	0	0	0	0	0	0	0	0	0	0	0	0	106	0	0	0	0	0	0	0	0	0	0	0	0	323	0	0	0	0	0	0	0
GAAACTTACCAGGTCCAGACATAGTAAGGATTGACAGATTGATAGCTCTTTCTTGATTCTATGGGTGGTGGTGCATGGCCGTTCTTAGTTGGTGGAGTGATTTGTCTGGTTAATTCCGTTAACGAACGAGACCTTAACCTGCTAAATAGTTACATGTAACTTCGGTTACATGGGCAACTTCTTAGAGGGACTTTGCGTGTCTAACGCAAGGAAGTTTGAGGCAATAACAGGTCTGTGATGCCCTTAGATGTTCTGGGCTGCACGCGCGCTACACTGATGCGCTCAACGAGTTTACGATCTTGCCTGAAATGGCTGGGTAATCTTTTTAAAACGCATCGTGATGGGGATAGATCATTGCAATTATTGATCTTCAACGAGGAATTCCTAGTAAGCGCGAGT…	0	0	0	0	0	0	0	0	0	0	0	0	0	0	0	0	43	0	0	0	0	0	0	0	0	0	102	0	0	43	0	0	0	0	0	0	0	0	0	0	0	0	12	0	0	0	0	0	0
AAAACTTACCAGGTCCAGACATAGTGAGGATTGACAGATTGAAGATCTTTCTTGATTCTATGGGTGGTGGTGCATGGCCGTTCTTAGTTGGTGGAGTGATTTGTCTGGTTAATTCCGTTAACGAACGAGACCTCGACCTGCTAAATAGTTCGGCGAACCCTTCGGGGTTCGCGCGTGACTTCTTAGAGGGACTATCGGTGTGTAGCCGGTGGAAGTTCGAGGCAATAACAGGTCTGTGATGCCCTTAGATGTTCTGGGCCGCACGCGCGCTACACTGATTCGTTCATCGAGCTTACAACCTTGACCGGCAGGTCTGGGTAATCTTCTCAAAGCGAATCGTGCTGGGGATAGATTATTGTAATTTTTAATCTTAAACGAGGAATTCCTAGTAAACGCAAG…	40	0	0	0	0	0	48	0	0	0	0	0	0	0	0	147	0	0	0	67	0	0	0	0	0	0	0	0	79	0	0	0	0	0	0	0	0	0	0	0	0	39	0	0	0	0	0	0	0
AAAACTCACCAGGTCCAGACATAGTAAGGATTGACAGATTGAGAGCTCTTTCATGATTCTATGGGTGGTGGTGCATGGCCGTTCTTAGTTGGTGGAGTGATTTGTCTGGTTAATTCCGATAACGAACGAGACCTTAACCTGCTAACTAGTTGATTGAACGCAAGTTCAAGGCAACTTCTTAGAGGGACTATCTGTGACTAACAGATGGAAGTTTGAGGCAATAACAGGTCTGTGATGCCCTTAGATGTTCTGGGCCGCACGCGCGCTACACTGATAAAGTCAGCGAGTATTCACCTTGACCGGAAGGTCTGGGTAATCTTTTGAAACTTTATCGTGATGGGGATTGAGCATTGCAATTATTGCTCATGAACGAGGAATTCCTAGTAAGCGCGAGTCATC…	0	0	0	0	0	0	0	0	0	0	0	0	0	0	0	0	491	0	0	0	0	0	0	0	0	0	0	0	0	0	0	0	0	0	0	0	0	0	0	0	0	0	0	0	0	0	0	0	0
GAAACTTACCAGGTCCAGACATAGTGAGGATTGACAGATTGAGAGCTCTTTCTTGATTCTATGGGTGGTGGTGCATGGCCGTTCTTAGTTGGTGGAGTGATTTGTCTGGTTAATTCCGTTAACGAACGAGACCCCCGCCTGCTAACTAGTCGGGCGAATGCTTTGCATTGGCTTTCGGCTTCTTAGAGGGACTTTCGGTGACTAACCGAAGGAAGTTGGGGGCAATAACAGGTCTGTGATGCCCTTAGATGTCCTGGGCCGCACGCGCGCTACACTGACACACGCAACGAGTCTTCCTTGTCCGAAAGGTCCGGGTAATCTTGTAAATGTGTGTCGTGATAGGGATAGATTATTGCAATTATTAATCTTGAACGAGGAATTCCTAGTAAATGCGGGTCA…	0	0	0	0	0	0	0	0	0	0	0	0	0	0	0	0	0	0	0	0	0	0	0	0	0	0	0	0	0	0	0	0	0	0	0	0	0	0	0	0	0	0	0	0	0	0	0	0	0
GAAACTCACCCGGTCCGGACACCGTAAGGATTGACAGATCGAGAGCTCTTTCTTGATTCGGTGGATGGTGGTGCATGGCCGTTCTTAGTTGGTGGAGTGATTTGTCTGGTTAATTCCGATAACGAACGAGACTCTAGCCTGCTAACTAGTTGCGCCGTGTTCATTCGCGGCTGTAGACTTCTTAGAGGGACAGATGGCGTTTAGCCATACGAAATTGAGCAATAACAGGTCTGTGATGCCCTTAGATGTCCGGGGCCGCACGCGCGCTACACTGAAGGAGTCAGCGTGTGCTATCCGGGCTCGGAAGAGCTCGGTAACCCGTTGAAACTCCTTCGTGCTTGGGATTGTGGCTTGTAATTATCGCGCATGAACGAGGAATTCCCAGTAAGTGCAAGTCAT…	0	0	0	0	0	0	0	0	0	0	0	0	0	0	0	0	0	0	0	0	0	0	0	0	0	0	0	0	0	0	0	0	0	0	0	0	0	0	0	0	0	0	0	0	0	0	0	0	0
AAAACTTACCAGGTCCAGACATAGTGAGGATTGACAGATTGATAGCTCTTTCTTGATTCTATGGGTGGTGGTGCATGGCCGTTCTTAGTTGGTGGAGTGATTTGTCTGGTTAATTCCGTTAACGAACGAGACCTTAGCCTACTAACTAGTCGTTTCAACCTTTGTTGATTCCGACTTCTTAGAGGGACTTTGTGTGTTAAACGCAAGGAAGTTTGAGGCAATAACAGGTCTGTGATGCCCTTAGATGTCCTGGGCCGCACGCGTGCTACACTGACGCATACAGCGAGTACTTCCCAGCTCCGTGAGGTAGCTGGTAATCAGCAATATGCGTCGTGATGGGGATAGATCTTTGGAATTATAGATCTTGAACGAGGAATTCCTAGTAGGCGCAGGTCATTA…	0	0	0	0	0	0	0	0	0	0	0	0	0	0	0	0	487	0	0	0	0	0	0	0	0	0	0	0	0	0	0	0	0	0	0	0	0	0	0	0	0	0	0	0	0	0	0	0	0
GAAACTTACCAGGTCCAGACATAGTGAGGATTGACAGATTGAGAGCTCTTTCTTGATTCTATGGGTGGTGGTGCATGGCCGTTCTTAGTTGGTGGAGTGATTTGTCTGGTTAATTCCGTTAACGAACGAGACCCCCGCCTGCTAAATAGTCTTACCAATGCCTAGCATTGGTGTAGGCTTCTTAGAGGGACTTTCGGTGACTAACCGAAGGAAGTTGGGGGCAATAACAGGTCTGTGATGCCCTTAGATGTCCTGGGCCGCACGCGCGCTACACTGACACACGCAGCGAGTCCTCCTTGTCCGAAAGGTCCGGGTAATCTTGTAAATGTGTGTCGTGATAGGGATAGATTATTGCAATTATTAATCTTGAACGAGGAATTCCTAGTAAATGCGAGTCAT…	0	0	0	0	0	0	0	0	0	0	0	0	0	0	0	0	0	0	0	0	0	0	0	0	0	0	0	0	0	0	0	0	0	0	0	0	0	0	0	0	0	0	0	0	0	0	0	239	0
AAAACTCACCAGGTCCGGACATAGTAAGGATTGACAGATTGAGAGCTCTTTCATGATTCTATGGGTGGTGGTGCATGGCCGTTCTTAGTTGGTGGAGTGATTTGTCTGGTTAATTCCGTTAACGAACGAGACCTTAACCTGCTAAATAGGTGCGCATACGTGAGTATGTAGTACGTTCTTAGAGGGACAAACCACGTTTAGTGGTTGGAAGTTTGAGGCAATAACAGGTCTGTGATGCCCTTAGATGTTCTGGGCCGCACGCGCGCTACACTGACAAAGTCAGCGAGTGTCAACCTTGACCGAGAGGTCTGGGTAATCTTGTGAAACTTTGTCGTGCTGGGGATAGACCATTGCAATTATTGGTCTTCAACGAGGAATTCCTAGTAAGCGCAAGTCATC…	0	0	0	0	0	0	0	0	0	0	0	0	0	0	0	0	0	0	0	0	0	0	0	0	0	0	0	0	0	0	0	0	0	0	0	0	0	0	0	0	0	0	0	0	0	0	0	40	0
AAAACTTACCAGGTCCAGACATAGTGAGGATTGACAGATTGAGAGCTCTTTCTTGATTCTATGGGTGGTGGTGCATGGCCGTTCTTAGTTGGTGGAGTGATTTGTCTGGTTAATTCCGTTAACGAACGAGACCCCTGCCTGCTAAATAGGTGTGCGAATGAATGTTCATTGGCAGCACCTTCTTAGAGGGACGTGCGTTCTATTAGACGCAGGAAGATAGGGGCAATAACAGGTCTGTGATGCCCTTAGATGTCCTGGGCCGCACGCGCGCTACACTGATGCATTCAACGAGTGTACCTTGGCCGAGAGGCCTGGGAAATCTTGTTAACGTGCATCGTGATAGGGATAGATTATTGCAATTATTAATCTTGAACGAGGAATTCCTAGTAAACGCAGATC…	0	0	0	0	0	0	0	0	0	0	0	0	0	0	0	0	0	0	0	0	0	0	0	0	0	0	0	0	0	0	0	0	0	0	0	0	0	0	0	0	0	0	0	0	0	0	0	0	0
AAAACTTACCAGGTCCAGACATAGTTAGGATTGACAGGTTGAAGACCTTTCTTGATTCTATGGGTGGTGGTGCATGGCCGTTCTTAGTTGGTGGAGTGATTTGTCTGGTTAATTCCGTTAACGAACGAGACCTCGACCTGCTAAATAGTTCGGCGTATCTTAGGATACGTACGTACTTCTTAGAGGGACTATCAGGAGAGTATCCGATGGAAGTTCGAGGCAATAACAGGTCTGTGATGCCCTTAGATGTTCTGGGCCGCACGCGCGCTACACTGATTCGTTCATCGAGCTCCCAACCTTGACCGGTAGGTCTGGGTAATCTTCTCAAAGCGAATCGTGCTGGGGATAGATTATTGTAATTTTTAATCTTCAACGAGGAATTCCTAGTAAACGCAAGTC…	0	0	0	0	0	0	0	0	0	0	0	0	0	0	0	0	0	0	0	0	0	0	0	0	0	0	0	0	0	0	0	0	0	0	0	0	0	0	0	0	0	0	0	0	0	0	0	0	0
AAAACTTACCAGGTCCAGACATAGTTAGGATTGACAGGTTGAAGACCTTTCTTGATTCTATGGGTGGTGGTGCATGGCCGTTCTTAGTTGGTGGAGTGATTTGTCTGGTTAATTCCGTTAACGAACGAGACCTCGACCTGCTAAATAGTTCGGCGTATCTTAGGATACGTACGCGACTTCTTAGAGGGACTATCAGGAGAGTATCCGATGGAAGTTCGAGGCAATAACAGGTCTGTGATGCCCTTAGATGTTCTGGGCCGCACGCGCGCTACACTGATTCGTTCATCGAGCTCCACACCTTGACCGGTAGGTCTGGGTAATCTTCTCAAAGCGAATCGTGCTGGGGATAGATTATTGTAATTTTTAATCTTCAACGAGGAATTCCTAGTAAACGCAAGT…	0	0	0	0	0	0	0	0	0	0	55	0	0	108	0	0	0	0	0	0	0	0	0	0	0	0	0	0	0	0	0	0	0	0	0	0	0	0	0	0	0	0	0	0	0	0	0	0	0
GAAACTTACCAGGTCCAGACATAGTAAGGATTGACAGATTGAAAGCTCTTTCTTGATTCTATGGGTGGTGGTGCATGGCCGTTCTTAGTTGGTGGAGTGATTTGTCTGGTTAATTCCGTTAACGAACGAGACCTCAGCCTGCTAACTAGTAACGTCAATATGATTGGCGGCTACTTCTTAGAGGGACTATTTGTGTTTAATGAATGGAAGTTTGAGGCAATAACAGGTCTGTGATGCCCTTAGATGTTCTGGGCCGCACGCGCGCTACACTGATGAACGCAACGAGCTCTACCCTGCACCGAAAGGCCCGGGTAAACTTGTGAAAGTTCATCGTGATGGGGATAGATTATTGCAATTATTAATCTTCAACGAGGAATTCCTAGTAAGCGTGATTCATCA…	0	0	0	0	0	0	46	0	0	0	0	0	0	1	0	48	3	0	34	15	0	0	0	0	0	0	9	0	1	8	18	0	24	0	0	0	0	0	0	0	0	0	0	15	14	54	0	0	0
ACAACTTACCAGGATTGAGATATATTAAGATTGAATACATGAATTTATCAAGAGTGGTGCATGGTCGTTGGAAATTGATGGGATGACTTTTTGTTTAAATGCAGGAATGAGTGAGATCTTCTATATAGACAGGTATTTTACAATACAGGAAGGAGAAGGCTATAACAGATCAGTGATGCCCTTAGATGTTCTGGGCTGCACGCGCAATACAATTTATGAAAGATAAATAAAGAAGAAATATAAGAGAGGGATTAGATGATGTAAATAATCTATGAACGAGGAATTGCTAGTAACTATGTTTCATTAAGACGTGGTGAATGTGTCCCTGTAGC	11	0	0	0	0	0	0	0	0	0	0	0	0	0	0	0	0	0	0	0	0	0	0	0	0	0	0	0	0	0	0	0	0	0	0	0	0	0	0	0	0	0	0	0	0	0	0	0	0
GAAACTTACCAGGTCCAGACTGGGTAAGGATGTACAGATTGACAGCTCTTTACAGATTCTCAGGGTGGTGGTGCATGGCCGTTCTTAGTTGGTGGAGTGATTTGTCTGGTTAATTCCGTTAACGAACGAGACCTTAACCTGCTAAATAGCGTCGAGTTTCTTCTTGAAACGAAGATGTCTTCTTAGAGGGACGTCGCGTGTCTAACGCGAGGAGGTGTGAGGCAATAACAGGTCTGTGATGCCCTTAGATGTTCTGGGCCGCACGCGCGCTACACTGATGCATTCAACGAGTTTCTTCCTGGTCCGAGAGGAATGGGTAACCTTTTGAAAGTGCATCGTGATAGGGATAGACTATTGCAATTATTGGTCTTCAACGAGGAATTCCTAGTAGACGTAGTT…	0	0	0	0	0	0	0	0	0	0	0	0	0	0	0	0	0	127	0	0	0	0	0	0	0	0	0	0	0	0	66	0	0	0	0	0	0	0	0	0	0	0	0	67	0	0	0	0	0
AAAACTTACCAGGTCCAGACACGGGGATGATAAACAGATTGAGAGCTCTTTTTTGATTCTGTGGGTGGTGGTGCATGGCCGTTCTTAGTTGGTGGGTTGCCTTGTCAGGTTGATTCCGGTAACGAACGAGACCTCAGCCTGCTAAATAGTCACGTGTCCTTTTTGGATACGCCTGACTTCTTAGAGGGACTATTGTCGTTTAGGCAATGGAAGTGTGAGGCAATAACAGGTCTGTGATGCCCTTAGATGTTCTGGGCCGCACGCGCGCTACACTGATGCATTCAACGAGCCTATCCTTGGCAGAAGTGCCCGGGTAATCTTTGAAACTGCATCGTGATGGGGATAGATTATTGCAATTATTAGTCTTCAACGAGGAATGCCTAGTAAGCGCGAGTCATC…	0	0	0	0	0	0	0	0	0	0	0	0	0	105	0	0	0	0	0	0	0	0	0	0	0	0	82	0	0	66	0	0	0	0	0	0	0	0	0	0	0	0	86	0	0	0	0	0	0
GAAACTTACCAGGTCAAAACATGGATGGGATTGACAGATTGAAAGCTCTTTCTTGATTCTATGGGTGGTGGTGCATGGCCGTTCTTAGTTGGTGGAGTGATTTGTCTGGTTAATTCCGATAACGAACGAGACCTTAACCTGCTAACTAGTTTGCTTCTGAACAAGAGGTATAACTTCTTAGAGGGACTATGTGTTTTAAATACATGGAAGTTTAAGGCAATAACAGGTCTGTGATGCCCCTAGACGTCCTGGGCCGCACGCGCGCTACACTGACATGTTCAGCGAGCTATTTTACCTGTCCCGAAAGGGCACGGGAAATCTTGTTAGGACATGTCGTGCTGGGGATAGATCTTTGCAATTATAGATCTTGAACGAGGAATTCCTTGTAAGCACAGGTCA…	0	0	0	0	0	0	0	0	0	0	0	0	0	0	0	0	29	0	0	0	0	0	0	0	0	0	0	0	0	0	0	0	0	425	0	0	0	0	0	0	0	0	0	0	0	0	0	0	0
GAAACTTACCAGGTCCAGACATAGTAAGGATTGACAGATTGATAGCTCTTTCTTGATTCTATGGGTGGTGGTGCATGGCCGTTCTTAGTTGGTGGAGTGATTTGTCTGGTTAATTCCGTTAACGAACGAGACCTTAACCTGCTAAATAGTTACATGTAACCTCGGTTACATGGGCAACTTCTTAGAGGGACTTTGCGTGTCTAACGCAAGGAAGTTTGAGGCAATAACAGGTCTGTGATGCCCTTAGATGTCCTGGGCTGCACGCGCGCTACACTGATGCGCTCAACGAGTTTACGATCTTTCCTGAAATGGCTGGGTAATCTTTTTAAAACGCATCGTGATGGGGATAGATCATTGCAATTATTGATCTTCAACGAGGAATTCCTAGTAAGCGCGAGT…	0	0	0	0	0	0	0	0	0	0	0	0	0	0	0	0	0	0	0	0	0	0	0	0	0	0	0	0	0	0	0	0	0	0	0	0	0	0	0	0	0	0	0	90	0	0	0	0	0
AAAACTTACCAGGTCCAGACATAGTGAGGATTGACAGATTGAGAGCTCTTTCTTGATTCTATGGGTGGTGGTGCATGGCCGTTCTTAGTTGGTGGAGTGATTTGTCTGGTTAATTCCGTTAACGAACGAGACCGCTGCCTGCTAAATAGCTCGGTTAGTGATTTTCACTGGCTTGAGCTTCTTAGAGGGACGTGCATTTTTTTAGATGCAGGAAGATAGCGGCAATAACAGGTCTGTGATGCCCTTAGATGTTCTGGGCCGCACGCGCGCTACACTGATGTGTTCAACGAGTTTTTCCTTGGCTGAGAAGCCTGGGCAATCTTTTGAACTCGCATCGTGATAGGGATAGATTATTGCAATTATTGATCTTGAACGAGGAATTCCTAGTAGACGCAGATC…	0	0	0	0	0	0	0	0	0	0	0	0	0	0	0	0	0	0	0	0	0	0	0	0	0	0	0	0	0	0	0	0	0	0	0	0	0	0	0	0	0	0	0	0	0	0	0	0	0
AAACCTTACTAGGGTAAGACATTGGTATGATTGACAGACTACTTGATCTTTCTTGATTTGGTGGGTGGTGGTGCATGGCCGATCTTAGTTGGTGGGGTGACCCGTCTGGTTAATTTCGATAACGAACGAGATCCGAGCTGTTTAGTTGGCCGTGCCAGGTTCGCCAGGTATGTGTCTCCTATATGGACTGTCAGTTTGAGGCTGAAGGAAGTTTCGGGCTAAATCAGGTCTGTGATGCCCTTAGACACTCTAGGCGGCACGCGCGCTACAATGGGCGGAAGAACGTGTTACTGCCACTGAAAGGTGGGGTGAATCACGAATTCTTGCCCGTGAATGGGATAGTTTGTTGCAATTTTCGGACTTGAACTAGGAATCCCTTGTAAGCATGCTCAAGAATAG…	0	0	0	0	0	0	34	0	0	0	0	0	0	0	0	0	0	79	0	0	0	0	0	0	0	0	0	0	0	0	0	0	0	0	0	0	0	0	0	0	0	0	0	0	0	0	0	0	0
AAACCTTACCAGGTCCGGACATAGGAAGGATTGACAGATTGAGAGCTCTTTCTTGATTCTATGGGTGGTGGTGCATGGCCGTTCTTAGTTGGTGGAGTGATTTGTCTGGTTAATTCCGTTAACGAACGAGACCTTAACCTACTAATTGGCCGCCTGAGTGGCAACGCTCAGGATAAAGGTCTCTTAGAGGGACGATCTGCGATTAGCAGATGGAAGGATAAGGCAATAACAGGTCTGTGATGCCCTTAGATGTTCTGGGCCGCACGCGCGCTACAATGATGCAGGCAACGAGTGCCGCTCCTTGGCCGAAAGGCTTGGGGAATCTTGAAAACTGCATCGTGCTAGGGATAGATGATTGCAATCGTGCATCTTGAACGAGGAATGCCTTGTAAGCGTGAG…	0	0	0	0	0	0	21	0	0	0	0	0	0	0	0	34	0	52	62	23	0	0	0	0	0	0	0	0	0	0	22	0	0	0	0	0	0	0	0	0	0	0	0	21	0	40	0	0	0
GAAACTTACCAGGTTAAAACAATAGTGGGATTGACAGCTTGAGAGCGCTTTCTTGATTCGTTGGGTGGTGGTGCATGGCCGTTCTTAGTTGGTGGAGTGATTTGTCTGCTTAATTGCGTTAACGAACGAGACCTTAACCTGCTTACTAGACTGGCGATGCACAATCGTCGGCTCTTCTTAGAGGGACTTTGGTTGTTTTAACTCCAAGGAAGTTTGAGGCAATAACAGGTCTGTGATGCCCTTAGATATCCTGGGCCGCACGCGTCATACAATGACTAGCTCAGAAAGTCTTATCCTGTCCCGGAAGGGCACGGGTAATCTTGTCAGTGCTAGTCGTATTAGGGATAGATCTTTGCAATTATAGATCTTGAACGAGGAATTCCTAGTAAGTGCGGTTCA…	0	0	0	0	0	0	0	0	0	0	0	0	0	0	0	0	0	0	0	0	0	0	0	38	0	0	0	0	0	0	0	0	0	0	0	0	51	38	0	0	0	0	0	0	0	0	0	0	0
GAAACTTACCAGGTCCAGACACGGGGAGGATTGACAGATTGAGAGCTCTTTCTTGATTCTGTGGGTGGTGGTGCATGGCCGTTCTTAGTTGGTGGGTTGCCTTGTCAGGTTGATTCCGGTAACGAACGAGACCTCAGCCTGCTAAATAGTAACACATACTTTTGTATGTGCCTTACTTCTTAGAGGGACTATTGGCGTTTAGTCAATGGAAGTGTGAGGCAATAACAGGTCTGTGATGCCCTTAGATGTTCTGGGCCGCACGCGCGCTACACTGATGCATTCAACGAGCCTATCCTTGGCCGAGAGGTCCGGGTAATCTTTGAAACTGCATCGTGATGGGGATAGATTATTGCAATTATTAGTCTTCAACGAGGAATGCCTAGTAAGCGCAAGTCATCA…	0	0	0	0	0	0	0	0	0	0	0	0	0	0	0	0	224	0	0	0	0	0	0	0	0	0	0	0	0	0	0	0	0	223	0	0	0	0	0	0	0	0	0	0	0	0	0	0	0
AAAACTTACCAGGTCCAGACACAGGGAGGATTGACAGATTGAGAGCTCTTTCTTGATTCTGTGGGTGGTGGTGCATGGCCGTTCTTAGTTGGTGGGTTGCCTTGTCAGGTTGATTCCGGTAACGAACGAGACCTCAGCCTGCTAAATAGTCACGTCCACCCCGGTGGATGCCTGACTTCTTAGAGGGACTATTGGCGTTTAGCCAATGGAAGTGTGAGGCAATAACAGGTCTGTGATGCCCTTAGATGTTCTGGGCCGCACGCGCGCTACACTGACGCATTCAACGAGCCTATCCTTGGCCGAGAGGTCCGGGTAATCTTTGAACCTGCGTCGTGATGGGGATAGATTATTGCAATTATTAGTCTTCAACGAGGAATGCCTAGTAAGCGCGAGTCATCA…	0	0	0	0	0	0	0	0	0	0	0	0	0	0	0	0	0	0	0	0	0	0	0	0	0	0	0	0	0	0	0	0	0	0	0	0	0	0	0	0	0	0	0	0	0	0	0	0	0
AAAACTTACCAGGTCCAGACATAGTAAGGATTGACAGATTGAAAGCTCTTTCTTGATTCTATGGGTGGTGGTGCATGGCCGTTCTTAGTTGGTGGAGTGATTTGTCTGGTTAATTCCGTTAACGAACGAGACCTCAGCCTGCTAAATAGCGACGCTATCCTCACGGATGGCGATCGACTTCTTAGAGGGACAATGTGTGTTTAACGCATGGAAGTTTGAGGCAATAACAGGTCTGTGATGCCCTTAGATGTTCTGGGCCGCACGCGCGCTACACTGATGCAATCAACGAGTTCATAACCTTGGCCGAAAGCTCTGGGTAATCTTTTAAAACTGCATCGTGATGGGGATAGATTATTGCAATTATTAATCTTCAACGAGGAATTCCTAGTAAACGCAAGT…	0	0	0	0	0	0	0	0	0	12	0	0	0	31	0	0	0	0	0	0	0	0	0	0	0	0	0	0	0	66	0	0	0	0	0	0	0	0	0	0	0	0	56	0	0	0	0	0	32
GAAACTCACCAGGTCCAGACATAGTAAGGATTGACAGATTGAGAGCTCTTTCTTGATTCTATGGGTGGTGGTGCATGGCCGTTCTTAGTTGGTGGAGTGATTTGTCTGGTTAATTCCGTTAACGAACGAGACCTTAACCTGCTAAATAGTTGCATCAACTCTGGTTGATGAACAACTTCTTAGAGGGACTATAGACGTTTAGTCTATGGAAGTTTGAGGCAATAACAGGTCTGTGATGCCCTTAGATGTTCTGGGCCGCACGCGCGCTACACTGATAACAGCAACAAGTAATTCACCTTGGCCGGAAGGTCCGGGTAATCTTCTGAAATGTTATCGTGCTGGGGATAGTCCTTTGCAATTATTGGACTTTAACGAGGAATTCCTAGTAAGCGTGAGTCA…	0	0	0	0	0	0	0	0	0	0	40	0	0	0	0	0	0	0	49	0	220	0	22	0	0	0	0	0	0	0	0	0	0	0	0	0	0	0	0	0	0	0	0	0	0	0	0	0	0
GAAACTTACCAGGTCCAGACATAGTAAGGATTGACAGATTGATAGCTCTTTCTTGATTCTATGGGTGGTGGTGCATGGCCGTTCTTAGTTGGTGGAGTGATTTGTCTGGTTAATTCCGTTAACGAACGAGACCTTAACCTGCTAAATAGTTACATGTAACCTCGGTTACATGGGCAACTTCTTAGAGGGACTTTGTGTGTCTAACGCAAGGAAGTTTGAGGCAATAACAGGTCTGTGATGCCCTTAGATGTCCTGGGCTGCACGCGCGCTACACTGATGCGCTCAACGAGTTTACGATCTTGCCTGAAATGGCTGGGTAATCTTTTTAAAACGCATCGTGATGGGGATAGATCATTGCAATTATTGATCTTCAACGAGGAATTCCTAGTAAGCGCGAGT…	0	0	0	0	0	0	0	0	0	0	0	0	0	0	0	0	0	0	0	0	0	0	0	113	0	0	0	0	0	0	0	0	0	0	0	0	0	0	0	0	0	0	0	0	0	0	0	0	0
GAAACTTACCAGGTCCAGACATAGTGAGGATTGACAGATTGAGAGCTCTTTCTTGATTCTATGGGTGGTGGTGCATGGCCGTTCTTAGTTGGTGGAGTGATTTGTCTGGTTAATTCCGTTAACGAACGAGACCCCCGCCTGCTAAATAGTTGCGTTAATGCTTAGCATTGACGTCAGCTTCTTAGAGGGACTTTCGGTGACTAACCGAAGGAAGTTGGGGGCAATAACAGGTCTGTGATGCCCTTAGATGTCCTGGGCCGCACGCGCGCTACACTGACATACGCAACAAGTTTTCCTAGTCCGAAAGGTCCGGGTAATCTGAAATGTATGTCGTGATAGGGATAGATTATTGCAATTATTAATCTTGAACGAGGAATTCCTAGTAAATGCAGGTCATCA…	0	0	0	0	0	0	0	0	0	0	0	0	0	0	0	0	0	0	0	0	0	0	0	0	0	0	0	0	0	0	0	0	0	0	0	0	0	0	0	0	0	0	0	0	0	0	0	0	0
GAAACTCACCAGGTCCAGACATGGGAAGGATTGACAGATTGAGAGCTCTTTCTTGATTCTATGGGTGGTGGTGCATGGCCGTTCTTAGTTGGTGGAGTGATTTGTCTGGTTAATTCCGTTAACGAACGAGACCTCAGCCTGCTAACTAGTCACAGTAGTTTCGACTGCTGGCCGGCTTCTTAGAGGGACTGATCGAGTTTATCGATCGGAAGTTTGAGGCAATAACAGGTCTGTGATGCCCTTAGATGTTCTGGGCCGCACGCGCGCTACACTGATGACTCCAACGAGCACAAGCTTGATCGGAAGACCTGGCTAAACTCATAAGCGTCATCGTGATGGGGATAGATTATTGCAATTATTAATCTTCAACGAGGAATTCCTAGTAAGCGTGAGTCATCA…	0	0	0	0	0	0	0	0	0	0	0	0	0	0	0	0	0	228	0	0	0	0	0	0	0	0	0	0	0	0	0	0	0	0	0	0	0	0	0	0	0	0	0	0	0	0	0	0	0
GAAACTTACCAGGTCCAGACATAGTGAGGATTGACAGATTGAGAGCTCTTTCTTGATTCTATGGGTGGTGGTGCATGGCCGTTCTTAGTTGGTGGAGTGATTTGTCTGGTTAATTCCGTTAACGAACGAGACCCCCGCCTGCTAAATAGTCATACCAATGCTTTGCATTGATTTTGGCTTCTTAGAGGGACTTTTGGTGACTAACCAAAGGAAGTTGGGGGCAATAACAGGTCTGTGATGCCCTTAGATGTCCTGGGCCGCACGCGCGCTACACTGACACACGCAACGAGTTTTACTTGTCCGAAAGGTCTGGTTAATCTTAAAATGTGTGTCGTGATAGGGATAGATTATTGCAATTATTAATCTTGAACGAGGAATTCCTAGTATACGCAAGTCATC…	0	0	0	0	0	0	0	0	0	0	0	0	0	0	0	0	73	0	0	0	0	0	0	0	0	0	72	0	0	52	0	0	0	0	0	0	0	0	0	0	0	0	50	0	0	0	0	0	0
AAAACTTACCAGGTCCAGACATAGTGAGGATTGACAGATTGATAGCTCTTTCTTGATTCTATGGGTGGTGGTGCATGGCCGTTCTTAGTTGGTGGAGTGATTTGTCTGGTTAATTCCGTTAACGAACGAGACCTTAGCCTACTAACTAGTCGAGCCAATCTCCGATTGGCCGCGACTTCTTAGAGGGACTTTGTGGCTCCAAACACAAGGAAGTTTGAGGCAATAACAGGTCTGTGATGCCCTTAGATGTCCTGGGCCGCACGCGTGCTACACTGACGCATACAGCGAGTACATCCCAGCTCCGCGAGGCAGCTGGTAATCAGCAATATGCGTCGTGATGGGGATAGATCTTTGGAATTATAGATCTTGAACGAGGAATTCCTAGTAGGCGCAAGTCAT…	0	0	0	0	0	0	0	0	0	0	0	0	0	0	0	0	0	0	0	0	0	0	0	0	0	0	0	0	0	0	0	0	0	0	0	0	0	434	0	0	0	0	0	0	0	0	0	0	0
AAAACTTACCAGGTCCAGACATAGTAAGGATTGACAGATTGAGAGCTCTTTCTTGATTCTATGGGTGGTGGTGCATGGCCGTTCTTAGTTGGTGGAGTGATTTGTCTGGTTAATTCCGTTAACGAACGAGACCTCAGCCTACTAAATAGTGTGTTCTTTCTCACGAAAGGATTCGACTTCTTAGAGGGACATTTCGGATTTACCGGAAGGAAGTTTGAGGCAATAACAGGTCTGTGATGCCCTTAGATGTTCTGGGCCGCACGCGCGCTACACTGATGAATTCAACAAGTTTATAACCTTAACCGAAAGGTTTGGGTAATCTTTGAACGTTCATCGTGATGGGGATAGAGTATTGCAATTATTACTCTTCAACGAGGAATTCCTAGTAAACGCAAGTCA…	0	0	0	0	0	0	0	0	0	0	0	0	0	0	0	0	6	0	0	0	0	0	0	0	25	0	0	0	0	20	0	0	0	0	0	0	0	0	0	0	0	0	15	0	0	0	0	0	0
GAAACTCACCAGGTCCAGACATAAGTAGGATTGACAGATTGATAGCTCTTTCTTGATTTTATGGGTGGTGGTGCATGGCCGTTCTTAGTTGGTGGAGTGATTTGTCTGGTTAATTCCGTTAACGAACGAGACCTTAACCTGCTAAATAGTTGTGCCAACTTTGGTTGGCATCGACTTCTTAGAGGGACTATGGATGTTTAATCCATGGAAGTTTGAGGCAATAACAGGTCTGTGATGCCCTTAGATGTTCTGGGCCGCACGCGCGCTACACTGATGAAGGCAACGAGTATCACCTTGGCCGGAAGGTCTGGGTAATCTTTTGAAACTTTATCGTGCTGGGGATAGAGCATTGCAATTATTGCTCTTTAACGAGGAATTCCTAGTAAGCGTATGTCATCA…	0	0	0	0	0	0	0	0	0	0	0	0	0	0	0	0	0	57	41	0	0	0	0	0	0	0	0	0	0	0	42	30	0	0	0	0	0	0	0	0	0	0	0	0	31	0	0	0	0
GAAACTTACCAGGTCCAGACATAGTAAGGATTGACAGATTGATAGCTCTTTCTTGATTCTATGGGTGGTGGTGCATGGCCGTTCTTAGTTGGTGGAGTGATTTGTCTGGTTAATTCCGTTAACGAACGAGACCTTAACCTGCTAAATAGTTACGCATAACTTCGGTTACGCGGGCAACTTCTTAGAGGGACTTTGTGTGTCTAACGCAAGGAAGTTTGAGGCAATAACAGGTCTGTGATGCCCTTAGATGTTCTGGGCTGCACGCGCGCTACACTGATGCACTCAACGAGTTTCTGACCTTGCCCGATAGGGTTGGGTAATCTTTTTAAAATGCATCGTGATGGGGATAGATTATTGCAATTATTAATCTTCAACGAGGAATTCCTAGTAAGCGCGAGT…	0	0	0	0	0	0	0	0	0	0	0	0	0	0	0	0	0	53	3	0	0	0	0	0	0	0	0	0	0	0	26	29	0	0	0	0	0	0	0	0	0	0	0	41	3	0	0	0	0
GAAACTCACCAGGTCCAGACACAATAAGGATTGACAGATTGAGAGCTCTTTCTTGATTTTGTGGGTGGTGGTGCATGGCCGTTCTTAGTTGGTGGAGTGATTTGTCTGCTTAATTGCGATAACGAACGAGACCTTAACCTGCTAAATAGCCAGGCCCGCTTTGGCGGGTCGCCGGCTTCTTAGAGGGACTATCGGCTCAAGCCGATGGAAGTTTGAGGCAATAACAGGTCTGTGATGCCCTTAGATGTTCTGGGCCGCACGCGCGCTACACTGACAGAGCCAACGAGTTCATTTCCTTGTCCGAAAGGTCTGGGTAATCTTGTTAAACTCTGTCGTGCTGGGGATAGAGCATTGCAATTATTGCTCTTCAACGAGGAATGCCTAGTAAGCGCATGTCAT…	0	0	0	0	0	0	0	0	0	0	0	0	0	0	0	0	0	0	54	0	0	0	0	0	0	0	0	0	0	0	67	0	0	0	0	0	0	0	0	0	0	0	0	42	51	0	0	0	0
GAAACTTACCAGGTCCAGACATAGGTAGGATTGACAGATTGATAGCTCTTTCTTGATTCTATGGGTGGTGGTGCATGGCCGTTCTTAGTTGGTGGAGTGATTTGTCTGGTTAATTCCGTTAACGAACGAGACCCCCGCCTGCTAATTAGTTGCGCCAATGCTTTGTATTGGTGGCAGCTTCTTAGAGGGACTTTCGGTGTTTAATCGAAGGAAGTTGGGGGCAATAACAGGTCTGTGATGCCCTTAGATGTCCTGGGCCGCACGCGCGCTACACTGACACACGCAGCGAGTATTCACCTTGTCCGAAAGGTCCGGGTAATCTTGTAAATGTGTGTCGTGATAGGGATAGATTATTGCAATTATTAATCTTGAACGAGGAATTCCTAGTAAATGCGGGTC…	0	0	0	0	0	0	0	0	0	0	0	0	0	0	0	0	0	0	0	0	0	0	0	0	0	0	0	0	0	0	0	0	0	0	0	0	0	0	0	0	0	0	0	0	0	0	0	0	0
GAAACTCACCAGGTCCAGACATAGTAAGGATTGACAGATTGAGAGCTCTTTCTTGATTCTATGGGTGGTGGTGCATGGCCGTTCTTAGTTGGTGGAGTGATTTGTCTGGTTAATTCCGTTAACGAACGAGACCTTAACCTGCTAAATAGTTACACTATATTCGTATGGTGGGCAACTTCTTAGAGGGACTATCGGTGTTTAACCGATGGAAGTTTGAGGCAATAACAGGTCTGTGATGCCCTTAGATGTTCTGGGCCGCACGCGCGCTACACTGACAAGGACAACGAGTTTATAACCTTCACCGGTAGGTGCCTGGGTAATCTTTTGAGCCCTTGTCGTGCTGGGGCTAGATCTTTGTAATTTTCGATCTTCAACGAGGAATTCCTAGTAAGCGTGATT…	0	0	0	0	0	0	41	0	0	0	0	0	0	0	0	59	0	0	0	0	0	0	0	0	0	0	0	0	0	0	0	0	101	0	0	0	0	0	0	0	0	0	0	0	0	39	0	0	0
AAAACTCACCAGGTCCAGACATGGGAAGGATTGACAGATTGATAGCTCTTTCTTGATTCTATGGGTGGTGGTGCATGGCCGTTCTTAGTTGGTGGAGTGATTTGTCTGGTTAATTCCGTTAACGAACGAGACCTTAACCTGCTAAATAGTACGCTGTAACTTGTTACAGTTGCACTTCTTAGAGGGACTTCGTGATTCAAACACGAGGAAGTTTGAGGCAATAACAGGTCTGTGATGCCCTTAGATGTCCTGGGCTGCACGCGCGCTACACTGACACGCTCAACAAGTTTTCCTCGTCCGATAGGACTGGGTAACCTTCTGAAATCGTGTCGTGATGGGGATAGATCATTGCAATTATTGATCTTCAACGAGGAATTCCTAGTAAGTGCAGTTCATCAG…	0	0	0	0	0	0	0	0	0	0	78	0	0	0	0	0	0	0	0	0	0	0	176	0	0	0	0	0	0	0	0	0	0	0	0	0	0	0	0	0	0	0	0	0	0	0	0	0	0
GAAACTCACCAGGTCCAGACATGGGAAGGATTGACAGATTGAGAGCTCTTTCTTGATTCTATGGGTGGTGGTGCATGGCCGTTCTTAGTTGGTGGAGTGATTTGTCTGGTTAATTCCGTTAACGAACGAGACCTCAGCCTGCTAACTAGTCACAGTAGTCTTGACTGCTGGCCGGCTTCTTAGAGGGACTGATCGAGTTTATCGATCGGAAGTTTGAGGCAATAACAGGTCTGTGATGCCCTTAGATGTTCTGGGCCGCACGCGCGCTACACTGATGACTCCAACGAGCACAAGCTTGCCCGGAAGGTCTGGCTAAACTCATAAGCGTCATCGTGATGGGGATAGATTATTGCAATTATTAATCTTCAACGAGGAATTCCTAGTAAGCGTGAGTCATCA…	0	0	0	0	0	0	0	0	0	0	0	0	0	0	0	0	0	0	54	0	0	0	0	0	0	0	36	0	21	26	33	26	0	0	0	0	0	0	0	0	0	0	28	26	0	0	0	0	0
AAAACTTACCAGGTCCAGACATAGTGAGGATTGACAGATTGATAGCTCTTTCTTGATTCTATGGGTGGTGGTGCATGGCCGTTCTTAGTTGGTGGAGTGATTTGTCTGGTTAATTCCGTTAACGAACGAGACCTTAGCCTGCTAACTAGTCGCGGCGATCTCGATCGTCGTCGACTTCTTAGAGGGACTTTGTGGCACTAAACACAAGGAAGTTTGAGGCAATAACAGGTCTGTGATGCCCTTAGATGTCCTGGGCCGCACGCGTGCTACACTGACGCCTACAACGAGTACTCCCCAGCCCCGAGAGGTGGCTGGTAATCAGCAATAGGCGTCGTGATGGGGATAGATCTTTGGAATTATGGATCTTGAACGAGGAATGCCTAGTAAGCGCAGGTCATT…	6	0	0	0	0	0	11	0	0	0	0	0	0	0	0	0	0	0	0	2	0	0	0	0	0	0	0	0	28	0	0	0	0	0	0	0	0	0	0	0	0	19	0	0	18	57	0	0	0
AAAACTCACCAGGTCCAGACATGGGAAGGATTGACAGATTGATAGCTCTTTCTTGATTCTATGGGTGGTGGTGCATGGCCGTTCTTAGTTGGTGGAGTGATTTGTCTGGTTAATTCCGTTAACGAACGAGACCTTAACCTGCTAAATAGTTGCTTGTAATCTATTACAAGTATACTTCTTAGAGGGACTTCGTGATTCAAACACGAGGAAGTTTGAGGCAATAACAGGTCTGTGATGCCCTTAGATGTCCTGGGCTGCACGCGCGCTACACTGACACGATCAACAAGTTCTCCTCTCCCGATAGGGCTGGGTAACCTTCTGAAATCGTGTCGTGATGGGGATAGATCATTGCAATTATTGATCTTCAACGAGGAATTCCTAGTAAGTGCAAGTCATCAG…	0	0	0	0	0	0	0	0	0	0	0	0	0	0	0	0	0	0	55	0	0	0	0	0	0	0	0	0	0	0	42	32	0	0	0	0	0	0	0	0	0	0	0	39	37	0	0	0	0
GAACCTCACCAGGCCCGGACATAGTCATGATTGACAGATTGAGAGTTCTTTCTCGATTCTATGGGTGGTGGTGCATGGCCGTTCTTAGTCGGTGAGGTGACTTGTCTGGTTAATTCCGATAACGGACGAGACCTCGACCTACTAACTAGCCAGCGTTTACTCTTGTAAGCGTTTGGCTTCTTAGAGGGACTTTGTGAGACTATCACAAGGAAGTTCGAGCCTATAACAGGTCTGTGATGCCCTTAGATGGCCTGGGCTGCACGTGCGCTACAATGACGGAGTCAGCGAGCTCTGCCCTACTTCGTACGAAGCGGGAAATCTTGTGAAACTCCGTCGTGATAGGGATTGACCTTTGCAATTATGGGTCATGAACGAGGAATTCCTAGTAAGGACAAGTCA…	0	0	0	0	0	0	0	0	0	0	0	0	0	0	0	0	0	0	0	0	0	0	0	0	0	0	120	0	0	31	0	0	41	0	0	0	0	0	0	0	0	0	0	0	0	0	0	0	0
AAAACTCACCAGGTCCGGACATGGGAAGGATTGACAGATTGAGAGCTCTTTCTTGATTCTATGGGTGGTGGTGCATGGCCGTTCTTAGTTGGTGGAGTGATTTGTCTGGTTAATTCCGATAACGAACGAGACCTTAACCTGCTAAATAGAGATGCGAACCTGCGTTCGTACGCTCTTCTTAGAGGGACTGACTACGTTTAGTGGTCGGAAGTTTGAGGCAATAACAGGTCTGTGATGCCCTTAGATGTTCTGGGCTGCACGCGCGCTACACTGACAGAGGCAGCGAGTATACAACCTTGACCGGAAGGTCTGGGTAATCTTTTGAAACTCTGTCGTGCTGGGGATAGAGCATTGCAATTATTGCTCTTCAACGAGGAATTCCTAGTAAGCGCATGTCAT…	0	0	0	0	0	0	0	0	0	0	0	0	0	0	0	0	0	0	0	0	0	0	0	0	0	0	0	0	0	0	0	0	0	0	0	0	0	0	0	0	0	0	0	0	0	0	0	171	0
GAAACTCACCAGGTCCAGACATAGTGAGGATTGACAGATTGAGAGCTCTTTCTTGATTCTATGGGTGGTGGTGCATGGCCGTTCTTAGTTGGTGGAGTGATTTGTCTGGTTAATTCCGATAACGAACGAGACCCCCGCCTGCTAAATAGTCACATTAATGCTTTGCATTCTTAGTTGGCTTCTTAGAGGGACTTATGGTGATTAATCATAGGAAGTTGGGGGCAATAACAGGTCTGTGATGCCCTTAGATGTCCTGGGCCGCACGCGCGTTACACTGACACACGCAGCGAGTCTGCTGTCCCGATAGGGCTGGCTAATCTTGTAAATGTGTGTCGTGATAGGGATAGATTATTGCAATTATTAATCTTGAACGAGGAATTCCTAGTAAATGCGGGTCAT…	0	0	0	0	0	0	0	0	0	0	0	0	0	0	0	0	0	0	0	0	0	0	0	0	0	0	0	0	0	0	0	0	0	0	0	0	0	0	0	0	0	0	0	0	0	0	0	0	0
GAAACTTACCAGGTCCAGACACGGGAAGGATTGACAGATTGAGAGCTCTTTCTTGATTCTGTGGGTGGTGGTGCATGGCCGTTCTTAGTTGGTGGGTTGCCTTGTCAGGTTGATTCCGGTAACGAACGAGACCTCAGCCTGCTAAATAGTTACGTCTGCCTTTGGCAGATGGCCAACTTCTTAGAGGGACTATTGTCGTTTAGGCAATGGAAGTATGAGGCAATAACAGGTCTGTGATGCCCTTAGATGTTCTGGGCCGCACGCGCGCTACACTGACGCATTCAACGAGCCTATCCTTGGCCGAGAGGCCCGGGTAATCTTTGAAACTGCGTCGTGATGGGGATAGATTATTGCAATTATTAGTCTTCAACGAGGAATGCCTAGTAAGCGCGAGTCATC…	0	0	0	0	0	0	0	0	0	0	0	0	0	0	0	0	0	0	0	0	0	0	0	0	0	0	0	0	0	0	0	0	0	0	0	0	0	0	0	0	0	0	0	0	0	0	0	0	0
AAAACTTACCGGGTCATGACATGATAAGGAACAACAACTTGATAGAGTTTTTGTGATTTCATGAGTGGTGGTGCATGGCCGTTGTATGTTCGTGGATCGATTTGTCTGGTTAATTCCGTTAACGAACGAGACTTGGACCCTCAATTAGGAACCCCTGGATTCTAGTGGGTTTTTTCTTGGGGGGACGGGCTGCATTTAAGCAGCAGGAGGCCCATGCGATAACAGGTCTGTGATGCCCTTAGATGTTCCGGGCCGCACGCGTGCTACAATGGCCGAGACAACGAGTGGGGTCATTGAAAGATGACCCGAAACCTGAATCTCGGCCGTGCTTGGGATAGACTCTTGTAATTGAGTCTTGAACCAGGAATTCTTAGTAAGTGTGATTCATTACATCGCGCT…	0	0	0	0	0	0	0	0	0	0	0	0	0	0	0	0	0	0	0	0	0	0	0	0	0	0	0	0	0	0	0	0	0	0	0	0	0	0	0	0	0	0	0	0	0	0	0	0	0
GAAACTTACCAGGTCCAGACATAGTGAGGATTGACAGATTGATAGCTCTTTCTTGATTCTATGGGTGGTGGTGCATGGCCGTTCTTAGTTGGTGGAGTGATTTGTCTGGTTAATTCCGTTAACGAACGAGACCCCCGCCTGCTAAATAGTCTTACCAATGCCTAGCATTGGTGTAGTCTTCTTAGAGGGACTTTTGGTGACTAACCAAAGGAAGTTGGGGGCAATAACAGGTCTGTGATGCCCTTAGATGTCCTGGGCCGCACGCGCGCTACACTGACACACGCAGCGAGTCTTCCTTGTCCGAAAGGTCTGGGTAATCTTGTAAATGTGTGTCGTGATAGGGATAGATTATTGCAATTATTAATCTTGAACGAGGAATTCCTAGTAAATGCAAGTCAT…	0	0	0	0	0	0	0	0	0	0	0	0	0	75	0	0	0	0	0	0	0	0	0	0	0	0	0	0	0	0	0	0	0	0	0	0	0	0	0	0	0	0	42	0	0	0	0	0	0
AAAACTTACCAGGTCCAGACATAGTGAGGATTGACAGATTGATAGCTCTTTCTTGATTCTATGGGTGGTGGTGCATGGCCGTTCTTAGTTGGTGGAGTGATTTGTCTGGTTAATTCCGTTAACGAACGAGACCTTAGCCTACTAACTAGTCGACCCGTTGCTAAGCGGGCACGACTTCTTAGAGGGACTTTGTGACTAAACACAAGGAAGTTTGAGGCAATAACAGGTCTGTGATGCCCTTAGATGTCCTGGGCCGCACGCGTGCTACACTGACGCATACAACGAGTACTTCCCAGCTCCGTGAGGCAGCTGGTAATCAGCAATATGCGTCGTGATGGGGATAGATCTTTGGAATTATAGATCTTGAACGAGGAATTCCTAGTAAGCGCAAGTCATTAG…	0	0	0	0	0	0	0	0	0	0	0	0	0	0	0	0	0	0	0	0	0	0	0	0	0	0	0	0	0	0	0	0	0	406	0	0	0	0	0	0	0	0	0	0	0	0	0	0	0
AAAACTCACCAGGTCCAGACATGGGAAGGATTGACAGATTGATAGCTCTTTCTTGATTCTATGGGTGGTGGTGCATGGCCGTTCTTAGTTGGTGGAGTGATTTGTCTGGTTAATTCCGTTAACGAACGAGACCTTAGCCTGCTAAATAGTTGTGCGTAACCTCGGTTACGACCCAGCTTCTTAGAGGGACTTCGTGTGTTTAACACGAGGAAGTTTGAGGCAATAACAGGTCTGTGATGCCCTTAGATGTTCTGGGCTGCACGCGCGCTACACTGACACGGTCAACGAGTTTGTCCTGGTCCGATAGGATTGGGTAATCTTCTGAAACCGTGTCGTGATGGGGATAGATCATTGCAATTATTGATCTTCAACGAGGAATTCCTAGTAAGTGCAAGTCAT…	32	0	0	0	0	0	0	0	0	0	0	0	0	0	0	45	0	0	0	23	101	0	0	0	0	0	0	0	134	0	0	0	0	0	0	0	0	0	0	0	0	0	0	0	0	11	0	0	0
AAACCTTACTAGGGTAAGACACTGGTATGATTGACAGATTACTTGATCTTTCTTGATTTGGTGGGTGGTGGTGCATGGCCGATCTTAGTTGGTGGGGTGACCCGTCTGGTTAATTTCGATAACGAACGAGATCCGAGCTGTTTAGTTGGCTGCTTCTGTTTCGGCAGGAGTATGTCTCCTATATGGACTATCAGTTTGAGGCTGAAGGAAGTTTCGGGCTAAATCAGGTCTGTGATGCCCTTAGACACTCTAGGCGGCACGCGCGCTACAATGGGTGGAAGACTGTGTTACTGCCTTCGAAAGAAGGGGTGAATCACGAATTCCTACCCGTGAATGGGATAGTTTGTTGCAATTTTCGGACTTGAACTAGGAATCCCTTGTAAGCATGCTCAAGAATAG…	0	0	0	0	0	0	0	0	0	0	0	0	0	0	0	0	0	0	50	0	0	0	0	0	94	0	0	0	0	0	0	0	0	0	0	0	0	0	0	0	0	0	0	0	0	0	0	0	0
GAAACTTACCAGGTCCAGACATAGTAAGGATTGACAGACTGAGAGCTCTTTCTTGATTCTATGGGTGGTGGTGCATGGCCGTTCTTAGTTGGTGGAGCGATTTGTCTGGTTAATTCCGTTAACGAACGAGACCTCAGCCTGCTAACTAGCTATGCGGAGGTATCCCTTCGCGGCCAGCTTCTTAGAGGGACTACGGCCTTTTAGGCCGCGGAAGTTTGAGGCAATAACAGGTCTGTGATGCCCTTAGATGTTCTGGGCCGCACGCGCGCTACACTGATGTATTCAACGAGCTTATAGCCTTGGCCGACAGGCCCGGGTAATCTTTGAAATTTCATCGTGATGGGGATAGATCATTGCAATTGTTGGTCTTCAACGAGGAATTCCTAGTAAGCGCGAGTC…	0	0	0	0	403	0	0	0	0	0	0	0	0	0	0	0	0	0	0	0	0	0	0	0	0	0	0	0	0	0	0	0	0	0	0	0	0	0	0	0	0	0	0	0	0	0	0	0	0
GAAACTTACCAGGTCAAGACATGGGTGGGATTGACAGATTGAGAGCTCTTTCTTGATTCTATGGGTGGTGGTGCATGGCCGTTCTTAGTTGGTGGAGTGATTTGTCTGGTTAATTCCGTTAACGAACGAGACCTTAACCTGCTAACTAGTTGCCTGATGAATAATTGGGTTAACTTCTTAGAGGGACTATACGTTCAAGCGTATGGAAGTTTGAGGCAATAACAGGTCAGTGATGCCCTTAGATGTCCTGGGCCGCACGCGCGCTACACTGACACATGCAACAAGTACAACCTGGTCCGACAGGACTCGGGTAATCTTCATAGTATGTGTCGTGCTGGGGATTGATCTTTGCAATTATAGATCATGAACGAGGAATTCCTAGTAAGCATAAGTCATCAA…	0	0	0	0	0	0	0	134	0	0	0	0	0	0	0	0	0	0	0	154	0	0	0	0	0	0	0	0	0	0	0	0	99	0	0	0	0	0	0	0	0	0	0	0	0	0	0	0	0
AAAACTTACCAGGTCCAGACATAGTGAGGATTGACAGATTGAGAGCTCTTTCTTGATTCTATGGGTGGTGGTGCATGGCCGTTCTTAGTTGGTGGGTTGCCTTGTCAGGTTGATTCCGGTAACGAACGAGACCTCAGCCTACTAAATATGTCACGTGCACTTCGGTGCTCGGCGGACTTCTTAGAGGGACTATCGGCGACTAGCCGATGGAAGCATGAGGCAATAACAGGTCTGTGATGCCCTTAGATGTTCTGGGCGGCACGCGCGCTACACTGATGCATTCAACGAGCCTAGCCTTGGCCGAGAGGCCCGGGTAATCTTTGAATCTGCATCGTGATGGGGATAGATCATTGCAATTATTGATCTTCAACGAGGAATGCCTAGTAGGCGCAAGTCATC…	0	0	0	0	0	0	0	0	0	136	20	0	35	0	0	0	0	0	0	0	40	59	0	0	0	0	0	0	0	0	0	0	0	0	15	0	0	0	0	0	0	0	0	0	0	0	0	0	0
GAAACTCACCAGGTCCAGACATAGTAAGGATTGACAGATTGAGAGCTCTTTCTTGATTCTATGGGTGGTGGTGCATGGCCGTTCTTAGTTGGTGGAGTGATTTGTCTGGTTAATTCCGTTAACGAACGAGACCTTAACCTGCTAAATAGTTTTATTAACTTTGGTTTATGTAAACTTCTTAGAGGGACTATAGACGTTTAGTCTATGGAAGTTTGAGGCAATAACAGGTCTGTGATGCCCTTAGATGTTCTGGGCCGCACGCGCGCTACACTGATGACAGCAGCGAGTTTTATCCTTGACCGGAAGGTCTGGGTAATCTTTTGAAATGTCATCGTGCTGGGGATAGTCCTTTGCAATTATTGGACTTTAACGAGGAATTCCTAGTAAGCGCAAGTCATC…	0	0	0	0	0	0	0	0	0	0	0	0	0	0	0	0	0	0	0	0	0	0	0	0	0	0	0	0	0	0	0	0	0	0	0	0	0	0	0	0	0	0	0	0	0	0	0	0	0
AAAACTCACCAGGTCCAGACATGGGAAGGATTGACAGATTGATAGCTCTTTCTTGATTCTATGGGTGGTGGTGCATGGCCGTTCTTAGTTGGTGGAGTGATTTGTCTGGTTAATTCCGTTAACGAACGAGACCTTAGCCTGCTAAATAGTTGAGTGTAACTTCGGTTATGTATCAGCTTCTTAGAGGGACTTCGTGTGTTTAACACGAGGAAGTTTGAGGCAATAACAGGTCTGTGATGCCCTTAGATGTTCTGGGCTGCACGCGCGCTACACTGACACGGTCAACGAGTTTGTCCTGGTCCGATAGGATTGGGTAACCTTTTGAAACCGTGTCGTGATGGGGATAGATCATTGCAATTATTGATCTTCAACGAGGAATTCCTAGTAAGTGCAAGTCAT…	0	0	0	0	0	0	0	0	0	0	35	0	0	83	0	0	0	0	0	0	0	0	29	0	0	0	0	0	0	0	0	0	0	0	0	0	0	0	0	0	0	0	0	0	0	0	0	0	144
GAAACTCACCAGGTCCAGACATAGTAAGGATTGACAGATTGATAGCTCTTTCTTGATTCTATGGGTGGTGGTGCATGGCCGTTCTTAGTTGGTGGAGTGATTTGTCTGGTTAATTCCGTTAACGAACGAGACCTTAACCTGCTAAATAGTTACGCGAATTTCGATTCGTGGGCAACTTCTTAGAGGGACTATCGGTGTTTAACCGGTGGAAGTTTGAGGCAATAACAGGTCTGTGATGCCCTTAGATGTTCTGGGCCGCACGCGCGCTACACTGACCGGGCCAACGAGTTTACAACCTGCGCCGATAGGTGTGGGTAATCTTTTGAACCCTGGTCGTGTCGGGGCTAGATCTTTGTAATTTTCGATCTCAAACGAGGAATTCCTAGTAAGCGCGATTCA…	0	0	0	0	0	0	0	0	0	0	72	0	0	0	0	0	0	0	0	26	0	0	0	0	0	0	0	0	0	0	0	0	10	0	0	0	0	0	0	0	0	0	0	0	0	0	0	0	99
AAAACTTACCAGGTCCGGACATAGTGAGGATTGACAGATTGAAGATCTTTCTTGATTCTATGGGTGGTGGTGCATGGCCGTTCTTAGTTGGTGGAGTGATTTGTCTGGTTAATTCCGTTAACGAACGAGACCTCGACCTGCTAAATAGTTTAGTGAACTCTTCGGGGTTCATATAAACTTCTTAGAGGGACTTTTGATGAGTAGTCAAAGGAAGTTCGAGGCAATAACAGGTCTGTGATGCCCTTAGATGTTCTGGGCCGCACGCGCGCTACACTGACTGGTTCATCGAGTTTACAACCTTGACTGATAGGTCTGGGTAATCTTTTGAAAGCCAGTCGTGCTGGGGATAGATCATTGCAATTTTTGATCTTCAACGAGGAATTCCTAGTAAACGCGAGT…	0	0	0	0	0	0	0	0	0	0	0	0	0	0	0	0	0	84	74	0	0	0	0	0	0	0	0	0	0	0	31	64	0	0	0	0	0	0	0	0	0	0	0	0	65	0	0	0	0
AAAACTCACCAGGTCCGGACATGGGAAGGATTGACAGATTGAGAGCTCTTTCTTGATTCTATGGGTGGTGGTGCATGGCCGTTCTTAGTTGGTGGAGTGATTTGTCTGGTTAATTCCGATAACGAACGAGACCTTAACCTGCTAAATAGAGATGCGAACCTGCGTTCGTACGCTCTTCTTAGAGGGACTGACTACGTTTAGTGGTCGGAAGTTTGAGGCAATAACAGGTCTGTGATGCCCTTAGATGTTCTGGGCTGCACGCGCGCTACACTGACAGAGGCAACGAGTATACAACCTTGACCGGAAGGTCTGGGCAATCTTTTTAAACTCTGTCGTGCTGGGGATAGAGCATTGCAATTATTGCTCTTCAACGAGGAATTCCTAGTAAGCGCATGTCAT…	0	0	0	0	0	0	0	0	0	0	0	0	0	70	0	0	0	0	0	0	0	0	0	0	0	0	0	0	0	0	0	0	0	0	0	0	264	0	0	0	0	0	0	0	0	0	0	0	0
GAAACTTACCAGGTCCAGACATAGTGAGGATTGACAGATTGAGAGCTCTTTCTTGATTCTATGGGTGGTGGTGCATGGCCGTTCTTAGTTGGTGGAGTGATTTGTCTGGTTAATTCCGTTAACGAACGAGACCCCCGCCTGCTAAATAGTCGTATCAATGCCTAGCCTTGATTTCGTCTTCTTAGAGGGACTTTTGGTGACTAACCAAAGGAAGTTGGGGGCAATAACAGGTCTGTGATGCCCTTAGATGTCCTGGGCCGCACGCGCGCTACACTGACACATGCAGCGAGTTTTCCTTGTCCGAAAGGTCTGGGTAATCTTGTAAATGTGTGTCGTGATAGGGATAGATTATTGCAATTATTAATCTTGAACGAGGAATTCCTAGTAAATGCAAGTCAT…	0	0	0	0	0	0	0	0	0	0	0	0	0	0	0	0	302	0	0	0	0	0	0	0	0	0	0	0	0	0	0	0	0	51	0	0	0	0	0	0	0	0	0	0	0	0	0	0	0
GAAACTTACCAGGTCCAGACATAGTAAGGATTGACAGATTGAGAGCTCTTTCTTGATTCTATGGGTGGTGGTGCATGGCCGTTCTTAGTTGGTGGAGTGATTTGTCTGGTTAATTCCGTTAACGAACGAGACCTCCGCGTGCTAAATAGTCCTGCTTACTAATTTGGTAGGTAAGGACTTCTTAGAGGGACTTTCAGTGACTAACTGAAGGAAGTTGGAGGCAATAACAGGTCTGTGATGCCCTTAGATGTTCTGGGCCGCACGCGCGCTACACTGATACGCTCAACGAGTATATAACCTTGATCGATAGGTCTGGGTAATCTTTTGAATACGTATCGTGCTAGGGATAGATTATTGCAATTATTAATCTTGAACGAGGAATTCCTAGTAAACGCAAGT…	0	0	0	0	0	0	0	0	0	0	0	0	0	0	0	0	0	0	0	0	0	0	0	0	0	0	0	0	0	0	0	0	0	0	0	0	0	0	0	0	0	0	0	0	0	0	0	0	0
GAAACTCACCAGGTCCAGACATAGTAAGGATTGACAGATTGAGAGCTCTTTCTTGATTCTATGGGTGGTGGTGCATGGCCGTTCTTAGTTGGTGGAGTGATTTGTCTGGTTAATTCCGTTAACGAACGAGACCTTAACCTGCTAAATAGTTGCATTCACTTTTGTGGATGATCAACTTCTTAGAGGGACTATAGACGTTTAGTCTATGGAAGTTTGAGGCAATAACAGGTCTGTGATGCCCTTAGATGTTCTGGGCCGCACGCGCGCTACACTGACAACAGCAGCAAGTAATTCACCTTGGCCGGAAGGTCTGGGTAATCTTCTGAAATGTTGTCGTGCTGGGGATAGTCCTTTGCAATTATTGGACTTCAACGAGGAATTCCTAGTAAGCGCGAGTCA…	0	0	0	0	0	0	0	0	0	0	0	0	0	0	0	0	0	0	0	0	0	0	0	0	0	0	0	0	0	0	0	0	0	0	0	0	0	0	0	0	0	0	0	0	0	0	0	0	0
GAAACTTACCAGGTCCAGACATAGTAAGGATTGACAGATTGATAGCTCTTTCTTGATCTTATGGGTGGTGGTGCATGGCCGTTCTTAGTTGGTGGAGTGATTTGTCTGGTTAATTCCGTTAACGAACGAGACCTTAACCTGCTAAATAGTTTCATATAACTTCGGTTGTGTGGGTTACTTCTTAGAGGGACTTTGCGTGTTTAACGCAAGGAAGTTTGAGGCAATAACAGGTCTGTGATGCCCTTAGATGTTCTGGGCTGCACGCGCGCTACACTGATGTGTTCATCAAGTTTTTTGACCTTGCCTGGAAAGGTTGGGCAATCTCTGTAAATTGCATCGTGATGGGGATAGATTATTGTAATTATTAATCTTCAACGAGGAATTCCTAGTAAGCGTGAG…	0	0	0	0	0	0	0	0	0	0	0	0	46	0	0	0	0	0	0	0	0	0	0	21	96	0	0	0	0	0	0	0	0	0	0	0	0	0	0	0	0	0	0	0	0	0	0	0	0
AAAACTTACCAGGTCCAGACATTGGAAGGATTGACAGATTGATAGCTCTTTCTTGATTCTATGGGTGGTGGTGCATGGCCGTTCTTAGTTGGTGGAGTGATTTGTCTGGTTAATTCCGTTAACGAACGAGACCTTAGCCTGCTAACTAGTCACATCAATCTTTATTGTTGTTGACTTCTTAGAGGGACTTTGTGAATCAAACACAAGGAAGTTTGAGGCAATAACAGGTCTGTGATGCCCTTAGATGTCCTGGGCCGCACGCGTGCTACACTGACGCATACAGCGAGTACTTCCCAGCTCCGAGAGGCTGCTGGTAATCAGCAATATGCGTCGTGCTGGGGATAGATCTTTGGAATTATAGATCTTGAACGAGGAATTCCTAGTAAGCGCAGGTCAACA…	0	0	0	0	0	0	0	0	0	0	0	0	0	0	0	0	209	53	0	0	0	0	0	0	0	0	0	0	0	0	0	0	0	0	0	0	0	0	0	0	0	0	0	0	0	0	0	0	0
GAAACTTACCAGGTCCAGACATAGTAAGGATTGACAGATTGATAGCTCTTTCTTGATTCTATGGGTGGTGGTGCATGGCCGTTCTTAGTTGGTGGAGTGATTTGTCTGGTTAATTCCGTTAACGAACGAGACCTTAACCTGCTAAATAGTTACGCGTAACCTCGGTTATGTGGGCAACTTCTTAGAGGGACTTTGTGTGTCTAACGCAAGGAAGTTTGAGGCAATAACAGGTCTGTGATGCCCTTAGATGTTCTGGGCTGCACGCGCGCTACACTGATGTGCTCAACGAGTTTATGTCCTTGTCCGGAAGGATTGGGCAATCTTTTAAAAACGCATCGTGATGGGGATAGATTATTGCAATTATTAATCTTCAACGAGGAATTCCTAGTAAGCATGAGT…	0	0	0	0	0	0	0	0	0	0	0	0	0	0	0	0	0	0	0	0	0	0	0	0	0	0	18	0	0	0	0	0	0	0	0	0	0	0	59	0	0	0	91	0	0	0	0	0	0
AAAACTTACCAGGTCCAGACATAGTTATGATTGACAGATTGAAGATCTTTCTTAATTCTATGGGTGGTGGTGCATGGCCGTTCTTAGTTGGTGGAGTGATTTGTCTGGTTAATTCCGTTAACGAACGAGACCTCGACCTGCTAAATAGTTTGGCGAATTCTTCGGGATACGTACACAACTTCTTAGAGGGACTATCGGTGTGTAGCCGGTGGAAGTTCGAGGCAATAACAGGTCTGTGATGCCCTTAGATGTTCTGGGCCGCACGCGCGCTACACTGAGTACTTCATCGAGCTTACAACCTTGACCGATAGGTCTGGGTAATCTTCTCAAAGGTACTCGTGCTGGGGATAGATTATTGTAATTTTTAATCTTCAACGAGGAATTCCTAGTAAACGCAAG…	0	0	0	0	0	0	0	0	0	0	0	0	0	0	0	0	0	0	0	0	0	0	0	0	0	0	0	0	0	0	0	0	0	0	0	0	0	0	0	0	0	0	57	0	0	0	0	0	0
AAAACTCACCAGGTCCAGACATGGGAAGGATTGACAGATTGATAGCTCTTTCTTGATTCTATGGGTGGTGGTGCATGGCCGTTCTTAGTTGGTGGAGTGATTTGTCTGGTTAATTCCGTTAACGAACGAGACCTTAACCTGCTAAATAGTTGCCAGTAATCTATTATTGGTGAACTTCTTAGAGGGACTTCGTGATTCAAACACGAGGAAGTTTGAGGCAATAACAGGTCTGTGATGCCCTTAGATGTCCTGGGCTGCACGCGCGCTACACTGACACGATCAACAAGTTTTCCTCTCCCGAAAGGGCTGGGTAACCTTCTGAAATCGTGTCGTGATGGGGATAGATCATTGCAATTATTGATCTTCAACGAGGAATTCCTAGTAAGTGCAATTCATCAG…	0	0	0	0	0	0	0	0	0	0	0	0	0	0	0	0	0	0	0	0	0	0	34	0	0	0	0	0	0	0	0	0	0	0	0	0	0	0	0	0	0	0	0	0	0	0	0	0	199
AAAACTTACCAGGTCCAGACATAGTGAGGATTGACAGATTGATAGCTCTTTCTTGATTCTATGGGTGGTGGTGCATGGCCGTTCTTAGTCGGTGAGGTGACTTGTCTGGTTAATTCCGATAACGGACGAGACCTCGACCTACTAACTAGCCAACGTTTACTCTTGTAAGCGTTTGGCTTCTTAGAGGGACTTTGTGAGACTATCACAAGGAAGTTCGAGCCTATAACAGGTCTGTGATGCCCTTAGATGGCCTGGGCTGCACGTGCGCTACAATGACGGAGTCAGCGAGCTCTGCCCTACTTCGTACGAAGCGGGAAATCTTGTGAAACTCCGTCGTGATAGGGATTGACCTTTGCAATTATGGGTCATGAACGAGGAATTCCTAGTAAGGACAAGTCA…	0	0	0	0	0	0	0	0	0	0	0	0	0	0	0	0	0	0	0	0	0	0	0	0	0	0	0	0	0	0	0	0	0	0	0	0	0	0	0	0	0	0	0	0	0	0	0	0	0
GAAACTTACCAGGTCCAGACATAGTAAGGATTGACAGATTGAAAGCTCTTTCTTGATTCTATGGGTGGTGGTGCATGGCCGTTCTTAGTTGGTGGAGTGATTTGTCTGGTTAATTCCGTTAACGAACGAGACCTCAGCCTGCTAACTAGTAACGTCAATATGATTGGCGGCTACTTCTTAGAGGGACTATTTGTGTTTAATGAATGGAAGTTTGAGGCAATAACAGGTCTGTGATGCCCTTAGATGTTCTGGGCCGCACGCGCGCTACACTGATGAACGCAACGAGCTCACCTGTACCGAAAGGCATGGGCAAACTTGTGAAAGTTCATCGTGATGGGGATAGATTATTGCAATTATTAATCTTCAACGAGGAATTCCTAGTAAGCGCGAGTCATCAGC…	35	0	0	0	0	0	35	0	0	0	0	0	0	0	0	57	0	0	0	0	0	0	0	0	0	0	0	0	35	0	0	0	0	0	0	0	0	0	0	0	0	0	0	0	0	29	0	0	0
AAATCTCACCAGGCCCGGACACTGGAAGGATTGACAGATTGAGAGCTCTTTCTCGATTCGGTGGGTGGTGGTGCATGGCCGTTCTTAGTTGGTGGAGTGATTTGTCTGGTTAATTCCGATAACGAACGAGACTCTGTCCTGCTAAATAGTTTCAGCGTCTTTTTGCGCTGAAAATTCTTCTTAGAGGGACTGGCGGCGTCTAGCCGCACGAGATTGAGCAATAACAGGTCTGTGATGCCCTTAGATGTTCTGGGCCGCACGCGCGCTACACTGAAGGGATCAGCGTGTTTTCCCTTCCCGAGAGGGACGGGTAACCCGCTGAACCCCCTTCGTGGTAGGGATCGGGGCTTGCAATTATTCCCCGTGAACCAGGAATTCCCAGTAAGCGCAAGTCATAAG…	0	0	0	0	0	0	0	0	0	0	0	0	0	0	0	0	0	0	0	0	0	0	0	0	0	0	0	0	0	0	0	0	0	0	0	0	0	0	0	0	0	0	0	0	0	0	0	0	0
AAAACTTACCAGGTCCAGACATAGTGAGGATTGACAGATTGATAGCTCTTTCTTGATTCTATGGGTGGTGGTGCATGGCCGTTCTTAGTTGGTGGAGTGATTTGTCTGGTTAATTCCGTTAACGAACGAGACCTTAGCCTGCTAACTAGTCGCGGCGATCTCGATCGTCGTCGGCTTCTTAGAGGGACTTTGTGGCACTAAACACAAGGAAGTTTGAGGCAATAACAGGTCTGTGATGCCCTTAGATGTCCTGGGCCGCACGCGTGCTACACTGACGCCTACAGCGAGTACTTCCCAGCCCCGAGAGGCGGCTGGTAATCAGCAATAGGCGTCGTGATGGGGATAGTCCTTTGGAATTCTTGGACTTGAACGAGGAATGCCTAGTAAGCGCAGGTCATT…	0	0	0	0	0	0	0	0	0	0	0	0	6	0	0	0	5	0	0	0	0	0	0	0	12	0	0	0	0	64	0	0	0	0	0	0	0	0	16	0	0	0	75	0	0	0	0	0	1
GAAACTCACCAGGTCCAGACATGGGAAGGATTGACAGATTGAGAGCTCTTTCTTGATTCTATGGGTGGTGGTGCATGGCCGATCTTAGTTGGTGGAGTGATTTGTCTGGTTAATTCCGTTAACGAACGAGATCTTAATCTGCTAAATAGACACTGGAGCTTAGGCTTCAGCTGCGCTTCTTAGAGAGACTACAGACGTCTAGTCTGAGGAGGTTTAAGGCAATATCAGGTCTGTGATGCCCTTAGATGTTCTGGGCCGCACGCGCGCTACACTGATGCATGCAACGAGTCTTTCCTGGTCTGAAGAGATTGGGTAATCTTGTGAAAATGCATCGTGATGGGGATAGATGATTGTAATTATTCATCTTGAACGAGGAATTCCTAGTAAGCACAAGTCATC…	0	0	0	0	0	0	31	0	0	0	0	0	0	93	0	176	0	0	0	0	0	0	0	0	0	0	0	0	0	0	0	0	0	0	0	0	0	0	0	0	0	0	0	0	0	0	0	0	0
AAAACTTACCAGGTCCAGACATAGTTAGGATTGACAGGTTGAAGACCTTTCTTGATTCTATGGGTGGTGGTGCATGGCCGTTCTTAGTTGGTGGAGTGATTTGTCTGGTTAATTCCGTTAACGAACGAGACCTCGACCTGCTAAATAGTTAGGCGTATCTTAGGATACGTACGTGACTTCTTAGAGGGACTATCAGGAGAGTATCCGATGGAAGTTCGAGGCAATAACAGGTCTGTGATGCCCTTAGATGTTCTGGGCCGCACGCGCGCTACACTGATTCGTTCATCGAGCTCCCAACCTTGACCGGTAGGTCTGGGTAATCTTCTCAAAGCGAATCGTGCTGGGGATAGATTATTGTAATTTTTAATCTTCAACGAGGAATTCCTAGTAAACGCAAGT…	0	0	0	0	0	0	0	0	0	0	0	0	0	112	0	0	0	0	0	0	0	0	0	0	0	0	53	0	0	44	0	0	0	0	0	0	0	0	0	0	0	0	58	0	0	0	0	0	0
AAAACTTACCAGGTCCGGACATAGTGAGGATTGACAGATTGAAGATCTTTCTTGATTCTATGGGTGGTGGTGCATGGCCGTTCTTAGTTGGTGGAGTGATTTGTCTGGTTAATTCCGTTAACGAACGAGACCTCGACCTGCTAAATAGTTTAGTGAACTCTTCGGGGTTCATATAAACTTCTTAGAGGGACTTTTGATGAGTAGTCAAAGGAAGTTCGAGGCAATAACAGGTCTGTGATGCCCTTAGATGTTCTGGGCCGCACGCGCGCTACACTGACTGGTTCATCGAGTTTACAACCTTGGCTGATAGGTCTGGGTAATCTTTTGAAAGCCAGTCGTGCTGGGGATAGATCATTGCAATTTTTGATCTTCAACGAGGAATTCCTAGTAAACGCGAGT…	0	0	0	0	0	0	0	0	0	0	0	0	0	0	0	0	0	0	2	0	0	0	0	0	0	0	0	0	0	0	30	0	0	0	0	0	0	0	0	0	0	0	0	88	2	0	0	0	0
GAAACTCACCCGGCCCGGACACCGTAAGGATTGACAGATTGAGAGCTCTTTCTTGATTCGGTGGGTGGTGGTGCATGGCCGTTCTTAGTTGGTGGAGCGATTTGTCTGGTTAATTCCGATAACGAACGAGACTCTAGCCTATTAAATAGTTCGCCGGTTCGGTAATCGCCGGCGTCTAACTTCTTAGAGGGACAAGTGGCGTTCAGCCACGCGAGAGTGAGCAATAACAGGTCTGTGATGCCCTTAGATGTTCGGGGCCGCACGCGCGCTACACTGAAGGACTCAGCACGTCTTCTCTCCCGGCCAGAAATGGTCGGGCAACCCGCTGAACCTCCTTCGTGCTAGGGATTGGGGCTTGCAATTCTTCCCCATGAACGAGGAATTCCCAGTAAGCGCGAG…	0	0	0	0	0	0	380	0	0	0	0	0	0	0	0	0	0	0	0	0	0	0	0	0	0	0	0	0	0	0	0	0	0	0	0	0	0	0	0	0	0	0	0	0	0	0	0	0	0
AAAACTTACCAGGTCCAGACATAGTGAGGATTGACAGATTGAGAGCTCTTTCTTGATTCTATGGGTGGTGGTGCATGGCCGTTCTTAGTTGGTGGAGTGATTTGTCTGGTTAATTCCGTTAACGAACGAGACCCCCGCCTGCTAAATAGTTGGACGAATGCTTAGCATTGGTTGCAGCTTCTTAGAGGGACTTTCGGTGACTAACCGAAGGAAGTTGGGGGCAATAACAGGTCTGTGATGCCCTTAGATGTCCTGGGCCGCACGCGCGCTACACTGACCCACGCAGCGAGTTTCCTTGTCCGAAAGGTCCGGGTAATCTTGTAAATGTGTGTCGTGATAGGGATAGATTATTGCAATTATTAATCTTGAACGAGGAATTCCTAGTAAATGCGGGTCATC…	0	0	0	0	0	0	0	0	0	0	0	0	0	0	0	0	0	0	0	0	0	0	0	0	0	0	0	0	0	0	0	0	0	0	0	0	0	0	0	0	0	0	0	0	0	0	0	380	0
AAAACTTACCAGGTCCAGACATAGTGAGGATTGACAGATTGAGAGCTCTTTCTTGATTCTATGGGTGGTGGTGCATGGCCGTTCTTAGTTGGTGGATTGATTTGTCTGGTTAATTCCGTTAACGAACGAGACCCCTGCCTGCTAAATAGTTGGGTGAATGAATTTTCATTGACTACAGCTTCTTAGAGGGACGTGCGTTCTATTAGACGCAGGAAGATAGGGGCAATAACAGGTCTGTGATGCCCTTAGATGTCCTGGGCCGCACGCGCGCTACACTGATGCATTCAACGAGTCTACCTTGGCCGAGAGGCCTGGGAAATCTTGTTAACCTGCATCGTGATAGGGATAGATTATTGCAATTATTAATCTTGAACGAGGAATTCCTAGTAAACGCGGGTC…	0	0	0	0	0	0	0	0	0	0	0	0	0	0	0	0	0	0	0	0	0	0	0	0	0	0	0	0	0	0	0	0	0	0	0	0	0	0	0	0	0	0	0	0	0	0	0	0	0
AAAACTTACCAGGTCCAGACATAGTGAGGATTGACAGATTGAAGATCTTTCTTGATTCTATGGGTGGTGGTGCATGGCCGTTCTTAGTTGGTGGAGTGATTTGTCTGGTTAATTCCGTTAACGAACGAGACCTCGACCTTGTTAAATAGTTGGGCGATTCTTTTGAATCGACCGCGACTTCTTAGAGGGACTATTGGTGTGTAGCCAATGGAAGTTCGAGGCAATAACAGGTCCGTGATGCCCTTAGATGTTCTGGGCCGCACGCGCGCTACACTGACTAGTTCATCGAGTTACACCCTGGGCTGAGAGGCTTGGGTAATCTTTTGAAAGCTAGTCGTGCTGGGGATAGATCATTGCAATTATTGGTCTTCAACGAGGAATTCCTAGTAAACGCAAGTC…	0	0	0	0	0	0	0	0	0	0	25	0	0	0	0	0	0	0	0	0	0	0	0	0	0	0	0	0	0	51	0	0	0	0	0	0	0	0	0	0	0	0	35	0	0	0	0	0	59
AAAACTTACCAGGTCCAGACATAGTGAGGATTGACAGATTGAGAGCTCTTTCTTGATTCTATGGGTGGTGGTGCATGGCCGTTCTTAGTTGGTGGGTTGCCTTGTCAGGTTGATTCCGGTAACGAACGAGACCTCAGCCTGCTAACTAGTCACGCCTTCTCCGGAAGGCGGCGGACTTCTTAGAGGGACTATTGGCGATTAGCCAATGGAAGCATGAGGCAATAACAGGTCTGTGATGCCCTTAGATGTTCTGGGCCGCACGCGCGCTACACTGATGCATTCAACGAGCCTAGCCTTGACCGAGAGGTCCGGGTAATCTTTGAAACTGCATCGTGATGGGGATAGATTATTGCAATTATTAATCTTCAACGAGGAATGCCTAGTAAGCGCAAGTCATCA…	0	0	0	0	6	0	0	0	0	0	0	0	0	11	0	0	13	26	22	0	0	0	0	3	5	0	45	0	0	30	2	0	0	0	0	0	7	0	4	0	0	0	4	20	9	0	0	0	0
GAAACTTACCAGGTCCAGACATAGTAAGGATTGACAGATTGAGAGCTCTTTCTTGATTCTATGGGTGGTGGTGCATGGCCGTTCTTAGTTGGTGGAGTGATTTGTCTGGTTAATTCCGTTAACGAACGAGACCCCCGCCTGCTAAATAGTCCCGGGAATGCTTTGCATTGCCGTGGTGCTTCTTAGAGGGACTGTGTGAGACTATCACACGGAAGTTGGGGGCAATAACAGGTCTGTGATGCCCTTAGATGTCCTGGGCCGCACGCGCGCTACACTGATGCGTGCAACGAGTTTAGAACCTTGGCCGGGAGGCCTGGGTAATCTGTGAACGCGCATCGTGATAGGGATAGATTATTGCAATTATTAATCTTGAACGAGGAATTCCTAGTAAACGCAAGT…	0	0	0	0	0	0	0	0	0	0	0	0	0	10	0	0	85	0	0	0	0	0	0	0	0	0	3	0	0	1	0	0	0	0	0	0	0	0	0	0	0	0	2	0	0	0	0	0	0
GAAACTCACCAGGTCCAGACATAGTAAGGATTGACAGATTGAGAGCTCTTTCTTGATTCTATGGGTGGTGGTGCATGGCCGTTCTTAGTTGGTGGAGTGATTTGTCTGGTTAATTCCGTTAACGAACGAGACCTTAGCCTGCTAACTAGTCGCGGCGATCTCGATCGTCGTCGACTTCTTAGAGGGACTTTGTGGCGTAAACACAAGGAAGTTTGAGGCAATAACAGGTCTGTGATGCCCTTAGATGTCCTGGGCCGCACGCGTGCTACACTGACGCCTACAGCGAGTACTTCCCAGCCCCGAGAGGCGGCTGGTAATCAGCAATAGGCGTCGTGATGGGGATAGAACTTTGGAATTATTGTTCTTGAACGAGGAATGCCTAGTAAGCGCATGTCATTA…	0	0	0	0	0	0	0	0	0	0	0	0	0	0	0	0	0	0	0	367	0	0	0	0	0	0	0	0	0	0	0	0	0	0	0	0	0	0	0	0	0	0	0	0	0	0	0	0	0
GAAACTTACCAGGTCCAGACATAGTGAGGATTGACAGATTGAGAGCTCTTTCTTGATTCTATGGGTGGTGGTGCATGGCCGTTCTTAGTTGGTGGAGTGATTTGTCTGGTTAATTCCGTTAACGAACGAGACCCCCGCCTGCTAAATAGTAGGGACAATGCTTAGCATTGTTTACTGCTTCTTAGAGGGACTTTCGGTGACTAACCGAAGGAAGTTGGGGGCAATAACAGGTCTGTGATGCCCTTAGATGTCCTGGGCCGCACGCGCGCTACACTGACACACGCAGCGAGTCTTCCTTGTCCGAAAGGTCCGGGTAATCTTGTAAATGTGTGTCGTGATAGGGATAGATTATTGCAATTATTAATCTTGAACGAGGAATTCCTAGTAAACGCGGGTCAT…	0	0	0	0	0	0	0	0	0	0	0	0	0	0	0	0	0	0	0	0	0	0	0	0	0	0	0	0	0	0	0	0	0	0	0	0	0	0	0	0	0	0	0	0	0	0	0	0	0
GAAACTTACCAGGTCCAGACATAGTAAGGATTGACAGATTGAGAGCTCTTTCTTGATTCTATGGGTGGTGGTGCATGGCCGTTCTTAGTTGGTGGAGTGATTTGTCTGGTTAATTCCGTTAACGAACGAGACCTCAGCCTGCTAAATAGTTGGACCCTACTCTTAGGGCCACAACTTCTTAGAGGGACTATGTGCGTGTAGCACGTGGAAGTTTGAGGCAATAACAGGTCTGTGATGCCCTTAGATGTTCTGGGCCGCACGCGCGCTACACTGACGAATTCAACGAGCTTATAACCTTGGCCGAAAGGTCTGGGTAATCTCCAAAATTCGTCGTGATGGGGATAGATTATTGCAATTATTAATCTTCAACGAGGAATGCCTAGTAAGCGCAAGTCATCA…	0	0	0	0	0	0	0	0	0	0	0	0	0	0	0	0	89	0	42	0	0	0	0	0	0	0	20	0	0	85	0	0	0	0	0	0	0	0	36	0	0	0	57	0	0	0	0	0	0
GAAACTTACCAGGTCCAGACTGGGTAAGGATGTACAGATTGATAGCTCTTTACAGATTCTCAGGGTGGTGGTGCATGGCCGTTCTTAGTTGGTGGAGTGATTTGTCTGGTTAATTCCGTTAACGAACGAGACCTTAACCTGCTAAATAGCGTCGAGTTTCTTCTTGAAACGAAGATGTCTTCTTAGAGGGACGTCGCGTGTCTAACGCGAGGAGGTGTGAGGCAATAACAGGTCTGTGATGCCCTTAGATGTTCTGGGCCGCACGCGCGCTACACTGATGCATTCAACGAGTTTCTTCCTGGTCCGAGAGGAATGGGTAACCTTTTGAAAGTGCATCGTGATAGGGATAGACTATTGCAATTATTGGTCTTCAACGAGGAATTCCTAGTAGACGTAGTT…	0	0	0	0	0	0	0	0	0	0	0	0	0	0	0	0	0	0	104	0	0	0	0	0	0	0	0	0	0	0	0	0	0	0	0	0	0	0	0	0	0	0	0	0	63	0	0	0	0
GAAACTCACCAGGTCCAGACATAGTAAGGATTGACAGATTGATAGCTCTTTCTTGATTCTATGGGTGGTGGTGCATGGCCGTTCTTAGTTGGTGGAGTGATTTGTCTGGTTAATTCCGTTAACGAACGAGACCTTAACCTGCTAAATAGTTACACTTAACTTCGGTTATGTGGGCAACTTCTTAGAGGGACTTTGTGTGTCTAACGCAAGGAAGTTTGAGGCAATAACAGGTCTGTGATGCCCTTAGATGTTCTGGGCTGCACGCGCGCTACACTGATGCGCTCAACGAGTTTATGACCTTGCCCGGAAGGGTTGGGTAATCTTGTTAAAACGCATCGTGATGGGGATAGATTATTGCAATTATTAATCTTCAACGAGGAATTCCTAGTAAGCGCGAAT…	0	0	0	0	0	0	0	0	0	0	0	0	0	0	0	0	0	0	0	0	0	0	0	0	0	0	0	0	0	0	0	0	0	0	0	86	0	0	0	0	0	0	0	0	0	0	0	0	0
AAAACTCACCCGGCCCGGACACTGTAAGGATTGACAGATTGAGAGCTCTTTCTTGATTCGGTGGGTGGTGGTGCATGGCCGTTCTTAGTTGGTGGAGCGATTTGTCTGGTTAATTCCGATAACGAACGAGACTCTAGCCTGCTAAATAGTACGCCGATCTCTTGTCGGCGCGTACTTCTTAGAGGGACAAGTGGTGGTAAACCACACGAAATTGAGCAATAACAGGTCTGTGATGCCCTTAGATGTTCGGGGCCGCACGCGCGCTACACTGAAGGGATAAGCGTGTTTTTCCTGCTCCGAAAGGAGTGGGTAACCCGCTGAAACCCCTTCGTGATTGGGATCGGGGCTTGAAACTTTTCTCCGTGAACGAGGAATTCCCAGTAAGCGCGAGTCACAAGC…	0	0	0	0	0	0	0	0	0	0	59	0	0	0	0	0	0	0	0	0	0	0	0	0	0	0	0	0	0	0	0	0	0	0	0	0	0	0	0	0	0	0	0	0	0	0	0	0	0
GAAACTTACCAGGTCCAGACATAGTAAGGATTGACAGATTGAGAGCTCTTTCTTGATTCTATGGGTGGTGGTGCATGGCCGTTCTTAGTTGGTGGAGTGATTTGTCTGGTTAATTCCGTTAACGAACGAGACGACCGCCTGCTAAATAGTTACGCTAACATTCGTGTTGGCGGACAACTTCTTAGAGGGACTTTCGGTGACTAACCGAAGGAAGCTGGTCGCAATAACAGGTCTGTGATGCCCTTAGATGTTCTGGGCCGCACGCGCGCTACACTGAAGCATTCAACGAGTTTATAACCTTGACTGAGAAGTCTGGGTAATCTTTTGAAAGTGCTTCGTGATAGGGATAGATTATTGCAATTTTTAATCTTGAACGAGGAATTCCTAGTAAACGCGAGT…	0	0	0	0	0	0	0	0	0	0	0	0	0	0	0	0	0	0	0	0	0	0	0	0	0	0	0	0	0	0	0	0	0	0	0	0	0	0	0	0	0	0	0	0	0	0	0	0	0
GAAACTCACCAGGTCCAGACATAGTAAGGATTGACAGATTGAGAGCTCTTTCTTGATTCTATGGGTGGTGGTGCATGGCCGTTCTTAGTTGGTGGAGTGATTTGTCTGGTTAATTCCGTTAACGAACGAGACCTCAGCCTGCTAAATAGCCACGCGAACATTCGTGTTTGCGGCCGGCTTCTTAGAGGGACTATTGGCGCTTAGCCGACTGGAAGTTTGAGGCAATAACAGGTCTGTGATGCCCTTAGATGTTCTGGGCCGCACGCGCGCTACACTGATGAATTCAACGAGCGTACCCCCGGATCGAAAGGTCCAGGAAATCTCTGAAAATTCATCGTGATGGGGATAGATTATTGCAACTATTGATCTTCAACGAGGAATACCTAGTAAGCGTGAGTC…	0	0	0	0	0	0	0	0	0	0	0	0	0	0	0	0	0	0	0	0	0	0	0	0	0	0	0	0	0	0	0	0	0	0	0	0	0	0	0	0	0	0	0	0	0	0	0	0	0
AAATCTCACCCGGCCCGGACACTGTAAGGATTGACAGATTGAGAGCTCTTTCTTGATTCGGTGGGTGGTGGTGCATGGCCGTTCTTAGTTGGTGGAGCGATTTGTCTGGTTAATTCCGATAACGAACGAGACTCTAGCCTGCTAAATAGTACGCCGATCTTTAGTCGGCGCGTACTTCTTAGAGGGACAAGTAGCGGTTAGCTACACGAAATTGAGCAATAACAGGTCTGTGATGCCCTTAGATGTTCGGGGCCGCACGCGCGCTACACTGAAGGGATAAGCGTGTTTTTCCTGCTCCGAAAGGAGTGGGTAACCCGCTGAAACCCCTTCGTGATTGGGATCGGGGCTTGAAATTATTCTCCGTGAACGAGGAATTCCCAGTAAGCGCGAGTCATAAGC…	0	0	0	0	0	0	0	0	0	0	29	0	0	0	0	0	0	0	0	0	0	0	0	0	0	0	0	0	0	0	0	0	0	0	0	0	0	0	0	0	0	0	0	0	0	0	0	0	0
GAAACTTACCAGGTCCAGACATAGTGAGGATTGACAGATTGAGAGCTCTTTCTTGATTCTATGGGTGGTGGTGCATGGCCGTTCTTAGTTGGTGGAGTGATTTGTCTGGTTAATTCCGTTAACGAACGAGACCCCCGCCTGCTAAATAGTCATATTAATGCTTAGCATTGATGTTGGCTTCTTAGAGGGACTTTCGGTGACTAACCGAAGGAAGTTGGGGGCAATAACAGGTCTGTGATGCCCTTAGATGTCCTGGGCCGCACGCGCGCTACACTGACACACGCAGCGAGTCTTCCTTGTCCGAAAGGTCCGGGTAATCTTGTAAATGTGTGTCGTGATAGGGATAGATTATTGCAATTATTAATCTTGAACGAGGAATTCCTAGTAAATGCGAGTCAT…	0	0	0	0	0	0	0	0	0	0	0	0	0	0	0	0	86	0	0	0	0	0	0	0	0	0	97	0	0	0	0	0	0	0	0	0	0	45	0	0	0	0	0	0	0	0	0	0	0
AAAACTCACCAGGTCCAGACATGGGAAGGATTGACAGATTGATAGCTCTTTCTTGATTCTATGGGTGGTGGTGCATGGCCGTTCTTAGTTGGTGGAGTGATTTGTCTGGTTAATTCCGTTAACGAACGAGACCTTAGCCTGCTAAATAGTTGTATGAAACCTAGGTTTCATCTCAGCTTCTTAGAGGGACTTCGTGTGTTTAACACGAGGAAGTTTGAGGCAATAACAGGTCTGTGATGCCCTTAGATGTTCTGGGCTGCACGCGCGCTACACTGACACGATCAACGAGTTTGTCCTGGTCCGATAGGATTGGGTAACCTTCTGAAATCGTGTCGTGATGGGGATAGATCATTGCAATTATTGATCTTCAACGAGGAATTCCTAGTAAGTGCAAGTCAT…	0	0	0	0	0	0	0	0	0	0	0	0	0	0	0	0	0	0	0	0	0	0	0	0	0	0	0	0	0	0	0	0	0	0	0	0	0	0	0	0	0	0	0	0	0	0	0	0	0
GAAACTCACCAGGTCCGGACATAGTAAGGATTGACAGATTGACAGCTCTTTCTTGATTCTATGGGTGGTGGTGCATGGCCGTTCTTAGTTGGTGGAGTGATTTGTCTGGTTGATTCCGTTAACGAACGAGATCTCCGCCTGCTAAATAGTCACGCGAATCCGTTTGGATTGGTGGACGACTTCTTAGAGGGACACCTGGCGTTTAGTCAGGGGAAGTTGGAGGCAATAACAGGTCTGTGATGCCCTTAGATGTTCTGGGCCGCACGCGCGCTACACTGATTCATGCACTAAGTATACAACCTTGGTAGAAATGCTTGGGTAATCTTTCAATCTGAATCGTGCTGGGGATTGGAGCTTGTAATTATTCTCCATGAACGAGGAATTCCTAGTAAACGCGAG…	0	0	0	0	0	0	0	0	0	0	26	0	0	0	0	0	0	0	0	0	0	0	0	0	0	0	0	0	0	31	0	0	0	0	0	0	0	0	0	0	0	0	22	0	0	0	22	0	0
GAAACTTACCAGGTCCAGACATAGTAAGGATTGACAGATTGATAGCTCTTTCTTGATTCTATGGGTGGTGGTGCATGGCCGTTCTTAGTTGGTGGAGTGATTTGTCTGGTTAATTCCGTTAACGAACGAGACCTTAACCTGCTAAATAGTTACGCCTAACTTCGGTTAAGCGGGCAACTTCTTAGAGGGACTTTGCGTGTCTAACGCAAGGAAGTTTGAGGCAATAACAGGTCTGTGATGCCCTTAGATGTTCTGGGCTGCACGCGCGCTACACTGATGCACTCAACGAGTTTACGACCTTGCCTGGAAAGGTTGGGTAATCTTTTTAAAATGCATCGTGATGGGGATAGATTATTGCAATTATTAATCTTCAACGAGGAATTCCTAGTAAGCGCGAGT…	0	0	0	0	0	0	0	0	0	0	0	0	0	0	0	0	0	0	0	0	0	0	0	0	0	0	0	0	0	0	0	0	0	0	0	0	0	0	0	0	0	0	0	0	0	0	0	0	0
AAAACTCACCAGGTCCGGACATGGTAAGGATTGACAGAATGAGAGCTCTTTCAAGATTCTATGGGTGGTGGTGCATGGCCGTTCTTAGTTGGTGGAGTGATTTGTCTGGTTAATTCCGATAACGAACGAGACCTCTACCTGTCATACTACAGCAGTCGATGTGAATCGGCTGGTGTTCTATGAGGGACTGACTGGGGTTACCAGTAGGAAGTTTGAGGCAATAACAGGTCTGTGATGCCCTTAGATGTTCTGGGCTGCACGCGCGCTACACTGATGGAGGCAGCGAGTCTTACCTGGACCGGAAGGTTTGGGAAATCTTGTGAAACTCCATCGTGCTGGGGATAGACCATTGCAATTATTGGTCTTCAACGAGGAATTCCTAGTAAGCGCAAGTCATCA…	0	0	0	0	0	0	0	0	0	0	0	0	0	0	0	0	78	0	0	0	0	0	0	0	0	0	0	0	0	0	0	0	0	0	0	0	0	0	0	0	0	0	0	0	0	0	0	0	0
GAAACTTACCAGGTCCAGACATAATAAGGATTGACAGACTGATAGCTCTTTCTTGATTCTATGGGTGGTGGTGCATGGCCGTTCTTAGTTGGTGGAGTGATTTGTCTGGTTAATTCCGATAACGAACGAGACCTCCGCCTGCTAAATACGGGGCTCCGGGGCAACCCGGGCGTCCCGTTCTTAGAGGGACAATGCGTGTTTAGCGCATGGAAGTTGGAGGCAATAACAGGTCTGTGATGCCCTTAGATGTTCTGGGCCGCACGCGCGCTACACTGGCACATCCAACAAGTTTCCTGCGCTTCGACAGGCGTGGGCAATCTTTGAAACTGTGCCGTGATGGGGATAGATTCTTGCAATTATTGATCTTCAACGAGGAATTCCTAGTATACGCGGGTCATC…	0	0	0	0	0	0	0	0	0	0	0	0	0	0	0	0	0	0	0	0	0	0	0	0	0	0	0	0	0	0	0	0	0	0	0	0	0	0	0	0	0	0	0	0	0	0	0	0	0
GAAACTTACCAGGTCCAGACATAGTGAGGATTGACAGATTGAGAGCTCTTTCTTGATTCTATGGGTGGTGGTGCATGGCCGTTCTTAGTTGGTGGAGTGATTTGTCTGGTTAATTCCGTTAACGAACGAGACCCCCGCCTGCTAAATAGTTTGGCCAATGCCTAGCATTGGCTGGAGCTTCTTAGAGGGACTTTCGGTGACTAACCGAAGGAAGTTGGGGGCAATAACAGGTCTGTGATGCCCTTAGATGTCCTGGGCCGCACGCGCGCTACACTGACACACGCAGCGAGTTTCACTTGTCCGAAAGGTCCGGTTAATCTTGTAAATGTGTGTCGTGATAGGGATAGATTATTGCAATTATTAATCTTGAACGAGGAATTCCTAGTAAACGCGGGTCAT…	0	0	0	0	0	0	0	0	0	0	0	0	0	0	0	0	0	0	0	0	0	0	0	0	0	0	0	0	0	0	0	0	0	0	0	0	0	0	0	0	0	0	0	0	0	0	0	0	0
GAAACTTACCAGGTCAAAACATGGATGGGATTGACAGATTGAAAGCTCTTTCTTGATTCTATGGGTGGTGGTGCATGGCCGTTCCTAGTTGGTGGAGTGATTTGTCTGGTTAATTCCGATAACGAACGAGACCTTAACCTGCTAACTAGTCTATCCCTACTAAGGGATATGACTTCTTAGAGGGACTATGCATGTAAATGCATGGAAGTTTGAGGCAATAACAGGTCTGTGATGCCCTTAGACGTCCTGGGCCGCACGCGCGCTACACTGACAGATTTAACAAGTTTCTCCTGTTCCGACAGGATACGGGAAATCTTTTTAGGGTCTGTCGTGCTGGGGATCGATCTTTGTAATTATAGATCTTGAACGAGGAATTCCTTGTAAGCATAAGTCATCAGC…	0	0	0	0	0	0	0	0	0	0	0	0	0	0	0	0	0	0	0	0	0	0	0	0	0	0	0	0	0	0	0	0	0	0	0	0	0	0	0	0	0	0	0	0	0	0	0	348	0
AAAACTCACCAGGACAAGACATGAATAGGATTGACAGATTGAAAGCTCTTTCTAGATTTCATGGGTGGTGGTGCATGGCCGTTCTTAGTTGGTGGAGTGATTTGTCTGCTTAATTGCGTTAACGAACGAGATTTTTACCTGCTAAATAGCCCAATTTTATCAAAAGTTGATGCTTCTTAGAGGGACTTCATACAAAAAGTGTGAGGAAGTAAAAGTAATAACAGGTCTGTGATGCCCTTAGATATCCTGGGCTGCACGCGCGCTACACTGTGATAAAAAGAGTGCTAATTAATAGAAATACTTTTTAATCACTAAATTATCACGTGATAGGGATAGACTTTTGTAATTATTAGTCTTCAACGAGGAATTCCTAGTAAGGACAATTCATCAAGTTGTCCT…	0	0	0	0	0	0	0	0	0	0	0	0	0	0	0	0	17	0	0	0	0	0	0	0	0	0	0	0	0	0	0	0	0	0	0	53	0	0	0	0	0	0	0	0	0	0	0	0	0
AAATCTCACCCGGCCCGGACACTGTAAGGATTGACAGATTGAGAGCTCTTTCTTGATTCGGTGGGTGGTGGTGCATGGCCGTTCTTAGTTGGTGGAGCGATTTGTCTGGTTAATTCCGATAACGAACGAGACTCTAGCCTGCTAAATAGTACGCCGATCTTTTGTCGGCGCGTACTTCTTAGAGGGACAAGTGGCGGTTAGCCACACGAAATTGAGCAATAACAGGTCTGTGATGCCCTTAGATGTTCGGGGCCGCACGCGCGCTACACTGAAGGGATAAGCGTGTTTTTCCTGCTCCGAAAGGAGTGGGTAACCCGCTGAAACCCCTTCGTGATTGGGATCGGGGCTTGAAATTATTCTCCGTGAACGAGGAATTCCCAGTAAGCGCGAGTCATAAGC…	60	0	0	0	0	0	0	0	0	0	0	0	0	0	0	0	0	0	0	0	0	0	0	3	24	19	0	0	0	0	0	0	0	0	0	0	6	35	5	0	0	29	0	0	0	0	0	0	0
GAAACTTACCAGGTCCAGACATAGTAAGGATTGACAGATTGATAGCTCTTTCTTGATTCTATGGGTGGTGGTGCATGGCCGTTCTTAGTTGGTGGAGTGATTTGTCTGGTTAATTCCGTTAACGAACGAGACCTTAGCCTACTAAATAGTTGATACAATCATGATTGTAACAACTTCTTAGAGGGACTTTGTAAGCAAATACAAGGAAGTTTGAGGCAATAACAGGTCTGTGATGCCCTTAGATGTCCTGGGCCGCACGCGTGCTACACTGACACATACAGCGAGCATCTCCAGCGCCGCGAGGTCGCTGGTAATCAGCAATATGTGTCGTGATGGGGATAGATCTTTGGAATTATTGATCTTGAACGAGGAATGCCTAGTAAGCGCAGCTCATCAAGC…	0	0	0	0	0	0	0	0	0	0	0	0	0	0	0	0	0	0	0	0	0	0	0	0	0	0	184	0	0	0	0	0	0	0	0	0	0	0	0	0	0	0	0	0	0	0	0	0	0
AAAACTTACCAGGTCCGGACATAGTGAGGATTGACAGATTGAAGATCTTTCTTGATTCTATGGGTGGTGGTGCATGGCCGTTCTTAGTTGGTGGAGTGATTTGTCTGGTTAATTCCGTTAACGAACGAGACCTCGACCTACTAAATAGTTGAGTGAACTCTTCGGGGTTCATGTTAACTTCTTAGAGGGACTTTTGATGAGTAGTCAAAGGAAGTTCGAGGCAATAACAGGTCTGTGATGCCCTTAGATGTTCTGGGCCGCACGCGCGCTACACTGACTGGTTCATCGAGTTTACAACCTTGGCTGATAGGTCTGGGTAATCTTTTGAAAGCCAGTCGTGCTGGGGATAGATCATTGCAATTTTTGATCTTCAACGAGGAATTCCTAGTAAACGCGAGT…	0	0	0	0	0	0	0	0	0	0	0	0	0	0	0	0	0	89	111	0	0	0	0	0	0	0	0	0	0	0	0	0	0	0	0	0	0	0	0	0	0	0	0	0	65	0	0	0	0
GAAACTTACCAGGTCCAGACATAGTCAGGATGGACAGATTGAAAGCTCTTTCTTGATTCTATGGGTGGTGGTGCATGGCCGTTCTTAGTTGGTGGAGTGATTTGTCTGGTTAATTCCGTTAACGAACGAGACCTCAGCCTGCTAACTAGCGATGCCCTTCTTGAAGGGTAGCCCGCTTCTTAGAGGGACTATTCGTGTTCAACGAATGGAAGTTTGAGGCAATAACAGGTCTGTGATGCCCTTAGATGTTCTGGGCCGCACGCGCGCTACACTGATGGATGCAACGAGCTCTACCCTTGACCGAAAGGCCCGGGTAAACTTGTCAAAATCCATCGTGATGGGGATAGATTATTGCAATTCTTGATCTTCAACGAGGAATTCCTAGTAAGCGCGAGTCAT…	0	0	0	0	0	0	0	0	0	0	0	0	0	0	0	0	0	0	0	0	0	0	0	0	0	0	0	0	0	0	0	0	0	0	0	0	0	0	0	0	0	0	0	0	0	0	0	343	0
GAAACTTACCAGGTCCAGACATAGTAAGGATTGACAGATTGATAGCTCTTTCTTGATTCTATGGGTGGTGGTGCATGGCCGTTCTTAGTTGGTGGAGTGATTTGTCTGGTTAATTCCGTTAACGAACGAGACCTTAACCTGCTAAATAGTTACATCTAACCCAGGTTAGGTGGGCAACTTCTTAGAGGGACTTTGCGTGTCTAACGCAAGGAAGTTTGAGGCAATAACAGGTCTGTGATGCCCTTAGATGTTCTGGGCTGCACGCGCGCTACACTGATGCGTTCATCGAGTTTACGCCCTGGCCCGGCAGGGTTGGGTAATCTTTTGAAAACGCATCGTGATGGGGATAGATTATTGCAATTATTAATCTTCAACGAGGAATTCCTAGTAAGCGCGAGT…	0	0	0	0	0	0	0	0	0	0	0	0	0	0	0	0	0	0	0	0	0	0	0	0	0	0	0	0	0	107	0	0	0	0	0	0	0	0	0	0	0	0	235	0	0	0	0	0	0
AAAACTTATCAGGTCCAGACATAGTGAGGATTGACAGATTGAGAGCTCTTTCTTGATTCTATGGGTGGTGGTGCATGGCCGTTCTTAGTTGGTGGAGTGATTTGTCTGGTTAATTCCGTTAACGAACGAGACCTTAACCTGCTAAATAGTTACATGTAACCTCGGTTACATGGGCAACTTCTTAGAGGGACTTTGCGTGTCTAACGCAAGGAAGTTTGAGGCAATAACAGGTCTGTGATGCCCTTAGATGTCCTGGGCTGCACGCGCGCTACACTGATGCGCTCAACGAGTTTACGATCTTGCCTGAAATGGCTGGGTAATCTTTTTAAAACGCATCGTGATGGGGATAGATCATTGCAATTATTGATCTTCAACGAGGAATTCCTAGTAAGCGCGAGT…	0	0	0	0	0	0	0	0	0	0	0	0	0	0	0	0	0	0	0	0	0	0	0	0	0	0	0	0	0	0	0	0	0	0	0	0	0	0	0	0	0	0	0	0	0	0	0	0	0
AAAACTCACCAGGTCCAGACATAGTAAGGATTGACAGATTGAGAGCTCTTTCATGATTCTATGGGTGGTGGTGCATGGCCGTTCTTAGTTGGTGGAGTGATTTGTCTGGTTAATTCCGATAACGAACGAGACCTTAACCTGCTAACTAGTTTACTGAACGTGAGTTCTGGCAAACTTCTTAGAGGGACTATCTGTGACTAACAGATGGAAGTTTGAGGCAATAACAGGTCTGTGATGCCCTTAGATGTTCTGGGCCGCACGCGCGCTACACTGATAAAGTCAGCGAGTATTCACCTTGACCGGAAGGTTTGGGTAATCTTTTGAAACTTTATCGTGATGGGGATTGAGCATTGCAATTATTGCTCATGAACGAGGAATTCCTAGTAAGCGCGAGTCATC…	0	0	0	0	0	0	0	0	0	0	0	0	0	0	0	0	0	0	0	0	0	0	0	76	49	0	0	0	0	0	0	0	0	0	23	29	0	0	0	0	0	0	0	0	0	0	0	0	0
GAAACTTACCAGGTCCAGACATAGTAAGGATTGACAGATTGATAGCTCTTTCTTGATTCTGTGGGTGGTGGTGCATGGCCGTTCTTAGTTGGTGGAGTGATTTGTCTGGTTAATTCCGTTAACGAACGAGACCTTAGCCTACTAAATAGTCGGTGCAATCATGATTGTACCTACTTCTTAGAGGGACTTTGTAAGCAAATACAAGGAAGTTTGAGGCAATAACAGGTCTGTGATGCCCTTAGATGTCCTGGGCCGCACGCGTGCTACACTGACACATACAGCGAGCATCTCCAGCGCCGCGAGGTCGCTGGTAATCAGCAATATGTGTCGTGATGGGGATAGATCTTTGGAATTATTGATCTTGAACGAGGAATGCCTAGTAAGCGCAGCTCATCAAGC…	0	0	0	0	0	0	0	0	0	0	0	0	0	0	0	0	0	0	0	0	2	0	0	23	0	0	1	0	0	31	16	0	0	0	0	0	0	0	0	45	0	0	27	0	0	0	11	0	0
GAAACTTACCAGGTCCAGACATAGTGAGGATTGACAGATTGAGAGCTCTTTCTTGATTCTATGGGTGGTGGTGCATGGCCGTTCTTAGTTGGTGGAGTGATTTGTCTGGTTAATTCCGTTAACGAACGAGACCCCCGCCTGCTAAATAGTCACGTGAATGCGTAGCATTGACGATGACTTCTTAGAGGGACTTTCGGTGACTAATCGAAGGAAGTTGGGGGCAATAACAGGTCTGTGATGCCCTTAGATGTCCTGGGCCGCACGCGCGCTACACTGACACATGCAGCGAGTTTTCCTTGTCCGAAAGGTCTGGGTAATCTTGTAAATGTGTGTCGTGATAGGGATAGATTATTGCAATTATTAATCTTGAACGAGGAATTCCTAGTAAATGCAAGTCAT…	0	0	0	0	0	0	0	0	0	0	0	0	0	0	0	0	0	0	0	0	0	0	0	0	0	0	0	0	0	0	0	0	0	339	0	0	0	0	0	0	0	0	0	0	0	0	0	0	0
GAAACTCACCAGGTCCAGACATAGTAAGGATTGACAGATTGAGAGCTCTTTCTTGATTCTATGGGTGGTGGTGCATGGCCGTTCTTAGTTGGTGGAGTGATTTGTCTGGTTAATTCCGTTAACGAACGAGACCTCAGCCTGCTAACTAGCCACGAGAACATTCGTGTTCTCGGCTGGCTTCTTAGAGGGACTATTGGCGTCTAGCCGACTGGAAGTTTGAGGCAATAACAGGTCTGTGATGCCCTTAGATGTTCTGGGCCGCACGCGCGCTACACTGATGAATTCAACGAGTTCACCCGGATCGAAAGGTCTAGGAAATCTCTGAAAATTCATCGTGATGGGGATAGATTATTGCAATTATTGATCTTCAACGAGGAATACCTAGTAAGCGTGAGTCAT…	0	0	0	0	0	0	0	0	0	0	0	0	0	0	0	0	0	0	0	0	0	0	0	0	0	0	0	0	0	0	0	0	0	0	0	0	0	0	0	0	0	0	0	0	0	0	0	0	0
ACAACTTACCAGATCCGAACCCATATGAGAATTTTTTTATTAAAATGATAATGGGGAAGGTGGTGCATGGCCGTTTTCAACACGTGGGGTGACCTGTCAGGTTAATTCCGATAACGCGTGAGGCCTTAATTTCATTTAATAATGTGAGACGGATGATGAAAAGTCATAGGAAGTAAGGCTATAACAGGTCAGTGATGCCCCTAGATGTTCTGGGCTGCACGCGTACTACAATGGTATATTGAAATTAAGTATTGAATAATACAATAGTAAAATATATATCGAAGCTGGGATAAGCTATTGTAAATTAGTTTTGAACTTGGAATTCCTAGTAATCATAAGTCATTATGTTATGATGAATGCGTCCCTGTTCT	0	0	0	0	0	0	0	0	0	0	0	0	0	0	0	0	0	0	0	0	0	0	0	0	0	0	0	0	0	0	0	0	0	0	0	0	0	0	0	0	0	0	0	0	0	0	0	0	0
GAAACTTACCAGGTCCAGACATAGTGAGGATTGACAGGTTGAGAGCTCTTTCTTGATTCTATGGGTGGTGGTGCATGGCCGTTCTTAGTTGGTGGAGTGATTTGTCTGGTTAATTCCGTTAACGAACGAGACCGCTACTTACTAAATAGTTTTGCCAGTGATTTTCACTGGTGAGAACTTCTTAGAAGGACGTGCATTCTATTAGATGCAGGAGGATAGCGGCAATAACAGGTCTGTGATGCCCTTAGATGTTCTGGGCCGCACGCGCGCTACACTGATGCATTCAACGAGTTTTCCTTGGCCGAGAGGCCTGGGTAATCTTGTGAACGTGCATCGTGATAGGGATAGATTATTGCAATTATTGATCTTGAACGAGGAATTCCTAGTAAGCGCAGTTCA…	0	0	0	0	0	0	0	0	0	0	0	0	0	0	0	0	0	0	0	0	0	0	0	0	0	0	0	0	0	0	0	0	0	0	0	0	0	0	0	0	0	0	0	0	0	0	0	0	0
GAAACTTACCAGGTCCGGACATAGTAAGGATTGACAGATTGACAGCTCTTTCTTGATTCTATGGGTGGTGGTGCATGGCCGTTCTTAGTTGGTGGAGTGATTTGTCTGGTTAATTCCGTTAACGAACGAGACCTCCGCCTACTAAATAGTGACTGTTTTGCTCGTCAAAGCAGGTTTTATCTTCTTAGAGGGACACTCGGTTTTTAGCCGAGGGAAGTTGGAGGCAATAACAGGTCTGTGATGCCCTTAGATGTTCTGGGCCGCACGCGCGCTACACTGATGCATTCAACGAGTTTATAACCTGGATGGAGACGTCTGGGTAATCTTTTAAACCTGCATCGTGATGGGGATAGATCTTTGAAATTATAGATCTTCAACGAGGAATTCCTAGTAAACGCA…	0	0	0	0	0	0	0	122	0	0	0	0	0	0	0	81	0	0	0	34	0	0	0	0	0	0	0	0	0	0	0	0	24	0	0	0	0	0	0	0	0	0	0	0	0	15	0	0	0
AAAACTTACCAGGTCCGGACATAGTAAGGATTGACAGATTGAAGATCTTTCTTGATTCTATGGGTGGTGGTGCATGGCCGTTCTTAGTTGGTGGAGTGATTTGTCTGGTTAATTCCGTTAACGAACGAGACCTCGACCTGCTAAATAGCTTGCCCGTGTTTACACGAGGTATTAGCTTCTTAGAGGGACTTTGGCTTTGAAGGCTACAGGAAGTTCGAGGCAATAACAGGTCTGTGATGCCCTTAGATGTTCTGGGCCGCACGCGCGCTACACTGACATGTTCATCGAGATTTTTACCTTGGCCGACAGGTCTTCGGCAAACTTTTCAAATCATGTCGTGATGGGGCTAGATTATTGTAATTATTAATCTTCAACGAGGAATTCCTAGTAGACGCGAGT…	0	0	0	0	0	0	0	0	0	0	0	0	0	0	0	0	0	0	0	0	0	0	0	0	0	0	0	0	0	0	0	0	0	0	0	0	0	0	0	0	0	108	0	0	0	0	0	0	0
AAAACTCACCCGGCCAGGACACCGTTAGGATTGACAGACTGATAGCTCTTTCTCGATTCGGTGGGTGGTGGTGCATGGCCGTTCTTAGTTGGTGGAGTGATTTGTCTGGTTAATTCCGATAACGAACGAGACTCTAGCCTGCTAAATAGACGAGCGATCCCTTGTGGGTCGACTCGATTTGCTTCTTAGAGGGACAAGTGGCGTTCCTAGCCACGCGAAATTGAGCAATAACAGGTCTGTGATGCCCTTAGATGTCCGGGGCCGCACGCGCGCTACAATGAGAGACGCAGTGTGCCCGCAACGCCTGACCCGAAAGGGTTGGGTAATCATTTCAATTTCTCTCGTAATAGGGATTGAGCATTGTAATTATTGCTCATGAACGAGGAATTCCTAGTAAGC…	0	0	0	0	0	0	0	0	0	0	0	0	0	0	0	0	251	0	0	0	0	0	0	0	0	0	0	0	0	0	0	0	49	0	0	0	0	0	0	0	0	0	0	0	0	0	0	0	0
GAAACTTACCAGGTCCAGACATAGTAAGGATTGACAGATTGAGAGCTCTTTCTTGATTCTATGGGTGGTGGTGCATGGCCGTTCTTAGTTGGTGGAGTGATTTGTCTGGTTAATTCCGTTAACGAACGAGACCTCAGCCTGCTAACTAGCCACGCGAACACTCGTGTTCGCGGCCGGCTTCTTAGAGGGACTATTGGCGCTTAGCCGACTGGAAGTTTGAGGCAATAACAGGTCTGTGATGCCCTTAGATGTTCTGGGCCGCACGCGCGCTACACTGATGAATTCAACGAGCCCATCCCCGGATCGAAAGGTCCAGGAAATCTCTGAAAATTCATCGTGATGGGGATAGATTATTGCAACTATTGATCTTCAACGAGGAATACCTAGTAAGCGTGAGTC…	0	0	0	0	0	0	0	0	0	0	0	0	0	0	0	0	0	0	0	0	0	0	0	0	0	0	0	0	0	0	0	0	0	0	0	0	0	0	0	0	0	0	0	0	0	0	0	0	0
AAAACTTACCAGGTCCAGACATAGTGAGGATTGACAGATTGAAGATCTTTCTTGATTCTATGGGTGGTGGTGCATGGCCGTTCTTAGTTGGTGGAGTGATTTGTCTGGTTAATTCCGTTAACGAACGAGACCTCGACCTGCTAAATAGTTCGCTGATCCCTTCGGGGATTGCGTGTGACTTCTTAGAGGGACTATCGGTGTGTAGCCGATGGAAGTTCGAGGCAATAACAGGTCTGTGATGCCCTTAGATGTTCTGGGCCGCACGCGCGCTACACTGATACGTTCATCGAGCTTACAACCTTGACCGAGAGGTCTGGGTAATCTTTTCAAAGCGTATCGTGCTGGGGATTGATTATTGTAATTTTTAATCATAAACGAGGAATTCCTAGTAAACGCAAG…	21	0	0	0	0	0	0	0	0	0	0	0	0	0	0	0	0	32	0	0	0	0	0	0	0	0	0	0	0	0	0	0	0	0	0	0	0	0	0	0	0	57	0	19	51	0	0	0	0
GAAACTTACCAGGTTAAGACATGGATAGGATTGACAGAATGAGAGCTCTTTCTTGATTCTTTGGGTGGTGGTGCATGGCCGTTCTTAGTTGGTGGAGTGATTTGTCTGGTTAATTCCGTTAACGAACGAGACCTTAACCTGCTAACTAGTTGCTGCTAACACCTAGCAGCGAACTTCTTAGAGGGACTATGTGCGTTAATCACATGGAAGTTTGAGGCAATAACAGGTCCGTGATGCCCTTAGATATCCTGGGCCGCACGCGCGCTACACTGACGTATGCAACAAGTTCCATCCTGCCCCGAAAGGGAGTGGGTAACCTTTACAATGTACGTCGTGCTAGGGATAGATCTTTGCAATTTTGGATCTTGAACTAGGAATTCCTAGTAAGCATAAGTCATC…	0	0	0	0	0	0	0	0	0	0	0	0	0	0	0	0	0	0	0	0	0	0	0	0	0	0	0	0	0	0	0	0	0	0	0	0	0	0	326	0	0	0	0	0	0	0	0	0	0
GAAACTTACCAGGTCCAGACATAGTAAGGATTGACAGATTGATAGCTCTTTCTTGATTCTATGGGTGGTGGTGCATGGCCGTTCTTAGTTGGTGGAGTGATTTGTCTGGTTAATTCCGATAACGAACGAGACCTTAACCTGCTAACTAGTCTTGCCTATTTTATAGGTACAGACTTCTTAGAGGGACTATGACACGATGAGTGCATGGAAGTTTGAGGCAATAACAGGTCTGTGATGCCCTTATATGTCCTGGGCTGCACGCGTGCTACACTGATGCATACAGCAAGTTCCTAGCCCGAGAGGGTGTGGCAATCTCGAATATGCATCGTGATGGGGATAGATCTTTGCAATTATAGATCTTGAACGAGGAATTCCTAGTAAATGTAAGTCATCATCTTA…	0	0	0	0	0	0	0	0	0	0	0	0	0	0	0	0	0	0	0	0	0	0	0	0	0	0	0	0	41	0	0	0	0	0	0	0	0	0	0	0	0	0	0	0	0	0	0	66	0
GAAACTTACCAGGTCAAAACATGGTTGGGATTGACAGATTGAGAGCTCTTTCTTGATTCTATGGGTGGTGGTGCATGGCCGTTCTTAGTTGGTGGAGTGATTTGTCTGGTTAATTCCGTTAACGAACGAGACCTTAACCTGCTAACTAGGCGTCTAATGAATAATTAGATCGCCTTCTTAGAGGGACTATGCGTTCAAGCGCATGGAAGTTTGAGGCAATAACAGGTCAGTGATGCCCTTAGATGTCCTGGGCCGCACGCGCGCTACAATGATACGTTCAGCGAGTTTCACCCTGGCCTGGAAAGGTTTCGGGTAATCTTTATAGTACGTATCGTGCTAGGGATCGATCTTTGGAATTATAGATCTTGAACGAGGAATTCCTAGTAAGCGCATGTCATC…	0	0	0	0	0	0	0	0	0	0	0	0	0	0	0	0	0	0	0	0	0	0	0	0	0	0	0	0	0	0	0	0	0	0	0	0	0	0	0	0	0	0	0	0	0	0	0	0	0
GAAACTTACCAGGTCCAGACATAGTAAGGATTGACAGATTGATAGCTCTTTCTTGATTCTATGGGTGGTGGTGCATGGCCGTTCTTAGTTGGTGGAGTGATTTGTCTGGTTAATTCCGATAACGAACGAGACCTTAACCTGCTAACTAGTCTTGCTCATTTCATGGGTACTGACTTCTTAGAGGGACTATGTGACGATAAGCACATGGAAGTTTGAGGCAATAACAGGTCTGTGATGCCCTTATATGTCCTGGGCTGCACGCGTGCTACACTGATACATACAACAAGTGCCTAGCCTGCTAAGGTATGGCAATCTCGAATATGTATCGTGATGGGGATAGATCTTTGCAATTATAGATCTTGAACGAGGAATTCCTAGTAAGTGCAAGTCATCATCTTG…	0	0	0	0	0	0	0	0	0	0	0	0	0	0	0	61	98	0	0	0	0	0	0	0	0	0	0	0	0	0	0	0	0	0	0	0	0	0	0	0	0	0	0	0	0	0	0	0	0
GAAACTTACCAGGTCCAGACATTGTGAGGATTGACAGATTGAGAGCTCTTTCTTGATTCGATGGGTGGTGGTGCATGGCCGTTCTTAGTTGGTGGAGTGATTTGTCTGGTTAATTCCGTTAACGAACGAGACCTTAGCCTGCTAAATAGTGACGCGAACACTTCGTTGGCGGCCGCTTCTTAGAGGGACAACACGTCTTCAACGTGTGGAAGTTTGAGGCAATAACAGGTCTGTGATGCCCTTAGATGTTCTGGGCCGCACGCGCGCTACACTGATGCACTCAACGAGTCTCTACCTTGACCGAAAGGTCCGGGAAACCTTCGAACTTGCATCGTGATGGGGATAGATTATTGCAACTATTAATCTTCAACGAGGAATACCTAGTAGGCGCATGTCATC…	0	0	0	0	0	0	0	0	0	0	2	0	0	0	0	0	14	0	0	25	0	0	0	0	0	0	0	0	0	27	0	0	5	0	0	0	0	0	0	0	0	0	0	0	0	0	0	0	0
GAAACTTACCAGGTCCAGACATAGTGAGGATTGACAGATTGAGAGCTCTTTCTTGATTCTATGGGTGGTGGTGCATGGCCGTTCTTAGTTGGTGGAGTGATTTGTCTGGTTAATTCCGTTAACGAACGAGACCCCCGCCTGCTAACTAGTGATACGAATGCTTAGCATTGGTGTTCGCTTCTTAGAGGGACTTTTGGTGACACACGCAGCGAGTCTTCCTTGTCCGAAAGGTCTGGGTAATCTTGTAAATGTGTGTCGTGATAGGGATAGATTATTGCAATTATTAATCTTGAACGAGGAATTCCTAGTAAATGCGAGTCATCAGCTCGCGTTGATTACGTCCCTGCCCT	0	0	0	0	0	0	0	309	0	0	0	0	0	0	0	0	0	0	0	0	0	0	0	0	0	0	0	0	0	0	0	0	0	0	0	0	0	0	0	0	0	0	0	0	0	0	0	0	0
GAAACTTACCAGGTCCAGACATAGTGAGGATTGACAGATTGAGAGCTCTTTCTTGATTCTATGGGTGGTGGTGCATGGCCGTTCTTAGTTGGTGGAGTGATTTGTCTGGTTAATTCCGTTAACGAACGAGACCCCCGCCTGCTAAATAGTTGGGTGAATGCTTTGCATTCATTGCAGCTTCTTAGAGGGACTTTCGGTGACTAACCGAAGGAAGTTGGGGGCAATAACAGGTCTGTGATGCCCTTAGATGTCCTGGGCCGCACGCGCGCTACACTGACACACGCAACGAGTCTTCCTTCTCCGAAAGGTGTGGGTAATCTACAATGTGTGTCGTGCTTGGGATAGATTATTGCAATTATTAATCTTGAACGAGGAATTCCTAGTAAACGCAAGTCATCA…	0	0	0	0	0	0	0	0	0	0	0	0	0	0	0	0	299	0	0	0	0	0	0	0	0	0	0	0	0	0	0	0	0	0	0	0	0	9	0	0	0	0	0	0	0	0	0	0	0
AAAACTTACCAGGTCCAGACATAGTGAGGATTGACAGATTGATAGCTCTTTCTTGATTCTATGGGTGGTGGTGCATGGCCGTTCTTAGTTGGTGGAGTGATTTGTCTGGTTAATTCCGTTAACGAACGAGACCTTAGCCTGCTAACTAGTCGCGGCGATCTCGATCGTCGTCGACTTCTTAGAGGGACTTTGTGGCACTAAACACAAGGAAGTTTGAGGCAATAACAGGTCTGTGATGCCCTTAGATGTCCTGGGCCGCACGCGTGCTACACTGACGCCTACAGCGAGTACCTCCCAGCCCCGAGAGGCGGCTGGTAATCAGCAATAGGCGTCGTGATGGGGATAGATCTTTGGAATTATGGATCTTGAACGAGGAATGCCTAGTAAGCGCAGGTCATT…	0	0	0	0	0	0	0	0	0	0	0	0	0	0	0	0	0	57	0	0	0	0	0	0	0	0	0	0	0	0	0	0	0	0	0	0	0	0	0	0	0	0	0	47	42	0	0	0	0
AAAGCTTACCAGGTCAAGACATGGCAAGGATCGACAGCCTAATAGAGCTTTCGTGATTCCATGAGTGGTGGTGCATGGCCGTTGCATGTTCGTGGATCGATTTGTCTGGTTAATTCCGATAACGAACGAGACTTGGGCTCTTTATTAGAAACCCTCAGCTTTTGCTTGTTGTTTTCTTCTTAAGGGGACGGGCTGCATTTAAGCAGCAGGAAGCTCCAAGCGATAACAGGTCTGTGATGCCCTTAGATGTTCTGGGCTGCACGCGTGCTACAATGGCTGAGGCAACAAGTTTCAGGGGTTCTGAGAGGAACACCAAAACATAAATCTCAGCCTTGTTTGGGATAGACCATTGGAACTTGGTCTTGAACGAGGAATTCTTAGTAAGTGTGCTTCATTACA…	0	0	0	0	0	0	0	0	0	0	0	0	0	0	0	0	0	0	0	0	0	0	0	0	0	0	0	0	0	0	0	0	0	0	0	0	0	0	0	0	0	0	0	0	0	0	0	0	0
GAAACTCACCAGGTCCAGACATAGTAAGGATTGACAGATTGATAGCTCTTTCTTGATTCTATGGGTGGTGGTGCATGGCCGTTCTTAGTTGGTGGAGTGATTTGTCTGGTTAATTCCGTTAACGAACGAGACCTTAACCTGCTAAATAGTTACGCGAATTTCGATTCGTGGACAACTTCTTAGAGGGACTATCGGTGTTTAACCGGTGGAAGTTTGAGGCAATAACAGGTCTGTGATGCCCTTAGATGTTCTGGGCCGCACGCGCGCTACACTGACCGGGCCAACGAGTTTACAACCTGCGCCGATAGGTGTGGGTAATCTTTTGAACCCTGGTCGTGTCGGGGCTAGATCTTTGTAATTTTCGATCTCAAACGAGGAATTCCTAGTAAGCGCGATTCA…	0	0	0	0	0	0	23	0	0	0	0	0	0	0	0	0	0	0	0	0	0	0	79	0	0	0	0	0	0	0	0	0	0	0	0	0	0	0	0	0	0	0	0	0	0	20	0	0	0
GAAACTCACCAGGTCCAGACATGGTAAGGATTGACAGATTGAGAGCTCTTTCTTGATTCTATGGGTGGTGGTGCATGGCCGTTCTTAGTTGGTGGAGTGATTTGTCTGGTTAATTCCGATAACGAACGAGACCTTAACCTGCTAACTAGTCTTACTCACTCTGGTGAATGAGGACTTCTTAGAGGGACTATGTACGTTTAGTACGTGGAAGTTTGAGGCAATAACAGGTCTGTGATGCCCTTAGATGTTCTGGGCCGCACGCGCGCTACACTGACAAAGGCAACAAGTATTCACCTTGTCTGGAAGGACTGGGTAATCTTTTGAAACTTTGTCGTGCTGGGGATAGTCCCTTGTAATTATTGGACTTGAACGAGGAATTCCTAGTAAGTGCAAGTCATC…	0	0	0	0	0	0	0	0	0	0	0	0	0	0	0	0	0	0	0	0	0	0	0	0	0	0	0	0	0	0	0	0	0	0	0	0	0	0	0	0	0	0	0	0	0	0	0	0	0
AAAACTCACCAGGTCCGGACATGGTAAGGATTGACAGAATGAGAGCTCTTTCAAGATTCTATGGGTGGTGGTGCATGGCCGTTCTTAGTTGGTGGAGTGATTTGTCTGGTTAATTCCGATAACGAACGAGACCTCTACCTGTCATACTACGGTTACTGATGTGAATCGGTTGGCGTTCTATGAGGGACTGACTGGGGTTACCAGTAGGAAGTTTGAGGCAATAACAGGTCTGTGATGCCCTTAGATGTTCTGGGCTGCACGCGCGCTACACTGATGGAGGCAGCGAGTCTTGCCTGTACCGGAAGGTATGGGAAATCTTATGAAACTCCATCGTGCTGGGGATAGACCATTGCAATTATTGGTCTTCAACGAGGAATTCCTAGTAAGCGCAAGTCATCA…	0	0	0	0	0	0	0	0	0	0	0	0	0	0	0	0	0	0	0	0	0	0	0	0	0	0	0	0	0	0	0	0	0	0	0	0	0	0	0	0	0	0	0	0	0	0	0	0	0
AAAACTTACCAGGTCCGGACATAGTGAGGATTGACAGATTGAAGATCTTTCTTGATTCTATGGGTGGTGGTGCATGGCCGTTCTTAGTTGGTGGAGTGATTTGTCTGGTTAATTCCGTTAACGAACGAGACCTCGACCTGCTAAATAGTTCAGCAAATTCTTCGGGATTTGTTCAGTGACTTCTTAGAGGGACTATCGGTGGGTAGCCGATGGAAGTTCGAGGCAATAACAGGTCTGTGATGCCCTTAGATGTTCTGGGCCGCACGCGCGCTACACTGATTGGTTCATCGAGCTTACAACCTTGGTCGGTAGACCTGGGTAATCTTTTGAACGCCAATCGTGCTGGGGATTGATCATTGTAATTCTTGATCATCAACGAGGAATTCCTAGTAAACGCGA…	0	0	0	0	0	0	0	0	0	0	0	0	0	1	0	0	13	0	0	0	0	0	0	59	3	0	11	0	0	0	0	0	0	0	0	0	11	0	0	5	0	0	0	0	0	0	0	0	0
GAAACTTACCAGGTCAAAACATGGTTGGGATTGACAGATTGAGAGCTCTTTCTTGATTCTATGGGTGGTGGTGCATGGCCGTTCTTAGTTGGTGGAGTGATTTGTCTGGTTAATTCCGTTAACGAACGAGACCTTAACCTGCTAACTAGTCGCTTAATGGATAATTAAGTTGACTTCTTAGAGGGACTATGCGTTCAAGCGCATGGAAGTTTGAGGCAATAACAGGTCAGTGATGCCCTTAGATGTCCTGGGCCGCACGCGCGCTACAATGATACGTTCAGCGAGTTTCACCCTGGCCTGGAAAGGTTTCGGGTAATCTTTATAGTACGTATCGTGCTAGGGATCGATCTTTGGAATTATAGATCTTGAACGAGGAATTCCTAGTAAGCGCATGTCATC…	0	0	0	0	0	0	0	0	0	0	0	0	0	0	0	0	0	0	0	0	0	0	0	67	0	0	0	0	0	0	0	0	0	0	0	0	0	0	0	0	0	0	0	0	0	0	0	0	32
AAAACTCACCAGGTCCGGACATAGTAAGGATTGACAGATTGAGAGCTCTTTCATGATTCTATGGGTGGTGGTGCATGGCCGTTCTTAGTTGGTGGAGTGATTTGTCTGGTTAATTCCGTTAACGAACGAGACCTTAACCTGCTAAATAGTATCGCGAACCTGCGTTCGTAGATGCTTCTTAGAGGGACTGACCACGTTTAGTGGTAGGAAGTTTGAGGCAATAACAGGTCTGTGATGCCCTTAGATGTTCTGGGCCGCACGCGCGCTACACTGACAAAGTCAGCGAGTATATAACCTTGGCCGGAAGGCCTGGGCAATCTTGTGAAACTTTGTCGTGCTGGGGATAGACCATTGCAATTATTGGTCTTCAACGAGGAATTCCTAGTAAGCGCAAGTCAT…	0	0	0	0	0	0	0	0	0	0	0	0	0	0	0	0	0	0	0	0	0	0	0	0	0	0	0	0	0	0	0	0	0	0	0	0	0	0	0	0	0	0	0	0	0	0	0	58	0
GAAACTCACCAGGTCCAGACATAGTAAGGATTGACAGATTGATAGCTCTTTCTTGATTCTATGGGTGGTGGTGCATGGCCGTTCTTAGTTGGTGGAGTGATTTGTCTGGTTAATTCCGTTAACGAACGAGACCTTAACCTGCTAAATAGTTACGCGAATTTCGATTCGTGGACAACTTCTTAGAGGGACTATCGGTGTTTAACCGGTGGAAGTTTGAGGCAATAACAGGTCTGTGATGCCCTTAGATGTTCTGGGCCGCACGCGCGCTACACTGACCGGGACAACGAGTTTATAACCTGCGCCGGTAGGTGTGGGTAATCTTTTGAACCCTGGTCGTGTTGGGGCTAGATCTTTGTAATTTTCGATCTCAAACGAGGAATTCCTAGTAAGCGCGATTCA…	0	0	0	0	0	0	18	0	0	0	0	0	0	0	0	0	0	0	0	0	0	0	108	0	0	0	0	0	0	0	0	0	0	0	0	0	0	0	0	0	0	0	0	0	0	18	0	0	0
GAAACTTACCAGGTCCAGACATTGTGAGGATTGACAGATTGAGAGCTCTTTCTTGATTCGATGGGTGGTGGTGCATGGCCGTTCTTAGTTGGTGGAGTGATTTGTCTGGTTAATTCCGTTAACGAACGAGACCTTAGCCTGCTAAATAGTGACGCGAACTCTTTGTTGGCGGTCCACTTCTTAGAGGGACAACTTGTCTTTAACAAGTGGAAGTTTGAGGCAATAACAGGTCTGTGATGCCCTTAGATGTTCTGGGCCGCACGCGCGCTACACTGATGCACTCAACGAGTCTCTACCTTGACCGAAAGGTCCGGGAAACCTTCGAACTTGCATCGTGATGGGGATAGATTATTGCAACTATTAATCTTCAACGAGGAATACCTAGTAGGCGCATGTCAT…	0	0	0	0	0	0	0	0	0	0	0	0	0	204	0	0	0	0	0	0	0	0	0	0	0	0	0	0	0	0	0	0	0	0	0	0	0	0	0	0	0	0	0	0	0	0	0	0	0
AAAACTCACCAGGTCCAGACATAGTAAGGATTGACAGATTGAGAGCTCTTTCATGATTCTATGGGTGGTGGTGCATGGCCGTTCTTAGTTGGTGGAGTGATTTGTCTGGTTAATTCCGATAACGAACGAGACCTTAACCTGCTAAATAGTTTACTGAACGTGAGTTCTGGGAAACTTCTTAGAGGGACTATCTGTGACTAACAGATGGAAGTTTGAGGCAATAACAGGTCTGTGATGCCCTTAGATGTTCTGGGCCGCACGCGCGCTACACTGATAAAGTCAGCGAGTATTCACCTTAACCGGAAGGTTTGGGTAATCTTTTGAAACTTTATCGTGATGGGGATTGAGCATTGCAATTATTGCTCATGAACGAGGAATTCCTAGTAAGCGCGAGTCATC…	0	0	0	0	0	0	0	0	0	0	0	0	0	0	0	0	104	0	0	0	0	0	0	0	0	0	0	0	0	0	0	0	0	191	0	0	0	0	0	0	0	0	0	0	0	0	0	0	0
AAAACTTACCAGGTCCAGACATAGTGAGGATTGACAGATTGAGAGCTCTTTCTTGATTCTATGGGTGGTGGTGCATGGCCGTTCTTAGTTGGTGGAGTGATTTGTCTGGTTAATTCCGTTAACGAACGAGACCCCTGCCTGCTAAATAGGTGTGCGAATGAATGTTCATTGGCAGCGCCTTCTTAGAGGGACGTGCGTTCTATTAGACGCAGGAAGATAGGGGCAATAACAGGTCTGTGATGCCCTTAGATGTCCTGGGCCGCACGCGCGCTACACTGATGCATTCAACGAGTGTACCTTGGCCGAGAGGCCTGGGAAATCTTGTTAACGTGCATCGTGATAGGGATAGATTATTGCAATTATTAATCTTGAACGAGGAATTCCTAGTAAACGCAGATC…	0	0	0	0	0	0	0	0	0	0	0	0	0	0	0	0	0	0	0	0	0	0	0	0	0	0	0	0	0	0	0	0	0	0	0	0	0	0	0	0	0	0	0	0	0	0	0	0	0
AAAACTTACCAGGTCCAGACATAGTGAGGATTGACAGATTGATAGCTCTTTCTTGATTCTATGGGTGGTGGTGCATGGCCGTTCTTAGTTGGTGGAGTGATTTGTCTGGTTAATTCCGTTAACGAACGAGACCTTAGCCTGCTAACTAGTCGCGGCGATCTCGATCGTCGTCGGCTTCTTAGAGGGACTTTGTGGTTCTAAACACAAGGAAGTTTGAGGCAATAACAGGTCTGTGATGCCCTTAGATGTCCTGGGCCGCACGCGTGCTACACTGACGCCTACAGCGAGTACTTCCCAGCCCCGAGAGGCGGCTGGTAATCAGCAATAGGCGTCGTGATGGGGATAGATCTTTGGAATTCTGGATCTTGAACGAGGAATGCCTAGTAAGCGCGGGTCATT…	0	0	0	0	0	0	0	0	0	0	39	0	0	0	0	0	0	0	0	0	0	0	55	0	0	0	0	0	0	0	0	0	0	0	0	0	0	0	0	0	0	0	0	0	0	0	0	0	129
GAAACTTACCAGGTCCAGACATAGTGAGGATTGACAGATTGATAGCTCTTTCTTGATTCTATGGGTGGTGGTGCATGGCCGTTCTTAGTTGGTGGAGTGATTTGTCTGGTTAATTCCGTTAACGAACGAGACCCCCGCCTGCTAAATAGTACGATCAATGCCTAGCATTGGTTTGTGCTTCTTAGAGGGACTTTTGGTGACTAACCAAAGGAAGTTGGGGGCAATAACAGGTCTGTGATGCCCTTAGATGTCCTGGGCCGCACGCGCGCTACACTGACACACGCAACGAGTTTTTTCTTGTCCGAAAGGTCTGGATAATCTTTTAAATGTGTGTCGTGATAGGGATAGATTATTGCAATTATTAATCTTGAACGAGGAATTCCTAGTAAACGCAAGTCA…	0	0	0	0	0	0	0	0	0	0	0	0	0	172	0	0	0	0	0	0	0	0	0	0	0	0	0	0	0	70	0	0	0	0	0	0	0	0	0	0	0	0	0	0	0	0	0	0	0
GAAACTTACCAGGTCCAGACATAGTAAGGATTGACAGATTGAAAGCTCTTTCTTGATTCTATGGGTGGTGGTGCATGGCCGTTCTTAGTTGGTGGAGTGATTTGTCTGGTTAATTCCGTTAACGAACGAGACCTCAGCCTGCTAACTAGTTACGCGAATATTTATTCGCGGCTATACTTCTTAGAGGGACTATTTGTGTTTAATGAATGGAAGTTTGAGGCAATAACAGGTCTGTGATGCCCTTAGATGTTCTGGGCCGCACGCGCGCTACACTGATGAATGCAACGAGCTCTACCCTGCACCGAAAGGCCCGGGTAAACTTGTGAAAATTCATCGTGATGGGGATAGATTATTGCAATTATTAATCTTCAACGAGGAATTCCTAGTAAGCGTGATTCA…	0	0	0	0	0	0	0	0	0	0	0	0	0	0	0	0	207	0	0	0	0	0	0	0	0	0	0	0	0	0	0	0	0	0	0	0	0	0	0	0	0	0	0	0	0	0	0	0	0
GAAACTTACCAGGTCCAGACATAGTGAGGATTGACAGATTGATAGCTCTTTCTTGATTCTATGGGTGGTGGTGCATGGCCGTTCTTAGTTGGTGGAGTGATTTGTCTGGTTAATTCCGTTAACGAACGAGACCTTAGCCTACTAAATAGTCGTTTCAACACGGTTGACAATGACTTCTTAGAGGGACTTTGTACTAAATACAAGGAAGTTTGAGGCAATAACAGGTCTGTGATGCCCTTAGATGTCCTGGGCCGCACGCGTGCTACACTGACGCATACAGCGAGTATCTCCGGCTCCGAAAGGTAGCTGGCAATCAGCAATATGCGTCGTGATGGGGATAGATCTTTGGAATTTTTGATCTTGAACGAGGAATGCCTAGTAAGCGCAGGTCATCAGCCT…	4	0	0	0	0	0	0	0	0	0	0	0	0	0	0	0	0	0	0	11	0	0	0	0	0	0	0	0	106	0	0	0	41	0	0	0	0	0	0	0	0	6	0	0	0	20	0	0	0
AAAACTCACCAGGTCCAGACATAGTAAGGATTGACAGATTGAGAGCTCTTTCATGATTCTATGGGTGGTGGTGCATGGCCGTTCTTAGTTGGTGGAGTGATTTGTCTGGTTAATTCCGATAACGAACGAGACCTTAACCTGCTAACTAGTTTACTGAACGCGAGTTCTGGGAAACTTCTTAGAGGGACTATCTGTGACTAACAGATGGAAGTTTGAGGCAATAACAGGTCTGTGATGCCCTTAGATGTTCTGGGCCGCACGCGCGCTACACTGATAAAGTCAGCGAGTATTCACCTTAACCGGAAGGTTTGGGTAATCTTTTGAAACTTTATCGTGATGGGGATTGAGCATTGCAATTATTGCTCATGAACGAGGAATTCCTAGTAAGCGCGAGTCATC…	0	0	0	0	0	0	0	0	0	0	0	0	0	0	0	0	0	0	0	0	0	0	0	0	0	0	0	0	0	0	0	0	0	0	0	0	206	0	0	0	0	0	0	0	0	0	0	0	0
AAAACTTACCAGGTCCAGACACGGGGAGGATTGACAGATTGAGAGCTCTTTCTTGATTCTGTGGGTGGTGGTGCATGGCCGTTCTTAGTTGGTGGGTTGCCTTGTCAGGTTGATTCCGGTAACGAACGAGACCTCAGCCTGCTAAATAGTCACGTCTACCTTTGGTAGGCGCCTGACTTCTTAGAGGGACTATTGGCGTTTAGCCAATGGAAGTGTGAGGCGATAACAGGTCTGTGATGCCCTTAGATGTTCTGGGCCGCACGCGCGCTACACTGATGCATTCAACGAGCCTATCCTTGGCCGAGAGGTCCGGGTAATCTTTGAAACTGCATCGTGATGGGGATAGATTATTGCAATTATTAGTCTTCAACGAGGAATGCCTAGTAAGCGCGAGTCATC…	0	0	0	0	0	0	0	0	0	0	0	0	0	0	0	0	0	0	0	0	0	0	0	0	0	0	0	0	0	0	0	0	0	283	0	0	0	0	0	0	0	0	0	0	0	0	0	0	0
AAAACTTACCAGGTCCAGACATAGTGAGGATTGACAGATTGATAGCTCTTTCTTGATTCTATGGGTGGTGGTGCATGGCCGTTCTTAGTTGGTGGAGTGATTTGTCTGGTTAATTCCGTTAACGAACGAGACCTTAGCCTGCTAACTAGTCTCAGCAATCTCGATTGTTGCAGGCTTCTTAGAGGGACTTTGTGGCGCAAACACAAGGAAGTTTGAGGCAATAACAGGTCTGTGATGCCCTTAGATGTCCTGGGCCGCACGCGTGCTACACTGACACCTGCAGCGAGTACTTCCCAGCCCCGAGAGGCGGCTGGTAATCAGCAATAGGTGTCGTGATGGGGATAGATCTTTGGAATTATTGATCTTGAACGAGGAATGCCTAGTAAGCGCAGGTCATTA…	0	0	0	0	0	0	0	0	0	0	0	0	0	0	0	0	0	0	0	0	0	0	0	0	0	0	0	0	0	0	0	0	0	0	0	0	0	0	0	0	0	0	0	0	0	0	0	0	0
GAAACTTACCAGGTCCGGACATAGTAAGGATTGACAGATTGACAGCTCTTTCTTGATTCTATGGGTGGTGGTGCATGGCCGTTCTTAGTTGGTGGAGTGATTTGTCTGGTTAATTCCGTTAACGAACGAGACCTCCGCCTGCTAAATAGTAACATTCTTGCTGGTCAAGGATGGTTATCTTCTTAGAGGGACACTGGATTTTTAATCCAGGGAAGTTGGAGGCAATAACAGGTCTGTGATGCCCTTAGATGTTCTGGGCCGCACGCGCGCTACACTGATGCATTCAACGAGTTTATAACCTTGATGGAAACGTCTGGGTAATCTTTTAAACCTGCATCGTGATGGGGATAGATCTTTGAAATTATAGATCTTCAACGAGGAATTCCTAGTAAACGCAAG…	0	0	0	0	0	0	0	0	0	26	38	0	0	0	0	0	0	0	0	0	0	0	47	0	0	0	0	0	0	0	0	0	0	0	0	0	0	0	0	0	0	0	13	0	0	0	0	0	34
GAAACTTACCAGGTCCAGACATAGTGAGGATTGACAGATTGAGAGCTCTTTCTTGATTCTATGGGTGGTGGTGCATGGCCGTTCTTAGTTGGTGGAGTGATTTGTCTGGTTAATTCCGTTAACGAACGAGACCCCCGCCTGCTAAATAGTTACATCTATGCTTTGTATAGTTGTTAACTTCTTAGAGGGACTTCTGGTGACTAACCAGTGGAAGTTGGGGGCAATAACAGGTCTGTGATGCCCTTAGATGTCCTGGGCCGCACGCGCGCTACACTGACGAACGCAACGAGTTTTCCTTGCCCGAAAGGGTTGGGTAATCTTGAATGTTTGTCGTGATAGGGATAGATTATTGCAATTTTTAATCTTGAACGAGGAATTCCTAGTAAATGCGAGTCATCA…	0	0	0	0	0	0	0	0	0	0	0	0	0	0	0	0	232	0	0	0	0	0	0	0	0	0	0	0	0	0	0	0	0	0	0	0	0	0	0	0	0	0	39	0	0	0	0	0	0
AAAACTCACCCGGCCCGGACACTGTAAGGATTGACAGATTGACAGCTCTTTCTTGATTCGGTGGGTGGTGGTGCATGGCCGTTCTTAGTTGGTGGAGCGATTTGTCTGGTTAATTCCGATAACGAACGAGACTCTAGCCTGCTAAATAGTTCACCGATTGCCTTTTGTCGGTGTTAACTTCTTAGAGGGACAAGTGGCGTTTAGCCACACGAGATTGAGCAATAACAGGTCTGTGATGCCCTTAGATGTTCGGGGCCGCACGCGCGCTACACTGAAGGAATCAGCGTGTGTTTTCCCTGATCCGAAAGGACCGGGTAACCCGTTGAACCTCCTTCGTGCTAGGGATTGGGGCTTGCAATTATTCCCCATGAACGAGGAATTCCCAGTAAGCGCGAGTCA…	0	0	0	0	0	0	0	0	0	0	0	0	0	0	0	0	0	0	0	0	0	0	0	0	0	0	0	0	0	0	0	0	0	0	0	0	0	0	0	0	0	0	0	0	0	0	0	0	0
GAAACTTACCAGGTCAAGACATAAGTGGGATTGACAGATTGAGAGCTCTTTCTTGATTCTATGGGTGGTGGTGCATGGCCGTTCTTAGTTGGTGGAGTGATTTGTCTGGTTAATTCCGTTAACGAACGAGACCTTAACCTGCTAACTAGTCGTCTTGTGAACAACGGGATGGACTTCTTAGAGGGACTATGCGTTCAAGCGCATGGAAGTTTGAGGCAATAACAGGTCAGTGATGCCCTTAGATGTCCTGGGCCGCACGCGCGCTACATTGATACGTGCAACAAGTACATCCTGGTCCGAAAGGACTTCGGGTAATCTTCATAGTACGTATCGTGCTGGGGATAGATCTTTGCAATTGTGGATCTTGAACGAGGAATTCCTAGTAAGCATATGTCATCA…	40	0	0	0	0	0	0	0	0	0	0	0	0	0	0	0	0	32	32	0	0	0	0	0	0	0	0	0	0	0	0	0	0	0	0	0	0	0	0	0	0	33	0	0	14	0	0	0	0
GAAACTTACCAGGTCCAGACATAGTGAGGATTGACAGATTGAGAGCTCTTTCTTGATTCTATGGGTGGTGGTGCATGGCCGTTCTTAGTTGGTGGAGTGATTTGTCTGGTTAATTCCGTTAACGAACGAGACCCCCGCCTGCTAAATAGTTGGGCGAATGCTTAGCATTGGCTACAGCTTCTTAGAGGGACTTTCGGTGACTAACCGAAGGAAGTTGGGGGCAATAACAGGTCTGTGATGCCCTTAGATGTCCTGGGCCGCACGCGCGCTACACTGACATACGCAACGAGTTTCGCTTGTCCGAAAGGTCCGGCTAATCTTTTAAATGTATGTCGTGATAGGGATAGATTATTGCAATTATTAATCTTGAACGAGGAATTCCTAGTAAATGCGGGTCAT…	0	0	0	0	0	0	0	208	0	0	0	0	0	0	0	0	0	0	0	49	0	0	0	0	0	0	0	0	0	0	0	0	0	0	0	0	0	0	0	0	0	0	0	0	0	0	0	0	0
AAAACTCACCAGGTCCAGACATGGTAAGGATTGACAGATTGAGAGCTCTTTCTTGATTCCATGAAAGGTGGCGCATGGCCGTTCTTAGTTGGTGGAGTGATTTGTCTGGTTAATTCCGTTAACGAACGAGACCTTGACCTGCTAACTAGTCACGTGAAACATTTTGTTTGACGGCTGACTTCTTAGAGGGACAATCTGTGTTTCCAGCAGATGGAAGTTCGAGGCAATAACAGGTCTGTGATGCCCTTAGATGTCCTGGGCTGCACGCGCGCTACACTGACGAACTCAGCGAGTTTACCACCTTGGCAGAGATGTCTGGGTAATCTTTTAAAAGTTCGTCGTGATGGGGATAGATGATTGTAATTATTCGTCTTGAACGAGGAATTCCTAGTAAGTGTG…	0	0	0	0	0	0	0	0	0	0	53	0	0	0	0	0	0	0	0	0	0	0	65	0	0	0	0	0	0	0	0	0	0	0	0	0	0	0	0	0	0	0	0	0	0	0	0	0	82
AAAACTTACCAGGGCAAAACATGGTTGGGATTGACAGATTGAGAGCTCTTTCTTGATTCTGTGGGTGGTGGTGCATGGCCGTTCTTAGTTGGTGGAGTGATTTGTCTGGTTAATTCCGTTAACGAACGAGACCTTAACCTGCTAACTAGTCTAAGCATGTTCAATGCTTAGTACTTCTTAGAGGGACTATGCGTTCAAGCGCATGGAAGTTTGAGGCAATAACAGGTCTGTGATGCCCTTAGATGTCCTGGGCCGCACGCGCGCTACATTGACATGTTCAACAAGTTTTGCCTGACCCGAAAGGGGCTCGGGTAATCTTTTTAAAGCATGTCGTGATGGGGATAGATCTTTGCAATTATAGATCTTGAACGAGGAATTCCTAGTAGGCATAAGTCATCA…	33	0	0	0	0	0	135	0	0	0	0	0	0	0	0	111	0	0	0	0	0	0	0	0	0	0	0	0	0	0	0	0	0	0	0	0	0	0	0	0	0	0	0	0	0	0	0	0	0
GAAACTTACCAGGTCCAGACATAGTAAGGATTGACAGACTGAGAGCTCTTTCTTGATTCTATGGGTGGTGGTGCATGGCCGTTCTTAGTTGGTGGAGTGATTTGTCTGGTTAATTCCGTTAACGAACGAGACCTCAGCCTGCTAACTAGTTACGCGAACATTCGTGTTCGCGGCCAACTTCTTAGAGGGACTATCGGCGTTTAGCCGGCTGGAAGTTTGAGGCAATAACAGGTCTGTGATGCCCTTAGATGTTCTGGGCCGCACGCGCGCTACACTGATGAATTCAACGAGCTCCTCCTGGATCGGAAGGTTCAGGAAATCTCTGAAATTTCATCGTGATGGGGATAGATTATTGCAATTATTGATCTTCAACGAGGAATACCTAGTAAGCGCGAGTCA…	0	0	0	0	0	0	0	0	0	0	0	0	0	0	0	0	0	0	0	0	0	0	0	0	0	0	0	0	0	0	0	0	0	0	0	0	0	0	0	0	0	0	0	0	0	0	0	0	0
AAAACTCACCAGGTCCAGACATGGGAAGGATTGACAGATTGATAGCTCTTTCTTGATTCTATGGGTGGTGGTGCATGGCCGTTCTTAGTTGGTGGAGTGATTTGTCTGGTTAATTCCGTTAACGAACGAGACCTTAACCTGCTAAATAGTTCGCTGTAACTTGTTACAGTAGTACTTCTTAGAGGGACTTCGTGATTCAAACACGAGGAAGTTTGAGGCAATAACAGGTCTGTGATGCCCTTAGATGTCCTGGGCTGCACGCGCGCTACACTGACACGCTCAACAAGTTTTCCTCGTCCGATAGGACTGGGTAACCTTCTGAAATCGTGTCGTGATGGGGATAGATCATTGCAATTATTGATCTTCAACGAGGAATTCCTAGTAAGTGCAGTTCATCAG…	0	0	0	0	0	0	0	0	0	0	0	0	0	60	0	0	0	0	0	0	0	0	0	60	0	0	0	0	0	0	0	0	0	0	0	0	61	0	0	0	0	0	0	0	0	0	0	0	0
AAAACTCACCAGGTCCGGACATAGTAAGGATTGACAGATTGAGAGCTCTTTCTTGATTCTATGGGTGGTGGTGCATGGCCGTTCTTAGTTGGTGGAGTGATTTGTCTGGTTAATTCCGTTAACGAACGAGACCTTAACCTGCTAAATAGGCGTGGGAACTTTGGTTTCTGACGACTTCTTAGAGGGACTAACCACGTTTAGTGGTTGGAAGTTTGAGGCAATAACAGGTCTGTGATGCCCTTAGATGTTCTGGGCTGCACGCGCGCTACACTGATAGAGGCAGCGAGTCTACCGCCTTGACCGGAAGGTCTGGGTAATCTTGTGAAACTCTATCGTGCTGGGGATAGACCATTGCAATTATTGGTCTTCAACGAGGAATTCCTAGTAAGCGCATGTCAT…	0	0	0	0	0	0	0	0	0	0	38	0	0	0	0	0	0	0	0	0	0	0	0	0	0	0	0	0	0	0	0	0	0	0	0	0	0	0	0	0	0	0	0	0	0	0	0	0	129
GAAACTTACCAGGTCCAGACATAGTGAGGATTGACAGATTGAGAGCTCTTTCTTGATTCTATGGGTGGTGGTGCATGGCCGTTCTTAGTTGGTGGAGTGATTTGTCTGGTTAATTCCGTTAACGAACGAGACCCCCGCCTGCTAAATAGTCACATCAATGCCTAGCCTTGATGTTGGCTTCTTAGAGGGACTTTCGGTGACTAACCGAAGGAAGTTGGGGGCAATAACAGGTCTGTGATGCCCTTAGATGTCCTGGGCCGCACGCGCGCTACACTGACACATGCAGCGAGTTCTCCTTGTCCGAAAGGTCTGGGTAATCTTGTAAATGTGTGTCGTGATAGGGATAGATTATTGCAATTATTAATCTTGAACGAGGAATTCCTAGTAAATGCGGGTCAT…	0	0	0	0	0	0	0	0	0	0	0	0	0	0	0	0	273	0	0	0	0	0	0	0	0	0	0	0	0	0	0	0	0	0	0	0	0	0	0	0	0	0	0	0	0	0	0	0	0
GAAACTTACCAGGTCCAGACATAGTGAGGATTGACAGATTGAGAGCTCTTTCTTGATTCTATGGGTGGTGGTGCATGGCCGTTCTTAGTTGGTGGAGTGATTTGTCTGGTTAATTCCGTTAACGAACGAGACCCCCGCCTGCTAAATAGTTGTACCAATGCCTAGCATTGGTGTCAGCTTCTTAGAGGGACTTTCGGTGACTAACCGAAGGAAGTTGGGGGCAATAACAGGTCTGTGATGCCCTTAGATGTTCTGGGCCGCACGCGCGCTACACTGACACACGCAGCGAGTCTCCTTGTCCGAAAGGTCCGGGTAATCTTGTAAATGTGTGTCGTGATAGGGATAGATTATTGCAATTATTAATCTTGAACGAGGAATTCCTAGTAAATGCGGGTCATC…	0	0	0	0	0	0	0	0	0	0	0	0	0	0	0	0	0	0	0	0	0	0	0	0	0	0	0	0	0	0	0	0	0	0	0	0	0	0	0	0	0	0	0	0	0	0	0	0	0
AAAACTCACCCGGCCCGGACACTGTAAGGATTGACAGATTGACAGCTCTTTCTTGATTCGGTGGGTGGTGGTGCATGGCCGTTCTTAGTTGGTGGAGCGATTTGTCTGGTTAATTCCGATAACGAACGAGACTCTAGCCTGCTAAATAGTTCACCGATTGCCTTTTGTCGGTGTTAACTTCTTAGAGGGACAAGTGGCGTTTAGCCACACGAGATTGAGCAATAACAGGTCTGTGATGCCCTTAGATGTTCGGGGCCGCACGCGCGCTACACTGAAGGAATCAGCGTGTGTTCTCCCTGATCCGAAAGGACCGGGTAACCCGTTGAACCTCCTTCGTGCTAGGGATTGGGGCTTGCAATTATTCCCCATGAACGAGGAATTCCCAGTAAGCGCGAGTCA…	0	0	0	0	0	0	0	0	0	0	0	0	0	0	0	0	0	0	0	0	0	0	0	0	0	0	0	0	0	0	0	0	0	0	0	0	0	0	0	0	0	0	0	0	0	0	0	0	0
AAAACTTACCAGGTCCAGACATAGGAAGGATTGACAGATTGAGAGCTCTTTCTTGATTCTATGGGTGGTGGTGCATGGCCGTTCTTAGTTGGTGGGTTGTCTTGTCAGGTTGATTCCGGTAACGAACGAGACCTCAGCCTTTAAATAGTCACTGTCGCTTTTTGCGGCTGGCTTTGACTTCTTAGAGGGACAGTTGGCGTTTAGTCAACGGAAGTATGAGGCAATAACAGGTCTGTGATGCCCTTAGATGTTCTGGGCCGCACGCGCGCTACACTGATGCATTCAACAAGCCTATCCCTAGCCGAAAGGCTCGGGTAATCTTTGAAACTGCATCGTGATGGGGATAGATTATTGCAATTATTAGTCTTCAACGAGGAATGCCTAGTAAGCGCAATTCAT…	0	0	0	0	0	0	0	0	0	0	0	0	0	0	0	0	0	0	0	0	0	0	0	0	0	0	0	0	0	0	0	0	0	0	0	0	35	0	0	0	0	0	0	0	0	0	0	0	0
GAAACTTACCAGGTCCAGACATAGTAAGGATTGACAGATTGAGAGCTCTTTCTTGATTCTATGGGTGGTGGTGCATGGCCGTTCTTAGTTGGTGGAGTGATTTGTCTGGTTAATTCCGATAACGAACGAGACCTCCGCCTGCTAAATAGCACGCCCTGGCTCTGCCAGGCGCGCCGCTTCTTAGAGGGACAATGTGTGTTTAGCACATGGAAGTTGGAGGCAATAACAGGTCTGTGATGCCCTTAGATGTTCTGGGCCGCACGCGCGCTACACTGGCTGGTTCAGCGAGTTCACCCTGCTCTCCGACAGGAGCGGGTAATCTTGGAAACCCAGTCGTGATGGGGATAGATTCTTGCAATTATTGATCTTCAACGAGGAATTCCTAGTAAACGCAGTTCA…	0	0	0	0	0	0	0	0	0	0	0	0	0	0	0	0	0	0	0	0	0	0	0	0	0	0	0	0	0	0	0	0	0	0	0	0	0	0	0	0	0	0	0	0	0	0	0	0	0
AAAACTCACCAGGTCCAGACATGGGAAGGATTGACAGATTGATAGCTCTTTCTTGATTCTATGGGTGGTGGTGCATGGCCGTTCTTAGTTGGTGGAGTGATTTGTCTGGTTAATTCCGTTAACGAACGAGACCTTAACCTGCTAAATAGTCGTCTGTAATTCATTACAGCTGTACTTCTTAGAGGGACTTCGTGATTCAAACACGAGGAAGTTTGAGGCAATAACAGGTCTGTGATGCCCTTAGATGTCCTGGGCTGCACGCGCGCTACACTGACACGCTCAACAAGTTTTCCTCGTCCGATAGGACTGGGTAACCTTCTGAAATCGTGTCGTGATGGGGATAGATCATTGCAATTATTGATCTTCAACGAGGAATTCCTAGTAAGTGCAGTTCATCAG…	105	0	0	0	0	0	0	51	0	0	0	0	0	0	0	0	0	0	0	0	0	0	0	0	0	0	0	0	71	0	0	0	0	0	0	0	0	0	0	0	0	0	0	0	0	0	0	0	0
GAAACTTACCAGGTCCAGACATAGTGAGGATTGACAGATTGATAGCTCTTTCTTGATTCTATGGGTGGTGGTGCATGGCCGTTCTTAGTTGGTGGAGTGATTTGTCTGGTTAATTCCGTTAACGAACGAGACCTTAGCCTGCTAACTAGTCGCTGCAATCATGATTGGCTGCGACTTCTTAGAGGGACTTTGTAAGCAAATACAAGGAAGTTTGAGGCAATAACAGGTCTGTGATGCCCTTAGATGTCCTGGGCCGCACGCGTGCTACACTGACACATACAGCGAGTATCTCCAGCCCCGCGAGGTGGCTGGTAATCAGCAATATGTGTCGTGATGGGGATTGATCTTTGGAATTATTGATCATGAACGAGGAATGCCTAGTAAGCGCAAGTCATCAGC…	0	0	0	0	0	0	0	0	0	0	0	0	0	0	0	0	0	0	0	0	0	0	0	0	0	0	0	0	0	0	0	0	0	0	0	0	0	0	0	0	0	0	0	0	0	0	0	0	0
AAAACTCACCAGGTCCAGACATAGGAAGGATTGACAGATTGAGAGCTCTTTCTTGATTCTATGGGTGGTGGTGCATGGCCGTTCTTAGTTGGTGGAGTGGTCTGTCTGGTTAATTCCGATAACGAACGAGACATTGGCCTGCTAACTAGTCACTGGAGGTTTCCTTCAGCTGTGCTTCTTAGAGGGACTTTGCGTGTCTAACGCAAGGAAGTTCAATGCAATAACAGGTCTGTGATGCCCTTAGATGTTCTGGGCGGCACGCGCGCTACAATGATGCGCTCAGCGAGTTCCCCTGGCCTGAAGAGGTCGGGTAATCTTGTGAGTGCGCATCGTATCGGGGATTGACCATTGCAATTATTGGTCATGAACGAGGAATTCCTAGTAAGCGCAAGTCATCAG…	0	0	0	0	0	0	0	0	0	0	0	0	0	0	0	0	0	0	0	0	0	0	0	0	0	0	0	0	27	0	0	0	0	0	0	0	0	0	0	0	0	0	0	0	0	0	0	26	0
AAAACTCACCAGGTCCAGACATGGGAAGGATTGACAGATTGACAGCTCTTTCTTGATTCTATGGGTGGTGGTGCATGGCCGTTCTTAGTTGGTGGAGTGATTTGTCTGGTTAATTCCGTTAACGAACGAGACCTTAGCCTGCTAAATAGATGATCGTAGCCTTGGTTACGTCTCAGCTTCTTAGAGGGACTTCGTGTGTTTAACACGAGGAAGTTTGAGGCAATAACAGGTCTGTGATGCCCTTAGATGTTCTGGGCTGCACGCGCGCTACACTGACACGTTCAGCGAGTTTGACCTGGTCCGATAGGATTGGGTAATCTTTTGAAAACGTGTCGTGATGGGGATAGATCATTGCAATTATTGATCTTCAACGAGGAATTCCTAGTAAGTGCAAGTCAT…	0	0	0	0	0	0	0	0	0	0	0	0	0	0	0	0	0	0	0	0	0	0	0	0	0	0	0	0	0	0	0	0	0	0	0	0	0	0	0	0	0	0	0	0	0	0	0	0	0
AAAACTTACCAGGTCCAGACATAGTTAGGATTGACAGGTTGAAGACCTTTCTTGATTCTATGGGTGGTGGTGCATGGCCGTTCTTAGTTGGTGGAGTGATTTGTCTGGTTAATTCCGTTAACGAACGAGACCTCGACCTGCTAAATAGTTAGGCGTATCTTAGGATACGTACGTGACTTCTTAGAGGGACTATCAGGAGAGTATCCGATGGAAGTTCGAGGCAATAACAGGTCTGTGATGCCCTTAGATGTTCTGGGCCGCACGCGCGCTACACTGATTCGTTCATCGAGTTCCCAACCTTGACCGGTAGGTCTGGGTAATCTTCTCAAAGCGAATCGTGCTGGGGATAGATTATTGTAATTTTTAATCTTCAACGAGGAATTCCTAGTAAACGCAAGT…	0	0	0	0	0	0	0	0	0	0	28	0	0	0	0	0	0	0	0	0	0	0	0	0	0	0	59	0	0	0	0	0	0	0	0	0	0	0	0	0	0	0	0	0	0	0	0	0	0
AAAACTTACCAGGTCCAGACATAGTTAGGATTGACAGGTTGAAGACCTTTCTTGATTCTATGGGTGGTGGTGCATGGCCGTTCTTAGTTGGTGGAGTGATTTGTCTGGTTAATTCCGTTAACGAACGAGACCTCGACCTGCTAAATAGTTCGGCGTATCTTAGGATACGTACGTACTTCTTAGAGGGACTATCAGGAGAGTATCCGATGGAAGTTCGAGGCAATAACAGGTCTGTGATGCCCTTAGATGTTCTGGGCCGCACGCGCGCTACACTGATTCGTTCATCGAGCTCCACACCTTGACCGGTAGGTCTGGGTAATCTTCTCAAAGCGAATCGTGCTGGGGATAGATTATTGTAATTTTTAATCTTCAACGAGGAATTCCTAGTAAACGCAAGTC…	0	0	0	0	0	0	0	0	0	0	0	0	0	0	0	0	0	0	0	0	0	0	0	0	0	0	0	0	0	0	0	0	0	0	0	0	0	0	0	0	0	0	0	0	0	0	0	0	0
GAAACTTACCAGGTCCAGACATAGTAAGGATTGACAGATTGATAGCTCTTTCTTGATTCTATGGGTGGTGGTGCATGGCCGTTCTTAGTTGGTGGAGTGATTTGTCTGGTTAATTCCGTTAACGAACGAGACCTTAACCTGCTAAATAGTTACATGTAACCTCGGTTACATGGGCAACTTCTTAGAGGGACTTTGTGTGTCTAACGCAAGGAAGTTTGAGGCAATAACAGGTCTGTGATGCCCTTAGATGTTCTGGGCTGCACGCGCGCTACACTGATGCGCTCAACGAGTTTACGATCTTGCCTGAAATGGCTGGGTAATCTTTTTAAAACGCATCGTGATGGGGATAGATCATTGCAATTATTGATCTTCAACGAGGAATTCCTAGTAAGCGCGAGT…	0	0	0	0	0	0	0	0	0	0	64	0	0	0	0	0	0	0	0	0	0	0	80	0	0	0	0	0	0	0	0	0	0	0	0	0	0	0	0	0	0	0	0	0	0	0	0	21	0
AAATCTCACCCGGCCCGGACACTGTAAGGATTGACAGATTGAGAGCTCTTTCTTGATTCGGTGGGTGGTGGTGCATGGCCGTTCTTAGTTGGTGGAGCGATTTGTCTGGTTAATTCCGATAACGAACGAGACTCTAGCCTGCTAAATAGTACGCCGATCTTTAGTCGGCGCGTACTTCTTAGAGGGACAAGTAGCGGATAGCTACACGAAATTGAGCAATAACAGGTCTGTGATGCCCTTAGATGTTCGGGGCCGCACGCGCGCTACACTGAAGGGATAAGCGTGTTTTTCCTGCTCTGAAAAGAGTGGGTAACCCGCTGAAACCCCTTCGTGATTGGGATCGGGGCTTGAAATTATTCTCCGTGAACGAGGAATTCCCAGTAAGCGCGAGTCATAAGC…	0	0	0	0	0	0	0	0	0	26	0	0	38	0	0	0	0	0	0	0	0	32	0	7	0	3	0	0	0	17	0	0	0	0	0	0	1	0	2	0	0	0	2	0	0	0	0	24	16
AAAACTTATCAGGTCCAGACATAGTGAGGATTGACAGATTGAGAGCTCTTTCTTGATTCTATGGGTGGTGGTGCATGGCCGTTCTTAGTTGGTGGAGTGATTTGTCTGGTTAATTCCGTTAACGAACGAGACCCCAGCCTGCTAAATAATCACGCTAATGATTTTTCATTGACGATGGTTTCTTAGAGGGACATGTAGTATAAAACTACAGGAAGATTGGGGCAATAACAGGTCTGTGATGCCCTTAGATGTTCTGAACCGCACGCGTGTTACACTGATGTGTTCAACGAGCTTATAACCTTGGCCGAGAGGCCTGGGCAATCTTTTTAATGCACATCGTGATAGGGATAGATTATTGCAATTTTTAATCTTGAACGAGGAATTCCTAGTAAACGCAGA…	0	0	0	0	0	0	31	0	0	0	0	0	0	0	0	34	0	1	0	18	0	0	0	0	0	0	0	0	0	0	1	3	1	17	0	0	0	0	0	10	0	0	0	0	0	22	0	0	0
AAAACTTACCAGGTCCAGACATAGTGAGGATTGACAGATTGATAGCTCTTTCTTGATTCTATGGGTGGTGGTGCATGGCCGTTCTTAGTTGGTGGAGTGATTTGTCTGGTTAATTCCGTTAACGAACGAGACCTTAGCCTACTAACTAGTCGATCCGTTGTTAAGCGGACTTGACTTCTTAGAGGGACTTTGTGACTAAACACAAGGAAGTTTGAGGCAATAACAGGTCTGTGATGCCCTTAGATGTCCTGGGCCGCACGCGTGCTACACTGACGCATACAGCGAGTACTTCCCAGCTCCGTGAGGCAGCTGGTAATCAGCAATATGCGTCGTGATGGGGATAGATCTTTGGAATTATAGATCTTGAACGAGGAATTCCTAGTAAGCGCAAGTCATTAG…	0	0	0	0	0	0	0	0	0	0	0	0	0	0	0	0	0	0	0	0	0	0	0	0	0	0	0	0	0	0	0	0	0	0	0	0	0	0	0	0	0	0	0	0	0	0	0	22	0
GAAACTTACCAGGTCCAGACATAGTAAGGATTGACAGATTGAGAGCTCTTTCTTGATTCTATGGGTGGTGGTGCATGGCCGTTCTTAGTTGGTGGAGTGATTTGTCTGGTTAATTCCGTTAACGAACGAGACCCCCGCCTGCTAAATAGTGCTGGGAATGCTTCGCATTGCCAGATCGCTTCTTAGAGGGACTTCGTGTGACTAACACGAGGAAGTTGGGGGCAATAACAGGTCTGTGATGCCCTTAGATGTTCTGGGCCGCACGCGCGCTACACTGATGCGTTCAACGAGTTTATAACCTTGTCCGGAAGGACCGGGTAATCTTGTAATGCGCATCGTGATAGGGATAGATTATTGCAACTATTAATCTTGAACGAGGAATTCCTAGTAAACGCGAGT…	16	0	0	0	0	0	0	0	0	0	18	0	0	0	0	0	2	0	0	0	0	0	10	1	0	0	2	0	3	1	0	0	0	0	0	0	26	0	0	17	0	0	3	0	0	0	0	0	28
GAAACTTACCAGGTCCAGACATAGTAAGGATTGACAGATTGATAGCTCTTTCTTGATTCTATGGGTGGTGGTGCATGGCCGTTCTTAGTTGGTGGAGTGATTTGTCTGGTTAATTCCGTTAACGAACGAGACCTTAACCTGCTAAATAGTTACATGTTACCTCGGTAACATGGGCAACTTCTTAGAGGGACTTTGTGTGTCTAACACAAGGAAGTTTGAGGCAATAACAGGTCTGTGATGCCCTTAGATGTTCTGGGCTGCACGCGCGCTACACTGATGCGCTCAACGAGTTTATAACCTTGCCTGAAACGGTTGGGTAATCTTGTTAAAACGCATCGTGATGGGGATAGATTATTGCAATTATTGATCTTCAACGAGGAATTCCTAGTAAGCGCGAGT…	0	0	0	0	0	0	0	0	0	0	0	0	0	258	0	0	0	0	0	0	0	0	0	0	0	0	0	0	0	0	0	0	0	0	0	0	0	0	0	0	0	0	0	0	0	0	0	0	0
GAAACTTACCAGGTCCAGACATAGTAAGGATTGACAGATTGATAGCTCTTTCTCGATTCTATGGGTGGTGGTGCATGGCCGTTCTTAGTTGGTGGAGTGATTTGTCTGGTTAATTCCGTTAACGAACGAGACCTTAACCTGCTAAATAGTTACATGTAACCTCGGTTACATGGGCAACTTCTTAGAGGGACTTTGTGTGTCTAACACAAGGAAGTTTGAGGCAATAACAGGTCTGTGATGCCCTTAGATGTCCTGGGCTGCACGCGCGCTACACTGATGCGTTCAACGAGTTTATCATCTTACCTGAAATGGTTGGGTAATCTTTTTAAATCGCATCGTGATGGGGATAGATCATTGCAATTATTGATCTTCAACGAGGAATTCCTAGTAAGTGCGAGT…	0	0	0	0	0	0	0	0	0	0	0	0	0	0	0	0	0	0	0	0	0	0	0	0	0	0	0	0	0	0	0	0	0	0	0	0	0	0	0	0	0	0	0	0	0	0	0	0	0
GAAACTTACCAGGTCCAGACATAGTAAGGATTGACAGATTGAAAGCTCTTTCTTGATTCTATGGGTGGTGGTGCATGGCCGTTCTTAGTTGGTGGAGTGATTTGTCTGGTTAATTCCGTTAACGAACGAGACCTCAGCCTGCTAACTAGTTATGCGAATTCTTATTCGTAGCGATACTTCTTAGAGGGACTATTTGTGTTTAATGAATGGAAGTTTGAGGCAATAACAGGTCTGTGATGCCCTTAGATGTTCTGGGCCGCACGCGCGCTACACTGATGAATGCAACGAGCTCTACCCTGCACCGAAAGGCCCGGGTAAACTTGTGAAAATTCATCGTGATGGGGATAGATTATTGCAATTATTAATCTTCAACGAGGAATTCCTAGTAAGCGTGATTCA…	0	0	0	0	0	0	0	0	0	0	0	0	0	0	0	0	154	0	0	0	0	0	0	0	0	0	0	0	0	0	0	0	0	0	0	0	0	0	0	0	0	0	0	0	0	0	0	0	0
GAAACTCACCAGGTCCAGACATAGTAAGGATTGACAGATTGAGAGCTCTTTCTTGATTCTATGGGTGGTGGTGCATGGCCGTTCTTAGTTGGTGGAGTGATTTGTCTGGTTAATTCCGATAACGAACGAGACCTTATCCTGCTAAATAGACGGAGGAATACTTTATTCCTTGCGTCTTCTTAGAGGGACTATTGATGACTAATCAATGGAAGTTTGAGGCAATAACAGGTCTGTGATGCCCTTAGATGTTCTGGGCCGCACGCGCGCTACACTGATGGAGGCAGCGAGTCCATCCTTGGCCGAGAGGCCTGGGTAATCTTGTGAAACTCCATCGTGCTGGGGATAGTCCTTTGCAATTTTTGGACTTTAACGAGGAATTCCTAGTAAGCGCAAGTCATC…	0	0	0	0	0	0	0	0	0	0	0	0	0	0	0	0	26	0	0	0	0	0	0	25	0	0	134	0	0	0	0	0	0	0	0	0	0	0	0	0	0	0	0	0	0	0	0	0	0
GAAACTTACCAGGTCCAGACATAGTAAGGATTGACAGATTGAGAGCTCTTTCTTGATTCTATGGGTGGTGGTGCATGGCCGTTCTTAGTTGGTGGAGTGATTTGTCTGGTTAATTCCGTTAACGAACGAGACCTCCGCGTGCTAAATAGTTCTGCTTACCAATTTGGTAGGTAAGGACTTCTTAGAGGGACTTTCGGTGACTAACTGAAGGAAGTTGGAGGCAATAACAGGTCTGTGATGCCCTTAGATGTTCTGGGCCGCACGCGCGCTACACTGGTACGCTCAACGAGTATATAACCTTGATCGATAGGTCTGGGTAATCTTTTGAATACGTATCGTGCTAGGGATAGATTATTGCAATTTTTAATCTTGAACGAGGAATTCCTAGTAAACGCAAGT…	0	0	0	0	0	0	0	0	0	0	0	0	0	0	0	253	0	0	0	0	0	0	0	0	0	0	0	0	0	0	0	0	0	0	0	0	0	0	0	0	0	0	0	0	0	0	0	0	0
AAAACTCACCAGGTCCAGACATGGGAAGGATTGACAGATTGATAGCTCTTTCTTGATTCTATGGGTGGTGGTGCATGGCCGTTCTTAGTTGGTGGAGTGATTTGTCTGGTTAATTCCGTTAACGAACGAGACCTTAACCTGCTAAATAGTCAACAGTAACTTGTTACGGTTGTACTTCTTAGAGGGACTTCGTGATTCAAACACGAGGAAGTTTGAGGCAATAACAGGTCTGTGATGCCCTTAGATGTCCTGGGCTGCACGCGCGCTACACTGACACGCTCAACAAGTTTTCCTCCTCCGATAGGAGTGGGTAACCTTCTGAAATCGTGTCGTGATGGGGATAGATCATTGCAATTATTGATCTTCAACGAGGAATTCCTAGTAAGTGCAGTTCATCAG…	0	0	0	0	0	0	0	91	0	0	0	0	0	0	0	0	0	0	0	55	0	0	0	0	0	0	0	0	81	0	0	0	25	0	0	0	0	0	0	0	0	0	0	0	0	0	0	0	0
GAAACTTACCAGGTCAAAACATGGATGGGATTGACAGATTGAAAGCTCTTTCTTGATTCTATGGGTGGTGGTGCATGGCCGTTCTTAGTTGGTGGAGTGATTTGTCTGGTTAATTCCGATAACGAACGAGACCTTAACCTGCTAACTAGTCCGTTCCTGAATAAGGGATGTGACTTCTTAGAGGGACTATGTGTGTAAGCACATGGAAGTTTGAGGCAATAACAGGTCTGTGATGCCCCTAGACGTCCTGGGCCGCACGCGCGCTACACTGGCACGTTCAGCGAGCTAATTCACCTGACCCGAAAGGGTTCGGGAAATCTTGTTAGGACGTGCCGTGCTGGGGATAGATCTTTGCAATTATAGATCTTGAACGAGGAATTCCTTGTAAGCACAAGTCAT…	0	0	0	0	0	0	0	0	0	0	0	0	0	0	0	0	227	0	0	0	0	0	0	0	0	0	25	0	0	0	0	0	0	0	0	0	0	0	0	0	0	0	0	0	0	0	0	0	0
AAAACTTACCAGGTCCAGACATAGTGAGGATTGACAGATTGAGAGCTCTTTCTTGATTCTATGGGTGGTGGTGCATGGCCGTTCTTAGTTGGTGGAGTGATTTGTCTGGTTAATTCCGTTAACGAACGAGACCCCTGCCTGCTAAATAGTCCGGCGAGTGATCTTCACTGGCTAGGGCTTCTTAGAGGGACGTGCATTCGACTAGTTGCAGGAAGATAGGGGCAATAACAGGTCTGTGATGCCCTTAGATGTTCTGGGCCGCACGCGCGCTACACTGATGCATTCAACGAGTGTACCTTGGCCGAGAGGCCTGGGCAATCTTTTGAACGTGCATCGTGATAGGGATAGATTATTGCAATTATTAATCTTGAACGAGGAATTCCTAGTAAACGCAGATCA…	0	0	0	0	0	0	0	0	0	0	0	0	0	0	0	0	96	0	0	0	0	0	0	0	0	0	0	0	0	0	0	0	0	0	0	156	0	0	0	0	0	0	0	0	0	0	0	0	0
AAAACTTACCAGGTCCGGACATAGTGAGGATTGACAGATTGAAGATCTTTCTTGATTCTATGGGTGGTGGTGCATGGCCGTTCTTAGTTGGTGGAGTGATTTGTCTGGTTAATTCCGTTAACGAACGAGACCTCGACCTGCTAAATAGTTCGACAAATTCTTCGGGATTTGTACGTGACTTCTTAGAGGGACTATCGGTGGGTAGCCGATGGAAGTTCGAGGCAATAACAGGTCTGTGATGCCCTTAGATGTTCTGGGCCGCACGCGCGCTACACTGACTGGTTCATCGAGCTTACAACCTTGGTCGGTAGACCTGGGTAATCTTTTGAAAGCCAGTCGTGCTGGGGATTGATCTTTGTAATTCTAGATCATCAACGAGGAATTCCTAGTAAACGCGAG…	0	0	0	0	0	0	0	0	0	0	0	0	0	0	0	0	0	11	12	0	0	0	0	0	0	0	0	0	0	0	3	2	0	0	0	0	0	0	0	0	0	7	0	1	2	0	0	0	0
AAAACTTACCCGGGCATGACCTGGGCATGATCGACAGTTTGATAGCACTTTCGAGATTCCAGGAGCGGTGGTACATCGCCGTTGCAAGTTCGTGGAACGATCTGTCTGGTTAATTCCGTTAACGAACGAGACCCGGGCTCTTAATGGAGTTCGACAATTTGTCGAGGCTTCGCTTAGGAGGACGTATTGTGTTAAGCAGTAGGAAGTCCGGGCAATAACAGGTCTGTGATGCCCTTAGATGTTCGGGGCCGCACGCGCAATACACTGGATGATTCAGCGGGTTGGTTGGCCGAAAGGCCTGCCGAAGCGAGAATATCATCCGTGGCTGGGATTGACGGTTGTAACTCCGTCATGAACTAGGAATTTTTAGTAAGCGCACTTCATTACGGTGCACTGACT…	0	0	0	0	0	0	0	0	0	0	0	0	0	0	0	0	0	0	0	0	0	0	0	0	0	0	0	0	0	0	0	0	0	0	0	0	0	0	0	0	0	0	0	0	0	0	0	0	0
GAAACTTACCAGGTCCAGACACGGGGATGATTAACAGATTGAGAGCTCTTTTTTGATTCTGTGGGTGGTGGTGCATGGCCGTTCTTAGTTGGTGGGTTGCCTTGTCAGGTTGATTCCGGTAACGAACGAGACCTCAGCCTGCTAAATAGTCACGTGTCCTTTCTGGATGCGCTTGACTTCTTAGAGGGACTATTGTCGTTTAGGCAATGGAAGTGTGAGGCAATAACAGGTCTGTGATGCCCTTAGATGTTCTGGGCCGCACGCGCGCTACACTGATGCATTCAACAAGCCTATCCTTGGCCGAGAGGCCCGGGTAATCTTTGAAACTGCATCGTGATGGGGATAGATTATTGCAATTATTAGTCTTCAACGAGGAATGCCTAGTAAGCGCGAGTCATC…	0	0	0	0	0	0	0	0	0	0	0	0	0	0	0	0	0	0	0	0	0	0	0	0	0	0	0	0	0	0	0	0	0	248	0	0	0	0	0	0	0	0	0	0	0	0	0	0	0
GAAACTTACCAGGTCCGGACATAGTGAGGATTGACAGATTGAGAGCTCTTTCTTGATTCTATGGGTGGTGGTGCATGGCCGTTCTTAGTTGGTGGAGTGATTTGTCTGGTTAATTCCGTTAACGAACGAGACCCCCGCCTGCTAAATAGTGTGGCTTACGCTTTTGCGTAGGTACTCGCTTCTTAGAGGGACTTCTGGTGACTAACCAGAGGAAGTTGGGGGCAATAACAGGTCTGTGATGCCCTTAGATGTCCTGGGCCGCACGCGCGCTACACTGATGCATGCAACGAGTTTTACTTTTCCTGGGTCGAGAGGCCCGGGTAATCTGTTGAACGTGCATCGTGATAGGGATAGATCATTGCAATTATTGATCTTGAACGAGGAATTCCTAGTAAACGC…	0	0	0	0	0	0	0	0	0	0	0	0	0	0	0	0	0	0	0	0	0	0	0	0	0	0	0	0	0	0	0	0	0	0	0	0	0	0	0	0	0	0	0	0	0	0	0	0	0
AAAACTTACCAGGGCAAAAAACTGATAGGATTGACAGCTTGATAGCGCTTTCTTGATCCGGTAGCAAGTGGTGCATGGCCGTTCTTAGTTGGTGGAGTGATTTGTCAGGTTAATTCCCTTAACGAACGAGACCTTAACCTGCTAAATAGAAGTAGTTAAAATCTAGCTATATTCTTCTTAGAGGGACTACTGCTCTTAAAGACAGTGGAAGTTTGAGGCAATAACAGGTCCGTGATGCCCTTAGATGTTCTGGGCCGCACGCGTACTACACTGATGCATGCAATAAGTTCACCTAATCTGAAAAGAGCTGGGTAATCTTCATAAAGTGCATCGTGCTTGGGATAGATCTTTGTAATTGTAGGTCTTGAACGAGGAATTCCTAGTAAGCATGAGTCATCA…	0	0	0	0	0	0	4	0	0	0	0	0	0	0	0	0	0	0	0	0	0	0	0	0	0	0	6	0	0	0	0	0	0	0	0	0	0	0	0	0	0	48	0	0	0	0	0	0	0
AAACCTTACCAGGTCCGGACATAGGAAGGATTGACAGATTGAGAGCTCTTTCTTGATTCTATGGGTGGTGGTGCATGGCCGTTCTTAGTTGGTGGAGTGATTTGTCTGGTTAATTCCGTTAACGAACGAGACCTTAACCTACTAACTAGTTTCCTGGGCTTCAAAGTCCAGATTTGACTTCTTAGAGGGACGATCCGTGTACAGCGGATGGAGGTATAAGGCAATAACAGGTCTGTGATGCCCTTAGATGTTCTGGGCCGCACGCGCGCTACAATGATGCAATCAACGAGTGCTGCTCCTTAGCCGAAAGGCTCGGGGAATCTTGTAATCTGCATCGTGCTAGGGATAGATGATTGCAATTTTTCATCTTGAACGAGGAATGCCTTGTAAGCGTGAGTC…	0	0	0	0	0	0	0	0	0	0	0	0	0	54	0	0	24	0	0	0	0	0	0	0	0	0	41	0	0	34	0	0	0	0	0	0	0	0	0	0	0	0	31	0	0	0	0	0	0
AAATCTCACCCGGCCCGGACACTGTAAGGATTGACAGATTGAGAGCTCTTTCTTGATTCGGTGGGTGGTGGTGCATGGCCGTTCTTAGTTGGTGGAGCGATTTGTCTGGTTAATTCCGATAACGAACGAGACTCTAGCCTGCTAAATAGTACGCCGATCTTTTGTCGGCGCGTACTTCTTAGAGGGACAAGTGGCGGTTAGCCACACGAAATTGAGCAATAACAGGTCTGTGATGCCCTTAGATGTTCGGGGCCGCACGCGCGCTACACTGAAGGGATAAGCGTGCTTTTCCTGCTCCGAAAGGAGTGGGTAACCCGCTGAAACCCCTTCGTGATTGGGATCGGGGCTTGAAATTATTCTCCGTGAACGAGGAATTCCTAGTAAGCGCGAGTCACTAGC…	0	0	0	0	0	0	0	0	0	0	0	0	0	0	0	0	0	0	0	0	0	0	0	7	2	0	0	0	0	0	0	0	0	0	0	0	17	0	12	0	0	0	28	0	0	0	0	0	0
GAAACTTACCAGGTCCAGACATATTAAGGATTGACAGATTGATAGCTCTTTCTTGATTATATGGGTGGTGGTGCATGGCCGTTCTTAGTTGGTGGAGTGATTTGTCTGGTTAATTCCGATAACGAACGAGACCTTAACCTGCTAACTAGTCACGTCTATCCTATAGACATAGACTTCTTAGAGGGACTATGATGCGATGAGCACATGGAAGTTTGAGGCAATAACAGGTCTGTGATGCCCTTATATGTCCTGGGCTGCACGCGTGCTACACTGATGCATACAACAAGTTCCTAGCCCGAGAGGGTGTGGCAATCTCGAATATGCATCGTGATGGGGATAGATCTTTGCAATTATAGATCTTGAACGAGGAATTCCTAGTAAATGTAAGTCATCATCTTA…	0	0	0	0	0	0	0	0	0	0	0	0	0	0	0	0	0	0	0	0	0	0	69	0	0	0	0	0	0	0	0	0	0	0	0	172	0	0	0	0	0	0	0	0	0	0	0	0	0
AAAACTTACCAGGTCCAGACATAGTGAGGATTGACAGATTGATAGCTCTTTCTTGATTCTATGGGTGGTGGTGCATGGCCGTTCTTAGTTGGTGGAGTGATTTGTCTGGTTAATTCCGTTAACGAACGAGACCTTAGCCTACTAACTAGTCGACCCGTTGCTAAGCGGGCACGACTTCTTAGAGGGACTTTGTGACTAAACACAAGGAAGTTTGAGGCAATAACAGGTCTGTGATGCCCTTAGATGTCCTGGGCCGCACGCGTGCTACACTGACGCATACAGCGAGTACTTCCCAGCTCCGAGAGGCAGCTGGTAATCAGCAATATGCGTCGTGATGGGGATAGATCTTTGGAATTATAGATCTTGAACGAGGAATTCCTAGTAAGCGCAAGTCATTAG…	0	0	0	0	0	0	0	0	0	0	0	0	0	0	0	0	0	0	0	0	0	0	0	0	0	0	0	0	0	0	0	0	0	241	0	0	0	0	0	0	0	0	0	0	0	0	0	0	0
GAAACTTACCAGGTCCAGACATAGTGAGGATTGACAGATTGAGAGCTCTTTCTTGATTCTATGGGTGGTGGTGCATGGCCGTTCTTAGTTGGTGGAGTGATTTGTCTGGTTAATTCCGTTAACGAACGAGACCCCCGCCTGCTAAATAGTGGTGTGAATGCATAGCATTCACGTCTGCTTCTTAGAGGGACTTTCGGTGACTAACCGAAGGAAGTTGGGGGCAATAACAGGTCTGTGATGCCCTTAGATGTCCTGGGCCGCACGCGCGCTACACTGACACACGCAGCGAGTCTTCCTTGTCCGAAAGGTCCGGGTAATCTTGTAAATGTGTGTCGTGATAGGGATAGATTATTGCAATTATTAATCTTGAACGAGGAATTCCTAGTAAACGCGGGTCAT…	0	0	0	0	0	0	0	0	0	0	0	0	0	0	0	0	0	0	0	0	0	0	0	0	0	0	0	0	0	0	0	0	0	0	0	0	0	0	0	0	0	0	0	0	0	0	0	0	0
AAAACTCACCCGGCCCGGACACTGTAAGGATTGACAGATTGAGAGCTCTTTCTTGATTCGGTGGGTGGTGGTGCATGGCCGTTCTTAGTTGGTGGAGCGATTTGTCTGGTTAATTCCGATAACGAACGAGACTCTAGCCTGCTAAATAGTACGCCGATCTTTTGTCGGCGCGTACTTCTTAGAGGGACAAGTAGCGCTTAGCTACACGAAATTGAGCAATAACAGGTCTGTGATGCCCTTAGATGTTCGGGGCCGCACGCGCGCTACACTGAAGGGATAAGCGTGCTTTTCCTGCTCCGAAAGGAGTGGGTAACCCGCTGAAACCCCTTCGTGATTGGGATCGGGGCTTGAAATTATTCTCCGTGAACGAGGAATTCCTAGTAAGCGCGAGTCACTAGC…	0	0	0	0	0	0	0	0	0	0	0	0	0	0	0	0	0	0	0	0	0	0	0	0	109	0	0	0	0	0	0	0	0	0	0	0	0	0	0	0	0	0	0	0	0	0	0	0	0
AAAACTTACCAGGTCCAGACATAGTAAGGATTGACAGATTGAGAGCTCTTTCTTGATTCTATGGGTGGTGGTGCATGGCCGTTCTTAGTTGGTGGAGTGATTTGTCTGGTTAATTCCGTTAACGAACGAGACCTCCGCGTGCTAAATAGTTCCGCTTACAATTTTTTGTAGGTAGTGGACTTCTTAGAGGGACTTTTGGGTAATCAAACCAAAGGAAGTTGGAGGCAATAACAGGTCTGTGATGCCCTTAGATGTTCTGGGCCGCACGCGCGCTACACTGATGCGTTCAGCGAGTATACAACCTTGATCGATAGGTCTGGGTAATCTTGTGAATGCGCATCGTGCTAGGGATAGATTGTTGCAATTTTCAATCTTGAACGAGGAATTCCTAGTAAACGC…	0	0	0	0	0	0	0	0	0	0	0	0	0	0	0	0	124	0	0	0	0	0	0	0	0	0	0	0	0	0	0	0	0	0	0	0	0	0	0	0	0	0	0	0	0	0	0	0	0
GAAACTTACCAGGTCCAGACATAGTAAGGATTGACAGATTGATAGCTCTTTCTTGATTCTATGGGTGGTGGTGCATGGCCGTTCTTAGTTGGTGGAGTGATTTGTCTGGTTAATTCCGTTAACGAACGAGACCTTAACCTGCTAAATAGTTACATGTAACCTCGGTTACATGGGCAACTTCTTAGAGGGACTTTGCGTGTCTAACGCAAGGAAGTTTGAGGCAATAACAGGTCTGTGATGCCCTTAGATGTCCTGGGCTGCACGCGCGCTACACTGATGCGCTCAACGAGTTTACGACCTTGCCCGGAAGGGTTGGGTAATCTTCTTAAAACGCATCGTGATGGGGATAGATTATTGCAATTATTAATCTTCAACGAGGAATTCCTAGTAAGCGCAAGT…	9	0	0	0	0	0	0	0	0	0	0	0	0	0	0	0	0	0	4	0	0	0	0	0	0	0	0	0	0	0	0	0	0	0	0	0	0	0	0	0	0	0	3	0	0	0	0	0	0
GAAACTTACCAGGTCCAGACATAGTAAGGATTGACAGATTGAAAGCTCTTTCTTGATTCTATGGGTGGTGGTGCATGGCCGTTCTTAGTTGGTGGAGTGATTTGTCTGGTTAATTCCGTTAACGAACGAGACCTCAGCCTGCTAACTAGTAGCGCGAATATGATTGGCGTCTACTTCTTAGAGGGACTATTTGTGTTTAATGAATGGAAGTTTGAGGCAATAACAGGTCTGTGATGCCCTTAGATGTTCTGGGCCGCACGCGCGCTACACTGATGAACGCAACGAGCCACTGTACCGAAAGGCATGGTAAAACTTGTGAAAGTTCATCGTGATGGGGATAGATTATTGCAATTATTAATCTTCAACGAGGAATTCCTAGTAAGCGCGAGTCATCAGCTC…	0	0	0	0	0	0	0	0	0	0	0	0	1	1	0	0	0	0	0	0	0	0	0	3	0	0	7	0	0	0	0	0	0	0	0	0	42	0	66	0	0	0	4	0	0	0	0	0	0
GAAACTCACCAGGTCCAGACACAATAAGGATTGACAGATTGAGAGCTCTTTCTTGATTTTGTGGGTGGTGGTGCATGGCCGTTCTTAGTTGGTGGAGTGATTTGTCTGCTTAATTGCGATAACGAACGAGACCTTAACCTGCTAAATAGCCAGGCTAGCTTTGGCTGGTCGCCGGCTTCTTAGAGGGACTATCGGCTCAAGCCGATGGAAGTTTGAGGCAATAACAGGTCTGTGATGCCCTTAGATGTTCTGGGCCGCACGCGCGCTACACTGACAGAGCCAACGAGTTTCTTCCTTGTCCGAAAGGTCTGGGTAATCTTGTTAAACTCTGTCGTGCTGGGGATAGAGCATTGCAATTATTGCTCTTCAACGAGGAATTCCTAGTAAGCGCAAGTCATC…	0	0	0	0	0	0	0	0	0	0	0	0	0	0	0	0	0	0	0	0	0	0	0	0	0	74	0	0	43	0	0	0	0	50	0	0	5	0	0	0	0	0	0	0	0	0	0	0	0
AAAACTCACCAGGTCCGGACATGGTAAGGATTGACAGATTGAGAGCTCTTTCATGATTCTATGGGTGGTGGTGCATGGCCGTTCTTAGTTGGTGGAGTGATTTGTCTGGTTAATTCCGTTAACGAACGAGACCTTAACCTGCTAAATAGGTGGCGTAGCGCGAGCTGCGTACACGTTCTTAGAGGGACAAACCACGGTTAGTGGTTGGAAGTTTGAGGCAATAACAGGTCTGTGATGCCCTTAGATGTTCTGGGCCGCACGCGCGCTACACTGACACAGTCAGCGAGTCTAGCCTTGACCGAGAGGTCTGGGAAATCTTGTGAAACTGTGTCGTGCTGGGGATAGACCATTGCAATTATTGGTCTTCAACGAGGAATTCCTAGTAAGCGCAAGTCATCA…	0	0	0	0	0	0	0	0	0	0	0	0	0	0	0	0	0	0	0	0	0	0	0	0	0	0	0	0	0	0	0	0	0	0	0	0	0	0	0	0	0	0	0	0	0	0	0	0	0
AAAACTTACCAGGTCCAGACATAGTGAGGATTGACAGATTGAGAGCTCTTTCTTGATTCTATGGGTGGTGGTGCATGGCCGTTCTTAGTTGGTGGGTTGCCTTGTCAGGTTGATTCCGGTAACGAACGAGACCTCAGCCTGCTAAATAGTCAAATTCGCCTCGGCGGATTGCGGACTTCTTAGAGGGACTATTGGCGACTAGCCAATGGAAGCATGAGGCAATAACAGGTCTGTGATGCCCTTAGATGTTCTGGGCCGCACGCGCGCTACACTGATGCATTCAACGAGCCTAGCCTTGGCCGAGAGGCCCGGGTAATCTTTGAATCTGCATCGTGATGGGGATAGATTATTGCAATTATTAATCTTCAACGAGGAATGCCTAGTAAGCGCAAGTCATCA…	0	0	0	0	0	0	0	0	0	0	0	0	0	0	0	0	0	0	0	23	0	0	0	0	0	0	0	0	0	0	0	0	34	0	0	0	0	0	0	0	0	0	0	0	0	0	0	0	0
AAAACTTACCAGGGCAACATGTTGGAAGGATTGACAGCTTGAGAGCGCTTTCTTGATTCGACAATACGTAGTGCATGGCCGCTCTTAGTTGGTGGAGTGATTTGTCAGGTTAATTCCCTTAACGAACGAGACCTCAGCCTACTAACTAGAGGCATCTATTATTTTAGGTGTTCTCTTCTTAGAGGGACTACTGTGAGCTAATCCAGTGGAAGTTTGAGGCAATAGCAGGTCCGTAATGCTCGTAGATGTCCTGGGCCGCACGCGTACTACAATGATACATTCAATAAGTTTCTATACCGAAAGGTCATGGGAAATCTTCATAAAGTGTATCGTGTTTGGGATAGATCCTTGTAATTATGGGTCTTGAACTAGGAATTCTTGGTAGGTATGAGTCATCAT…	0	0	0	0	0	0	0	0	0	0	0	0	0	0	0	0	0	0	0	0	0	0	0	0	0	0	0	0	0	0	0	0	0	0	0	0	0	0	0	0	0	0	0	0	0	0	0	0	0
GAAACTTACCAGGTCCAGACACGGGGAGGATTGACAGATTGAGAGCTCTTTCTTGATTCTGTGGGTGGTGGTGCATGGCCGTTCTTAGTTGGTGGGTTGCCTTGTCAGGTTGATTCCGGTAACGAACGAGACCTCAGCCTGCTAAATAGTCACGGCTACTTTTTGTAGTCGCCAGACTTCTTAGAGGGACTATTGTCGTTTAGGCAATGGAAGTGTGAGGCAATAACAGGTCTGTGATGCCCTTAGATGTTCTGGGCCGCACGCGCGCTACACTGTTGCATTCAACGAGCCTATCCTTGACCGAAAGGTCCGGGTAATCTTGGAAACTGCAACGTGATGGGGATAGATTATTGCAATTATTAGTCTTCAACGAGGAATGCCTAGTAAGCGCGAGTCATC…	0	0	0	0	0	0	0	0	0	0	0	0	0	0	0	44	0	0	0	0	0	0	0	0	0	0	0	0	0	0	0	0	0	0	0	0	0	0	0	0	0	0	0	0	0	0	0	0	0
AAAACTTACCAGGTCCAGACATAGGAAGGATTGACAGATTGATAGTTCTTTCTTGATTCTATGGGTGGTGGTGCATGGCCGTTCTTAGTTGGTGGAGTGATTTGTCTGGTTAATTCCGTTAACGAACGAGACCTTAGCCTGCTAAATAGTCCAGCGGAATCTTCTGCTAGGTACTTCTTAGAGGGACTTTGTGTGCAAGCACAAGGAAGTTTGAGGCAATAACAGGTCTGTGATGCCCTTAGATGTCCTGGGCCGCACGCGTGCTACACTGATACGTACAATAAGTCTCCTGCTCCGAAAGGCAGCGGGTAATCTACAATACGTATCGTGATGGGGATAGATGATTGTAATTATTCATCTTGAACGAGGAATTCCTAGTAAGTGCAAGTCATTAGCTTG…	0	0	0	0	0	0	0	0	0	0	0	0	0	0	0	0	78	0	0	0	0	0	0	0	0	0	0	0	0	0	0	0	0	0	0	121	0	0	0	0	0	0	0	0	0	0	0	0	0
GAAACTTACCAGGTCCAGACATAGTAAGGATTGACAGATTGAAAGCTCTTTCTTGATTCTATGGGTGGTGGTGCATGGCCGTTCTTAGTTGGTGGAGTGATTTGTCTGGTTAATTCCGTTAACGAACGAGACCTCAGCCTGCTAACTAGTAGCGCGAATATGATTGGCGTCTACTTCTTAGAGGGACTATTTGTGTTTAATGAATGGAAGTTTGAGGCAATAACAGGTCTGTGATGCCCTTAGATGTTCTGGGCCGCACGCGCGCTACACTGATGAACGCAACGAGACCACCTGTACCGAAAGGCATGGGTAAACTTGTGAAAGTTCATCGTGATGGGGATAGATTATTGCAATTATTAATCTTCAACGAGGAATTCCTAGTAAGCGCGAGTCATCAGC…	0	0	0	0	0	0	0	0	0	0	0	0	26	14	0	0	0	0	0	0	0	0	0	0	0	0	0	0	0	0	0	0	0	0	0	0	4	0	4	0	0	0	4	0	0	0	0	0	0
GAAACTCACCAGGTCCAGACATGGTAAGGATTGACAGATTGAAAGCTCTTTCTTGATTCTATGGGTGGTGGTGCATGGCCGTTCTTAGTTGGTGGAGTGATTTGTCTGGTTAATTCCGATAACGAACGAGACCTCCGCCTGCTAAATAGCGGCACCTGGCTTGCCAGGTGACCGCTTCTTAGAGGGACTATGGGTGTTTAGCTCATGGAAGTTGGAGGCAATAACAGGTCTGTGATGCCCTTAGATGTTCTGGGCCGCACGCGCGCTACACTGACTGGTCCAACGAGTTGAACCTGGACTCGACAGGTCTGGGTAATCTTGAAACGCCAGTCGTGCTGGGGATAGATTATTGCAATTATTGATCTTCAACGAGGAATTCCTAGTAAATGCAGGTCAACA…	0	0	0	0	0	0	0	0	0	0	0	0	0	0	0	0	0	0	0	0	0	0	0	0	0	24	0	0	0	0	0	0	0	0	0	0	0	0	0	0	0	0	0	0	0	0	0	0	0
AAAACTTACCAGGTCCGATATGAATAGGAGTGGCAGCTTGAGAGTGCTTCCACGATTTCATACATGGTGGTGCATGGCCGTTCTTAGTTCGTGGAGTGATTTGTCTGGTTAATTCCGATAACGAACGAGACCCTGGCCTGCTAACTAGTACATTATTACATGTAATACATGTACTTCTTAGAGGGACTGTTTGTGACTAACAAAAGGAAGTCAGGGCAATAACAGGTCCGTTATGCCCCTAGATGTTCTGGGCCGCACGCGCGCTACACTGATAGAGTCAGAAAGTATACCTGAATCGATAGATTTGGGAAATCTGTAATCTCTATCGTGCTGGGGACTGAGCATTGCAATTATTGCTCATGAACGAGGAATTCCTAGTAAGCACAAGTCATCAACTTG…	0	0	0	0	0	0	0	0	0	0	0	0	0	7	0	0	0	0	0	0	0	0	0	0	0	0	0	0	0	0	0	0	0	0	0	0	0	0	0	0	0	0	0	0	0	0	0	0	0
GAAACTCACCAGGTCCAGACATAGTAAGGATTGACAGATTGAGAGCTCTTTCTTGATTCTATGGGTGGTGGTGCATGGCCGTTCTTAGTTGGTGGAGTGATTTGTCTGGTTAATTCCGTTAACGAACGAGACCTTAACCTGCTAAATAGTTGCGTCAACTTTGGTTGGCGTTCAACTTCTTAGAGGGACTATCAATGTTTAATTGATGGAAGTTTGAGGCAATAACAGGTCTGTGATGCCCTTAGATGTTCTGGGCCGCACGCGCGCTACACTGATGAAGGCACCAAGTTTTTTCCTTGGCCGAGAGGCCTGGGTAATCTTTTGAAACTTCATCGTGCTGGGGATAGTCCTTTGCAATTATTGGACTTCAACGAGGAATTCCTAGTAAGCGTGAGTCAT…	0	0	0	0	0	0	0	0	0	0	0	0	0	0	0	0	0	0	0	0	0	0	0	0	0	233	0	0	0	0	0	0	0	0	0	0	0	0	0	0	0	0	0	0	0	0	0	0	0
GAAACTTACCAGGTCCAGACATAGTAAGGATTGACAGATTGATAGCTCTTTCTTGATTCTATGGGTGGTGGTGCATGGCCGTTCTTAGTTGGTGGAGTGATTTGTCTGGTTAATTCCGATAACGAACGAGACCTTAACCTGCTAACTAGATATGCTCATTATATGGGTACAATCTTCTTAGAGGGACTATGTTTTGATAAATGCATGGAAGTTTGAGGCAATAACAGGTCTGTGATGCCCTTATATGTCCTGGGCTGCACGCGTGCTACACTGATGCATACAACAAGTATCCAAGCCCGCTAGGGTGAGGTAATCTCGAATATGCATCGTGATGGGGATAGATCTTTGCAATTATAGATCTTGAACGAGGAATTCCTAGTAAGTGCAAGTCATCATCTT…	7	0	0	0	0	0	0	0	0	0	0	0	0	0	0	21	0	0	0	0	0	0	0	0	1	0	0	0	18	0	0	0	2	0	0	0	0	0	0	0	0	2	0	0	0	0	0	0	0
AAAACTTACCAGGTCCAGACATAGTAAGGATTGACAGATTGATAGCTCTTTCTTGATTCTATGGGTGGTGGTGCATGGCCGTTCTTAGTTGGTGGAGTGATTTGTCTGGTTAATTCCGTTAACGAACGAGACCTTAGCCTGCTAACTAGTCGCGACGATCTCGATCGTCGTCGTCTTCTTAGAGGGACTTTGTGGTTTAAACACAAGGAAGTTTGAGGCAATAACAGGTCTGTGATGCCCTTAGATGTCCTGGGCCGCACGCGTGCTACACTGACGCCTGCAGCGAGTACCTCCCAGCCCCGAGAGGCGGCTGGTAATCAGCAATAGGCGTCGTGATGGGGATAGATCTTTGGAATTATGGATCTTGAACGAGGAATGCCTAGTAAGCGTAGGTCATTA…	0	0	0	0	0	0	0	0	0	0	0	0	0	0	0	0	0	0	0	0	0	0	0	0	0	0	0	0	0	86	0	0	0	0	0	0	0	0	0	0	0	0	86	0	0	0	0	0	0
AAAACTTACCAGGTCCAGACATAGTGAGGATTGACAGATTGATAGCTCTTTCTTGATTCTATGGGTGGTGGTGCATGGCCGTTCTTAGTTGGTGGAGTGATTTGTCTGGTTAATTCCGTTAACGAACGAGACCTTAGCCTGCTAACTAGTCGCGGCGATCTCGATCGTCGTCGGCTTCTTAGAGGGACTTTGTGGCTCTAAACACAAGGAAGTTTGAGGCAATAACAGGTCTGTGATGCCCTTAGATGTCCTGGGCCGCACGCGTGCTACACTGACGCCTACAGCGAGTACTTCCCAGCCCCGAGAGGCGGCTGGTAATCAGCAATAGGCGTCGTGATGGGGATAGTCCTTTGGAATTCTTGGACTTGAACGAGGAATGCCTAGTAAGCGCAGGTCATT…	0	0	0	0	0	0	0	0	0	0	0	0	0	0	0	0	43	0	0	0	0	0	0	9	0	0	0	0	0	44	0	0	0	0	0	0	0	0	0	0	0	0	53	0	0	0	0	0	0
GAAACTTACCAGGTCCAGACATAGTAAGGATTGACAGATTGAGAGCTCTTTCTTGATTCTATGGGTGGTGGTGCATGGCCGTTCTTAGTTGGTGGAGTGATTTGTCTGGTTAATTCCGTTAACGAACGAGACCCCCGCCTGCTAAATAGTGCTGGGAATGCTTCGCATTGCCAGATCGCTTCTTAGAGGGACTTCGTGTGACTAACACGAGGAAGTTGGGGGCAATAACAGGTCTGTGATGCCCTTAGATGTTCTGGGCCGCACGCGCGCTACACTGATGCGTGCAACGAGTATAGAACCTTGGCCGGGAGGCCTGGGTAATCTGTGAACGCGCATCGTGATAGGGATAGATTATTGCAATTATTAATCTTGAACGAGGAATTCCTAGTAAACGCAAGT…	50	0	0	0	20	0	0	0	0	0	0	0	0	2	0	4	7	0	0	0	2	0	0	22	0	0	0	0	5	3	0	0	0	0	0	0	0	6	0	0	0	0	0	0	0	0	0	0	0
GAAACTTACCAGGTCCAGACATAGTAAGGATTGACAGATTGATAGCTCTTTCTTGATTCTGTGGGTGGTGGTGCATGGCCGTTCTTAGTTGGTGGAGTGATTTGTCTGGTTAATTCCGTTAACGAACGAGACCTTAGCCTACTAAATAGTCGGTGCAATCATGATTGTACCTACTTCTTAGAGGGACTTTGTAAGCAAATACAAGGAAGTTTGAGGCAATAACAGGTCTGTGATGCCCTTAGATGTCCTGGGCCGCACGCGTGCTACACTGACACATACAGCGAGTATCTCCAGCCCCGCGAGGTGGCTGGTAATCAGCAATATGTGTCGTGATGGGGATAGATCTTTGGAATTATTGATCTTGAACGAGGAATGCCTAGTAAGCGCAAGTCATCAGCT…	0	0	0	0	10	0	0	0	0	0	0	0	0	0	0	0	0	0	0	10	2	0	0	2	0	17	7	0	0	15	2	0	1	13	0	0	15	0	0	0	0	0	23	0	0	0	7	9	0
GAAACTTACCAGGTCCAGACATAGTAAGGATTGACAGATTGAGAGCTCTTTCTTGATTCTATGGGTGGTGGTGCATGGCCGTTCTTAGTTGGTGGAGTGATTTGTCTGGTTAATTCCGTTAACGAACGAGACCTTAACCTACTAAATAGTTACACAAACTTTGGTTTGTGGATATACTTCTTAGAGGGACTATTCGTGCTAGTGAATGGAAGTTTGAGGCAATAACAGGTCTGTGATGCCCTTAGATGTTCTGGGCCGCACGCGCGCTACACTGATGAAAGCAACAAGTTTATCACCTGCTTCGAAAGGAGTGGGTAATCTTGCAAATTTCATCGTGATGGGGATAGATTATTGCAACTTTTGATCTTCAACGAGGAATTCCTAGTAAGCGCGAGTCAT…	0	0	0	0	0	0	0	0	0	0	39	0	0	0	0	0	8	0	0	0	0	0	36	0	0	0	6	0	0	0	0	0	0	0	0	0	0	0	0	0	0	0	0	0	0	0	0	0	60
AAATCTCACCAGGCCCGGACACCAGAAGGATTGACAGATTGATAGCTCTTTCTTGATTTGGTGGGTGGTGGATCAGCTAGTTTTTCCCTCTCCGAGAGGAGCGGGTAAACTGTTGAACCCACTTCGTGGTAGGGATCGGAGCTTGCAATTATTCTCCGTGAACCAGGAATTCCCAGTAGGTGCAAGTCATAAGCTTGCATCGATTACGTCCCTGCCCTTTGTACACACCGCCCGTCTGCTGACTGACTCTTGCTGAAGACATCTCGTATGCCGTCTTCTG	0	0	0	0	0	0	0	0	0	0	0	0	0	0	0	0	0	0	0	0	0	229	0	0	0	0	0	0	0	0	0	0	0	0	0	0	0	0	0	0	0	0	0	0	0	0	0	0	0
GAAACTCACCAGGTCCAGACATAGTAAGGATTGACAGATTGAGAGCTCTTTCTTGATTCTATGGGTGGTGGTGCATGGCCGTTCTTAGTTGGTGGAGTGATTTGTCTGGTTAATTCCGATAACGAACGAGACCTTAACCTGCTAAATAGTTACGTTAACAATTGTTGACGGTTTTAACTTCTTAGAGGGACTATTGATGTTTAATCAATGGAAGTTTGAGGCAATAACAGGTCTGTGATGCCCTTAGATGTTCTGGGCCGCACGCGCGCTACACTGATGAAGGCAACAAGTAAATTTAACCTTGGCCGGAAGGTCTGGGTAATCTTTTGAAACTTCATCGTGCTGGGGATAGAACATTGCAATTATTGTTCTTCAACGAGGAATTCCTAGTAAGCGTGA…	0	0	0	0	0	0	0	0	0	0	0	0	0	0	0	0	0	47	67	0	0	0	0	0	0	0	0	0	0	0	0	28	0	0	0	0	0	0	0	0	0	0	0	36	28	0	0	0	0
AAAACTCACCAGGTCCGGACATAGTAAGGATTGACAGATTGAGAGCTCTTTCATGATTCTATGGGTGGTGGTGCATGGCCGTTCTTAGTTGGTGGAGTGATTTGTCTGGTTAATTCCGTTAACGAACGAGACCTTAACCTGCTAAATAGGTGCGCATACGTGAGTATGTAGTACGTTCTTAGAGGGACAAACCACGTTTAGTGGTTGGAAGTTTGAGGCAATAACAGGTCTGTGATGCCCTTAGATGTTCTGGGCCGCACGCGCGCTACACTGACAAAGTCAGCGAGTGTCAACCTTGACCGAGAGGTCTGGGTAATCATGTGAAACTTTGTCGTGCTGGGGATAGACCATTGCAATTATTGGTCTTCAACGAGGAATTCCTAGTAAGCGCAAGTCATC…	0	0	0	0	0	0	0	0	0	0	0	0	0	0	0	0	0	0	0	0	0	0	0	0	0	0	0	0	0	0	0	0	0	0	0	0	0	0	0	0	0	0	0	0	0	0	0	0	0
GAAACTTACCAGGTCAAAACATGGTTGGGATTGACAGATTGAGAGCTCTTTCTTGATTCTATGGGTGGTGGTGCATGGCCGTTCTTAGTTGGTGGAGTGATTTGTCTGGTTAATTCCGTTAACGAACGAGACCTTAACCTGCTAACTAGGCGCTAAATGGATAATTTAGTTGCCTTCTTAGAGGGACTATGCGTTCAAGCGCATGGAAGTTTGAGGCAATAACAGGTCAGTGATGCCCTTAGATGTCCTGGGCCGCACGCGCGCTACACTGATACGTTCAGCGAGTTTCACCCTGGCCTGGAAAGGTTTCGGGTAATCTTTATAGTACGTATCGTGCTAGGGATCGATCTTTGGAATTATAGATCTTGAACGAGGAATTCCTAGTAAGCGCAAGTCATC…	0	0	0	0	0	0	0	0	0	0	0	0	0	0	0	0	0	0	0	0	0	0	0	0	0	0	0	0	0	0	0	0	0	0	0	0	0	0	0	0	0	0	0	0	0	0	0	0	0
GAAACTTACCAGGTCCAGACATAGTAAGGATTGACAGATTGATAGCTCTTTCTTGATTCTATGGGTGGTGGTGCATGGCCGTTCTTAGTTGGTGGAGTGATTTGTCTGGTTAATTCCGATAACGAACGAGACCTTAACCTGCTAACTAGTCTTGCTAATTACATTAGTACAGACTTCTTAGAGGGACTATGTGTCGATAAGCACATGGAAGTTTGAGGCAATAACAGGTCTGTGATGCCCTTATATGTCCTGGGCTGCACGCGTGCTACACTGATACATACAACAAGTACCTAATCTGACAAGGATTTGGCAATCTCTAATATGTATCGTGATGGGGATAGAACTTTGCAATTATAGTTCTTGAACGAGGAATTCCTAGTAAGTGCAAGTCATCATCTT…	52	0	0	0	0	0	0	0	0	0	0	0	0	0	0	0	0	0	0	0	0	0	0	0	0	0	0	0	0	0	0	0	0	0	0	0	0	0	0	0	0	0	0	67	0	0	0	0	0
GAAACTCACCAGGTCCAGACATAGTAAGGATTGACAGATTGAGAGCTCTTTCTTGATTCTATGGGTGGTGGTGCATGGCCGTTCTTAGTTGGTGGAGTGATTTGTCAGGTTTATTCCGGTAACGAACGAGACCTCGGCCTTGTAACTAGCTACGCTGCTTACAGGGACAATGACGGCTACGTCAAGGAAGCTCGAGGCAATTGCAGATCTGGAATGCCCTTAGATGTCCTGGGTCGCACGCGTGCTACAATGACGCCACGAACGAGTCCACGTGATGAAAGTCACGTGAAATCATCAATCGTCGTCTTAAGGGACAGTCTCTTGGAACTGTGGGACTCTAACTAGGAATGTCTCGTAAGCACAAGTCAACATCTTGTGTTGATTACGTCCCTGCTCT	0	0	0	0	0	0	0	0	0	0	0	0	0	0	0	0	227	0	0	0	0	0	0	0	0	0	0	0	0	0	0	0	0	0	0	0	0	0	0	0	0	0	0	0	0	0	0	0	0
AAAACTTACCAGGTCCGGACATAGTGAGGATTGACAGATTGAAGATCTTTCTTGATTCTATGGGTGGTGGTGCATGGCCGTTCTTAGTTGGTGGAGTGATTTGTCTGGTTAATTCCGTTAACGAACGAGACCTCGACCTGCTAAATAGTTCGACAAATTCTTCGGGATTTGTACGTGACTTCTTAGAGGGACTATCGGTGGGTAGCCGATGGAAGTTCGAGGCAATAACAGGTCTGTGATGCCCTTAGATGTTCTGGGCCGCACGCGCGCTACACTGACTGGTTCATCGAGCTTACAACCTTGACTGATAGGTCTGGGTAATCTTTTGAAAGCCAGTCGTGCTGGGGATAGATTATTGTAATTTTTAATCTTCAACGAGGAATTCCTAGTAAACGCGAG…	0	0	0	0	0	0	0	0	0	0	0	0	0	0	0	0	0	25	41	0	0	0	0	0	0	0	0	0	0	0	23	14	0	0	0	0	0	0	0	0	0	0	0	28	12	0	0	0	0
AAAACTTACCAGGGCAACATGTTGGAAGGATTGACAGCTTGAGAGCGCTTTCTTGATTCGACAATACGTAGTGCATGGCCGCTCTTAGTTGGTGGAGTGATTTGTCAGGTTAATTCCCTTAACGAACGAGACCTCAGCCTACTAAATAGAGGTATCTATTATTTTAGGTATACTCTTCTTAGAGGGACTACTGTGAGCTAATCCAGTGGAAGTTTGAGGCAATAGCAGGTCCGTAATGCTCGTAGATGTCCTGGGCCGCACGCGTACTACAATGATACATTCAATAAGTTTCTATACCGAAAGGTCATGGGAAATCTTCATAAAGTGTATCGTGTTTGGGATAGATCCTTGTAATTATGGGTCTTGAACTAGGAATTCTTGGTAGGTATGAGTCATCAT…	0	0	0	0	0	0	0	0	0	0	0	0	0	0	0	0	0	19	0	0	0	0	36	65	0	0	0	0	0	0	0	14	0	9	0	0	0	0	11	0	0	0	0	0	8	0	0	0	0
GAAACTCACCAGGCCCAGACATGGGAAGGATTGACAGATTGAGAGCTCTTTCTTGATTCTATGGGTGGTGGTGCATGGCCGTTCTTAGTTGGTGGAGTGATTTGTCTGGTTAATTCCGTTAACGAACGAGACTTTGACCTGCTAAATAGACACTACAGATTCGCCTGTCGCTGTGCTTCTTAGAGGGACTTTGCGTGTTCAACGCAAGGAAGTTCAAAGCAATAACAGGTCTGTGATGCCCTTAGATGTTCTGGGCCGCACGCGCGCTACACTGATGCATTCAACGAGTTCTTCCTGGCCTGAGGAGGCTGGGTAATCTTGTGAGTATGCATCGTGATGGGGATTGACCATTGCAATTATTGGTCATGAACGAGGAATTCCTAGTAAGCGCAAGTCATC…	0	0	0	0	0	0	0	0	0	0	0	0	0	0	0	0	0	0	0	0	0	0	0	0	0	0	0	0	0	0	0	0	0	0	0	0	0	0	0	0	0	0	0	0	0	0	0	170	0
AAAACTTACCAGGTCCAGACATTGGAAGGATTGACAGATTGATAGCTCTTTCTTGATTCTATGGGTGGTGGTGCATGGCCGTTCTTAGTTGGTGGAGTGATTTGTCTGGTTAATTCCGTTAACGAACGAGACCTTAGCCTACTAACTAGTCGATTCAATCTTTATTGACTCCGACTTCTTAGAGGGACTTTGTGGTTTCAAACACAAGGAAGTTTGAGGCAATAACAGGTCTGTGATGCCCTTAGATGTCCTGGGCCGCACGCGTGCTACACTGACGCATACAGCGAGTACTTCCCAGCTCCGTGAGGCAGCTGGTAATCAGCAATATGCGTCGTGCTGGGGATAGATCTTTGGAATTATAGATCTTGAACGAGGAATTCCTAGTAAGCGCAGGTCAAC…	0	0	0	0	0	0	0	0	0	0	0	0	0	0	0	0	0	0	0	0	0	0	0	0	0	0	0	0	0	0	0	0	0	0	0	0	0	0	0	0	0	0	0	0	0	0	0	0	0
AAAACTTACCAGGTCCAGACATAGTAAGGATTGACAGATTGAGAGCTCTTTCTTGATTCTATGGGTGGTGGTGCATGGCCGTTCTTAGTTGGTGGAGCGATTTGTCTGGTTAATTCCGATAACGAACGAGACCTCAGCCTGCTAACTAGCTACGCGGAGGTTCCCCTTCGCGGCCAGCTTCTTAGAGGGACTATGGCCGTTTAGGCCATGGAAGTTTGAGGCAATAACAGGTCTGTGATGCCCTTAGATGTTCTGGGCCGCACGCGCGCTACACTGATGCAGTCAACGAGTTTTTCTCCCTGGTTCGAGAGGATCGGGAAATCTTCTCAAATTGCATCGTGATGGGGATAGACCATTGCAATTATTGGTCTTCAACGAGGAATTCCTAGTAAGCGCGTG…	0	0	0	0	0	0	0	0	0	0	0	0	0	0	0	0	0	0	0	0	0	0	0	0	0	0	0	0	0	0	0	0	0	0	0	0	0	0	0	0	0	0	0	0	0	0	0	0	0
GAAACTTACCAGGTCCAGACATAGTGAGGATTGACAGATTGATAGCTCTTTCTTGATTCTATGGGTGGTGGTGCATGGCCGTTCTTAGTTGGTGGAGTGATTTGTCTGGTTAATTCCGTTAACGAACGAGACCTTAGCCTACTAAATAGTCGTTACAATCATGATTGTCTACGACTTCTTAGAGGGACTTTGTAAGCAAATACAAGGAAGTTTGAGGCAATAACAGGTCTGTGATGCCCTTAGATGTCCTGGGCCGCACGCGTGCTACACTGACGCATACAACAAGTTCTTCCGGCTCCGCGAGGTAGCTGGTAATCAACAATATGCGTCGTGATGGGGATAGATCTTTGGAATTATTGATCTTGAACGAGGAATGCCTAGTAAGCGCAAGTCATCAGC…	0	0	0	0	0	0	0	0	0	0	0	0	0	0	0	0	0	0	0	0	0	0	0	2	21	0	0	0	0	0	0	0	0	0	0	0	31	0	0	0	0	0	0	0	0	0	7	0	0
AAAACTCACCAGGTCCGGACATGGGAAGGATTGACAGATTGAGAGCTCTTTCTTGATTCTATGGGTGGTGGTGCATGGCCGTTCTTAGTTGGTGGAGTGATTTGTCTGGTTAATTCCGATAACGAACGAGACCTTAACCTGCTAAATAGTTCTGCGAACCTGCGTTCGTAGCTAACTTCTTAGAGGGACTGACTACGTTTAGTGGTCGGAAGTTTGAGGCAATAACAGGTCTGTGATGCCCTTAGATGTTCTGGGCTGCACGCGCGCTACACTGACAGAGGCAGCGAGTATACAACCTTGACCGGAAGGTCTGGGCAATCTTATGAAACTCTGTCGTGCTGGGGATAGAGCATTGCAATTATTGCTCTTCAACGAGGAATTCCTAGTAAGCGCATGTCA…	0	0	0	0	0	0	16	0	0	0	0	0	0	0	0	57	0	0	0	0	0	0	0	0	0	32	0	0	0	0	0	0	0	0	0	0	0	0	0	0	0	0	0	0	0	0	0	0	0
GAAACTTACCAGGTCCAGACATAGTGAGGATTGACAGATTGAGAGCTCTTTCTTGATTCTATGGGTGGTGGTGCATGGCCGTTCTTAGTTGGTGGAGTGATTTGTCTGGTTAATTCCGTTAACGAACGAGACCCCCGCCTGCTAAATAGTTCTACTAATGCTTAGCATTGGTGTTAGCTTCTTAGAGGGACTTTTGGTGACTAACCAAAGGAAGTTGGGGGCAATAACAGGTCTGTGATGCCCTTAGATGTCCTGGGCCGCACGCGCGCTACACTGACACACGCAGCGAGTCTTCCTTGTCCGAAAGGTCTGGGTAATCTTGTAAATGTGTGTCGTGATAGGGATAGATTATTGCAATTATTAATCTTGAACGAGGAATTCCTAGTAAATGCGAGTCAT…	0	0	0	0	0	0	0	0	0	0	0	0	152	0	0	0	0	0	0	0	0	0	0	0	0	0	0	0	0	0	0	0	0	0	0	0	0	0	0	0	0	0	0	0	0	0	0	0	0
GAAACTCACCAGGTCCAGACATGAGAAGGATTGACAGTTTGAAAGCACTTTCTTGATTTCATGGGTGGTGGTGCATGGCCGTTCTTAGTTGGTGGAGTGATTTGTCTGGTTGATTCCGATAACGAACGAGACTCTCAGAGTAAACTGGTTTAGGTGGTAATTCGCGTTACTTCCGGCCTCTTTTCTCGACAATTCGTTTTAAACGAAAGGAAGCGGAGAGCAATAACAGGTCTGTGATGCCCCTCGATGTTCTGGGCTACACGCGCGCTACAATGACGAGTTCAACGAGTTTTTTCTCCTTGCCCGGAAGGGTGTGGGTAATCTTTTCAATGCTCGTCGTGATGGGGCTAGATTTTTGCAATTATTAATCTTCAACGAGGAATCTCTAGTATGTGCAGT…	0	0	0	0	0	0	0	0	0	0	0	0	0	0	0	0	0	0	126	0	0	0	0	0	0	0	0	0	0	0	0	0	0	0	0	0	0	0	0	0	0	0	0	0	0	0	0	0	0
AAAACTCACCAGGTCCAGACATGGGAAGGATTGACAGATTGAAAGCTCTTTCTTGATTCTATGGGTGGTGGTGCATGGCCGTTCTTAGTTGGTGGAGTGATTTGTCTGGTTAATTCCGTTAACGAACGAGACCTTAACCTGCTAAATAGTAGCGGGAAATTTCGATTTCCTAGCTGCTTCTTAGAGGGACTTCGTGTGTTTAACACGAGGAAGCTTGAGGCAATAACAGGTCTGTGATGCCCTTAGATGTCCTGGGCTGCACGCGCGCTACACTGACACAGTCAACAAGTTTGTCCTTTCCCGAGAGGGTTGGGTAATCTTCCAAACTGTGTCGTGATGGGGATAGATTATTGCAATTATTAATCTTCAACGAGGAATTCCTAGTAAGTGCAAGTCATC…	0	0	0	0	0	0	0	0	0	0	0	0	0	0	0	0	0	0	0	0	0	0	0	0	0	0	0	0	0	0	0	0	0	0	0	0	0	0	0	0	0	0	0	0	0	0	0	0	0
GAAACTCACCAGGTCCAGACATAGTAAGGATTGACAGATTGAGAGCTCTTTCTTGATTCTATGGGTGGTGGTGCATGGCCGTTCTTAGTTGGTGGAGTGATCTGTCTGGTTAATTCCGATAACGAACGAGACCTTAACTTACTAAATAGTCCCAAGAATTTCGATTCTTTAGGGACTTCTTAGAAGGACTATAGACGTTTAGTCTATGGAAGTTTGAGGCAATAACAGGTCTGTGATGCCCTTAGATGTTCTGGGCCGCACGCGCGCTACACTGATGAAGTCAGCGAGTTCATTCCTTGGCCGTCAGGTCTGGGTAATCTTGTGAAACTTCATCGTGATGGGGATAGACCATTGCAATTATTGGTCTTCAACGAGGAATTCCTAGTAAGCGCGAGTCAT…	0	0	0	0	0	0	0	0	0	0	0	0	0	0	0	118	0	0	0	0	0	0	0	0	0	0	0	0	0	0	0	0	0	0	0	0	0	0	0	0	0	0	0	0	0	0	0	0	0
GAAACTTACCAGGTCCAGACATAGTAAGGATTGACAGATTGATAGCTCTTTCTTGATTCTATGGGTGGTGGTGCATGGCCGTTCTTAGTTGGTGGAGTGATTTGTCTGGTTAATTCCGTTAACGAACGAGACCTTAACCTGCTAAATAGTTACGCGTAACCTCGGTTACGTGGGCAACTTCTTAGAGGGACTTTGCGTGTCTAACGCAAGGAAGTTTGAGGCAATAACAGGTCTGTGATGCCCTTAGATGTTCTGGGCTGCACGCGCGCTACACTGATGCGCTCAACGAGTTTATGACCTTGCCCGGAAGGGTTGGGTAATCTTTTTAAAACGCATCGTGATGGGGATCGATTATTGCAATTATTAATCTTCAACGAGGAATTCCTAGTAAGCGCGAGT…	0	0	0	0	0	0	0	0	0	0	0	0	0	0	0	0	0	93	127	0	0	0	0	0	0	0	0	0	0	0	0	0	0	0	0	0	0	0	0	0	0	0	0	0	0	0	0	0	0
AAAACTTACCAGGTCCAGACATAGTGAGGATTGACAGGTTGAAGATCTTTCTTGATTCTATGGGTGGTGGTGCATGGCCGTTCTTAGTTGGTGGATTGATCTGTCTGGTTAATTCCGATAACGAACGAGACCTCAGCCTGCTAAATAGTGGACGTCGGCTTGCCGGCGGCAATCGCTTCTTAGAGGGACTATTGGTGTTTAGCCAATGGAAGATTGAGGCAATAACAGGTCTGTGATGCCCTTAGATGTTCTGGGCCGCACGCGCGCTACACTGTTGCGATCAGCGAGTTTACAACCTTGACCGAGAGGTCTGGGTAATCTTTGAAATCGCAACGTGATGGGGCTAGAGCATTGCAATTATTGCTCTTCAACGAGGAATTTCTAGTAAACGCATGTCAT…	0	0	0	0	0	0	0	0	0	0	0	0	0	0	0	0	0	0	0	0	0	0	0	0	0	0	0	0	0	0	0	0	0	0	0	0	0	0	0	0	0	0	0	0	0	0	0	0	0
GAAACTTACCAGGTCCAGACATAGTGAGGATTGACAGATTGAGAGCTCTTTCTTGATTCTATGGGTGGTGGTGCATGGCCGTTCTTAGTTGGTGGAGTGATTTGTCTGGTTAATTCCGTTAACGAACGAGACCCCCGCCTGCTAAATAGTTGTGGCTATTCCTAGAATAGTTGTCAGCTTCTTAGAGGGACTTTCGGTGATCAACCGAAGGAAGTTGGGGGCAATAACAGGTCTGTGATGCCCTTAGATGTCCTGGGCCGCACGCGCGCTACACTGACATACGCAGCGAGCCTCCTAGTCCGAAAGGTCCGGGTAATCTTGTAAATGTATGTCGTGATAGGGATAGATTATTGCAATTATTAATCTTGAACGAGGAATTCCTAGTAAATGCAAGTCATC…	0	0	0	0	0	0	0	0	0	0	0	0	66	0	0	0	0	0	0	0	0	0	0	0	0	0	0	0	0	0	0	0	0	0	0	0	0	45	0	0	0	0	0	0	0	0	0	0	0
AAAACTTACCAGGTCCGGACATAGTGAGGATTGACAGATTGAAGATCTTTCTTGATTCTATGGGTGGTGGTGCATGGCCGTTCTTAGTTGGTGGAGTGATTTGTCTGGTTAATTCCGTTAACGAACGAGACCTCGACCTGCTAAATAGTTCGGCAAATTCTTCGGGATTTGTACGTGACTTCTTAGAGGGACTATCGGTGGTTAGCCGATGGAAGTTCGAGGCAATAACAGGTCTGTGATGCCCTTAGATGTTCTGGGCCGCACGCGCGCTACACTGACTGGTTCATCGAGCTTACAACCTTGACTGATAGGTCTGGGTAATCTTTTGAAAGCCAGTCGTGCTGGGGATAGATTATTGTAATTTTTAATCTTCAACGAGGAATTCCTAGTAAACGCGAG…	0	0	0	0	0	0	0	0	0	0	0	0	0	0	0	0	0	19	57	0	0	0	0	0	0	0	0	0	0	0	25	20	0	0	0	0	0	0	0	0	0	0	0	13	15	0	0	0	0
GAAACTTACCAGGTCCAGACATAGTAAGGATTGACAGATTGATAGCTCTTTCTTGATTCTATGGGTGGTGGTGCATGGCCGTTCTTAGTTGGTGGAGTGATTTGTCTGGTTAATTCCGTTAACGAACGAGACCTTAACCTGCTAAATAGTTACACGTAACCTCGGTTACGTGGGCAACTTCTTAGAGGGACTTTGTGTGTCTAACACAAGGAAGTTTGAGGCAATAACAGGTCTGTGATGCCCTTAGATGTTCTGGGCTGCACGCGCGCTACACTGATGCGCTCAACGAGTTTATGACCTTGCCCGGAAGGGTTGGGTAATCTTTTTAAAACGCATCGTGATGGGGATAGATTATTGCAATTATTAATCTTCAACGAGGAATTCCTAGTAAGCGCGAGT…	0	0	0	0	0	0	0	0	0	0	0	0	0	0	0	0	0	0	102	0	0	0	0	0	0	0	0	0	0	0	0	0	0	0	0	0	0	0	0	0	0	0	0	0	88	0	0	0	0
GAAACTTACCAGGGCAAGACCTTAGAAGGATTGACAGATTGATAGCTTTTTCTTGATTTGAGGGATGGTGGTGCATGGCCGTTCTTAGTTCGTGGAGTGATTTGTCTGGTTAATTCCCTTAACGAACGAGACCTTAACCTGCTAACCTAGACGCGGTTATTCTTTAGCCGTTGTGCTTCTTAGAGGGACTATGCGTCAAAAAATGCATGGAAGTTTGAGGCAATAACAGGTCAGTGATGCCCTTAGACGTCCTGGGCCGCACGTGTGCTACACTGGTGCGTTCAGCAAGTTCTAACCTAACCCGATAGGGGCTGGGTAATCTTCATAATACGCACCGTGCTTGGGATTGATCTTTGCAATTATGGATCATGAACGAGGAATTCCTAGTAAGTGCAAGTC…	0	0	0	0	0	0	0	0	0	0	0	0	0	0	0	0	0	0	0	0	0	0	0	0	0	0	0	0	0	0	0	0	0	218	0	0	0	0	0	0	0	0	0	0	0	0	0	0	0
GAAACTTACCAGGTCCAGACATGGGAAGGATTGACAGATTGATAGCTCTTTCTTGATTCTATGGGTGGTGGTGCATGGCCGTTCTTAGTTGGTGGAGTGATTTGTCTGGTTAATTCCGATAACGAACGAGACCTTAACCTACTAACTAGTCGCTTCTCGTCAGAGATCCTGACTTCTTAGAGGGACTTTGGGGGTTACTCCAAGGAAGTTTGAGGCAATAACAGGTCTGTGATGCCCTTAGATGTCCTGGGCCGCACGCGCGCTACACTGATGCAGGCAGTAAGCTCTCCGCAGCAGACATGCTCCGGTAAACTTCAAACTGCATCGTGATGGGGATTGACTCTTGGAATTTTTGGTCATCAACGAGGAATTCCTAGTAAACGCAAGTCATCAGCTTGC…	0	0	0	0	0	0	0	0	0	0	0	0	0	0	0	31	0	0	0	59	0	0	0	0	0	0	85	0	0	0	0	0	42	0	0	0	0	0	0	0	0	0	0	0	0	0	0	0	0
AAAACTCACCAGGTCCAGACATGGTAAGGATTGACAGATTGAGAGCTCTTTCTTGATTCCATGAAAGGTGGCGCATGGCCGTTCTTAGTTGGTGGAGTGATTTGTCTGGTTAATTCCGTTAACGAACGAGACCTTAACCTGCTAACTAGTCACGGTAAGCATTATTGCTTGCCGGCTGACTTCTTAGAGGGACAATCTGTTTTCAGCAGATGGAAGTTTGAGGCAATAACAGGTCTGTGATGCCCTTAGATGTCCTGGGCTGCACGCGCGCTACACTGACGAACTCAACGAGTTTACAACCTTGGCAGAGATGTCTGGGTAATCTTTTAAAAGTTCGTCGTGATGGGGATAGATGATTGTAATTATTCGTCTTGAACGAGGAATTCCTAGTAAGTGTGA…	0	0	0	0	0	0	0	0	0	0	0	0	0	0	0	114	0	0	0	0	0	0	0	0	0	0	0	0	0	0	0	0	0	0	0	0	0	0	0	0	0	0	0	0	0	0	0	0	0
AAAACTTACCAGGTCAAGACATGGGCGTGATTGACAGGCTAATGACTTTTCTCGATTCCATGGATGGTGGTGCATGGTCGCACTTAGTTGGTGCAGTGATTTGTCAGGTTTATTCCGGTAACGAACGAGACCTCGGCCTTGTAAATAGCTTTGCTGCTTACAGGGACATTGGCGGCTACGCCAAGGAAGTTCGAGGCAATTGCAGATCTGGAATGCCCTTAGATGTCCTGGGTCGCACGCGTGCTACAATGACGCCACGAGCGAGGTTGCGTGACGAAAGTTACGCATAATCAGCAGTCGGCGTCTTAAGGGACAGTCTCTTGACACTGTGGGACTCTAACTAGGAATGTCTCGTAAGCACAAGTCAACATCTTGTGTTGATTACGTCCCTGCTCT	0	0	0	0	0	0	0	0	0	0	0	0	0	0	0	0	0	0	0	0	0	0	0	0	0	0	0	0	0	0	0	0	0	0	0	0	0	0	61	0	0	0	0	0	0	0	0	0	0
GAAACTTACCAGGTCCAGACATAGTAAGGATTGACAGATTGAAAGCTCTTTCTTGATTCTATGGGTGGTGGTGCATGGCCGTTCTTAGTTGGTGGAGTGATTTGTCTGGTTAATTCCGTTAACGAACGAGACCTCAGCCTGCTAACTAGTTACGCCTATTTTTATAGGCGGCTAACTTCTTAGAGGGACTATTTGTGTTTAATGAATGGAAGTTTGAGGCAATAACAGGTCTGTGATGCCCTTAGATGTTCTGGGCCGCACGCGCGCTACACTGATGAACGCAACGAGCTCTACCCTGCACCGAAAGGCCCGGGTAAACTTGTGAAAGTTCATCGTGATGGGGATAGATTATTGCAATTATTAATCTTCAACGAGGAATTCCTAGTAAGCGTGATTCAT…	0	0	0	0	0	0	0	0	0	0	0	0	0	0	0	0	3	0	0	0	0	0	0	0	5	0	5	0	0	8	0	0	0	0	0	0	9	10	0	0	0	0	0	0	0	0	0	0	0
GAAACTTACCAGGTCCAGACATAGTCAGGATGGACAGATTGAAAGCTCTTTCTTGATTCTATGGGTGGTGGTGCATGGCCGTTCTTAGTTGGTGGAGTGATTTGTCTGGTTAATTCCGTTAACGAACGAGACCTCAGCCTGCTAACTAGCGATGCCCTCTCCGGAGGGTAGCCCGCTTCTTAGAGGGACTATTCGTGTGCAACGAATGGAAGTTTGAGGCAATAACAGGTCTGTGATGCCCTTAGATGTTCTGGGCCGCACGCGCGCTACACTGATGGATGCAACGAGCTCTACCCTTGACCGAAAGGCCCGGGTAAACTTGTTAAAATCCATCGTGATGGGGATAGATTATTGCAATTCTTGATCTTCAACGAGGAATTCCTAGTAAGCGCGAGTCAT…	0	0	0	0	0	0	0	0	0	0	0	0	0	0	0	0	0	0	0	0	0	0	0	0	0	0	0	0	0	0	0	0	0	0	0	0	0	0	0	0	0	0	0	0	0	0	0	215	0
GAAACTTACCAGGTCCAGACATAGTGAGGATTGACAGATTGAGAGCTCTTTCTTGATTCTATGGGTGGTGGTGCATGGCCGTTCTTAGTTGGTGGAGTGATTTGTCTGGTTAATTCCGTTAACGAACGAGACCCCCGCCTGCTAAATAGTCTGGTCAATGCTTTGCATTGGCAATTTCAGTGACTTCTTAGAGGGACTTTCGGTGACTAACCGAAGGAAGTTGGGGGCAATAACAGGTCTGTGATGCCCTTAGATGTCCTGGGCCGCACGCGCGCTACACTGACATACGCAACGAGTTCTTCCTTGTCCGAAAGGTCTGGGTAATCTTGTAAATGTATGTCGTGATAGGGATAGATTATTGCAATTATTAATCTTGAACGAGGAATTCCTAGTAAATGC…	0	0	0	0	0	0	0	0	0	0	0	0	0	0	0	0	214	0	0	0	0	0	0	0	0	0	0	0	0	0	0	0	0	0	0	0	0	0	0	0	0	0	0	0	0	0	0	0	0
GAAACTTACCAGGTCCAGACATAGTAAGGATTGACAGATTGAAAGCTCTTTCTTGATTCTATGGGTGGTGGTGCATGGCCGTTCTTAGTTGGTGGAGTGATTTGTCTGGTTAATTCCGTTAACGAACGAGACCTCAGCCTGCTAACTAGTAACGTCAATATGATTGGCGGCTACTTCTTAGAGGGACTATTTGTGTTTAATGAATGGAAGTTTGAGGCAATAACAGGTCTGTGATGCCCTTAGATGTTCTGGGCCGCACGCGCGCTACACTGATGAACGCAACGAGCTCCACCCTTGACCGAAAGGCCCGGGTAAACTTGTGAAAGTTCATCGTGATGGGGATAGATTATTGCAATTATTAATCTTCAACGAGGAATTCCTAGTAAGCGCAAGTCATCA…	0	0	0	0	0	0	0	0	0	0	0	0	0	0	0	0	3	29	26	0	0	0	0	0	0	0	6	0	0	4	30	0	0	0	0	0	0	0	0	0	0	0	3	14	15	0	0	0	0
GAAACTTACCAGGTCAAGACATGGGTGGGATTGACAGATTGAGAGCTCTTTCTTGATTCTATGGGTAGTGGTGCATGGCCGTTCTTAGTTGGTGGAGTGATTTGTCTGGTTAATTCCGTTAACGAACGAGACCTTAACCTGCTAAATAGTTGCTTTGTATATAACGGAGTTAACTTCTTAGAGGGACTATACGTTTAAGCGTATGGAAGTTTGAGGCAATAACAGGTCAGTGATGCCCTTAGATGTCCTGGGCCGCACGCGCGCTACAATGATGCATGCAACGAGTACAACCTGGACCGAAAGGTCTCGGGTAATCTTTATAGTATGCATCGTGCTGGGGATTGATCTTTGCAATTATAGATCTTGAACGAGGAATTCCTAGTAAGCATAAGTCATCAG…	0	0	0	0	0	0	0	0	0	0	0	0	0	0	0	0	0	0	0	0	0	0	0	0	0	0	0	0	0	0	0	0	0	0	0	0	0	0	0	0	0	0	0	0	0	0	0	0	0
AAAACTTACCAGGTCCAGACAAGATTAGGATTTACAGATTGATAGCTCTTTAAAGATTTTTTGGATGGTGGTGCATGGCCGTTCTTAGTTCGTGGATTGATTTGTCAGGTTGATTCCGGTAACGGACGAGACCCCAACCTACTAACTAGCCCTGGTTGCTTTCGCAGCCAGCAGTGCTTCTTAGAGGGACTCTCGGAATGAAACCGAAGGAGGTGGGGCAATAACAGGTCTGTGATGCCCTTAGATGTCCTGGGCCGCACGCGCGCTACACTGATGCATTCAACGAGCCTACCCTGTGCCGAGAGGTATGGGTAATCTGAGAAACTGCATCGTGATGGGGCTAGATTATTGCAATTATTGATCTTCAACGAGGAATGCCTAGTAAGCGCGAGTCATCAA…	0	0	0	0	0	0	0	0	0	0	0	0	0	0	0	0	0	0	0	0	0	0	0	0	0	0	0	0	0	0	0	0	0	0	0	0	0	0	0	0	0	0	0	0	0	0	0	0	0
AAAACTTACCAGGTCCGGACGTAGTGAGGATTGACAGATTGAAGATCTTTCTTGATTTTGCGGGTGGTGGTGCATGGCCGTTCTTAGTTGGTGGAGTGATTTGTCTGGTTAATTCCGTTAACGAACGAGACCTCGACCTGCTAAATAGATGGGTGATACATTCGTATCGTACCTAGCTTCTTAGAGGGACTTTGGGTTAGTAGCCTAAGGAAGTTCGAGGCAATAACAGGTCTGTGATGCCCTTAGATGTTCTGGGCCGCACGCGCGCTACACTGACATGTGCATCGAGTTCTTTTGCTTGGCCGACAGGTCTCGCTAAACTTTTGAAAGCATGTCGTGCTGGGGCTAGATTATTGTAATTTTTAATCTTCAACGAGGAATTCCTAGTAAACGCAAGTC…	0	0	0	0	0	0	0	0	0	0	0	0	0	67	0	0	0	0	0	0	0	0	0	28	0	0	0	0	0	0	0	0	0	0	0	0	0	0	0	0	0	0	0	0	0	0	0	0	0
AAAACTTACCAGGTCCAGACATAGTGAGGATTGACAGATTGAGAGCTCTTTCTTGATTCTATGGGTGGTGGTGCATGGCCGTTCTTAGTTGGTGGAGTGATTTGTCTGGTTAATTCCGTTAACGAACGAGACCCCTGCCTGCTAAATAGTTGGGTGAATGAATTTTCATTGACTACAGCTTCTTAGAGGGACGTGCGTTCTATTAGACGCAGGAAGATAGGGGCAATAACAGGTCTGTGATGCCCTTAGATGTCCTGGGCCGCACGCGCGCTACACTGATGCATGCAACGAGTGTACCTTGGCCGAGAGGCCTGGGAAATCTGTGAACGTGCATCGTGATAGGGATAGATTATTGCAATTATTAATCTTGAACGAGGAATTCCTAGTAAACGCAGATCA…	0	0	0	0	0	0	20	0	0	0	0	0	0	0	0	26	0	0	16	30	0	0	0	0	0	0	0	0	19	0	0	0	0	0	0	0	0	0	0	0	0	8	0	0	0	20	0	0	20
AAAACTTACCAGGTCCAGACATAGTGAGGATTGACAGATTGAGAGTTCTTTCTTGATTCTATGGGTGGTGGTGCATGGCCGTTCTTAGTTGGTGGAGTGATTTGTCTGGTTAATTCCGTTAACGAACGAGACCGCCGCCTGCTAAATAGTTCTGCGAATGGTTTTTCATTGGTAAGAGCTTCTTAGAGGGACGTTCATTCTACAAGATGAAGGAAGATGGCGGCAATAACAGGTCTGTGATGCCCTTAGATGTCCTGGGCCGCACGCGCGCTACACTGATGCACTCAACGAGCATATAACCTTGGCCGAGAGGCCTGGGTAATCTTGTTAACATGCATCGTGATAGGGATAGATTATTGCAATTTTTAATCTTGAACGAGGAATTCCTAGTAATCGCAT…	0	0	0	0	0	0	0	0	0	0	0	0	0	0	0	14	0	17	5	0	0	0	0	0	0	0	0	0	0	0	1	4	0	0	0	0	0	0	0	0	0	0	0	5	5	35	0	0	0
GAAACTTACCAGGTCCAGACATAGTTAGGATTGACAGATTGATAGCTCTTTCTTGATTCTATGGGTGGTGGTGCATGGCCGTTCTTAGTTGGTGGAGTGATTTGTCTGGTTAATTCCGTTAACGAACGAGACCTTAACCTGCTAAATAGTTACATGTGACCTCGGTTACATGGGCAACTTCTTAGAGGGACTTTGTGTGTCTAACGCAAGGAAGTTTGAGGCAATAACAGGTCTGTGATGCCCTTAGATGTTCTGGGCTGCACGCGCGCTACACTGATGCGTTCAACGAGTTTACGACCTTGCCGGAAACGGCTGGGTAATCTTTTTAAATCGCATCGTGATGGGGATAGATTATTGCAATTATTGATCTTCAACGAGGAATTCCTAGTAAGCGCGAGT…	0	0	0	0	0	0	0	0	0	0	0	0	0	0	0	0	0	0	0	0	0	0	0	0	0	0	0	0	0	0	0	0	0	0	0	0	0	0	0	0	0	0	0	0	0	0	0	0	0
GAAACTTACCAGGTCCAGACATAGTAAGGATTGACAGATTGATAGCTCTTTCTTGATTCTATGGGTGGTGGTGCATGGCCGTTCTTAGTTGGTGGAGTGATTTGTCTGGTTAATTCCGATAACGAACGAGACCTTAACCTGCTAACTAGTCTCACTCATTTCATGGGTGTTGACTTCTTAGAGGGACTATGTGTCGAAAAGCACATGGAAGTTTGAGGCAATAACAGGTCTGTGATGCCCTTATATGTCCTGGGCTGCACGCGTGCTACACTGATGCATACAACAAGTGCCTAGCCTGCCAAGGTATGGCAATCTCGAATATGCATCGTGATGGGGATAGATCTTTGCAATTATAGATCTTGAACGAGGAATTCCTAGTAAGTGCAAGTCATCATCTTG…	0	0	0	0	0	0	0	0	0	0	0	0	0	0	0	0	0	0	0	0	0	0	0	0	0	0	0	0	0	0	0	0	0	0	0	0	0	0	0	0	0	0	0	0	0	0	0	0	0
GAAACTTACCAGGTCCAGACATAGTAAGGATTGACAGATTGATAGCTCTTTCTTGATTCTATGGGTGGTGGTGCATGGCCGTTCTTAGTTGGTGGAGTGATTTGTCTGGTTAATTCCGTTAACGAACGAGACCTTAACCTGCTAAATAGTTACATGTAACCTCGGTTACGTGGGCAACTTCTTAGAGGGACTTTGCGTGTCTAACGCAAGGAAGTTTGAGGCAATAACAGGTCTGTGATGCCCTTAGATGTTCTGGGCTGCACGCGCGCTACACTGATGCGTTCAACGAGTTTATGACCTTTCCCGAAAGGGTTGGGTAATCTTGTCAAAACGCATCGTGATGGGGATAGATTATTGCAATTATTAATCTTCAACGAGGAATTCCTAGTAAGCGCGAGT…	0	0	0	0	0	0	0	0	0	0	0	0	0	0	0	0	0	0	0	0	0	0	0	0	0	0	0	0	0	0	0	0	0	0	0	0	0	0	0	0	0	0	0	0	0	0	0	0	0
AAAACTTACCAGGTCCAGACATAGTGAGGATTGACAGATTGAGAGCTCTTTCTTGATTCTATGGGTGGTGGTGCATGGCCGTTCTTAGTTGGTGGGTTGCCTTGTCAGGTTGATTCCGGTAACGAACGAGACCTCAGCCTGCTAAATAGTCACGGCCTCCTCGGGGGCCGGCAGACTTCTTAGAGGGACTATTGGCGACTAGCCAATGGAAGCATGAGGCAATAACAGGTCTGTGATGCCCTTAGATGTTCTGGGCCGCACGCGCGCTACACTGATGCATTCAACGAGCCTAGCCTTGGCCGAGAGGCCCGGGTAATCTTTGAAACTGCATCGTGATGGGGATAGATTATTGCAATTATTAATCTTCAACGAGGAATGCCTAGTAAGCGCAAGTCATCA…	0	0	0	0	0	0	0	0	0	0	0	0	0	0	0	0	0	0	0	0	0	0	0	0	0	0	0	0	0	0	0	0	0	0	0	0	0	0	0	0	0	0	0	0	0	0	0	0	0
GAAACTTACCAGGTCCAGACATAGTAAGGATTGACAGATTGAGAGCTCTTTCTTGATTCTATGGGTGGTGGTGCATGGCCGTTCTTAGTTGGTGGAGTGATTTGTCTGGTTAATTCCGTTAACGAACGAGACCCCCGCCTGCTAAATAGCACGAGGAATGCTTCGCATTGCTTGATTGCTTCTTAGAGGGACTTTGTGTGACTAACACAAGGAAGTTGGGGGCAATAACAGGTCTGTGATGCCCTTAGATGTCCTGGGCCGCACGCGCGCTACACTGATGCATGCAACGAGTCTATAACCTTGGCCGGGAGGCCTGGGTAATCTGTGAACGTGCATCGTGATAGGGATAGATTATTGCAATTATTAATCTTGAACGAGGAATTCCTAGTAAACGCAAGT…	0	0	0	0	0	0	0	0	0	0	0	0	0	8	0	0	3	0	0	0	0	0	0	0	0	0	2	0	0	70	0	0	0	0	0	0	0	0	0	0	0	0	0	0	0	0	0	0	0
AAAACTTACCAGGTCCAGACATAGTGAGGATTGACAGATTGAGAGTTCTTTCTTGATTCTATGGGTGGTGGTGCATGGCCGTTCTTAGTTGGTGGAGTGATTTGTCTGGTTAATTCCGTTAACGAACGAGACCGCCGCCTGCTAAATAGTTCTGCGAATGATTTTTCATTGGTAAGAGCTTCTTAGAGGGACGTTCATTCTACAAGATGAAGGAAGATGGCGGCAATAACAGGTCTGTGATGCCCTTAGATGTCCTGGGCCGCACGCGCGCTACACTGATGCACTCAACGAGCATATAACCTTGGCCGAGAGGCCTGGGTAATCTTGTTAACATGCATCGTGATAGGGATAGATTATTGCAATTATTAATCTTGAACGAGGAATTCCTAGTAATCGCAG…	0	0	0	0	0	0	0	0	0	0	0	0	0	0	0	0	0	0	206	0	0	0	0	0	0	0	0	0	0	0	0	0	0	0	0	0	0	0	0	0	0	0	0	0	0	0	0	0	0
GAAACTTACCAGGTCAAAACATGGATGGGATTGACAGATTGAAAGCTCTTTCTTGATTCTATGGGTGGTGGTGCATGGCCGTTCTTAGTTGGTGGAGTGATTTGTCTGGTTAATTCCGATAACGAACGAGACCTTAACCTGCTAACTAGTTCAGCCCTGAATAAGGGTTGCAACTTCTTAGAGGGACTATGCGTGTAAACGCATGGAAGTTTGAGGCAATAACAGGTCTGTGATGCCCCTAGACGTCCTGGGCCGCACGCGCGCTACACTGACACGTTCAGCGAGTAAATTAACCTGGCCCGACAGGGTTTGGGAAATCTTGTTAGGACGTGTCGTGCTGGGGATCGATCTTTGCAATTATAGATCTTGAACGAGGAATTCCTTGTAAGCACAAGTCAT…	0	0	0	0	0	0	0	0	0	0	0	0	0	0	0	0	0	0	0	0	0	0	0	0	0	0	0	0	0	0	0	0	0	0	0	121	0	0	0	0	0	0	0	0	0	0	0	0	0
AAACCTTACTAGGGTAAGACATTAGTATGATTGACAGATTACTTGATCTTTCTTGATTTGGTGGGTGGTGGTGCATGGCCGATCTTAGTTGGTGGGGTGACCCGTCTGGTTAATTTCGATAACGAACGAGATCCGAGCTGTTTAGTTGGCTGCTATCGTTTTTGCGATCGTTTGCCTCCTATATGGACTATCAGTTTGAGGCTGAAGGAAGTTTCGGGCTAAATCAGGTCTGTGATGCCCTTAGACACTCTAGGCGGCACGCGCGCTACAATGGGTTGGAGACTGTGTTACTGCCTTCGAAATGGAGGGGTGAATCACGAATCCTTACCCGTGAATGGGATAGTTTGTTGCAATTTTCGGACTTGAACTAGGAATCCCTTGTAAGCATATTCAAGAATA…	0	0	0	0	0	0	0	0	0	0	0	0	0	0	0	0	0	0	0	0	0	0	0	0	0	0	0	0	0	0	0	23	43	0	0	0	0	0	0	0	0	0	0	0	0	0	0	0	0
GAAACTTACCAGGTCCAGACATAGTGAGGATTGACAGATTGAGAGCTCTTTCTTGATTCTATGGGTGGTGGTGCATGGCCGTTCTTAGTTGGTGGAGTGATTTGTCTGGTTAATTCCGTTAACGAACGAGACCCCCGCCTGCTAAATAGTGCCGATAATGCTTAGCATTGTCGGTCTTACTTCTTAGAGGGACTTCTGGTGACTAACCAGAGGAAGTTGGGGGCAATAACAGGTCTGTGATGCCCTTAGATGTCCTGGGCCGCACGCGCGCTACACTGATGCATGCAACGAGTATATAACCTTGGCCTGAAAGGCCTGGGTAATCTTTTGAACGTGCATCGTGATAGGGATAGATTATTGCAATTATTAATCTTGAACGAGGAATTCCTAGTAAACGCG…	0	0	0	0	0	0	0	0	0	0	0	0	0	0	0	34	0	0	0	104	0	0	0	0	0	0	0	0	0	0	0	0	0	0	0	0	0	0	0	0	0	0	0	0	0	0	39	0	0
GAAACTTACCAGGTCCAGACATAGTGAGGATTGACAGATTGAGAGCTCTTTCTTGATTCTATGGGTGGTGGTGCATGGCCGTTCTTAGTTGGTGGAGTGATTTGTCTGGTTAATTCCGTTAACGAACGAGACCCCCGCCTGCTAAATAGTTGTGTGAATGCTTAGCATTGACGTCAGCTTCTTAGAGGGACTTTCGGTGATCAACCGAAGGAAGTTGGGGGCAATAACAGGTCTGTGATGCCCTTAGATGTCCTGGGCCGCACGCGCGCTACACTGACATACGCAGCGAGTCTCCTTGTCCGAAAGGTCTGGGTAATCTTGTAAATGTATGTCGTGATAGGGATAGATTATTGCAATTATTAATCTTGAACGAGGAATTCCTAGTAAATGCGAGTCATC…	0	0	0	0	0	0	0	0	0	0	52	0	0	0	0	0	0	0	0	0	0	0	0	0	0	0	0	0	0	0	0	0	0	0	0	0	0	35	0	0	0	0	0	0	0	0	0	0	49
GAAACTCACCAGGTCCAGACAAAATAAGGATTGACAGATTGAGAGCTCTTTCTTGATCTTTTGGATGGTGGTGCATGGCCGTTCTTAGTTGGTGGAGTGATTTGTCTGCTTAATTGCGATAACGAACGAGACCTCGGCCCTTAAATAGCCCGGTCCGCATTTGCGGGCCGCTGGCTTCTTAGGGGGACTATCGGCTCAAGCCGATGGAAGTGCGCGGCAATAACAGGTCTGTGATGCCCTTAGATGTTCTGGGCCGCACGCGCGCTACACTGACAGGGCCAGCGAGTACATCACCTTAACCGAGAGGTTTGGGTAATCTTGTTAAACCCTGTCGTGCTGGGGATAGAGCATTGCAATTATTGCTCTTCAACGAGGAATGCCTAGTAGGCACGAGTCATC…	0	0	0	172	0	0	0	0	0	0	0	0	0	0	0	0	0	0	0	0	0	0	0	29	0	0	0	0	0	0	0	0	0	0	0	0	0	0	0	0	0	0	0	0	0	0	0	0	0
GAAACTTACCAGGTCCAGACATTGTGAGGATTGACAGATTGAGAGCTCTTTCTTGATTCGATGGGTGGTGGTGCATGGCCGTTCTTAGTTGGTGGAGTGATTTGTCTGGTTAATTCCGTTAACGAACGAGACCGTTGCCTATTAAATAGTGACGCGAACACTTCGTTCGTGGCGCACTTCTTAGAGGGACAACTTGTTTTCAACAAGTGGAAGTTAGCGGCAATAACAGGTCTGTGATGCCCTTAGATGTTCTGGGCCGCACGCGCGCTACACTGATGCACTCAACAAGTCTTCACCTTGACCGAAAGGTCCGGGAAACCTTCGAAATTGCATCGTGATGGGGATAGATTATTGCAACTATTAATCTTCAACGAGGAATTCCTAGTAAGGTCGTGTCAT…	0	0	0	0	0	0	12	0	0	0	0	0	0	92	0	0	0	0	0	0	0	0	0	0	0	0	34	0	0	0	0	0	0	0	0	0	0	0	0	0	0	0	0	0	0	0	0	0	0
AAAACTTACCAGGTCCAGACATAGTGAGGATTGACAGATTGAGAGCTCTTTCTTGATTCTATGGGTGGTGGTGCATGGCCGTTCTTAGTTGGTGGAGTGATTTGTCTGGTTAATTCCGTTAACGAACGAGACCCCCGCCTGCTAAATAGATGCCATTATTCTTTGTAATAATGTTCGCATCTTCTTAGAGGGACTTTCGGTGACTAACCGAAGGAAGTTGGGGGCAATAACAGGTCTGTGATGCCCTTAGATGTTCTGGGCCGCACGCGCGCTACACTGACACACGCAACGAGCATCGCTTGACCGAAAGGCCCGGCTAATCTTGTAAATGTGTGTCGTGATAGGGATAGATTATTGCAATTATTAATCTTGAACGAGGAATTCCTAGTAAACGCAAGT…	0	0	0	0	0	0	0	0	0	0	0	0	0	91	0	0	0	0	0	0	0	0	0	0	0	0	61	0	0	0	0	0	0	0	0	0	0	0	0	0	0	0	0	0	0	0	0	0	0
AAAACTCACCAGGTCCGGACATAGTTAGGATTGACAGATTGAGAGACCTTTCATGATACTGTGGGTGGTGGTGCATGGCCGTTCTTAGTTGGTGGAGTGATTTGTCTGGTTAATTCCGATAACGAACGAGACCTTAACCTGCTAAATAGTTGACCCATGTTTTCATGGGATTAACTTCTTAGAGGGACTAACTACATTTAGTGGTTGGAAGTTTGAGGCAATAACAGGTCTGTGATGCCCTTAGATGTTCTGGGCCGCACGCGCGCTACACTGATGAAGGCAGCGAGTATATAACCTTGACCGGAAGGTCTGGGCAATCTTGTGAATCTTCATCGTGCTGGGGATAAACCATTGCAATTATTGGTTTTCAACGAGGAATTCCTAGTAAACGCAAGTCAT…	0	0	0	0	0	0	0	0	0	0	0	0	0	0	0	0	0	0	0	0	0	0	0	117	0	0	0	0	0	0	0	0	0	0	0	0	84	0	0	0	0	0	0	0	0	0	0	0	0
GAAGCTTACCAAGCCCAGACATAGGAAAGATTGACAGATTGAGAGTTCTTTCTTGATTCTATGGGTGGTGGTGCATGGCCGTTCTTAGTTGGTGAAATGATTTGTCTGGTCAATTCCGTTAACGAACGAGACCTCCACCTGCTAAATAGTCTGAATAAATTGAATTTTTATTTTAGACTTCTTAGAGGGACTATCAGTGTTTAACTGAGGGAAGTTGGAGGCAATAACAGGTCTGTGATGCCCTTAGATGCCTTGGGCCGCACGCGCGCTACACTGATGCATTCAACAAGTTTATAACCTTGGCCGAAAGGCCTGGGTAATCTTCTTGAACTTGCGTCGTGCTAGGGATAGATTATTGCAATTGTTAATCTTAAACGAGGAATTCCTAGTAATCGTAGT…	0	0	0	0	0	0	0	0	0	0	0	0	0	0	0	0	0	0	0	0	0	0	0	14	0	0	0	0	0	43	0	0	0	0	0	0	0	0	0	0	0	0	33	0	0	0	0	0	0
GAAACTCACCAGGTCCAGACATGGGAAGGATTGACAGATTGAGAGCTCTTTCTTGATTCTATGGGTGGTGGTGCATGGCCGTTCTTAGTTGGTGGAGTGATTTGTCTGGTTAATTCCGTTAACGAACGAGACCTCAGCCTGCTAACTAGTCACGGTAGTCTTGACTGCCGGCCGGCTTCTTAGAGGGACTGATCGAGTTTATCGATCGGAAGTTTGAGGCAATAACAGGTCTGTGATGCCCTTAGATGTTCTGGGCCGCACGCGCGCTACACTGATGACTCCAACGAGCACAAGCTTGATCGGAAGACCTGGCTAAACTCTTAAGCGTCATCGTGATGGGGATAGATTATTGCAATTATTAATCTTCAACGAGGAATTCCTAGTAAGCGTGAGTCATCA…	0	0	0	0	0	0	0	0	0	0	0	0	0	0	0	0	0	0	0	0	0	0	0	0	0	0	0	0	0	0	0	0	0	0	0	0	0	0	0	0	0	0	0	0	0	0	0	0	0
AAAACTTACCAGGTCCAGACATAGGAAGGATTGACAGATTGAGAGCTCTTTCTTGATTCTATGGGTGGTGGTGCATGGCCGTTCTTAGTTGGTGGAGTGATTTGTCTGGTTAATTCCGTTAACGAACGAGACCTTAACCTGCTAAATAGTTACGACGATACTCTGTATCGGCGGCCAACTTCTTAGAGGGACTACTGGGGTTACACCCGGTGGAAGTTTGAGGCAATAACAGGTCTGTGATGCCCTTAGATGTTCTGGGCCGCACGCGCGCTACACTGACTGGATCAACGAGTTGTCCACCTTGGCTGAAGAGTCTGGGTAATCTTGTAAAATCCAGTCGTGATGGGGATAGATCATTGCAATTATTGATCTTCAACGAGGAATTCCTAGTAAGGGTGG…	0	0	0	0	0	0	0	0	0	0	0	0	0	0	0	0	0	0	65	0	0	0	0	0	0	0	0	0	0	0	0	0	0	0	0	0	0	0	0	0	0	0	0	36	48	0	0	0	0
AAAACTTACCAGGTCCAGATATAGTGAGGATTGACAGATTGAGAGCTCTTTCTTGATTCTATAGGTGGTGGTGCATGGCCGTTCTTAGTTGGTGGAGTGATTTGTCTGGTTAATTCCGTTAACGAACGAGACCCCAGCCTGCTAAATAGTTACATTAATGAATTTTCATTGGTGATAGCTTCTTAGAGGGACTTCTAGCAACAAGCTAGCGGAAGAGTGGGGCCATAACAGGTCTGTGATGCCCTTAGATGTCCTGGACTGCACGCGTGTTACACTGATGCATTCATCAAGTCTTCCTTGGCCGAGAGGCCTGGGTAATCTTTCAAAGTGCATCGTGATAGGGATCGATCATTGAAATTATTGATCGAGAACGAGGAATTCCTAGTAAACGCAGATCAT…	0	0	0	0	0	0	0	199	0	0	0	0	0	0	0	0	0	0	0	0	0	0	0	0	0	0	0	0	0	0	0	0	0	0	0	0	0	0	0	0	0	0	0	0	0	0	0	0	0
AAAACTTACCAGGTCCAGACATAATAAGGATTGACAGATTGAAGATCTTTCTTGATTTTATGGGTGGTGGTGCATGGCCGTTCTTAGTTGGTGGAGTGATTTGTCTGGTTAATTCCGTTAACGAACGAGACCGCGACCTGCTAAATAGAGGGCTTAAGCCTCTGGCTTGGGTCTTTTTTCTTCTTAGAGGGACTATCGGTTGGTGTACCCGGTGGAAGTTCGCGGCAATAACAGGTCTGTGATGCCCTTAGATGTTCTGGGCCGCACGCGCGCTACACTGACACGTTCATCAAGTTTACAACCTTGGCTCGAAAGGCCTGGGTAATCTTTTCAAAGCGTGTCGTGATGGGGATAGATTATTGTAATTATTGATCTTCAACGAGGAATTCCTAGTAAACG…	0	0	0	0	0	0	0	0	0	0	0	0	78	0	0	0	0	0	0	0	0	0	0	0	58	0	0	0	0	0	0	0	0	0	0	0	0	0	0	0	0	0	0	0	0	0	0	0	0
GAAACTCACCAGGTCCAGACATAGTAAGGATTGACAGATTGAGAGCTCTTTCTTGATTCTATGGGTGGTGGTGCATGGCCGTTCTTAGTTGGTGGAGTGATTTGTCTGGTTAATTCCGTTAACGAACGAGACCTTAACCTGCTAAATAGTTGCAATCACTTTGGTGGTTGATCAACTTCTTAGAGGGACTATGAATGTTTAATTCATGGAAGTTTGAGGCAATAACAGGTCTGTGATGCCCTTAGATGTTCTGGGCCGCACGCGCGCTACACTGATGCAGGCAACAAGTTTTTCCTTGGCCGGAAGGTCTGGGTAATCTTTTGAAACTGCATCGTGCTGGGGATAGTCCTTTGCAATTATTGGACTTCAACGAGGAATTCCTAGTAAGCGCGAGTCATC…	0	0	0	0	0	0	0	0	0	0	0	0	0	0	0	0	0	0	0	0	0	0	0	0	0	0	0	0	0	0	0	0	0	0	0	0	0	0	0	0	0	0	0	0	0	0	0	0	0
GAAACTTACCAGGTCCAGACATAGTGAGGATTGACAGATTGAGAGCTCTTTCTTGATTCTATGGGTGGTGGTGCATGGCCGTTCTTAGTTGGTGGAGTGATTTGTCTGGTTAATTCCGTTAACGAACGAGACCCCCGCCTGCTAAATAGTTTGGTCAATGCTTAGCATTGATATAAGCTTCTTAGAGGGACTTTCGGTGACTAACCGAAGGAAGTTGGGGGCAATAACAGGTCTGTGATGCCCTTAGATGTTCTGGGCCGCACGCGCGCTACACTGACACACGCAACGAGTCTTCCTTGTCCGAAAGGTCCGGGTAATCTTTTAAATGTGTGTCGTGATAGGGATAGATTATTGCAATTATTAATCTTGAACGAGGAATTCCTAGTAAATGCGGGTCAT…	0	0	0	0	0	0	0	0	0	0	0	0	0	0	0	0	0	0	0	0	0	0	0	0	0	0	0	0	0	0	0	0	0	0	0	0	0	0	0	0	0	0	0	0	0	0	0	0	0
GAAACTTACCAGGTCCAGACATAGTAAGGATTGACAGATTGAGAGCTCTTTCTTGATTCTATGGGTGGTGGTGCATGGCCGTTCTTAGTTGGTGGAGTGATTTGTCTGGTTAATTCCGTTAACGAACGAGACCCCCGCCTGCTAAATAGTCCCGGGAATGCTTTGCATTGCCGTGGCGCTTCTTAGAGGGACTGTGTGAGACTATCACACGGAAGTTGGGGGCAATAACAGGTCTGTGATGCCCTTAGATGTCCTGGGCCGCACGCGCGCTACACTGATGCGTGCAACGAGTATAGAACCTTGGCCGGGAGGCCTGGGTAATCTGTGAACGCGCATCGTGATAGGGATAGATTATTGCAATTATTAATCTTGAACGAGGAATTCCTAGTAAACGCAAGT…	0	0	0	0	0	0	0	0	0	0	0	0	0	0	0	0	0	0	0	0	0	0	0	0	0	0	0	0	197	0	0	0	0	0	0	0	0	0	0	0	0	0	0	0	0	0	0	0	0
GAAACTTACCAGGTCCAGACATAGTGAGGATTGACAGATTGATAGCTCTTTCTTGATTCTATGGGTGGTGGTGCATGGCCGTTCTTAGTTGGTGGAGTGATTTGTCTGGTTAATTCCGTTAACGAACGAGACCCCCGCCTGCTAAATAGTCATATCAATGCTCTGCATTGGTGTTGGCTTCTTAGAGGGACTTTCGGTGACTAACCGAAGGAAGTTGGGGGCAATAACAGGTCTGTGATGCCCTTAGATGTTCTGGGCCGCACGCGCGCTACACTGACACACTCAGCGAGTTTTCCTTGTCCGAAAGGTCTGGGTAATCTTTTAAATGTGTGTCGTGATAGGGATAGATTATTGCAATTATTAATCTTGAACGAGGAATTCCTAGTAAATGCGAGTCAT…	0	0	0	0	0	0	0	0	0	0	0	0	0	0	0	0	0	0	0	0	0	0	0	0	0	0	0	0	0	0	0	0	0	0	0	0	0	0	0	0	0	0	0	0	0	0	0	0	0
AAAACTTACCAGGCCAGAACACTAGAAGGATTGACAGACTAAGTGCTCTTTCTTGATTTGGTGGTTGGTGGTGCATGGCCGTTCTTAGTTGGTGGAGTGATCTGTCTGGTTAATTCCGATAACGAACGAGACTCTGTCCTGTTAAATAGATCCAACCTAGTCGTAGGGTTGGAATTTCTTCTTAGAGGGACTGGTGATTATTAGTCACACGAGATTGAGCAATAACAGGTCTGTGATGCCCTTAGATGTTCTGGGCCGCACACGCGCTACACTGAAGTGATCAGCTAGTTTTTCCCTCTCCGAGAGGAGCGGGTAAACTGTTGAACCCACTTCGTGGTAGGGATCGGAGCTTGCAATTATTCTCCGTGAACCAGGAATTCCCAGTAGGTGCAAGTCATA…	0	0	0	0	0	0	0	0	0	0	0	0	0	0	0	0	0	0	0	0	0	0	0	0	0	0	0	0	0	0	0	0	0	0	0	0	0	0	0	0	0	0	0	0	0	0	0	0	0
GAAACTTACCAGGTCCAGACATAGTAAGGATTGACAGATTGATAGCTCTTTCTTGATTCTATGGGTGGTGGTGCATGGCCGTTCTTAGTTGGTGGAGTGATTTGTCTGGTTAATTCCGTTAACGAACGAGACCTTAACCTGCTAAATAGTTACATGTAACCTCGGTTACATGGGCAACTTCTTAGAGGGACTTTGCGTGTCTAACGCAAGGAAGTTTGAGGCAATAACAGGTCTGTGATGCCCTTAGATGTCCTGGGCTGCACGCGCGCTACACTGATGCGCTCAACGAGTTTATAACCTTGCCTGAAACGGTTGGGTAATCTTGTTAAAACGCATCGTGATGGGGATAGATTATTGCAATTATTGATCTTCAACGAGGAATTCCTAGTAAGCGCGAGT…	0	0	0	0	0	0	0	0	0	0	0	0	0	0	0	15	0	24	9	0	0	0	0	0	0	0	0	0	0	0	0	10	0	0	0	0	0	0	0	0	0	0	7	12	4	0	0	0	0
AAAACTCACCAGGTCCAGACATGGGAAGGATTGACAGATTGAGAGCTCTTTCTTGATTCTATGGGTGGTGGTGCATGGCCGTTCTTAGTTGGTGGAGTGATTTGTCTGGTTAATTCCGATAACGAACGAGACTTTAACCTGCTAAATAGACACTAGAGCTTTGGCTTTAGCTGTGCTTCTTAGAGGGACTTTGCGTGTTTAACGCAAGGAGGTTTGAGGCAATAACAGGTCTGTGATGCCCTTAGATGTTCTGGGCCGCACGCGCGCTACACTGATGCATTCAGCGAGTCTTGCTTGGCCTGAAGAGGTTGGGTAATCTTGTGAATATGCATCGTGATGGGGATAGATGATTGCAATTATTCATCTTGAACGAGGAATTCCTAGTAAGCACAAGTCATC…	0	0	0	0	0	0	0	0	0	0	0	0	0	0	0	0	0	0	0	0	0	0	0	0	0	0	0	0	0	0	0	0	0	0	0	0	0	0	0	0	0	0	0	0	0	0	0	0	0
GAAACTTACCAGGTCCAGACATAGTAAGGATTGACAGATTGAGAGCTCTTTCTTGATTCTATGGGTGGTGGTGCATGGCCGTTCTTAGTTGGTGGAGTGATTTGTCTGGTTAATTCCGTTAACGAACGAGACCTCCGCGTGCTAAATAGTTTCGCTTACAATTTTTTGTAGGTTTTGAGACTTCTTAGAGGGACTTTTGGGTAATCAAACCAAAGGAAGTTGGAGGCAATAACAGGTCTGTGATGCCCTTAGATGTTCTGGGCCGCACGCGCGCTACACTGATGCGTTCAACGAGTTTACAACCTTGATCGATAGGTCTGGGTAATCTTTTGAATGCGCATCGTGCTAGGGATAGATTGTTGCAATTTTCAATCTTGAACGAGGAATTCCTAGTAAACG…	0	0	0	0	0	0	0	0	0	0	0	0	0	0	0	0	0	0	0	0	0	0	0	0	0	0	0	0	0	0	0	0	0	0	0	0	0	0	0	0	0	0	0	0	0	0	0	194	0
GAAACTCACCAGGTCCAGACATAGTAAGGATTGACAGATTGAGAGCTCTTTCTTGATTCTATGGGTGGTGGTGCATGGCCGTTCTTAGTTGGTGGAGTGATTTGTCTGGTTAATTCCGTTAACGAACGAGACCTTAACCTGCTAAATAGTTGCATCAACTCTGGTTGATGATCAACTTCTTAGAGGGACTATTGATGTTTAATCAATGGAAGTTTGAGGCAATAACAGGTCTGTGATGCCCTTAGATGTTCTGGGCCGCACGCGCGCTACACTGATAAAGGCAACAAGTATTCAACCTTGGCCGGAAGGTCCGGGTAATCTTTTGAAACTTTATCGTGCTGGGGATAGTCCTTTGCAATTATTGGACTTCAACGAGGAATTCCTAGTAAGCGTGAGTCA…	0	0	0	0	0	0	0	0	0	0	0	0	0	0	0	0	0	0	0	0	0	0	0	0	0	0	0	0	0	0	0	0	0	0	0	0	0	0	0	0	0	0	0	0	0	0	0	0	0
AAAACTTACCAGGTCCAGACATAGTGAGGATTGACAGATTGAGAGCTCTTTCTTGATTCTATGGGTGGTGGTGCATGGCCGTTCTTAGTTGGTGGAGTGATTTGTCTGGTTAATTCCGTTAACGAACGAGACCCCTGCCTGCTAAATAGTTGAGCGAATGAATGTTCATTGGCTACAGCTTCTTAGAGGGACGTGCGTTCTATTAGACGCAGGAAGATAGGGGCAATAACAGGTCTGTGATGCCCTTAGATGTCCTGGGCCGCACGCGCGTTACACTGATGCACTCAACGAGTCTACCTTGGCCGAGAGGCCTGGGAAATCTTGTTAACATGCATCGTGATAGGGATAGATTATTGCAATTATTAATCTTGAACGAGGAATTCCTAGTAAACGCAGATC…	0	0	0	0	0	0	0	89	0	0	0	0	0	25	0	0	0	0	0	0	0	0	0	0	0	0	0	0	0	0	0	0	40	0	0	0	0	0	0	0	0	0	0	0	0	0	0	0	0
GAAACTTACCAGGTCCAGACATAGTGAGGATTGACAGATTGAGAGCTCTTTCTTGATTCTATGGGTGGTGGTGCATGGCCGTTCTTAGTTGGTGGAGTGATTTGTCTGGTTAATTCCGTTAACGAACGAGACCCCCGCCTGCTAAATAGTCATATTAATGCTTAGCATTGATGTTGGCTTCTTAGAGGGACTTTCGGTGACTAACCGAAGGAAGTTGGGGGCAATAACAGGTCTGTGATGCCCTTAGATGTCCTGGGCCGCACGCGCGCTACACTGACACACGCAGCGAGTCTTCCTCGTCCGAAAGGTCTGGGTAATCTTGTAAATGTGTGTCGTGATAGGGATAGATTATTGCAATTATTAATCTTGAACGAGGAATTCCTAGTAAATGCGAGTCAT…	0	0	0	0	0	0	0	0	0	0	0	0	0	0	0	0	0	0	0	0	0	0	0	0	0	0	0	0	0	0	0	0	0	142	0	0	0	0	0	0	0	0	0	0	0	0	0	0	0
AAAACTTACTAGGTCCAGACGTAGGAAGGATTGACAGATTGAGAGCTCTTTCTTGATTCTATGGGTGGTGGTGCATGGCCGTTCTTAGTTGGTGGAGTAATTTGTCTGGTTAATTCCGATAACGAACGAGACCTTAATCTGCTAAATAGACACTGTAGCTCAGGCTGCAGCTGCGCTTCTTAGAGAGACCACAGACGTCTAGTCTGAGGAGGTTCAAGGCAATAACAGGTCTGTGATGCCCTTAGATGTTCTGGGCCGCACGCGCGCTACACTGATACACGCAACAAGTTTCTCCTGGTCTGAAGAGATTGGGTAATCTTATGAGTGTGTATCGTGATGGGGATAGATGATTGTAATTATTCATCTTGAACGAGGAATCCCTAGTAAGCGCAAGTCATT…	0	0	0	0	0	0	0	0	0	0	0	0	0	0	0	0	0	0	0	0	0	0	0	0	0	0	0	0	0	0	0	0	0	0	0	0	0	0	0	0	0	0	0	0	0	0	0	0	0
AAAACTTACCAGGTCCGGACATAGTGAGGATTGACAGATTGAAGATCTTTCTTGATTCTATGGGTGGTGGTGCATGGCCGTTCTTAGTTGGTGGAGTGATTTGTCTGGTTAATTCCGTTAACGAACGAGACCTCGACCTGCTAAATAGTTCAGCAAATTCTTCGGGATTTGTTCAGTGACTTCTTAGAGGGACTATCGGTGGGTAGCCGATGGAAGTTCGAGGCAATAACAGGTCTGTGATGCCCTTAGATGTTCTGGGCCGCACGCGCGCTACACTGATTGGTTCATCGAGCTTACAACCTTGACTGATAGGTCTGGGTAATCTTTTGAAAGCCAATCGTGCTGGGGATAGACTGTTGTAATTTTCAGTCTTTAACGAGGAATTCCTAGTAAACGCGA…	0	0	0	0	0	0	0	0	0	0	0	0	0	93	0	0	0	0	0	0	0	0	0	0	0	0	0	0	0	45	0	0	0	0	0	0	0	0	0	0	0	0	0	0	0	0	0	0	0
AAATCTCACCCGGCCCGGACACTGTAAGGATTGACAGATTGAGAGCTCTTTCTTGATTCGGTGGGTGGTGGTGCATGGCCGTTCTTAGTTGGTGGAGCGATTTGTCTGGTTAATTCCGATAACGAACGAGACTCTAGCCTGCTAAATAGTACGCCGATCTCTTGTCGGCGCGTACTTCTTAGAGGGACAAGTGGCGGTAAGCCACACGAAATTGAGCAATAACAGGTCTGTGATGCCCTTAGATGTTCGGGGCCGCACGCGCGCTACACTGAAGAGATGAGCGTGTTTTTCCTGCTCCGAAAGGAGTGGGTAACCCGCTGAAACCTCTTCGTGATTGGGATCGGGGCTTGAAATTATTCTCCGTGAACGAGGAATTCCCAGTAAGCGCGAGTCATAAGC…	0	0	0	0	0	0	0	0	0	0	0	0	0	0	0	0	0	0	0	0	0	0	0	85	0	0	0	0	0	0	0	0	0	0	0	0	0	0	0	0	0	0	0	0	0	0	0	0	0
GAAACTTACCAGGTCCAGACATAGTGAGGATTGACAGATTGATAGATCTTTCTTGATTCTATGGGTGGTGGTGCATGGCCGTTCTTAGTTGGTGGAGTGATTTGTCTGGTTAATTCCGATAACGAACGAGACCTTAACCTGCTAACTAGTCGTGCTTATTTTATAAGTACTGACTTCTTAGAGGGACTATGCTACGATGAGTACATGGAAGTTTGAGGCAATAACAGGTCTGTGATGCCCTTATATGTCCTGGGCTGCACGCGTGCTACACTGATGCATACAGCAAGTTCCTAGCCCGAAAGGGTGTGGCAATCTCGAATATGCATCGTGATGGGGATAGATCTTTGCAATTATAGATCTTGAACGAGGAATTCCTAGTAAATGTAAGTCATCATCTTA…	0	0	0	0	0	0	0	0	0	0	0	0	0	0	0	0	0	0	0	0	0	0	0	0	0	0	0	0	0	0	0	0	0	192	0	0	0	0	0	0	0	0	0	0	0	0	0	0	0
AAAACTTACCAGGTCCAGACATAGTGAGGATTGACAGATTGAGAGCTCTTTCTTGATTCTATGGGTGGTGGTGCATGGCCGTTCTTAGTTGGTGGAGTGATTTGTCTGGTTAATTCCGTTAACGAACGAGACCCCCGCCTGCTAAATAGTTATGCCAATGCTTTGCATTGGATATAGCTTCTTAGAGGGACTTTTGGTGACTAACCAAAGGAAGTTGGGGGCAATAACAGGTCTGTGATGCCCTTAGATGTCCTGGGCCGCACGCGCGCTACACTGACACACGCAACGAGTTCTCCTTGTCCGAAAGGTCCGGGTAATCTTGTAAATGTGTGTCGTGATTGGGATAGATTATTGCAATTATTAATCTTGAACGAGGAATTCCTAGTAAATGCGGGTCAT…	0	0	0	0	0	0	0	0	0	0	0	0	0	0	0	0	0	0	0	0	0	0	0	0	0	0	0	0	0	0	0	0	0	0	0	0	0	0	0	0	0	0	0	0	0	0	0	0	0
AAAACTTACCAGGTCCAGACATAGTAAGGATTGACAGATTGAGAGCTCTTTCTTGATTCTATGGGTGGTGGTGCATGGCCGTTCTTAGTTGGTGGAGTGATTTGTCTGGTTAATTCCGTTAACGAACGAGACCCCCGCCTGCTAAATAGTTGGCGTAATGATTTTCATTGCGTACATCTTCTTAGAGGGACTTTGTGTGACTAACACAAGGAAGTTGGGGGCAATAACAGGTCTGTGATGCCCTTAGATGTTCTGGGCCGCACGCGCGCTACACTGATGCGTTCAACGAGCTTATAACCTTGGCCGAGAGGCCTGGGTAATCTTTTAAACGCGCATCGTGATAGGGATTGTCAGTTGCAATTTTCTGACATGAACGAGGAATTCCTAGTAAACGCAAGT…	0	0	0	0	0	0	0	0	0	0	0	0	149	0	0	0	0	0	0	0	0	0	0	0	0	0	0	0	0	0	0	0	0	0	0	0	0	0	0	0	0	0	0	0	0	0	0	0	0
GAAACTTACCAGGTCCAGACATAGTAAGGATTGACAGATTGAGAGCTCTTTCTTGATTCTATGGGTGGTGGTGCATGGCCGTTCTTAGTTGGTGGAGTGATTTGTCTGGTTAATTCCGTTAACGAACGAGACCCCCGCCTGCTAAATAGGGCGGCGATTGTTTAACAATCGCCGGTACTTCTTAGAGGGACTTTTGGTGACTAACCAAAGGAAGTTGGGGGCAATAACAGGTCTGTGATGCCCTTAGATGTCCTGGGCCGCACGCGCGCTACACTGATGCGTTCAACGAGTCTATAACCTTGGTCGGAAGGCCCGGGTAATCTTGAAACGCGCATCGTGATAGGGATAGATTGTTGCAATTATCAATCTTGAACGAGGAATTCCTAGTAAACGCGGTTC…	0	0	0	0	0	0	0	0	0	0	0	0	0	0	0	24	0	0	0	0	19	0	0	0	0	18	0	0	0	0	0	0	0	0	0	0	0	0	0	0	0	0	0	0	0	0	0	0	0
GAAACTTACCAGGTCCAGACATAGTAAGGATTGACAGATTGAGAGCTCTTTCTTGATTCTATGGGTGGTGGTGCATGGCCGTTCTTAGTTGGTGGAGTGATTTGTCTGGTTAATTCCGTTAACGAACGAGACCCCCGCCTGCTAAATAGTCCCGGGAATGCTTTGCATTGCCGTGGTGCTTCTTAGAGGGACTGTGTGAGACTATCACACGGAAGTTGGGGGCAATAACAGGTCTGTGATGCCCTTAGATGTCCTGGGCCGCACGCGCGCTACACTGATGCATGCAACGAGTCTATAACCTTGGCCGGGAGGCCTGGGTAATCTGTGAACGTGCATCGTGATAGGGATAGATTATTGCAATTATTAATCTTGAACGAGGAATTCCTAGTAAACGCAAGT…	0	0	0	0	0	0	0	0	0	0	0	0	0	0	0	0	0	41	61	0	0	0	0	0	0	0	0	0	0	0	34	23	0	0	0	0	0	0	0	0	0	0	0	2	26	0	0	0	0
GAACCTTACCAGGCTCGTACATAGTCATGATTGACAGATTGAGAGTTCTTTCTCGATTCTATGGGTGGTGGTGCATGGCCGTTCTTAGTCGGTGAGGTGACTTGTCTGGTTAATTCCGATAACGGACGAGACCTCGACCTGATAATTAGTCGCGTCCCACTTCGGTGAGCATGCGACTTCTTAAAGGGACTTTGTGACCAATCACAAGGAAGTTCGAGCCTATAACAGGTCTGTGATGCCCTTAGATAGCCTGGGTCGCACGTGTGCTACAATGGCGATATCAACGAGCGTTTCCTGCTTTTCTAGAAGTGGGTAATCTTCTGAAATGTCGTCGTGACTGGGATCGATCATTGCAATTATTGATCGTGAACCAGGAATTCCTAGTAAGTACAAGTCATC…	0	0	0	0	0	0	0	0	0	0	0	0	0	0	0	0	0	0	0	0	0	0	0	0	0	0	0	0	0	0	0	0	54	0	0	0	0	0	0	0	0	0	0	0	0	0	0	0	0
GAAACTTACCAGGTCCAGACATAGTGAGGATTGACAGATTGATAGCTCTTTCTTGATTCTATGGGTGGTGGTGCATGGCCGTTCTTAGTTGGTGGAGTGATTTGTCTGGTTAATTCCGTTAACGAACGAGACCCCCGCCTGCTAAATAGTACGATCAATGCTTAGCATTGGTTTGTGCTTCTTAGAGGGACTTTTGGTGACTAACCAAAGGAAGTTGGGGGCAATAACAGGTCTGTGATGCCCTTAGATGTCCTGGGCCGCACGCGCGCTACACTGACACACGCAACGAGTTTTTTCTTGTCCGAAAGGTCTGGATAATCTTTTAAATGTGTGTCGTGATAGGGATAGATTATTGCAATTATTAATCTTGAACGAGGAATTCCTAGTAAACGCAAGTCA…	0	0	0	0	0	0	0	0	0	0	0	0	0	0	0	0	0	0	0	0	0	0	0	0	0	0	0	0	0	0	0	26	0	0	0	0	0	0	0	0	0	0	0	37	35	0	0	0	0
AAAACTTACCAGGTCCGGACATAGTGAGGATTGACAGATTGAGAGCTCTTTCTTGATTCTATGGTTGGTGGTGCATGGCCGTTCTTAGTTGGTGGAGTGATTTGTCTGGTTAATTCCGTTAACGAGCGAGACCTGGGCGTGCTAACTAGGGGCCGTTACCATTGGTAGCTGTCGCCCCTTCTTAGACGGACTGCGGGCGTCTAGTCCGCGGAAGCTCCAGGCAATAACAGGTCTGAGATGCCCTTAGATGTTCTGGGCCGCACGCGCGCTACACTGAGCGGACCAACGGGTGAGGATGCGCGAGAGCGTTTCCCAATCCCTAAATCCGCTCGTGCTGGGGATAGAGGCTTGCAATTTTCCCTCTTGAACGAGGAATACCTTGTAAGCGTGGGTCATCAG…	0	0	0	0	0	0	0	0	0	0	0	0	0	0	0	0	0	0	0	0	0	0	0	0	0	0	0	0	0	0	0	0	0	0	0	0	0	0	0	0	0	0	0	0	0	0	0	100	0
AAACCTCACCAGGCCCGGACACTGGAAGGATTGACAGATTGAGAGCTCTTTCTTGATTCGGTGGGTGGTGGTGCATGGCCGTTCTTAGTCGGTGAGGTGACTTGTCTGGTTAATTCCGATAACGGACGAGACCTCGACCTACTAACTAGCCAACGTTTACTCTTGTAAGCGTTTGGCTTCTTAGAGGGACTTTGTGAGACTATCACAAGGAAGTTCGAGCCTATAACAGGTCTGTGATGCCCTTAGATGGCCTGGGCTGCACGTGCGCTACAATGACGGAGTCAGCGAGCTCTGCCCTACTTCGTACGAAGCGGGAAATCTTGTGAAACTCCGTCGTGATAGGGATTGACCTTTGCAATTATGGGTCATGAACGAGGAATTCCTAGTAAGGACAAGTCA…	0	0	0	0	0	0	0	0	0	0	0	0	0	0	0	0	0	0	0	0	0	0	0	0	0	0	0	0	0	0	0	0	0	0	0	0	0	0	0	0	0	0	0	0	0	0	0	0	0
GAAACTTACCAGGTCCAGACATAGTGAGGATTGACAGATTGAGAGCTCTTTCTTGATTCTATGGGTGGTGGTGCATGGCCGTTCTTAGTTGGTGGAGTGATTTGTCTGGTTAATTCCGTTAACGAACGAGACCCCCGCCTGCTAAATAGTTGTGTGAATGCCTAGCATTGACGTCAGCTTCTTAGAGGGACTTTTGGTGATCAACCGAAGGAAGTTGGGGGCAATAACAGGTCTGTGATGCCCTTAGATGTTCTGGGCCGCACGCGCGCTACACTGACATACGCAGCGAGTCTCCTTGTCCGAAAGGTCTGGGTAATCTTGTAAATGTATGTCGTGATAGGGATAGATTATTGCAATTATTAATCTTGAACGAGGAATTCCTAGTAAATGCGAGTCATC…	0	0	0	0	0	0	0	0	0	0	0	0	0	0	0	0	0	0	0	0	0	0	0	0	0	74	0	0	0	0	0	0	0	0	0	0	0	0	0	0	0	0	0	0	0	0	0	0	0
GAAACTTACCAGGTCCAGACATAGTAAGGATTGACAGATTGATAGCTCTTTCTTGATTCTATGGGTGGTGGTGCATGGCCGTTCTTAGTTGGTGGAGTGATTTGTCTGGTTAATTCCGTTAACGAACGAGACCTTAACCTGCTAAATAGTTACGCGTAACCTCGGTTACGTGGGCAACTTCTTAGAGGGACTTTGCGTGTCTAACGCAAGGAAGTTTGAGGCAATAACAGGTCTGTGATGCCCTTAGATGTTCTGGGCTGCACGCGCGCTACACTGATGCGCTCAACGAGTTTACGACCTTGCCCGGAAGGGTTGGGTAATCTTTTCAAAACGCATCGTGATGGGGATAGATTATTGCAATTATTAATCTTCAACGAGGAATTCCTAGTAAGCGCGAGT…	0	0	0	0	0	0	0	0	0	0	0	0	0	0	0	0	0	0	0	0	0	0	0	0	0	0	0	0	0	0	0	0	0	0	0	0	0	0	0	0	0	0	0	0	0	0	0	0	0
AAAACTTACCAGGTCCAGACACGGGGATGATAAACAGATTGAGAGCTCTTTTTTGATTCTGTGGGTGGTGGTGCATGGCCGTTCTTAGTTGGTGGGTTGCCTTGTCAGGTTGATTCCGGTAACGAACGAGACCTCAGCCTGCTAAATAGTCACGTGTCCTTTTTGGACGCGCCTGACTTCTTAGAGGGACTATTGTCGTTTAGGCAATGGAAGTGTGAGGCAATAACAGGTCTGTGATGCCCTTAGATGTTCTGGGCCGCACGCGCGCTACACTGATGCATTCAACGAGCCTATCCTTGGCCGAGAGGCCCGGGTAATCTTTGAAACTGCATCGTGATGGGGATAGATTATTGCAATTATTAGTCTTCAACGAGGAATGCCTAGTAAGCGCGAGTCATC…	0	0	0	0	0	0	0	0	0	0	0	0	0	0	0	0	0	0	0	0	0	0	0	0	0	0	0	0	0	0	0	0	0	0	0	0	0	0	0	0	0	0	0	0	0	0	0	0	0
GAAACTCACCAGGTCCAGACATAGTAAGGATTGACAGATTGAGAGCTCTTTCTTGATTCTATGGGTGGTGGTGCATGGCCGTTCTTAGTTGGTGGAGTGATTTGTCTGGTTAATTCCGTTAACGAACGAGACCTTAACCTACTAAATAGTTAAATACACTCAGGTGTAGGTAACTTCTTAGAGGGACTATGGCTTTTCAAGTCATGGAAGTTTGAGGCAATAACAGGTCTGTGATGCCCTTAGATGTTCTGGGCCGCACGCGCGCTACACTGATGAAATCAGCAAGTTTTCCTTTACTGAAAAGCATGGGTAATCTTGTGAAATTTCATCGTGTCAGGGATAGAGCATTGCAATTATTGCTCTTGAACGAGGAATTCCTAGTAAGCGCAAGTCATCAGC…	0	0	0	0	0	0	0	0	0	0	0	0	0	0	0	0	0	0	0	0	0	0	0	0	0	0	0	0	0	0	0	0	0	0	0	0	0	0	0	0	0	0	0	0	0	0	0	0	0
GAAACTTACCAGGTCCAGACATAGTGAGGATTGACAGATTGAGAGCTCTTTCTTGATTCTATGGGTGGTGGTGCATGGCCGTTCTTAGTTGGTGGAGTGATTTGTCTGGTTAATTCCGTTAACGAACGAGACCCCCGCCTGCTAAATAGTTGTGCGAATGCTTAGCATTCGCGTCAGCTTCTTAGAGGGACTTTCGGTGACTAACCGAAGGAAGTTGGGGGCAATAACAGGTCTGTGATGCCCTTAGATGTCCTGGGCCGCACGCGCGCTACACTGACACACGCAACGAGTCTTCCTTGTCCGAAAGGTCCGGGTAATCTTGTAAATGTGTGTCGTGATAGGGATAGATTATTGCAATTATTAATCTTGAACGAGGAATTCCTAGTAAATGCGGGTCAT…	0	0	0	0	0	0	0	0	0	0	0	0	0	0	0	0	0	0	0	0	0	0	0	0	0	0	0	0	0	0	0	0	0	0	0	0	0	0	0	0	0	0	0	0	0	0	0	0	0
GAAACTTACCAGGTCCAGACATAGTAAGGATTGACAGATTGATAGCTCTTTCTTGATTCTATGGGTGGTGGTGCATGGCCGTTCTTAGTTGGTGGAGTGATTTGTCTGGTTAATTCCGTTAACGAACGAGACCTTAACCTGCTAAATAGTTACATGTAACCTCGGTTACATGGGCAACTTCTTAGAGGGACTTTGTGTGTCTAACGCAAGGAAGTTTGAGGCAATAACAGGTCTGTGATGCCCTTAGATGTTCTGGGCTGCACGCGCGCTACACTGATGCACTCAACGAGTTTTCGACCTTGCCCGATAGGGTTGGGTAATCTTCTTAAAATGCATCGTGATGGGGATAGATTATTGCAATTATTAATCTTCAACGAGGAATTCCTAGTAAGCGCGAGT…	0	0	0	0	0	0	0	0	0	0	38	0	0	0	0	0	0	0	0	0	0	0	27	0	0	0	0	0	0	0	0	0	0	0	0	0	0	0	0	0	0	0	0	0	0	0	0	36	0
AAAACTTACCAGGTCCAGACATAGTGAGGATTGACAGATTGAGAGCTCTTTCTTGATTCTATGGGTGGTGGTGCATGGCCGTTCTTAGTTGGTGGGTTGCCTTGTCAGGTTGATTCCGGTAACGAACGAGACCTCAGCCTGCTAAATAGTCCGTCTTGGTTTTTCCAGGGCGCTGACTTCTTAGAGGGACTCTCGGCGACTAGCCGATGGAAGTGTGAGGCGATAACAGGTCTGTGATGCCCTTAGATGTTCTGGGCCGCACGCGCGCTACACTGATGCATTCAACGAGCCTAACCTTGGCCGGAAGGTCCGGGTAATCTGTGAAACTGCATCGTGATGGGGCTAGATTATTGCAATTATTAATCTTCAACGAGGAATGCCTAGTAAGCGCGATTCATC…	0	0	0	0	0	0	0	71	0	0	0	0	0	99	0	0	0	0	0	0	0	0	0	0	0	0	0	0	0	0	0	0	0	0	0	0	0	0	0	0	0	0	0	0	0	0	0	0	0
GAAACTTACCAGGTCCAGACATTGTGAGGATTGACAGATTGAGAGCTCTTTCTTGATTTAATGGGTGGTGGTGCATGGCCGTTCTTAGTTGGTGGAGTGATTTGTCTGGTTAATTCCGTTAACGAACGAGACCTTAGCCTGCTAAATAGTGACGCGAACACTTCGTTCGCGGGCCACTTCTTAGAGGGACAACTTGTCTTCAACAAGTGGAAGTTTGAGGCAATAACAGGTCTGTGATGCCCTTAGATGTTCTGGGCCGCACGCGCGCTACACTGATGCACTCAACGAGTCTCTACCTTGACCGAAAGGTCCGGGAAACCTTCGAACTTGCATCGTGATGGGGATAGATTATTGCAACTATTAATCTTCAACGAGGAATACCTAGTAGGCGCATGTCAT…	0	0	0	0	0	0	0	0	0	0	37	0	0	25	0	0	0	0	0	0	0	0	0	0	0	0	0	0	0	0	0	0	0	0	0	0	0	0	0	0	0	0	0	0	0	0	0	0	89
AAAACTTACCAGGTCCGGACATAGTGAGGATTGACAGATTGAAGATCTTTCTTGATTCTATGGGTGGTGGTGCATGGCCGTTCTTAGTTGGTGGAGTGATTTGTCTGGTTAATTCCGTTAACGAACGAGACCTCGACCTGCTAAATAGTTCGACAAATTCTTCGGGATTTGTGCAAACTTCTTAGAGGGACTATCGGTGGTTAGCCGATGGAAGTTCGAGGCAATAACAGGTCTGTGATGCCCTTAGATGTTCTGGGCCGCACGCGCGCTACACTGACTGGTTCATCGAGCTTACAACCTTGACTGATAGGTCTGGGTAATCTTTTGAAAGCCAGTCGTGCTGGGGATAGATTATTGTAATTTTTAATCTTCAACGAGGAATTCCTAGTAAACGCGAGT…	0	0	0	0	0	0	0	0	0	0	0	0	0	0	0	0	0	0	0	0	0	0	0	0	0	0	0	0	0	0	0	0	0	0	0	0	0	0	0	0	0	0	0	0	0	0	0	0	0
GAAACTTACCAGGTCCAGACATAGTGAGGATTGACAGATTGAGAGCTCTTTCTTGATTCTATGGGTGGTGGTGCATGGCCGTTCTTAGTTGGTGGAGTGATTTGTCTGGTTAATTCCGTTAACGAACGAGACCCCCGCCTGCTAAATAGTTGAGTCAATGCCTAGCATTGATTTCAGCTTCTTAGAGGGACTTTCGGTGACTAACCGAAGGAAGTTGGGGGCAATAACAGGTCTGTGATGCCCTTAGATGTTCTGGGCCGCACGCGCGCTACACTGACATACGCAACGAGTCTTCCTTGTCCGAAAGGTCCGGGTAATCTCAAATGTATGTCGTGATAGGGATAGATTATTGCAATTATTAATCTTGAACGAGGAATTCCTAGTAAATGCAGGTCATCA…	0	0	0	0	0	0	0	0	0	0	0	0	0	0	0	0	0	0	0	0	0	0	0	0	0	0	0	0	0	0	0	0	0	0	0	0	0	0	0	0	0	0	0	0	0	0	0	0	0
AAAACTTACCAGGTCCAGACATAGTGAGGATTGACAGATTGAGAGCTCTTTCTTGATTCTATGGGTGGTGGTGCATGGCCGTTCTTAGTTGGTGGAGTGATTTGTCTGGTTAATTCCGTTAACGAACGAGACCCCTGCCTGCTAAATAGTTGGGCGAGTGATTAGTCACTGGCTGCAGCTTCTTAGAGGGACGTGCATTCTATTAGATGCAGGAAGATAGGGGCAATAACAGGTCTGTGATGCCCTTAGATGTCCTGGGCCGCACGCGCGCTACACTGATGCATTCAACGAGTTTTTCCTTGGCCGAGAGGCCTGGGCAATCTTTGAACGTGCATCGTGATAGGGATAGATTATTGCAATTATTAATCTTCAACGAGGAATTCCTAGTAAACGCAGATC…	0	0	0	0	0	0	0	0	0	0	0	0	0	0	0	0	0	0	0	0	0	0	0	0	0	0	0	0	0	0	0	0	0	0	0	0	0	0	0	0	0	0	0	0	0	0	0	0	0
AAATCTCACCCGGCCCGGACACTGTAAGGATTGACAGATTGAGAGCTCTTTCTTGATTCGGTGGGTGGTGGTGCATGGCCGTTCTTAGTTGGTGGAGCGATTTGTCTGGTTAATTCCGATAACGAACGAGACTCTAGCCTGCTAAATAGTACGCCGATCTTTAGTCGGCGCGTACTTCTTAGAGGGACAAGTAGCGGATAGCTACACGAAATTGAGCAATAACAGGTCTGTGATGCCCTTAGATGTTCGGGGCCGCACGCGCGCTACACTGAAGGGATAAGCGTGTTTTTCCTGCTCTGAAAAGAGTGGGTAACCCGCTGAAACCCCTTCGTGATTGGGATCGGAGCTTGAAATTATTCTCCGTGAACGAGGAATTCCTAGTAAGCGCGAGTCATCAGC…	0	0	0	0	0	0	0	0	0	0	1	0	0	0	0	0	0	0	1	0	19	0	0	14	0	2	3	0	0	1	0	0	0	0	31	0	1	2	7	12	0	0	1	0	0	0	0	0	2
GAAACTTACCAGGTCCAGACATAGATAGGATTGACAGACTGATAGCTCTTTCTTAATTCTATGGGTGGTGGTGCATGGCCGTTCTTAGTTGGTGGAGTGATTTGTCTGGTTAATTCCGTTAACGAACGAGACCTTAACCTGCTAAATAGTTTCCAAAACTTCGGTTTTTGGCTTACTTCTTAGAGGGACTTCGTGTGTTTAACATGAGGAAGTTTGAGGCAATAACAGGTCTGTGATGCCCTTAGATGTCCTGGGCTGCACGCGCGCTACACTGATGTGTCCAGTAAGCACCTAACCTCATCCGAAGGGATCGGGTAACCTTTGCAACGCACATCGTGATGGGGATAGATTATTGCAATTATTAGTCTTGAACGAGGAATTCCTAGTAAGCACAAGTCA…	0	0	0	0	0	0	0	0	0	0	0	0	179	0	0	0	0	0	0	0	0	0	0	0	0	0	0	0	0	0	0	0	0	0	0	0	0	0	0	0	0	0	0	0	0	0	0	0	0
AAAACTTACCAGGTCCAGACATAGTGAGGATTGACAGATTGAAGATCTTTCTAGATTCTATGGGTGGTGGTGCATGGCCGTTCTTAGTTGGTGGAGTGATTTGTCTGGTTAATTCCGTTAACGAACGAGACCTCGACCTGCTAAATAGACGGGCTCATCCTTGCGGATGGGTCTGTGCTTCTTAGAGGGACTATCGTGTGGTTCAGCCGGTGGAAGTTCGAGGCAATAACAGGTCTGTGATGCCCTTAGATGTTCTGGGCCGCACGCGCGCTACACTGACGAGTTCATCGAGTATACAACCTTGGGTGGCAACCCTGGGTAATCTTTTGAACGCTCGTCGTGCTGGGGATCGACGTTTGTAATCTAACGTCGTGAACGAGGAATTCCTAGTAAAAGTGG…	0	0	0	0	0	0	0	0	0	0	0	0	0	0	0	0	0	0	0	0	133	0	0	27	0	0	0	0	0	0	0	0	0	0	0	0	19	0	0	0	0	0	0	0	0	0	0	0	0
GAAACTCACCAGGTCCAGACATAGTAAGGATTGACAGATTGAGAGCTCTTTCTTGATTCTATGGGTGGTGGTGCATGGCCGTTCTTAGTTGGTGGAGTGATTTGTCTGGTTAATTCCGATAACGAACGAGACCTCCGCCTGCTAAATAGAGCAGCTTCCCAAGGGAGGCTTGCTCTTCTTAGAGGGACATTTTGCGTTTAGCAAAAGGAAGTTGGAGGCAATAACAGGTCTGTGATGCCCTTAGATGTTCTGGGCCGCACGCGCGCTACACTGACTGGTTCAACGAGTTTAAACTGGACCGACAGGTTTGGTTAATCTTGCAACGCCAGTCGTGATGGGGATAGATTATTGCAATTATTGATCTTCAACGAGGAATTCCTAGTAGATGCGGTTCAACAG…	0	0	0	0	0	0	0	0	0	0	0	0	0	0	0	0	0	0	0	0	0	0	0	0	0	0	0	0	0	0	0	0	0	0	0	0	0	0	0	0	0	0	0	0	0	0	0	0	0
AAAACTTACCAGGTCCAGACATAGTGAGGATTGACAGATTGAGAGCTCTTTCTTGATTCTATGGGTGGTGGTGCATGGCCGTTCTTAGTTGGTGGATTGATTTGTCTGGTTAATTCCGTTAACGAACGAGACCCCTGCCTGCTAAATAGCTTACCGAGTGAATTTTCACTGGGTGAAGCTTCTTAGAGGGACGTGCATTCTATTAGATGCAGGAAGATAGGGGCAATAACAGGTCTGTGATGCCCTTAGATGTTCTGGGCCGCACGCGCGCTACACTGATGCATTCAACGAGTTTTTCCTTGGCCGAGAGGCCTGGGCAATCTTTTGAATGTGCATCGTGATAGGGATAGATTATTGCAATTATTAATCTTGAACGAGGAATTCCTAGTAAACGCAGAT…	0	0	0	0	0	0	0	0	0	0	0	0	0	0	0	0	178	0	0	0	0	0	0	0	0	0	0	0	0	0	0	0	0	0	0	0	0	0	0	0	0	0	0	0	0	0	0	0	0
AAACCTCACCAGGTCCAGACATATGTAGGATTGACAGATTGAAGATATTTCTTGATTATATGGGTGGTGGTGCATGGCCGTTCTTAGTTGGTGGAGTGATTTGTCTGGTTAATTCCGATAACGAACGAGACCTTAACCTATTAACTAGCAGTGCCGCAAGTCTATCTTGCCGCATTGACTTCTTAGAGGGACTTTGTGCGCTATAGCTCAAGGAAGTATTAGGCAATAACAGGTCTGTGATGCCCTTAGATGTTCTGGGCTGCACGCGCGCTACACTGATGCGCACAACGAGTTCTCTACCTTGCTCGACAGAGTTGGGAAAACTTCTATGCGCATCGTGCTGGGGATAGAGCATTGCAATTCTTGCTCTTCAACGAGGAATTCCTAGTAAGTGCAAGT…	0	0	0	0	0	0	0	0	0	0	0	0	0	0	0	0	0	0	0	0	0	0	0	0	0	0	0	0	0	0	0	0	0	0	0	0	0	0	0	0	0	0	0	0	0	0	0	0	0
AAAACTTACCAGGTCCAGACATAGTGAGGATTGACAGATTGATAGCTCTTTCTTGATTCTATGGGTGGTGGTGCATGGCCGTTCTTAGTTGGTGGAGTGATTTGTCTGGTTAATTCCGTTAACGAACGAGACCTTAGCCTACTAACTAGTCGAGCCAATCTCCGATTGGCCGCGACTTCTTAGAGGGACTTTGTGGCTCCAAACACAAGGAAGTTTGAGGCAATAACAGGTCTGTGATGCCCTTAGATGTCCTGGGCCGCACGCGTGCTACACTGACGCATACAGCGAGTATCACCAGCTCCGTGAGGCTGCTGGTAATCAGCAATATGCGTCGTGCTGGGGATAGATCTTTGGAATTTTTGATCTTGAACGAGGAATGCCTAGTAAGCGCAAGTCATC…	0	0	0	0	0	0	1	0	0	0	0	0	0	0	0	1	0	0	0	0	0	0	0	14	13	0	0	0	0	0	0	0	0	0	0	0	7	0	48	0	0	0	0	0	0	0	0	0	0
GAAACTTACCAGGTCCAGACATAGTAAGGATTGACAGATTGATAGCTCTTTCTTGATTCTATGGGTGGTGGTGCATGGCCGTTCTTAGTTGGTGGAGTGATTTGTCTGGTTAATTCCGTTAACGAACGAGACCTTAACCTGCTAAATAGTTACATGTAACCTCGGTTACATGGGCAACTTCTTAGAGGGACTTTGCGTGTCTAACGCAAGGAAGTTTGAGGCAATAACAGGTCTGTGATGCCCTTAGATGTCCTGGGCTGCACGCGCGCTACACTGATGCACTCAACGAGTTTTCGACCTTGCCCGATAGGGTTGGGTAATCTTCTTAAAATGCATCGTGATGGGGATAGATTATTGCAATTATTAATCTTCAACGAGGAATTCCTAGTAAGCGCGAGT…	0	0	0	0	0	0	0	0	0	29	0	0	0	0	0	0	0	0	0	0	0	0	0	0	0	0	0	0	0	0	0	0	0	0	16	0	0	0	0	0	0	0	3	0	0	0	0	0	19
AAAACTTACCAGGTCCAGACATAGTAAGGATTGACAGATTGAGAGCTCTTTCTTGATTCTATGGGTGGTGGTGCATGGCCGTTCTTAGTTGGTGGAGTGATTTGTCTGGTTAATTCCGTTAACGAACGAGACCTCCGCGTGCTAAATAGTTCCGCTTACAATTTTTTGTAGGTAGGGACTTCTTAGAGGGACTTTTGGGTAATCAAACCAAAGGAAGTTGGAGGCAATAACAGGTCTGTGATGCCCTTAGATGTTCTGGGCCGCACGCGCGCTACACTGATGCGTTCAGCGAGTATACAACCTTGATCGATAGGTCTGGGTAATCTTGTGAATGCGCATCGTGCTAGGGATAGATTGTTGCAATTTTCAATCTTGAACGAGGAATTCCTAGTAAACGCA…	0	0	0	0	0	0	0	0	0	0	0	0	0	0	0	176	0	0	0	0	0	0	0	0	0	0	0	0	0	0	0	0	0	0	0	0	0	0	0	0	0	0	0	0	0	0	0	0	0
AAAACTCACCAGGTCCAGACATAGTAAGGATTGACAGATTGAGAGCTCTTTCTTGATTCTATGGGTGGTGGTGCATGGCCGTTCTTAGTTGGTGGAGTGATTTGTCTGGTTAATTCCGATAACGAACGAGACCTTAACCTGCTAAATAGTTACGTTAACAATTGTTGACGGTTTTAACTTCTTAGAGGGACTATTGATGTTTAATCAATGGAAGTTTGAGGCAATAACAGGTCTGTGATGCCCTTAGATGTTCTGGGCCGCACGCGCGCTACACTGATGAAGGCAACAAGTAAATTTAACCTTGGCCGGAAGGTCTGGGTAATCTTTTGAAACTTCATCGTGCTGGGGATAGAGCATTGCAATTATTGCTCTTCAACGAGGAATTCCTAGTAAGCGTGA…	0	0	0	0	0	0	0	0	0	0	0	0	0	0	0	0	0	0	0	0	0	24	24	0	0	0	0	0	0	0	0	0	0	0	0	0	0	0	0	0	0	0	0	0	0	0	0	0	65
AAAACTTACCAGGTCCAGACATAGTAAGGATTGACAGATTGAGAGCTCTTTCTTGATTCTATGGGTGGTGGTGCATGGCCGTTCTTAGTTGGTGGAGCGATTTGTCTGGTTAATTCCGATAACGAACGAGACCTCAGCCTGCTAACTAGCTACGCGGAGGTTCCCCTTCGCGGCCAGCTTCTTAGAGGGACTATGGCCGTTTAGGCCATGGAAGTTTGAGGCAATAACAGGTCTGTGATGCCCTTAGATGTTCTGGGCCGCACGCGCGCTACACTGATGCAGCCAACGAGTTTTTATTCCTGGTTCGAGAGGATCGGGAAATCTTCTCAAATTGCATCGTGATGGGGATAGACCATTGCAATTATTGGTCTTCAACGAGGAATTCCTAGTAAGCGCGTG…	0	0	0	0	0	0	0	0	0	0	0	0	0	0	0	0	0	0	0	0	0	0	0	0	0	0	0	0	0	0	0	0	0	0	0	0	0	0	0	0	0	0	0	0	0	0	0	0	0
GAAACTCACCAGGTCCAGACACAAGTAGGATTGACAGATTGAGAGCTCTTTCTTGATTTTGTGGGTGGTGGTGCATGGCCGTTCTTAGTTGGTGGAGTGATTTGTCTGCTTAATTGCGATAACGAACGAGACCTTAACCTGCTAAATAGCCAGGCCCGCTTTGGCGGGTCGCCGGCTTCTTAGAGGGACTATCGGCTCAAGCCGATGGAAGTTTGAGGCAATAACAGGTCTGTGATGCCCTTAGATGTTCTGGGCCGCACGCGCGCTACACTGACACAGCCAACGAGTTCATCACCTTGGCCGGAAGGTCTGGGTAATCTTGTTAAACTGTGTCGTGCTGGGGATAGAGCATTGCAATTATTGCTCTTCAACGAGGAATGCCTAGTAAGCGCATGTCAT…	0	0	0	0	0	0	0	0	0	0	0	0	0	0	0	0	0	0	0	0	0	0	0	0	0	0	0	0	0	0	0	0	0	0	0	0	0	0	0	0	0	0	0	0	0	0	0	0	0
GAAACTTACCAGGTCCAGACATAGTAAGGATTGACAGATTGAGAGCTCTTTCTTGATTCTATGGGTGGTGGTGCATGGCCGTTCTTAGTTGGTGGAGTGATTTGTCTGGTTAATTCCGTTAACGAACGAGACCTCCGCGTGCTAAATAGTTCTGCTTACCATTTTGGTAGGTAAGGACTTCTTAGAGGGACTTTCAGCGACTAGCTGAAGGAAGTTGGAGGCAATAACAGGTCTGTGATGCCCTTAGATGTTCTGGGCCGCACGCGCGCTACACTGATACGCTCAACGAGTTTATAACCTTGATCGATAGGTCTGGGTAATCTTTTGAATACGTATCGTGCTAGGGATAGATTATTGCAATTATTAATCTTGAACGAGGAATTCCTAGTAAACGCAAGT…	0	0	0	0	0	0	0	0	0	0	0	0	0	0	0	0	0	0	0	0	0	0	0	0	0	0	0	0	0	0	0	0	0	0	0	0	0	0	0	0	0	0	0	0	0	0	0	0	0
AAAACTCACCAGGTCCAGACATGGGAAGGATTGACAGATTGATAGTTCTTTCTTGATTCTATGGGTGGTGGTGCATGGCCGTTCTTAGTTGGTGGAGTGATTTGTCTGGTTAATTCCGTTAACGAACGAGACCTTAACCTGCTAAATAGTCGCTGGTGAGTTTACTCATCGGTTTACTTCTTAGAGGGACTTCGTGATTCAAACACGAGGAAGTTTGAGGCAATAACAGGTCTGTGATGCCCTTAGATGTCCTGGGCTGCACGCGCGCTACACTGACACGCTCAACAAGTTCTCCTCGCCCGATAGGGCTGGGTAATCTTCTGAAATCGTGTCGTGATGGGGATAGATCATTGCAATTATTGATCTTCAACGAGGAATTCCTAGTAAGTGCAATTCATC…	0	0	0	0	0	0	0	0	0	0	0	0	0	0	0	0	0	0	0	0	0	0	0	0	0	0	0	0	0	0	0	0	0	0	0	0	0	0	0	0	0	0	0	0	0	0	0	0	0
AAAACTTACCAGGTCCAGACACGGGGATGATAAACAGATTGAGAGCTCTTTTTTGATTCTGTGGGTGGTGGTGCATGGCCGTTCTTAGTTGGTGGGTTGCCTTGTCAGGTTGATTCCGGTAACGAACGAGACCTCAGCCTGCTAAATAGTCACGTGTCCTTTTTGGACGCGCCTGACTTCTTAGAGGGACTATTGTCGTTTAGGCAATGGAAGTGTGAGGCAATAACAGGTCTGTGATGCCCTTAGATGTTCTGGGCCGCACGCGCGCTACACTGATGCATTCAACGAGCCTATCCTTGGCTGAGAAGCCCGGGTAATCTTTGAATCTGCATCGTGATGGGGATAGATTATTGCAATTATTAGTCTTCAACGAGGAATGCCTAGTAAGCGCGAGTCATC…	0	0	0	0	0	0	0	0	0	0	0	0	0	0	0	0	0	0	0	0	0	0	0	0	0	0	0	0	0	0	0	0	0	0	0	0	0	0	0	0	0	0	0	0	0	0	0	0	0
AAAACTCACCCGGCCCGGACACTGTAAGGATTGACAGATTGACAGCTCTTTCTTGATTCGGTGGGTGGTGGTGCATGGCCGTTCTTAGTTGGTGGAGCGATTTGTCTGGTTAATTCCGATAACGAACGAGACTCTAGCCTGCTAAATAGTTCACCGATTGCCTTCTGTCGGTGTTAACTTCTTAGAGGGACAAGTGGCGTTTAGCCACACGAGATTGAGCAATAACAGGTCTGTGATGCCCTTAGATGTTCGGGGCCGCACGCGCGCTACACTGAAGGAATCAACGTGTGTTCTCCCTGATCCGAAAGGACCGGGTAACCCGATGAACCTCCTTCGTGCTAGGGATTGGGGCTTGCAATTATTCCCCATGAACGAGGAATTCCCAGTAAGCGCGAGTCA…	0	0	0	0	0	0	0	0	0	0	0	0	0	0	0	0	0	0	0	0	0	0	0	0	0	171	0	0	0	0	0	0	0	0	0	0	0	0	0	0	0	0	0	0	0	0	0	0	0
GAAACTTACCAGGTCCAGACATAGTAAGGATTGACAGATTGATAGCTCTTTCTTGATTCTATGGGTGGTGGTGCATGGCCGTTCTTAGTTGGTGGAGTGATTTGTCTGGTTAATTCCGATAACGAACGAGACCTTAACCTGCTAACTAGTCTTGCTCATTACATGGGCACTGACTTCTTAGAGGGACTATGTGTCGAAAAGCACATGGAAGTTTGAGGCAATAACAGGTCTGTGATGCCCTTATATGTCCTGGGCTGCACGCGTGCTACACTGATGCATACAACAAGTGCCTAGCCTGCTAAGGTATGGCAATCTCGAATATGCATCGTGATGGGGATAGATCTTTGCAATTATAGATCTTGAACGAGGAATTCCTAGTAAGTGCAAGTCATCATCTTG…	0	0	0	0	0	0	0	0	0	0	0	0	0	0	0	0	0	0	0	0	0	0	0	0	0	0	0	0	0	0	0	0	0	0	0	171	0	0	0	0	0	0	0	0	0	0	0	0	0
AAAACTTACCAGGTCCGGACATAGTAAGGATTGACAGATTGAAGATCTTTCTTGATTCTATGGGTGGTGGTGCATGGCCGTTCTTAGTTGGTGGAGTGATTTGTCTGGTTAATTCCGTTAACGAACGAGACCTTGACCTGCTAAATAGTTCGACGAATTCTTCGGAATTCGCGCGCGACTTCTTAGAGGGACTATCGGTGCGTAGCCGGTGGAAGTTCGAGGCAATAACAGGTCTGTGATGCCCTTAGATGTTCTGGGCCGCACGCGCGCTACACTGACAGTTTCATCGAGCTTACAACCTTGACCGATAGGTCTGGGTAATCTTTTCAAAAACTGTCGTGCTGGGGATAGATTATTGCAATTTTTAATCTTAAACGAGGAATTCCTAGTAGGCGTCGC…	0	0	0	0	0	0	0	0	0	0	12	0	0	0	0	41	0	0	0	0	16	0	0	0	0	0	0	0	0	0	0	0	0	0	0	0	0	0	0	0	0	0	0	0	0	0	33	0	0
GAAACTTACCAGGTCCAGACATTGTGAGGATTGACAGATTGAGAGCTCTTTCTTGATTCGATGGGTGGTGGTGCATGGCCGTTCTTAGTTGGTGGAGTGATTTGTCTGGTTAATTCCGTTAACGAACGAGACCTTAGCCTGCTAAATAGTGACGCGAACACTTCGTTGGCGGACCACTTCTTAGAGGGACAACTTGTCTTCAACAAGTGGAAGTTTGAGGCAATAACAGGTCTGTGATGCCCTTAGATGTTCTGGGCCGCACGCGCGCTACACTGATGCACTCAACGAGTCTCCACCTTGACCGAAAGGTCCGGGAAATCTTCGAACTTGCATCGTGATGGGGATAGATTATTGCAACTATTAATCTTCAACGAGGAATACCTAGTAGGCGCATGTCAT…	0	0	0	0	0	0	0	0	0	0	0	0	0	138	0	0	0	0	0	0	0	0	0	0	0	0	0	0	0	0	0	0	0	0	0	0	0	0	0	0	0	0	0	0	0	0	0	0	0
GAAACTTACCAGGTCCAGACATAGTGAGGATTGACAGATTGATAGCTCTTTCTTGATTCTATGGGTGGTGGTGCATGGCCGTTCTTAGTTGGTGGAGTGATTTGTCTGGTTAATTCCGTTAACGAACGAGACCTTAGCCTACTAAATAGTTGATTCAATCATGATTGGATCAACTTCTTAGAGGGACTTTGTAAGCAAATACAAGGAAGTTTGAGGCAATAACAGGTCTGTGATGCCCTTAGATGTCCTGGGCCGCACGCGTGCTACACTGACATGTACAGCGAGTATCTCCAGCTCCGCGAGGTAGCTGGTAATCAGCAATATATGTCGTGATGGGGATAGATCTTTGGAATTATTGATCTTGAACGAGGAATGCCTAGTAAGCGCAGGTCATCAGCC…	0	0	0	0	0	0	0	0	0	0	0	0	0	0	0	0	170	0	0	0	0	0	0	0	0	0	0	0	0	0	0	0	0	0	0	0	0	0	0	0	0	0	0	0	0	0	0	0	0
GAAACTCACCAGGTCCAGACATAGTAAGGATTGACAGATTGAGAGCTCTTTCTTGATTCTATGGGTGGTGGTGCATGGCCGTTCTTAGTTGGTGGAGTGATTTGTCTGGTTAATTCCGTTAACGAACGAGACCTTAACCTGCTAAATAGTTGCGTTCACTTTTGTGGACGTTCAACTTCTTAGAGGGACTATAGACGTTTAGTCTATGGAAGTTTGAGGCAATAACAGGTCTGTGATGCCCTTAGATGTTCTGGGCCGCACGCGCGCTACACTGACAAAGGCAGCAAGTATTCACCTTGTCCGGAAGGACTGGGTAATCTTTTGAAACTTTGTCGTGCTGGGGATAGTCCCTTGCAATTATTGGACTTCAACGAGGAATTCCTAGTAAGCGCAAGTCAT…	0	0	0	0	0	0	0	0	0	0	0	0	0	0	0	0	0	0	0	0	0	0	0	0	0	0	0	0	0	0	0	0	0	0	0	0	0	0	0	0	0	0	0	0	0	0	0	0	0
AAAACTTACCAGGTCCAGACATAGTAAGGATTGACAGATTGAGAGCTCTTTCTTGATTCTATGGGTGGTGGTGCATGGCCGTTCTTAGTTGGTGGAGTGATTTGTCTGGTTAATTCCGTTAACGAACGAGACCTCCGCGTGCTAAATAGTTTCGCTTACAATTTTTTGTAGGTCTGAAACTTCTTAGAGGGACTTTTGGGTAATCAAACCAAAGGAAGTTGGAGGCAATAACAGGTCTGTGATGCCCTTAGATGTTCTGGGCCGCACGCGCGCTACACTGATGCGTTCAACGAGTATACAACCTTGATCGATAGGTCTGGGTAATCTTTTGAATGCGCATCGTGCTAGGGATAGATTGTTGCAATTTTCAATCTTGAACGAGGAATTCCTAGTAAACGC…	0	0	0	0	0	0	0	169	0	0	0	0	0	0	0	0	0	0	0	0	0	0	0	0	0	0	0	0	0	0	0	0	0	0	0	0	0	0	0	0	0	0	0	0	0	0	0	0	0
GAAACTTACCAGGTCCAGACATAGTAAGGATTGACAGATTGAGAGCTCTTTCTTGATTCTATGGGTGGTGGTGCATGGCCGTTCTTAGTTGGTGGAGTGATTTGTCTGGTTAATTCCGTTAACGAACGAGACCCCCGCCTGCTAAATAGCGCGCGGTATGCTTGCATATCGTGCTCGCTTCTTAGAGGGACTTTGTGTGACTAACACAAGGAAGTTGGGGGCAATAACAGGTCTGTGATGCCCTTAGATGTTCTGGGCCGCACGCGCGCTACACTGATGCATGCAACGAGTCTAGAACCTTGGCCGGGAGGCCTGGGTAATCTGTGGACGTGCATCGTGATAGGGATAGATTATTGCAATTATTAATCTTGAACGAGGAATTCCTAGTAAACGCAAGTC…	0	0	0	0	0	0	0	167	0	0	0	0	0	0	0	0	0	0	0	0	0	0	0	0	0	0	0	0	0	0	0	0	0	0	0	0	0	0	0	0	0	0	0	0	0	0	0	0	0
GAAACTTACCAGGTCCAGACATAGTAAGGATTGACAGATTGAGAGCTCTTTCTTGATTCTATGGGTGGTGGTGCATGGCCGTTCTTAGTTGGTGGAGTGATTTGTCTGGTTAATTCCGTTAACGAACGAGACCTCCGCGTGCTAAATAGTTCTGTCTACAATTTGTAGATGAGGACTTCTTAGAGGGACTTTTGGTGACTAACCAAAGGAAGTTGGAGGCAATAACAGGTCTGTGATGCCCTTAGATGTTCTGGGCCGCACGCGCGCTACAATGATGCGTTCAACGAGTTTACAACCTTGATCGATAGGTCTGGGTAATCTTGTAAACGCGCATCGTGCTAGGGATAGATTATTGCAATTATTAATCTTGAACGAGGAATTCCTAGTAAACGCAAGTCA…	0	0	0	0	0	0	0	0	0	0	0	0	0	0	0	0	32	0	0	0	0	0	0	0	0	0	0	0	0	0	0	0	0	0	0	0	0	0	0	0	0	0	0	0	0	0	0	0	0
AAAACTTACCAGGTCCAGACATTATGAGGATTGACAGATTGATAGCTCTTTCTTGATTCTATGGGTGGTGGTGCATGGCCGTTCTTAGTTGGTGGAGTGATTTGTCTGGTTAATTCCGTTAACGAACGAGACCTTAGCCTACTAACTAGTCAACGCAATCCTATTGCATTTGACTTCTTAGAGGGACTTTGTGGTTCAAACACAAGGAAGTTTGAGGCAATAACAGGTCTGTGATGCCCTTAGATGTCCTGGGCCGCACGCGTGCTACACTGATGCATACAGCGAGTACTTTCCAGCTCCGCGAGGCTGCTGGTAATCAGCAATATGCATCGTGCTGGGGATAGATCTTTGGAATTATAGATCTTGAACGAGGAATTCCTAGTAAGCGCAAGTCATTAC…	0	0	0	0	0	0	0	0	0	0	0	0	0	0	0	0	165	0	0	0	0	0	0	0	0	0	0	0	0	0	0	0	0	0	0	0	0	0	0	0	0	0	0	0	0	0	0	0	0
GAAACTTACCAGGTCCAGACATAGTGAGGATTGACAGATTGAGAGCTCTTTCTTGATTCTATGGGTGGTGGTGCATGGCCGTTCTTAGTTGGTGGAGTGATTTGTCTGGTTAATTCCGTTAACGAACGAGACCCCCGCCTGCTAAATAGTCATATGAATGCTTAGCATTGATGTTGGCTTCTTAGAGGGACTTTTGGTGACTAACCAAAGGAAGTTGGGGGCAATAACAGGTCTGTGATGCCCTTAGATGTCCTGGGCCGCACGCGCGCTACACTGACACACGCATCGAGTTTTCCTTGTCCGAAAGGTCTGGGTAATCTGATAAATGTGTGTCGTGATAGGGATAGATTATTGCAATTATTAATCTTGAACGAGGAATTCCTAGTAAACGCGCATCAT…	4	0	0	0	0	0	9	0	0	0	0	0	0	0	0	0	0	0	0	0	0	0	0	0	0	0	0	0	19	0	0	0	0	0	0	0	0	0	0	0	0	5	0	0	2	0	0	0	0
AAAACTTACCAGGTCCAGACATAGTGAGGATTGACAGATTGATAGCTCTTTCTTGATTCTATGGGTGGTGGTGCATGGCCGTTCTTAGTTGGTGGAGTGATTTGTCTGGTTAATTCCGTTAACGAACGAGACCTTAGCCTGCTAACTAGTCGCGGCGATCTCGATCGTCGTCGACTTCTTAGAGGGACTTTGTGGCGTAAACACAAGGAAGTTTGAGGCAATAACAGGTCTGTGATGCCCTTAGATGTCCTGGGCCGCACGCGTGCTACACTGACGCCTACAGCGAGTACTTCCCAGCCCCGAGAGGCGGCTGGTAATCAGCAATAGGCGTCGTGATGGGGATAGTCCTTTGGAATTCTTGGACTTGAACGAGGAATGCCTAGTAAGCGCAGGTCATTA…	0	0	0	0	0	0	0	8	0	0	0	0	0	0	0	0	0	0	3	4	10	0	0	3	2	0	0	0	0	6	1	0	0	0	0	0	0	0	0	0	0	0	5	0	0	0	15	0	0
AAAACTTACCAGGTCCAGACATAGTTAGGATTGACAGGTTGAAGACCTTTCTTGATTCTATGGGTGGTGGTGCATGGCCGTTCTTAGTTGGTGGAGTGATTTGTCTGGTTAATTCCGTTAACGAACGAGACCTCGACCTGCTAAATAGTTCAGCGTATCTTAGGATATGTCTGTGACTTCTTAGAGGGACTATCAGGAGAGTATCCGATGGAAGTTCGAGGCAATAACAGGTCTGTGATGCCCTTAGATGTTCTGGGCCGCACGCGCGCTACACTGATTCGTTCATCGAGCTCCACACCTTGACCGGTAGGTCTGGGTAATCTTCTCAAAGCGAATCGTGCTGGGGATAGATTATTGTAATTTTTAATCTTCAACGAGGAATTCCTAGTAAACGCAAGT…	0	0	0	0	0	0	0	0	0	0	0	0	0	9	0	0	0	0	0	0	0	0	0	37	0	0	0	0	0	1	0	0	0	0	0	0	14	0	0	0	0	0	0	0	0	0	0	0	0
AAAACTTACCAGGTCCAGACATAGTGAGGATTGACAGATTGATAGCTCTTTCTTGATTCTATGGGTGGTGGTGCATGGCCGTTCTTAGTTGGTGGAGTGATTTGTCTGGTTAATTCCGTTAACGAACGAGACCTTAGCCTGCTAACTAGTCGCGGCGATCTCGATCGTCGTCGGCTTCTTAGAGGGACTTTGTGGCACTAAACACAAGGAAGTTTGAGGCAATAACAGGTCTGTGATGCCCTTAGATGTCCTGGGCCGCACGCGTGCTACACTGACGCCTACAACAAGTACTTCCCAGTCCCGAAAGGCGACTGGTAATCATCAATAGGCGTCGTGATGGGGATTGAACTTTGGAATTATTGTTCATGAACGAGGAATGCCTAGTAAGCGCACGTCATT…	0	0	0	0	0	0	0	0	0	0	0	0	0	0	0	0	1	0	0	0	0	0	0	12	1	0	3	0	0	19	0	0	0	0	0	0	4	0	7	1	0	0	23	0	0	0	0	0	0
GAAACTTACCAGGTCCAGACATAGTGAGGATTGACAGATTGAGAGCTCTTTCTTGATTCTATGGGTGGTGGTGCATGGCCGTTCTTAGTTGGTGGAGTGATTTGTCTGGTTAATTCCGTTAACGAACGAGACCCCCGCCTGCAAAATAGTTGTGTGAATGCTTAGCATTGACGTCAGCTTCTTTGAGGGACTTTCGGTGACTAACCGAAGGAAGTTGGGGGCCATAACAGGTCTGTGATGCCCTTCGATGATCTGGGCCGCACGCGCGCTACACTGACACACGCATCGAGTGTTCCTGGTCCGAAAGGTCTGGGGAATCTTGAATGTGTGTCGTGATAGGGATAGATTATTGCAATTATTAATCTTGAACGAGGAATTCCTAGTAAACGCGGGTCATCA…	0	0	0	0	0	0	0	0	0	0	0	0	0	0	0	0	0	0	0	0	0	0	0	0	0	0	0	0	0	0	0	0	0	164	0	0	0	0	0	0	0	0	0	0	0	0	0	0	0
GAAACTTACCAGGTCCAGACATAGTGAGGATTGACAGATTGATAGCTCTTTCTTGATTCTATGGGTGGTGGTGCATGGCCGTTCTTAGTTGGTGGAGTGATTTGTCTGGTTAATTCCGTTAACGAACGAGACCCCCGCCTGCTAAATAGTTGTGCGAATGCTTAGCATTGGCGTCAGCTTCTTAGAGGGACTTTCGGTGACTAATCGAAGGAAGTTGGGGGCAATAACAGGTCTGTGATGCCCTTAGATGTCCTGGGCCGCACGCGCGCTACACTGACACACGCAGCGAGTTCTCCTTGACCGAAAGGTCCGGGTAATCTTGTAAATGTGTGTCGTGTTAGGGATAGATTATTGCAATTATTAATCTTGAACGAGGAATTCCTAGTAAATGCGGGTCAT…	0	0	0	0	0	0	0	0	0	0	0	0	0	0	0	0	0	0	0	0	0	0	0	0	0	0	0	0	0	0	0	0	0	0	0	0	0	0	0	0	0	0	0	0	0	0	0	0	0
AAAACTCACCAGGTCCAGACATGGGAAGGATTGACAGATTGATAGCTCTTTCTTGATTCTATGGGTGGTGGTGCATGGCCGTTCTTAGTTGGTGGAGTGATTTGTCTGGTTAATTCCGTTAACGAACGAGACCTTAACCTGCTAAATAGGCAACTGTAACTTGTTACAGTTGATCTTCTTAGAGGGACTTCGTGATTCAAACACGAGGAAGTTTGAGGCAATAACAGGTCTGTGATGCCCTTAGATGTCCTGGGCTGCACGCGCGCTACACTGACACGCTCAACAAGTTTTCCTCCTCCGATAGGAGTGGGTAACCTTCTGAAATCGTGTCGTGATGGGGATAGATCATTGCAATTATTGATCTTCAACGAGGAATTCCTAGTAAGTGCAGTTCATCAG…	0	0	0	0	0	0	0	0	0	0	0	0	0	0	0	0	79	0	0	0	0	0	0	0	0	0	24	0	0	0	0	0	0	0	0	0	0	0	0	0	0	0	60	0	0	0	0	0	0
GAAACTCACCAGGTCCAGACATAGTAAGGATTGACAGATTGAGAGCTCTTTCTTGATTCTATGGGTGGTGGTGCATGGCCGTTCTTAGTTGGTGGAGTGATTTGTCTGGTTAATTCCGTTAACGAACGAGACCTTAACCTGCTAAATAGTTACGTTAACTTTGGTTGACGGCTAACTTCTTAGAGGGACTATTGATGTTTAATCAATGGAAGTTTGAGGCAATAACAGGTCTGTGATGCCCTTAGATGTTCTGGGCCGCACGCGCGCTACACTGATGAAGGCAACAAGTAATTCACCTTGGCCGGAAGGTCTGGGTAATCTTTTGAAACTTCATCGTGCTGGGGATAGAGCATTGCAATTATTGCTCTTCAACGAGGAATTCCTAGTAAGCGCAAGTCA…	0	0	0	0	0	0	0	0	0	0	0	0	0	0	0	0	0	0	0	0	0	0	0	0	0	0	0	0	0	0	0	0	0	0	0	0	0	0	0	0	0	0	0	0	0	0	0	0	0
GAAACTTACCAGGTCCAGACATAGGAAGGATTGACAGATTGAGAGCTCTTTCTTGATTCTATGGGTGGTGGTGCATGGCCGTTCTTAGTTGGTGGAGTGATTTGTCTGGTTAATTCCGTTAACGAACGAGACCTCAGCCTGCTAAATAGTCACGTTAATTCTGAATTGGCGGCTGACTTCTTAGAGGGACTATTGGTGTTTAACCAATGGAAGTTTGAGGCAATAACAGGTCTGTGATGCCCTTAGATGTTCTGGGCCGCACGCGCGCTACACTGATGAATTCAACGAGCTCCCAACCTGGGCCGAAGGGTCCGGGTAATCTTTGAAATTTCATCGTGATGGGGATAGATTATTGCAATTATTAATCTTCAACGAGGAATTCCTAGTAAGCGCAAGTCA…	0	0	0	0	0	0	0	0	0	0	31	0	0	0	0	0	0	0	0	0	0	0	0	0	0	0	0	0	0	0	0	0	0	0	0	0	0	0	0	0	0	0	0	0	0	0	0	0	71
GAAACTTACCAGGTCCAGACATAGTGAGGATTGACAGATTGAGAGCTCTTTCTTGATTCTATGGGTGGTGGTGCATGGCCGTTCTTAGTTGGTGGAGTGATTTGTCTGGTTAATTCCGTTAACGAACGAGACCCCCGCCTGCTAAATAGTCACATCAATGCCTAGCCTTGATGATGGCTTCTTAGAGGGACTTTCGGTGACTAATCGAAGGAAGTTGGGGGCAATAACAGGTCTGTGATGCCCTTAGATGTCCTGGGCCGCACGCGCGCTACACTGACACATGCAGCGAGTTTTCCTTGTCCGAAAGGTCTGGGTAATCTTGTAAATGTGTGTCGTGATAGGGATAGATTATTGCAATTATTAATCTTGAACGAGGAATTCCTAGTAAATGCGGGTCAT…	0	0	0	0	0	0	0	0	0	0	0	0	0	0	0	0	0	0	0	0	0	0	0	0	0	0	0	0	0	0	0	0	0	0	0	0	0	0	0	0	0	0	0	0	0	0	0	162	0
GAAACTCACCAGGTCCAGACATGGGAAGGATTGACAGATTGAGAGCTCTTTCTTGATTCTATGGGTGGTGGTGCATGGCCGTTCTTAGTTGGTGGAGTGATTTGTCTGGTTAATTCCGTTAACGAACGAGACCTCAGCCTGCTAACTAGTCACAGTAGTCTCGACTGCTGGCCGGCTTCTTAGAGGGACTGATCGAGTTTATCGATCGGAAGTTTGAGGCAATAACAGGTCTGTGATGCCCTTAGATGTTCTGGGCCGCACGCGCGCTACACTGATGACTCCAACGAGCACAAGCTTGATCGGAAGACCTGGCTAAACTCTTAAGCGTCATCGTGATGGGGATAGATTATTGCAATTATTAATCTTCAACGAGGAATTCCTAGTAAGCGTGAGTCATCA…	0	0	0	0	0	0	26	0	0	0	0	0	0	0	0	0	35	0	0	0	0	0	0	0	0	0	0	0	0	0	0	0	0	0	0	0	0	0	0	0	0	0	0	0	0	0	0	0	0
GAATCTTACCAGGTCCGGACATAGCGACGATTGACAGACTGATAGCTCTTTCTTGATCATATGGGTAGTGGTGCATGGCCGTTCTTAGTTGGTGGAGTGATTTGTCTGGTTAATTCCGTTAACGAACGAGACCTCAGCTTGCTAACTAGTCGCGCCGAGGCCTCCTCGGCGCGCACTTCTTAGAGGGACTGCGGGCGTTCAGCCCGTGGAGGTTTGAGGCAATAACAGGTCTGTGATGCCCTTAGATGTTCTGGGCCGCACGCGCGCTACAATGATGCATTCAGCGAGCGGATCCCTGGCCGGAAACGGCCGGGCAATCTTCGAATATTTATCGTGATGGGGATAGACCCTTGCAATTATTGGTCTCGAACGAGGAATACCTAGTAAGCGCTCGTCATC…	0	0	0	0	0	0	0	0	0	0	0	0	0	0	0	0	0	0	0	0	0	0	0	0	0	161	0	0	0	0	0	0	0	0	0	0	0	0	0	0	0	0	0	0	0	0	0	0	0
AAAACTTACCAGGTCCAGACATAGTGAGGATTGACAGATTGATAGCTCTTTCTTGATTCTATGGGTGGTGGTGCATGGCCGTTCTTAGTTGGTGGAGTGATTTGTCTGGTTAATTCCGTTAACGAACGAGACCTTAGCCTACTAACTAGTCGAACCAATTCCGATTGGCTCCGACTTCTTAGAGGGACTTTGTGACTAAACACAAGGAAGTTTGAGGCAATAACAGGTCTGTGATGCCCTTAGATGTCCTGGGCCGCACGCGTGCTACACTGACACATACAACGAGTACATCCCAGCTCCGAGAGGCAGCTGGTAATCAGCAATATGTGTCGTGATGGGGATAGATCTTTGGAATTATAGATCTTGAACGAGGAATTCCTAGTAAGCGCAAGTCATTAC…	0	0	0	0	0	0	0	0	0	0	0	0	0	0	0	0	0	0	0	0	0	0	0	0	0	0	0	0	0	0	0	0	0	0	0	161	0	0	0	0	0	0	0	0	0	0	0	0	0
GAAACTTACCAGGTCCAGACATAGTGAGGATTGACAGATTGAGAGCTCTTTCTTGATTCTATGGGTGGTGGTGCATGGCCGTTCTTAGTTGGTGGAGTGATTTGTCTGGTTAATTCCGTTAACGAACGAGACCCCCGCCTGCTAAATAGTCATATTAATGCTTAGCATTGATGTTGGCTTCTTAGAGGGACTTTCGGTGACTAACCGAAGGAAGTTGGGGGCAATAACAGGTCTGTGATGCCCTTAGATGTCCTGGGCCGCACGCGCGCTACACTGACACATGCAGCGAGTTTTCCTTGTCCGAAAGGTCTGGGTAATCTTGTAAATGTGTGTCGTGATAGGGATAGATTATTGCAATTATTAATCTTGAACGAGGAATTCCTAGTAAATGCGGGTCAT…	0	0	0	0	0	0	0	0	0	0	0	0	0	0	0	0	0	0	0	0	0	0	0	0	0	0	0	0	0	0	0	0	0	0	0	0	0	93	0	0	0	0	0	0	0	0	0	0	0
GAAACTCACCAGGTCCAGACATAGTAAGGATTGACAGATTGAGAGCTCTTTCTTGATTCTATGGGTGGTGGTGCATGGCCGTTCTTAGTTGGTGGAGTGATTTGTCTGGTTAATTCCGTTAACGAACGAGACCTTAACCTGCTAAATAGTTGCATTCACTTTGGTGGATGATCAACTTCTTAGAGGGACTATACGTTTTTAATGTATGGAAGTTTGAGGCAATAACAGGTCTGTGATGCCCTTAGATGTTCTGGGCCGCACGCGCGCTACACTGATGAAGGCAACAAGTTTTTTCCTTGGCCGGAAGGTCTGGGTAATCTTTTGAAACTTCATCGTGCTGGGGATAGTCCTTTGCAATTATTGGACTTCAACGAGGAATTCCTAGTAAGCGTGAGTCAT…	0	0	0	0	0	0	0	0	0	0	0	0	0	0	0	0	0	0	0	0	0	0	0	0	0	0	0	0	0	0	0	0	0	0	0	0	0	0	0	0	0	0	0	0	0	0	0	0	0
GAAACTTACCAGGTCAAGACATGGGTGGGATTGACAGATTGAGAGCTCTTTCTTGATTCTATGGGTGGTGGTGCATGGCCGTTCTTAGTTGGTGGAGTGATTTGTCTGGTTAATTCCGTTAACGAACGAGACCTTAACCTGCTAACTAGTTGCCTTATGAATAATGGGGTTAACTTCTTAGAGGGACTATACGTTCAAGCGTATGGAAGTTTGAGGCAATAACAGGTCAGTGATGCCCTTAGATGTCCTGGGCCGCACGCGCGCTACACTGACACATGCAACAAGTACAACCTGGTCCGAAAGGACTCGGGTAATCTTCATAGTATGTGTCGTGCTGGGGATAGATCTTTGCAATTATAGATCTTGAACGAGGAATTCCTAGTAAGCATAAGTCATCAA…	0	0	0	0	0	0	0	160	0	0	0	0	0	0	0	0	0	0	0	0	0	0	0	0	0	0	0	0	0	0	0	0	0	0	0	0	0	0	0	0	0	0	0	0	0	0	0	0	0
ACAACTTACCAGGATTGAGATATATTAAGATTGGATACATGAATTTATCAAGAGTGGTGCATGGTCGTTGGAAATTGATGGGATGACTTTTTGTTTAAATGCAGGAATGAGTGAGATCTTCTATATAGACAGGTATTTTACAATACAGGAAGGAGAAGGCTATAACAGATCAGTGATGCCCTTAGATGTTCTGGGCTGCACGCGCAATACAATTTATGAAAGATAAATAAAGAAGAAATATAAGAGAGGGATTAGATGATGTAAATAATCTATGAACGAGGAATTGCTAGTAACTATGTTTCATTAAGACGTGGTGAATGTGTCCCTGTAGC	0	0	0	0	0	0	0	0	0	0	0	0	0	0	0	0	0	0	0	0	0	0	0	0	0	0	0	0	0	0	0	0	0	0	0	0	0	0	0	0	0	0	0	0	0	0	0	0	0
AAACCTTACTAGGGTAAGACATTGGTATGATTGACAGATTACTTGATCTTTCTTGATTTGGTGGGTGGTGGTGCATGGCCGATCTTAGTTGGTGGGGTGACCCGTCTGGTTAATTTCGATAACGAACGAGATCCGAGCTGTTTAGTTGGCCATACATGTTTTTCAGGTATATGAGTCTCCTATATGGACTGTCAGTTTCAGGCTGAAGGAAGTTTCGGGCTAAATCAGGTCTGTGATGCCCTTAGACACTCTAGGCGGCACGCGCGCTACAATGCATGGTAGAACGTGTTACTGTTCTCGAAGGAGAAGGTGAATCACGAATACTTATGCGTGAATGGGATAGTTTGTTGCAATTTTCGGACTTGAACTAGGAATCCCTTGTAAACATGCTCAAGAATA…	0	0	0	0	0	0	0	0	0	0	0	0	0	0	0	0	0	0	0	0	0	0	0	0	0	0	63	0	0	0	0	0	0	0	0	0	0	0	0	0	0	0	0	0	0	0	0	0	0
AAAACTCACCAGGTCCGGACATGGGAAGGATTGACAGATTGAGAGCTCTTTCTTGATTCTATGGGTGGTGGTGCATGGCCGTTCTTAGTTGGTGGAGTGATTTGTCTGGTTAATTCCGATAACGAACGAGACCTTAACCTGCTAAATAGAGATGCGAACCTGCGTTCGTACGCTCTTCTTAGAGGGACTGACTACGTTTAGTGGTCGGAAGTTTGAGGCAATAACAGGTCTGTGATGCCCTTAGATGTTCTGGGCTGCACGCGCGCTACACTGACAGAGGCAGCGAGTATACAACCTTGACCGGAAGGTCTGGGCAATCTTATGAAACTCTGTCGTGCTGGGGATAGAGCATTGCAATTATTGCTCTTCAACGAGGAATTCCTAGTAAGCGCATGTCAT…	0	0	0	0	0	0	13	0	0	0	0	0	0	16	0	0	0	0	0	0	0	0	0	0	0	0	0	0	0	0	0	0	0	0	0	0	96	0	0	0	0	0	0	0	0	0	0	33	0
AAAACTTACCAGGTCCAGACATAGTAAGGATTGACAGATTGAGAGCTCTTTCTTGATTCTATGGGTGGTGGTGCATGGCCGTTCTTAGTTGGTGGAGTGATTTGTCTGCTTAATTGCGATAACGAACGAGACCTTAACCTGCTAAATAGTTACGGGAACCTCTGCGTTCGCGGCCAACTTCTTAGAGGGACTTTTGCGTGTTTTAACCAAAGGAAGTTTGAGGCAATAACAGGTCTGTGATGCCCTTAGATGTTCTGGGCCGCGCGCGCGCTACACTGATTGCTTCAACGAGTATATAACCTTGGCCGATAGGTCTCGGTAATCTCTTAAATGCAATCGTGCTGGGGATTGTCCTTTGTAATTCTGGGACATGAACGAGGAATTCCTAGTAAGTGCAAG…	0	0	0	0	0	0	0	158	0	0	0	0	0	0	0	0	0	0	0	0	0	0	0	0	0	0	0	0	0	0	0	0	0	0	0	0	0	0	0	0	0	0	0	0	0	0	0	0	0
AAAACTTACCAGGTCCAGACATAGTGAGGATTGACAGATTGAGAGCTCTTTCTTGATTCTATGGGTGGTGGTGCATGGCCGTTCTTAGTTGGTGGAGTGATTTGTCTGGTTAATTCCGTTAACGAACGAGACCCCTGCCTGCTAAATAGTTGGGTGAATGAATTTTCATTGACTACAGCTTCTTAGAGGGACGTGCGTTCTATTAGACGCAGGAAGATAGGGGCAATAACAGGTCTGTGATGCCCTTAGATGTCCTGGGCCGCACGCGCGCTACACTGATGCATTCAACGAGTTCTTACCTTGGCCGAGAGGCCTGGGCAATCTTTTGAACTTGCATCGTGATAGGGATAGATTATTGCAATTATTAATCTTGAACGAGGAATTCCTAGTAAACGCAGA…	0	0	0	0	0	0	7	0	0	0	0	0	0	0	0	12	0	0	27	9	0	0	0	0	0	0	0	0	27	0	0	0	0	0	0	0	0	0	0	0	0	8	0	0	10	0	0	0	0
GAAACTTACCAGGTCCAGACATAGTAAGGATTGACAGATTGAGAGCTCTTTCTTGATTCTATGGGTGGTGGTGCATGGCCGTTCTTAGTTGGTGGAGTGATTTGTCTGGTTAATTCCGTTAACGAACGAGACCTCCGCGTGCTAAATAGCCTGCGTTACAATTCGTTGTAGCGTTGGGCTTCTTAGACGGACTTTTGGGTAATCAAACCAAAGGAAGTTGGAGGCAATAACAGGTCTGTGATGCCCTTAGATGTTCTGGGCCGCACGCGCGCTACACTGATGCGTTCAGCGAGTCTACAACCTTGATCGATAGGTCTGGGTAATCTTGTGAATGCGCATCGTGCTAGGGATAGATTGTTGCAATTTTCAATCTTGAACGAGGAATTCCTAGTAAACGCA…	0	0	0	0	0	0	0	0	0	0	0	0	0	0	0	0	0	0	0	0	0	0	0	0	0	0	0	0	0	0	0	0	0	0	0	0	0	0	0	65	0	0	0	0	0	0	0	0	0
GAAACTTACCAGGTCCAGACATAGTGAGGATTGACAGATTGATAGCTCTTTCTTGATTCTATGGGTGGTGGTGCATGGCCGTTCTTAGTTGGTGGAGTGATTTGTCTGGTTAATTCCGTTAACGAACGAGACCTTAGCCTACTAAATAGTTGCTCCAATCATGATTGGATCAACTTCTTAGAGGGACTTTGTAAGCAAATACAAGGAAGTTTGAGGCAATAACAGGTCTGTGATGCCCTTAGATGTCCTGGGCCGCACGCGTGCTACACTGACATGTACAGCGAGTATCTCCAGCTCCGCGAGGTAGCTGGTAATCAGCAATATATGTCGTGATGGGGATAGATCTTTGGAATTATTGATCTTGAACGAGGAATGCCTAGTAAGCGCAGGTCATCAGCC…	0	0	0	0	0	0	0	0	0	0	0	0	0	0	0	0	0	0	0	0	0	0	0	0	0	0	0	0	0	0	0	0	0	0	0	0	0	0	0	0	0	0	0	0	0	0	0	0	0
GAAACTTACCAGGTCCAGACATAGTTAGGATTGACAGATTGATAGCTCTTTCTTGATTCTATGGGTGGTGGTGCATGGCCGTTCTTAGTTGGTGGAGTGATTTGTCTGGTTAATTCCGTTAACGAACGAGACCTTAACCTGCTAAATAGTTACATGTGACCTCGGTTACATGGGCAACTTCTTAGAGGGACTTTGTGTGTCTAACGCAAGGAAGTTTGAGGCAATAACAGGTCTGTGATGCCCTTAGATGTTCTGGGCTGCACGCGCGCTACACTGATGCGTTCAACGAGTTTACGACCTTGCCTGAAACGGCTGGGTAATCTTTTTAAATCGCATCGTGATGGGGATAGATTATTGCAATTATTGATCTTCAACGAGGAATTCCTAGTAAGCGCGAGT…	0	0	0	0	0	0	0	0	0	0	0	0	0	0	0	0	0	0	0	0	0	0	0	0	0	0	0	0	0	0	0	0	0	0	0	0	0	0	0	0	0	0	0	0	0	0	0	0	0
GAAACTCACCAGGTCCAGACATAGTAAGGATTGACAGATTGAGAGCTCTTTCTTGATTCTATGGGTGGTGGTGCATGGCCGTTCTTAGTTGGTGGAGTGATTTGTCTGGTTAATTCCGATAACGAACGAGACCTTAGTCTGCTAACTAGTTGGGCTCACTTTGGTGGGTTTTCAACTTCTTAGAGAGACTTCTTACGCATAGTGAGAGGAAGTTTGAGGCAATAACAGGTCTGTGATGCCCTTAGATGTTCTGGGCCGCACGCGCGCTACAATGATGGAGGCAGCAAGTAATTCACCTTGGCCGGAAGGCCCGGGTAATCTTGTGAAACTTTATCGTGTTGGGGATTGACCTTTGTAATTATCGGTCATGAACGAGGAATTCCTAGTAAGCGCAAGTCA…	0	0	0	0	0	0	0	0	0	0	0	0	0	0	0	0	0	0	0	0	0	0	0	0	0	30	0	0	0	0	0	0	0	0	0	0	0	0	0	0	0	0	0	0	0	0	0	9	0
AAAACTCACCAGGTCCAGACATAGTAAGGATTGACAGATTGAGAGCTCTTTCATGATTCTATGGGTGGTGGTGCATGGCCGTTCTTAGTTGGTGGAGTGATTTGTCTGGTTAATTCCGATAACGAACGAGACCTTAACCTGCTAACTAGTTTACTGAACGCGAGTTCTGGGAAACTTCTTAGAGGGACTATCTGTGACTAACAGATGGAAGTTTGAGGCAATAACAGGTCTGTGATGCCCTTAGATGTTCTGGGCCGCACGCGCGCTACACTGATAAAGTCAGCGAGTATTCACCTTGACCGGAAGGTCTGGGTAATCTTTTGAAACTTTATCGTGATGGGGATTGAGCATTGCAATTATTGCTCATGAACGAGGAATTCCTAGTAAGCGCGAGTCATC…	0	0	0	0	0	0	0	0	0	0	0	0	0	0	0	0	0	0	0	0	0	0	0	0	0	0	0	0	0	0	0	0	0	0	0	0	0	0	0	0	0	0	0	0	0	0	0	0	0
ACAACTTACCAAGTCCAGACATAAGAAGGATTGACAGATTAAAAGCTCTTTCATGATTCTATGGGTGGTGGTGCATGGCCGTTCTTAGTTGGTGGAGTGATTTGTCTGCTTAATTGCGATAACGAACGAGACCCTGGCCTGCTCAATAGTGTGCATTAGTTCTCTAGTGACATGCTTCTGAGAGGGACAATGGGTGGCAAACCCATGGAAGTGCTGGGCGAAAACAGGTCTGTGATGCCCTTAGACGTTTTGGGCGGCACGCGCGCTACACTGATGGCGTCAGCGAGTGTATCCTTGACTGACAAGTCTGGGTAATCTTGTGAAACGCCATCGTGCTAGGGATAGAGCCTTGCAATTATTGCTCTTCAACGAGGAATCCCTAGTAAGCGCAAGTCATCA…	0	0	0	0	0	0	0	0	0	0	0	0	0	0	0	0	0	0	0	0	0	0	0	0	0	0	0	0	0	0	0	0	0	0	0	0	0	0	0	0	0	0	0	0	0	0	0	0	0
AGAACTTACCAGGACCAAGTTTTTTAGAGATTGAATACATGAAGGAAACAAGAGTGGTGCATGGTCGTTGGAAATTGATGAGATGACTTATAGCTTAAATGCAGGAATGAGTGAGATCGCTAAGACAGGTGTTTACAACACAGGAAGGAAGCGGCTATAACAGATCAGTGATGCCCTTAGATGTTCTGGGCTGCACGCGCAATACAGTGTGTCTTAATTTTATTGATTAATTTGACACAAAGGGATTAGGGCTTGTAATTGCGCTATGAACGAGGAATTCCTAGTAACAGTGTTTCACTAAGACATTGTGAATGTGTCCCTGTAGC	0	0	0	0	0	0	0	0	0	0	21	0	0	0	0	0	0	0	0	0	0	0	63	0	0	0	0	0	0	0	0	0	0	0	0	0	0	0	0	0	0	0	0	0	0	0	0	0	0
AAAACTCACCAGGTCCGGACATGGGAAGGATTGACAGATTGAGAGCTCTTTCTTGATTCTATGGGTGGTGGTGCATGGCCGTTCTTAGTTGGTGGAGTGATTTGTCTGGTTAATTCCGATAACGAACGAGACCTTAACCTGCTAAATAGAGATGCGAACCTGCGTTCGTAGGCTCTTCTTAGAGGGACTGACTACGTTTAGTGGTCGGAAGTTTGAGGCAATAACAGGTCTGTGATGCCCTTAGATGTTCTGGGCTGCACGCGCGCTACACTGACAGAGGCAGCGAGTATACAACCTTGACCGGAAGGTCTGGGCAATCTTATGAAACTCTGTCGTGCTGGGGATAGAGCATTGCAATTATTGCTCTTCAACGAGGAATTCCTAGTAAGCGCATGTCAT…	0	0	0	0	0	0	0	0	0	0	0	0	0	0	0	11	91	0	0	0	0	19	0	0	0	0	0	0	0	0	0	0	0	0	34	0	0	0	0	0	0	0	0	0	0	0	0	0	0
GAAACTTACCAGGGCAAGACTTTAGAAGGATTGACAGATTGATAGCTTTTTCTTGATTTGAAGGATGGTGGTGCATGGCCGTTCTTAGTTCGTGGAGTGATTTGTCTGGTTAATTCCCTTAACGAACGAGACCTTAACCTGCTAAACTAGACGCAGCTATTCTTTAGCTGTTGTTCTTCTTAGAGGGACTATGTCCTTAAAGACATGGAAGTTTGAGGCAATAACAGGTCAGTGATGCCCTTAGACGTCCTGGGCCGCACGTGTGCTACACTGATGCATTCAGCAAGTTATATCCTCACCCGATAGGGACTGGGTAATCTTCATAATGTGCATCGTGCTTGGGATTGATCTTTGCAATTATCGATCATGAACGAGGAATTCCTAGTAAGTGCAAGTCAT…	0	0	0	0	0	0	0	0	0	0	0	0	0	0	0	0	0	0	0	0	0	0	0	0	0	0	0	0	0	0	0	0	0	62	0	93	0	0	0	0	0	0	0	0	0	0	0	0	0
GAAACTTACCAGGTCAAAACATGGATGGGATTGACAGATTGAGAGCTCTTTCTTGATTCTGTGGGTGGTGGTGCATGGCCGTTCTTAGTTGGTGGAGTGATTTGTCTGGTTAATTCCGTTAACGAACGAGACCTTAACCTGCTAACTAGTCTAGTTATCTTCTATGACTACGACTTCTTAGAGGGACTATGTGTTTAAGCACATGGAAGTTTGAGGCAATAACAGGTCTGTGATGCCCTTAGATGTCCTGGGCCGCACGCGCGCTACAATGACACGTTCAGCGAGTTTTTTCCTGGCCCGGAAGGGTTCGGGTAATCTTTTTAATACGTGTCGTGATGGGGATCGATCTTTGAAATTATAGATCTTGAACGAGGAATTCCTAGTAAGCATGGGTCATCA…	0	0	0	0	0	0	0	0	0	0	0	0	0	0	0	0	0	0	0	0	0	0	0	0	0	0	0	0	0	0	0	0	0	0	0	155	0	0	0	0	0	0	0	0	0	0	0	0	0
GAAACTCACCAGGTCCAGACATAGTAAGGATTGACAGATTGAGAGCTCTTTCTTGATTCTATGGGTGGTGGTGCATGGCCGTTCTTAGTTGGTGGAGTGATTTGTCTGGTTAATTCCGTTAACGAACGAGACCTTAACCTGCTAAATAGTTACTATAACTTCGGTTGTAGATTAACTTCTTAGAGGGACTATGGATTTTTAATCCATGGAAGTTTGAGGCAATAACAGGTCTGTGATGCCCTTAGAAGTTCTGGGCCGCACGCGCGCTACACTGATGAAGGCAACAAGTAATTCACCTTGGCCGGAAGGTCTGGGTAATCTTTTGAAACTTCATCGTGCTGGGGATAGTCCTTTGCAATTATTGGACTTGAACGAGGAATTCCTAGTAAGCGTGAGTCA…	0	0	0	0	0	0	0	0	0	0	0	0	0	0	0	0	0	0	0	0	0	0	0	0	0	0	0	0	0	0	0	0	0	0	0	0	0	0	0	0	0	0	0	0	0	0	0	20	0
AAAACTCACCCGGCCAGGACACCGTAAGGATTGACAGACTGAGAGCTCTTTCTTGATTCGGTGGGTGGTGGTGCATGGCCGTTCTTAGTTGGTGGAGCGATTTGTCTGGTTAATTCCGATAACGAACGAGACTCTAGCCTGCTAAATAGACGGGCGATCCCGTTGTGGGTCGACCCGATCAGCTTCTTAGAGGGACAAGTGGCGTTCCTAGCCACGCGAAATTGAGCAATAACAGGTCTGTGATGCCCTTAGATGTCCGGGGCCGCACGCGCGCTACAATGAGGGACGCAGTGTGCCCGCAAAGCCTGACCCGAAAGGGTTGGGTAATCATTTCAATTTCTCTCGTAATAGGGATTGAGCATTGTAACTATTGCTCATGAACGAGGAATTCCTAGTAAG…	0	0	0	0	0	0	0	0	0	0	0	0	0	0	0	0	0	0	0	0	0	0	0	0	0	0	0	0	0	0	0	0	0	0	0	0	0	0	0	0	0	0	0	0	0	0	0	0	0
AAAACTTACCAGGTCCGGACATAGTGAGGATTGACAGATTGAAGATCTTTCTTGATTCTATGGGTGGTGGTGCATGGCCGTTCTTAGTTGGTGGAGTGATTTGTCTGGTTAATTCCGTTAACGAACGAGACCTCGACCTGCTAAATAGTTCAGCGAATTCTTCGGGATTCGTATGTGACTTCTTAGAGGGACTATCGGTGGGTAGCCGATGGAAGTTCGAGGCAATAACAGGTCTGTGATGCCCTTAGATGTTCTGGGCCGCACGCGCGCTACACTGACTGGTTCATCGAGCTTACAACCTTGACTGATAGGTCTGGGTAATCTTCTCAAAACCAGTCGTGCTGGGGATAGATTATTGTAATTTTTAATCTTCAACGAGGAATTCCTAGTAAACGCAAG…	0	0	0	0	0	0	0	0	0	0	0	0	0	0	0	0	0	0	0	0	0	0	0	0	0	0	0	0	0	0	29	0	0	0	0	0	0	0	0	0	0	0	0	0	0	0	0	0	0
GAAACTTACCAGGTCCAGACATAGTAAGGATTGACAGATTGAGAGCTCTTTCTTGATTCTATGGGTGGTGGTGCATGGCCGTTCTTAGTTGGTGGAGTGATTTGTCTGGTTAATTCCGTTAACGAACGAGACCCCCGCCTGCTAAATAGAACTGTGAATGTTTGACATTCGCAGGTACTTCTTAGAGGGACTTCTGGTGTTTAATCAGAGGAAGTTGGGGGCAATAACAGGTCTGTGATGCCCTTAGATGTCCTGGGCCGCACGCGCGCTACACTGATGCGTTCAACGAGTATATAACCTTAGTCGGAAGGCTCGGGTAATCTTGAAACGCGCATCGTGATAGGGATAGATTGTTGCAATTTTCAATCTTGAACGAGGAATTCCTAGTAAACGCGGTTC…	0	0	0	0	0	0	0	55	0	0	0	0	0	0	0	0	0	0	0	0	0	0	0	0	0	0	0	0	0	0	0	0	0	0	0	0	0	0	0	0	0	0	0	0	0	0	0	0	0
AAAACTTACCAGGCCAGAACACTAGAAGGATTGACAGACTAAGTGCTCTTTCTTGATTTGGTGGGTGGTGGTGCATGGCCGTTCTTAGTTGGTGGAGTGATTTGTCTGGTTAATTCCGATAACGAACGAGACTCTGTCCTGTTAAATAGATCCAACCTAGTCGTAGGGTTGGAATTTCTTCTTAGAGGGACTGGTGATTATTAGTCACACGAGATTGAGCAATAACAGGTCTGTGATGCCCTTAGATGTTCTGGGCCGCACACGCGCTACACTGAAGTGATCAGCTAGTTTTTCCCTCTCCGAGAGGAGCGGGTAAACTGTTGAACCCACTTCGTGGTAGGGATCGGAGCTTGCAATTATTCTCCGTGAACCAGGAATTCCCAGTAGGTGCAAGTCATA…	0	0	0	0	0	0	0	0	0	0	0	0	0	0	0	0	0	0	0	0	0	0	0	0	0	0	153	0	0	0	0	0	0	0	0	0	0	0	0	0	0	0	0	0	0	0	0	0	0
GAAACTTACCAGGTCCAGACATAGTTAGGATTGACAGATTGATAGCTCTTTCTTGATTCTATGGGTGGTGGTGCATGGCCGTTCTTAGTTGGTGGAGTGATTTGTCTGGTTAATTCCGTTAACGAACGAGACCTTAACCTGCTAAATAGTTACATGTGACCTCGGTTACATGGGCAACTTCTTAGAGGGACTTTGTGTGTCTAACGCAAGGAAGTTTGAGGCAATAACAGGTCTGTGATGCCCTTAGATGTTCTGGGCTGCACGCGCGCTACACTGATGCGCTCAACGAGTTTACGATCTTGCCTGAAATGGCCGGGTAATCTTTTTAAAACGCATCGTGATGGGGATAGATCATTGCAATTATTGATCTTCAACGAGGAATTCCTAGTAAGCGCGAGT…	0	0	0	0	0	0	0	0	0	0	0	0	0	0	0	0	0	0	0	0	0	0	0	0	0	0	0	0	0	0	0	0	0	0	0	0	0	0	0	0	0	0	0	0	0	0	0	0	0
GAAACTTACCAGGTCCAGACATGGGAAGGATTGACAGATTGAAGTTCTTTCTTGATTCTATGGGTAGTGGTGCATGGCCGTTCTTAGTTGGTGGAGTGATTTGTCTGGTTAATTCCGTTAACGAACGAGACCTTAACCTGCTAAATAGGAGCCTAACAAGTGTTTGGACTTCTTCTTAGAGGGACAATTGTGTGTCTAACACAAGGAAGCCTGAGGCAATAACAGGTCTGTGATGCCCTTAGATGTTCTGGGCTGCACGCGCGCTACACTGATGCTACCAACGAGTTATTTTCCTTGCCTTAAAAGGATTTGGTAATCTTGAAGTCAGCATCGTGATGGGGATAGATTATTGGAATTATTGGTCTTGAACGAGGAATTCCTCGTAAGCGCAAGTCATTA…	0	0	0	0	0	0	0	0	0	0	0	0	0	0	0	0	0	0	0	0	0	0	0	0	0	0	0	0	0	0	0	0	0	0	0	0	0	0	0	0	0	0	0	0	0	0	0	0	0
GAAACTTACCAGGTCCAGACATAGTAAGGATTGACAGATTGAGAGCTCTTTCTTGATTCTATGGGTGGTGGTGCATGGCCGTTCTTAGTTGGTGGAGTGATTTGTCTGGTTAATTCCGTTAACGAACGAGACCTTAACCTGCTAAATAGTTACCTTCACTTTCTGTGGGGGGACAACTTCTTAGAGGGACTATTCGTGCCTAGCGAGTGGAAGTTTGAGGCAATAACAGGTCTGTGATGCCCTTAGATGTTCTGGGCCGCACGCGCGCTACACTGATGAAAGCAACAAGTTTATCACCTGGATCGAAAGGTCTGGGTAATCTTGCAAATTTCATCGTGATGGGGATAGATTATTGCAACTTTTAATCTTCAACGAGGAATTCCTAGTAAGCGTGAGTCA…	1	0	0	0	0	0	0	0	0	0	0	0	0	0	0	34	0	0	0	14	0	0	0	21	0	0	0	0	8	0	0	0	0	0	0	0	0	0	0	0	0	0	0	0	0	0	0	0	0
AAAACTTACCAGGTCCAGACATAGTGAGGATTGACAGATTGAGAGCTCTTTCTTGATTCTATGGGTGGTGGTGCATGGCCGTTCTTAGTTGGTGGGTTGCCTTGTCAGGTTGATTCCGGTAACGAACGAGACCTCAGCCTGCTAAATAGTCACGCCCGCTTTTTGCGGATGGCAGACTTCTTAGAGGGACTATTGGCGTTTAGTCAATGGAAGTATGAGGCAATAACAGGTCTGTGATGCCCTTAGATGTTCTGGGCCGCACGCGCGCTACACTGATGCAGTCAACGAGCCTATCCTTGACCGAGAGGTCCGGGTAATCTTCGAAATTGCATCGTGATGGGGATAGACTATTGCAATTCTTAGTCTTCAACGAGGAATGCCTAGTAAGCGCGAGTCATC…	0	0	0	0	0	0	0	0	0	0	0	0	143	0	0	0	0	0	0	0	0	0	0	0	0	0	0	0	0	0	0	0	0	0	0	0	0	0	0	0	0	0	9	0	0	0	0	0	0
GAAACTTACCAGGTCCAGACATAGTAAGGATTGACAGATTGATAGCTCTTTCTTGATTCTATGGGTGGTGGTGCATGGCCGTTCTTAGTTGGTGGAGTGATTTGTCTGGTTAATTCCGTTAACGAACGAGACCTTAACCTGCTAAATAGTTACATGTAACTTCGGTTACATGGGCAACTTCTTAGAGGGACTTTGCGTGTCTAACGCAAGGAAGTTTGAGGCAATAACAGGTCTGTGATGCCCTTAGATGTTCTGGGCTGCACGCGCGCTACACTGATGCGCTCAACGAGTTTATAACCTTGCCTGAAACGGTTGGGTAATCTTGTTAAAACGCATCGTGATGGGGATAGATTATTGCAATTATTGATCTTCAACGAGGAATTCCTAGTAAGCGCGAGT…	0	0	0	0	0	0	0	0	0	0	0	0	0	0	0	0	20	0	0	0	0	0	0	0	0	0	23	0	0	11	0	0	0	0	0	0	0	0	0	0	0	0	12	0	0	0	0	0	0
AAAACTTACCAGGTCCAGACATAGTGAGGATTGACAGATTGATAGCTCTTTCTTGATTCTATGGGTGGTGGTGCATGGCCGTTCTTAGTTGGTGGAGTGATTTGTCTGGTTAATTCCGTTAACGAACGAGACCTTAGCCTGCTAACTAGTCGCGGCGATCTAGATCGTCGTCGGCTTCTTAGAGGGACTTTGTGGTTCTAAACACAAGGAAGTTTGAGGCAATAACAGGTCTGTGATGCCCTTAGATGTCCTGGGCCGCACGCGTGCTACACTGACACCTGCAGCGAGTACTTCCCAGCCCCGAGAGGTGGCTGGTAATCAGCAATAGGTGTCGTGATGGGGATTGAACTTTGGAATTATGGTTCATGAACGAGGAATGCCTAGTAAGCGCGGGTCATT…	0	0	0	0	0	0	0	0	0	0	0	0	0	0	0	0	0	0	0	0	0	0	0	0	0	0	0	0	0	0	0	0	0	0	0	0	0	0	0	0	0	0	0	0	0	0	0	0	0
GAAACTCACCAGGTCCAGACATAGTGAGGATTGACAGATTGAGAGCTCTTTCTTGATTCTATGGGTGGTGGTGCATGGCCGTTCTTAGTTGGTGGAGTGATTTGTCTGGTTAATTCCGATAACGAACGAGACCCCCGCCTGCTAAATAGTCACATTAATGCTTTGCATTCTTAGTTGGCTTCTTAGAGGGACTTATGGTGATTAATCATAGGAAGTTGGGGGCAATAACAGGTCTGTGATGCCCTTAGATGTCCTGGGCCGCACGCGCGTTACACTGACACACGCAGCGAGTTTGCTGCCCCGATAGGGCTGGCTAATCTTGTAAATGTGTGTCGTGATAGGGATAGATTATTGCAATTATTAATCTTGAACGAGGAATTCCTAGTAAATGCGGGTCAT…	0	0	0	0	0	0	0	0	0	0	0	0	0	0	0	0	0	0	0	0	0	0	0	0	0	0	0	0	0	0	0	0	0	0	0	0	0	0	0	0	0	0	0	0	0	0	0	0	0
AAAACTTACCAGGTCCGGACATAGTGAGGATTGACAGATTGAAGATCTTTCTTGATTCTATGGGTGGTGGTGCATGGCCGTTCTTAGTTGGTGGAGTGATTTGTCTGGTTAATTCCGTTAACGAACGAGACCTCGACCTACTAAATAGTTTTGCGAATTCTTCGGGATTCGTGGAGACTTCTTAGAGGGACTTTGGATGAGTAGTCCAAGGAAGTTCGAGGCAATAACAGGTCTGTGATGCCCTTAGATGTTCTGGGCCGCACGCGCGCTACACTGACTGGTTCATCGAGCTTACAACCTTGACCGATAGGTCTGGGTAATCTTTTGAAAGCCAGTCGTGCTGGGGATAGATCATTGCAATTATTGATCTTCAACGAGGAATTCCTAGTAAACGCGAGT…	0	0	0	0	0	0	32	0	0	0	0	0	0	0	0	6	0	0	0	4	26	0	0	0	0	0	0	0	0	0	0	0	6	0	0	0	0	0	0	0	0	0	0	0	0	2	2	0	0
AAAACTTACCAGGTCCAGACATAGTAAGGATTGACAGATTGAGAGCTCTTTCTTGATTCTATGGGTGGTGGTGCATGGCCGTTCTTAGTTGGTGGAGTGATTTGTCTGGTTAATTCCGTTAACGAACGAGACCTCAGCCTGCTAAATAGTTCATTTATTCGTAAGAATACTTGAGCTTCTTAGAGGGACATTTCGGGTTTACCGGAAGGAAGTTTGAGGCAATAACAGGTCTGTGATGCCCTTAGATGTTCTGGGCCGCACGCGCGCTACAATGACAAATTCAACAAGCTTTTCTTAGTCGTAAGACTTGGATAATCTTAAAATATTTGTCGTGATGGGGCTAGACCCTTGTAATTGTTGGTCTCCAACGAGGAATTCCTAGTAAACGCAAGTCATTAA…	0	0	0	0	0	0	0	0	0	0	0	0	0	0	0	0	137	0	0	0	0	0	0	0	0	0	0	0	0	0	0	0	0	0	0	0	0	0	0	0	0	0	0	0	0	0	0	0	0
GAAACTCACCAGGTCCAGACATGGTAAGGATTGACAGATTGAGAGCTCTTTCTTGATTCTATGGGTGGTGGTGCATGGCCGTTCTTAGTTGGTGGAGTGATTTGTCTGGTTAATTCCGATAACGAACGAGACCTCCGCCTGCTAAATAGCGCCGCGCGGCTTGCCGCGCGCGCGCTTCTTAGAGGGACGATGGGTGTTTAGCTCATGGAAGTTGGAGGCAATAACAGGTCTGTGATGCCCTTAGATGTTCTGGGCCGCACGCGCGCTACACTGACTGGTTCAACGAGTTGAACCTGGACTCGACAGGTCTGGGTAATCTTGAAACGCCAGTCGTGCTGGGGATAGATTATTGCAATTATTGATCTTCAACGAGGAATTCCTAGTAAATGCAGGTCAACA…	0	0	0	0	0	0	0	0	0	0	0	0	0	0	0	0	0	0	0	0	0	0	0	0	0	0	0	0	0	0	0	0	0	0	0	0	0	0	0	0	0	0	0	0	0	0	0	0	0
AAAACTTACCAGGTCCGGACATAGTGAGGATTGACAGATTGAAGATCTTTCTTGATTCTATGGGTGGTGGTGCATGGCCGTTCTTAGTTGGTGGAGTGATTTGTCTGGTTAATTCCGTTAACGAACGAGACCTCGACCTGCTAAATAGTTCGGCAAATTCTTCGGGATTTGTACGTGACTTCTTAGAGGGACTATCGGTGGTTAGCCGATGGAAGTTCGAGGCAATAACAGGTCTGTGATGCCCTTAGATGTTCTGGGCCGCACGCGCGCTACACTGACTGGTTCATCGAGCTTACAACCTTGACTGATAGGTCTGGGTAATCTTTTGAAAGCCAGTCGTGCTGGGGATTGACTGTTGTAATTTTCAGTCATCAACGAGGAATTCCTAGTAAACGCGAG…	0	0	0	0	0	0	48	0	0	0	0	0	0	0	0	1	0	11	12	1	0	0	0	0	0	0	0	0	0	0	0	0	0	0	0	0	0	0	0	0	0	0	0	12	6	0	0	0	0
GAAACTTACCAGGTCCAGACATTGTGAGGATTGACAGATTGAGAGCTCTTTCTTGATTTAATGGGTGGTGGTGCATGGCCGTTCTTAGTTGGTGGAGTGATTTGTCTGGTTAATTCCGTTAACGAACGAGACCTTAGCCTGCTAAATAGTGACGCGAACACTTCGTTCGCGGGCCACTTCTTAGAGGGACAACTTGTCTTCAACAAGTGGAAGTTTGAGGCAATAACAGGTCTGTGATGCCCTTAGATGTTCTGGGCCGCACGCGCGCTACACTGATGCACTCAACGAGTCTCCACCTTGACCGAAAGGTCTGGGAAACCTTCGAACTTGCATCGTGATGGGGATAGATTATTGCAACTATTAATCTTCAACGAGGAATACCTAGTAGGCGTGTGTCAT…	0	0	0	0	0	0	0	76	0	0	0	0	0	52	0	0	0	0	0	0	0	0	0	0	0	0	0	0	0	0	0	0	0	0	0	0	0	0	0	0	0	0	0	0	0	0	0	0	0
AAAACTCACCAGGTCCAGACATGGGAAGGATTGACAGATTGATAGCTCTTTCTTGATTCTATGGGTGGTGGTGCATGGCCGTTCTTAGTTGGTGGAGTGATTTGTCTGGTTAATTCCGTTAACGAACGAGACCTTAACCTGCTAAATAGTTGTTGGTAATCTAATTATCAATGAACTTCTTAGAGGGACTTCGTAAATCAAATACGAGGAAGTTTGAGGCAATAACAGGTCTGTGATGCCCTTAGATGTCCTGGGCTGCACGCGCGCTACACTGACACGATCAACAAGTTTTCCTCTTCCGAAAGGAATGGGTAACCTTCTGAAATCGTGTCGTGATGGGGATAGATCATTGCAATTTTTGATCTTCAACGAGGAATTCCTAGTAAGTGCAAGTCATCA…	0	0	0	0	0	0	15	0	0	0	0	0	0	0	0	0	97	0	0	0	0	0	0	0	0	0	0	0	0	0	0	0	0	0	0	0	0	0	0	0	0	0	0	0	0	0	0	0	0
AAATCTCACCAGGCCCGGACACCAGAAGGATTGACAGATTGATAGCTCTTTCTTGATTTGGTGGGTGGTGGTGCATGGCCGTTCTTAGTTGGTGGAGTGATTTGTCTGGTTAATTCCGTTAACGAACGAGACCTTAACCTGCTAAATAGTTGCATCAACTCTGGTTGATGAACAACTTCTTAGAGGGACTATAGACGTTTAGTCTATGGAAGTTTGAGGCAATAACAGGTCTGTGATGCCCTTAGATGTTCTGGGCCGCACGCGCGCTACACTGATAACAGCAACAAGTAATTCACCTTGGCCGGAAGGTCCGGGTAATCTTCTGAAATGTTATCGTGCTGGGGATAGTCCTTTGCAATTATTGGACTTTAACGAGGAATTCCTAGTAAGCGTGAGTCA…	0	0	0	0	0	0	0	0	0	0	90	0	0	0	0	0	0	0	0	0	0	0	0	0	0	0	0	0	0	0	0	0	0	0	0	0	0	0	0	0	0	0	0	0	0	0	0	0	0
GAAACTTACCAGGTCCAGACATTGTGAGGATTGACAGATTGAGAGCTCTTTCTTGATTCGATGGGTGGTGGTGCATGGCCGTTCTTAGTTGGTGGAGTGATTTGTCTGGTTAATTCCGTTAACGAACGAGACCTTAGCCTATTAAATAGTGGCGCGAACACCTTGTTGGCGGTTCACTTCTTAGAGGGACAACTTGTCTTCAACAAGTGGAAGTTTGAGGCAATAACAGGTCTGTGATGCCCTTAGATGTTCTGGGCCGCACGCGCGCTACACTGATGCACTCAACGAGTCTCCGCCTTGACCGAGAGGTCCGGGAAACCTTTTGAACTTGCATCGTGATGGGGATAGATTATTGCAACTATTAATCTTCAACGAGGAATTCCTAGTAAGCGCATGTCA…	0	0	0	0	0	0	0	0	0	0	0	0	0	97	0	0	0	0	0	0	0	0	0	0	0	0	0	0	0	0	0	0	0	0	0	0	0	0	0	0	0	0	0	0	0	0	0	0	0
GAAACTTACCAGGTCCAGACATAGTAAGGATTGACAGATTGATAGCTCTTTCTTGATTCTGTGGGTGGTGGTGCATGGCCGTTCTTAGTTGGTGGAGTGATTTGTCTGGTTAATTCCGTTAACGAACGAGACCTTAGCCTACTAAATAGTCGGTGCAATCATGATTGTACCTACTTCTTAGAGGGACTTTGTAAGCAAATACAAGGAAGTTTGAGGCAATAACAGGTCTGTGATGCCCTTAGATGTCCTGGGCCGCACGCGTGCTACACTGACACATACAGCGAGCATCTCCAGCGCCGCGAGGTCGCTGGTAATCAGCAATATGTGTCGTGATGGGGATAGATCTTTGGAATTATTGATCTTGAACGAGGAATGCCTAGTAAGCGCAGTTCATCAAAC…	0	0	0	0	0	0	0	0	0	0	0	0	0	0	0	0	0	0	0	11	0	0	0	4	0	0	1	0	0	1	0	0	22	0	0	0	0	0	11	0	0	0	3	0	0	0	0	0	0
AAATCTGGCAGCATCTCACCCTACGGCTAGTCCAGACTTTATTTTTCCATCCTAGAAACCCTGACATTGATTTTAATGTTTAACCATGAACATACAGTACAAATTGCGGAACTCTATGACAACCCGTTGCAGGGGAGCTTGCAATTATTCTCCGTGAACCAGGAATTCCCAGTAGGTGCAAGTCATAAGCTTGCATCGATTACGTCCCTGCCCTTTGTACACACCGCCCGTCTGCTGACTGACTCTTGCTGAAGACATCTCGTATGCCGTCTTCTGCTTG	0	0	0	0	0	0	0	0	0	0	0	0	0	0	0	0	0	0	0	0	0	147	0	0	0	0	0	0	0	0	0	0	0	0	0	0	0	0	0	0	0	0	0	0	0	0	0	0	0
GAAACTTACCAGGCCCGGACATAATAAGGATTGACAGATTGATAGCTTTTTCTTGATTCTATGGGTGGTGGTGCATGGCCGTTCTTAGTTGGTGGAGTGATTTGTCTGGTTAATTCCGTTAACGAACGAGACCTTAACCTGCTAAATAGTTACATGTAACTACGGTTATGTGGGCAACTTCTTAGAGGGACTTCGTGTGTTTAACATGAGGAAGTTTGAGGCGATAACAGGTCTGTGATGCCCTTAGATGTTCTGGGCTGCACGCGTGCTACACTGATGCGCTCAACAAGTGTTTGCCTTTGCCTGGCATGGTTGGGTAACCTGTAACATGTATCGTGATGGGGATGGATTGTTGCAATTATTAATCTTGAACGAGGAATTCCTAGTAAGCCAGAGTCA…	0	0	0	0	0	0	0	0	0	0	0	0	0	0	0	0	0	0	0	0	0	0	0	0	59	0	0	0	0	0	0	0	0	0	0	0	0	0	0	0	0	0	0	0	0	0	0	0	0
GAAACTCACGAGCGCAAGACAGAGAAGGGATTGACAGATTGAGAGCTCTTTCTTGATTCTTTGGGTGGTGGTGCATGGCCGTTCTTAGTTGGTGGAGTGATTTGTCTGGTTAATTCCGTTAACGAACGAGACCTTAACCTGCTAACTAGTCGCGTTTTGAACAAAGACGTGTACTTCTTAGAGGGACTATTGTGCAAGAAGCCAATGGAAGTTTAAGGCAATAACAGGTCTGTGATGCCCCTAGACGTGCTCGGCCGCACGCGCGTTACAATGACTGGCGCAGAAAGCATTTCCTGACCTGGGAAGGTTCGGGTAATCTTATTAATACCAGTCGTGTTAGGGATAGTTCTTTGGAATTTTGGATCTTGAACGAGGAATTTCTAGTAAGTGCAAGTCATC…	0	0	0	0	0	0	0	0	0	0	0	0	0	0	0	0	0	0	0	0	0	0	0	0	0	0	0	0	0	0	0	0	0	0	0	0	0	0	0	0	0	0	0	0	0	0	0	0	0
GAAACTTACCAGGTCCAGACATAGTGAGGATTGACAGATTGAGAGCTCTTTCTTGATTCTATGGGTGGTGGTGCATGGCCGTTCTTAGTTGGTGGAGTGATTTGTCTGGTTAATTCCGTTAACGAACGAGACCCCCGCCTGCTAAATAGTTTGGGCAATGCTTAGCATTGTCTTGAGCTTCTTAGAGGGACTTTTGGTGACTAACCAAAGGAAGTTGGGGGCAATAACAGGTCTGTGATGCCCTTAGATGTCCTGGGCCGCACGCGCGCTACACTGACACACGCAGCGAGTTTTACTTGTCCGAAAGGTCCGGTTAATCTTGTAAATGTGTGTCGTGATAGGGATAGATTATTGCAATTATTAATCTTGAACGAGGAATTCCTAGTAAACGCGGGTCAT…	0	0	0	0	0	0	0	0	0	0	0	0	0	0	0	0	0	0	0	0	0	0	0	0	0	0	0	0	0	0	0	0	0	0	0	0	0	0	0	0	0	0	0	0	0	0	0	0	0
AAAACTTACCAGGTCCAGACATAGTGAGGATTGACAGATTGATAGCTCTTTCTTGATTCTATGGGTGGTGGTGCATGGCCGTTCTTAGTTGGTGGAGTGATTTGTCTGGTTAATTCCGTTAACGAACGAGACCTTAGCCTGCTAACTAGTCTCAGCAATCTCGATTGTTGCAGGCTTCTTAGAGGGACTTTGTGGCGCAAACACAAGGAAGTTTGAGGCAATAACAGGTCTGTGATGCCCTTAGATGTCCTGGGCCGCACGCGTGCTACACTGACGCCTGCAGCGAGTACTTCCCAGCCCCGAGAGGCGGCTGGTAATCAGCAATAGGCGTCGTGATGGGGATAGATCTTTGGAATTATTGATCTTGAACGAGGAATGCCTAGTAAGCGCAGGTCATTA…	0	0	0	0	0	0	0	0	0	0	0	0	0	0	0	0	0	0	0	0	0	0	0	0	0	0	0	0	0	0	0	0	0	0	0	0	0	0	0	0	0	0	0	0	0	0	0	0	0
AAAACTTACCAGGTCCGGACATAGTGAGGATTGACAGATTGAAGATCTTTCTTGATTCTATGGGTGGTGGTGCATGGCCGTTCTTAGTTGGTGGAGTGATTTGTCTGGTTAATTCCGTTAACGAACGAGACCTCGACCTGCTAAATAGTTCGACAAATTCTTCGGGATTTGTACGTGACTTCTTAGAGGGACTATCGGTGGGTAGCCGATGGAAGTTCGAGGCAATAACAGGTCTGTGATGCCCTTAGATGTTCTGGGCCGCACGCGCGCTACACTGACTGGTTCATCGAGCTTACAACCTTGACTGATAGGTCTGGGTAATCTTTTGAAAGCCAGTCGTGCTGGGGATTGACTGTTGTAATTTTCAGTCATCAACGAGGAATTCCTAGTAAACGCGAG…	0	0	0	0	0	0	0	0	0	0	0	0	0	0	0	0	0	13	21	0	0	0	0	0	0	0	0	0	0	0	0	0	0	0	0	0	0	0	0	0	0	0	0	12	13	0	0	0	0
AAACCTTACTAGGGTAAGACATTAGTATGATTGACAGATTACTTGATCTTTCTTGATTTGGTGGGTGGTGGTGCATGGCCGATCTTAGTTGGTGGGGTGACCCGTCTGGTTAATTTCGATAACGAACGAGATCCGAGCTGTTTAGTTGGCTTTTGCCGTTAGCGCGGCAAACTTGTCTCCTATATGGACTATCAGTTTGAGGCTGAAGGAAGTTTCGGGCTAAATCAGGTCTGTGATGCCCTTAGACACTCTAGGCGGCACGCGCGCTACAATGGGTTGGAGACTGTGTTACTGCCTTCGAAATGATGGGGTGAATCACGAATCCTTACCCGTGAATGGGATAGTTTGTTGCAATTTTCGGACTTGAACTAGGAATCCCTTGTAAGCATATTCAAGAAT…	0	0	0	0	0	0	0	0	0	0	0	0	0	0	0	0	0	0	41	0	0	0	0	0	0	0	0	0	0	0	30	0	0	0	0	0	0	0	0	0	0	0	0	0	0	0	0	0	0
GAAACTTACCAGGTCCAGACATAGTAAGGATTGACAGATTGAGAGCTCTTTCTTGATTCTATGGGTGGTGGTGCATGGCCGTTCTTAGTTGGTGGAGTGATTTGTCTGGTTAATTCCGTTAACGAACGAGACCTCCGCGTGCTAAATAGTTTCGCTTACAATTTTTTGTAGGTTTTGAGACTTCTTAGAGGGACTTTTGGGTAATCAAACCAAAGGAAGTTGGAGGCAATAACAGGTCTGTGATGCCCTTAGATGTTCTGGGCCGCACGCGCGCTACACTGATACGTTCAACGAGTTTACAACCTTGATCGATAGGTCTGGGTAATCTTTTGAATGCGTATCGTGCTAGGGATAGATTGTTGCAATTTTCAATCTTGAACGAGGAATTCCTAGTAAACG…	0	0	0	0	0	0	0	0	0	0	0	0	0	0	0	0	0	0	0	0	0	0	0	0	0	0	0	0	0	0	0	0	0	0	0	0	0	0	0	0	0	0	0	0	0	0	0	145	0
AAAACTCACCAGGTCCGGACATAAGAAGGATTGACAGATTGAAAGCTCTTTCTTGATTTTATGGGAGGTGGTGCATGGCCGTTCGTAGTTGGTGGAGTGATTTGTCTGGTTAATTCCGATAACGAACGAGACCTAAACCTGCTAAATAGGGGCGGGCACGCGAGTGCTTCGCACCTTCTTAGAGGGACTGAATACGTTTAGTATTCGGAAGTTTTAGGCAATAACAGGTCTGTGATGCCCTTAGATGTTCTGGGCTGCACGCGCGATACAATGGCCTAGTCAGCGAGTATACCACCTTGACCGGAAGGTCTGGGTAATCTTTTGAAACTAGGCCGTGCTGGGGATAAACCATTGCAATTATTGGTTTTCAACGAGGAATTCTTAGTAAGCGCAAGTCAT…	0	0	0	0	0	0	0	0	0	0	0	0	0	0	0	0	0	0	0	0	0	0	0	0	0	0	0	0	0	0	0	0	0	0	0	0	0	0	0	0	0	0	0	0	0	0	0	0	0
GAAACTTACCAGGTCCAGACATAGTCAGGATGGACAGATTGAAAGCTCTTTCTTGATTCTATGGGTGGTGGTGCATGGCCGTTCTTAGTTGGTGGAGTGATTTGTCTGGTTAATTCCGTTAACGAACGAGACCTCAGCCTGCTAACTAGCGATGCCCTTCTTTGAAGGGTAGCCCGCTTCTTAGAGGGACTATTCGTGTTCAACGAATGGAAGTTTGAGGCAATAACAGGTCTGTGATGCCCTTAGATGTTCTGGGCCGCACGCGCGCTACACTGATGGATGCAACGAGCTCTACCCTTGACCGAAAGGCCCGGGTAAACTTGTCAAAATCCATCGTGATGGGGATAGATTATTGCAATTATTGATCTTCAACGAGGAATTCCTAGTAAGCGCGAGTCA…	0	0	0	0	0	0	0	0	0	0	0	0	0	0	0	0	0	0	0	0	0	0	0	0	0	0	0	0	0	0	0	0	0	0	0	0	0	0	0	0	0	0	0	0	0	0	0	0	0
GAAACTCACCAGGTCCAGACATAGTAAGGATTGACAGATTGATAGCTCTTTCTTGATTCTATGGGTGGTGGTGCATGGCCGTTCTTAGTTGGTGGAGTGATTTGTCTGGTTAATTCCGTTAACGAACGAGACCTTAACCTGCTAAATAGTTACGCGAATTTCGATTCGTGGACAACTTCTTAGAGGGACTATCGGTGTTTAACCGGTGGAAGTTTGAGGCAATAACAGGTCTGTGATGCCCTTAGATGTTCTGGGCCGCACGCGCGCTACACTGACCGGGCCAACGAGTTTACAACCTGCGCCGATAGGTGTGGGTAATCTTTTGAACCCTGGTCGTGTTGGGGCTAGATCTTTGTAATTTTCGATCTCAAACGAGGAATTCCTAGTAAGCGCGATTCA…	0	0	0	0	0	0	0	144	0	0	0	0	0	0	0	0	0	0	0	0	0	0	0	0	0	0	0	0	0	0	0	0	0	0	0	0	0	0	0	0	0	0	0	0	0	0	0	0	0
GAAACTTACCAGGTCCAGACATGGGAAGGATTGACAGATTGATAGCTCTTTCTTGATTCTATGGGTGGTGGTGCATGGCCGTTCTTAGTTGGTGGAGTGATTTGTCTGGTTAATTCCGATAACGAACGAGACCTTAACCTGCTAACTAGTCACTTCTCGCCAGAGTTTTTGACTTCTTAGAGGGACTTTGGGGGCTACTCCAAGGAAGTTTGAGGCAATAACAGGTCTGTGATGCCCTTAGATGTCCTGGGCCGCACGCGCGCTACACTGATGCAGGCAGTAAGCTCTCCGCAGTAGACATACTCCGGTAAACTTCAAACTGCATCGTGATGGGGATTGACTCTTGGAATTATTGGTCATCAACGAGGAATTCCTAGTAAACGCAAGTCATCAGCTTGC…	0	0	0	0	0	0	0	0	0	0	0	0	0	144	0	0	0	0	0	0	0	0	0	0	0	0	0	0	0	0	0	0	0	0	0	0	0	0	0	0	0	0	0	0	0	0	0	0	0
AAAACTTACCAGGTCCAGACATAGTGAGGATTGACAGATTGATAGCTCTTTCTTGATTCTATGGGTGGTGGTGCATGGCCGTTCTTAGTTGGTGGAGTGATTTGTCTGGTTAATTCCGTTAACGAACGAGACCTTAGCCTACTAACTAGTCGGACCAATCTCCGATTGGCTACGACTTCTTAGAGGGACTTTGTGACTAAACACAAGGAAGTTTGAGGCAATAACAGGTCTGTGATGCCCTTAGATGTCCTGGGCCGCACGCGTGCTACACTGACGCATACAGCGAGTACATCCCAGCTCCGCGAGGCCAGCTGGTAATCAGCAATATGCGTCGTGATGGGGATAGATCTTTGGAATTATAGATCTTGAACGAGGAATTCCTAGTAGGCGCAAGTCATT…	0	0	0	0	0	0	0	0	0	0	0	0	0	0	0	0	0	0	0	0	0	0	8	0	0	0	0	0	0	0	46	0	0	0	0	0	0	0	0	0	0	0	0	0	0	0	0	0	0
GAAACTCACGAGCGCAAGACAGAGAAGGGATTGACAGATTGAGAGCTCTTTCTTGATTCTTTGGGTGGTGGTGCATGGCCGTTCTTAGTTGGTGGAGTGATTTGTCTGGTTAATTCCGTTAACGAACGAGACCTTAACCTGCTAACTAGTCGCCCTGTGAACAACAGGATGTACTTCTTAGAGGGACTATTGTGCAAGAAGCCAATGGAAGTTTAAGGCAATAACAGGTCTGTGATGCCCCTAGACGTGCTCGGCCGCACGCGCGTTACAATGACTGGCGCAGAAAGCATTTCCTGTCCTGGGAAGGTACGGGTAATCTTATTAATACCAGTCGTGTTAGGGATAGTTCTTTGGAATTTTGGATCTTGAACGAGGAATTTCTAGTAAGTGCAAGTCATC…	0	0	0	0	0	0	0	0	0	0	0	0	0	0	0	0	0	0	0	0	0	0	0	0	0	0	0	0	0	0	0	0	0	144	0	0	0	0	0	0	0	0	0	0	0	0	0	0	0
GAAACTCACCAGGTCCAGACATAATAAGGATTGACAGATTGAGAGCTCTTTCTTGATTTTATGGGTGGTGGTGCATGGCCGTTCTTAGTTGGTGGAGTGATTTGTCTGGTTAATTCCGTTAACGAACGAGACCTTAACCTGCTAAATAGTTACAGCCACTTTGGTGGTTGATTAACTTCTTAGAGGGACTATCGGCGATTAGTCGATGGAAGTTTGAGGCAATAACAGGTCTGTGATGCCCTTAGATGTTCTGGGCCGCACGCGCGCTACACTGACGAAGGCAACAAGTTTTCACCTTTGCTGGAAAGCATGGGTAATCTTCTGAAACTTCGTCGTGCTGGGGATAGTCCTTTGCAATTATTGGACTTCAACGAGGAATTCCTAGTAAGCGTGAGTCAT…	0	0	0	0	0	0	0	58	0	0	0	0	0	0	0	0	0	0	34	0	0	0	0	0	0	0	0	0	0	0	0	30	0	0	0	0	0	0	0	0	0	0	0	0	0	0	0	0	0
GAAACTTACCAGGTCCAGACATAGTGAGGATTGACAGATTGAGAGCTCTTTCTTGATTCTATGGGTGGTGGTGCATGGCCGTTCTTAGTTGGTGGAGTGATTTGTCTGGTTAATTCCGTTAACGAACGAGACCCCCGCCTGCTAAATAGTCATACCAATGCCTAGCATTGGTGGTGGCTTCTTAGAGGGACTTTTGGTGACTAACCAAAGGAAGTTGGGGGCAATAACAGGTCTGTGATGCCCTTAGATGTCCTGGGCCGCACGCGCGCTACACTGACACACGCATCGAGTTTTCCTTGTCCGAAAGGTCCGGGTAATCTGGTAAATGTGTGTCGTGATAGGGATAGATTATTGCAATTATTAATCTTGAACGAGGAATTCCTAGTAAATGCGAATCAT…	0	0	0	0	0	0	0	0	0	0	0	0	0	0	0	0	0	34	1	0	0	0	0	0	0	0	0	0	0	0	13	16	0	0	0	0	0	0	0	0	0	0	0	2	2	0	0	0	0
GAAACTTACCAGGTCCAGACATAGTAAGGATTGACAGATTGATAGCTCTTTCTTGATTCTATGGGTGGTGGTGCATGGCCGTTCTTAGTTGGTGGAGTGATTTGTCTGGTTAATTCCGTTAACGAACGAGACCTTAACCTGCTAAATAGTTACGCGAAACTTCGGTTACGCGGGCAACTTCTTAGAGGGACTTTGTGTGTCTAACGCAAGGAAGTTTGAGGCAATAACAGGTCTGTGATGCCCTTAGATGTTCTGGGCTGCACGCGCGCTACACTGATGCACTCAACGAGTTTCTGACCTTGCCCGATAGGGTTGGGTAATCTTTTTAAAATGCATCGTGATGGGGATAGATTATTGCAATTATTAATCTTCAACGAGGAATTCCTAGTAAGCGCGAGT…	0	0	0	0	0	0	0	0	0	0	0	0	0	0	0	0	0	0	100	0	0	0	0	0	0	0	0	0	0	0	0	0	0	0	0	0	0	0	0	0	0	0	0	0	43	0	0	0	0
AAATCTCACCCGGCCCGGACACTGTAAGGATTGACAGATTGAGAGCTCTTTCTTGATTCGGTGGGTGGTGGTGCATGGCCGTTCTTAGTTGGTGGAGCGATTTGTCTGGTTAATTCCGATAACGAACGAGACTCTAGCTTACTAAATAGTACGCCGATCTTTTGTCGGCGCGTACTTCTTAGAAGGATAAGTAGCGCATAGCTACAAGAAATTGAGCAATAACAGGTCTGTGATGCCCTTAGATGTTCGGGGCCGCACGCGCGCTACACTGAAGGGATAAGCGTGTTTTTCCTGCTCCGAAAGGAGTGGGTAACCCGCTGAAACCCCTTCGTGATTGGGATCGGGGCTTGAAACTATTCTCCGTGAACGAGGAATTCCTAGTAAGCGCAAGTCATAAGC…	0	0	0	0	0	0	0	0	0	0	0	0	0	0	0	0	0	0	0	0	0	0	0	0	28	0	0	0	0	38	0	0	0	0	0	0	0	0	0	0	0	0	28	0	0	0	0	0	0
[truncated: 3,521 more rows]
[truncated: 59 more columns]

## Sheet: Taxonomy
	Kingdom	Supergroup	Division	Class	Order	Family	Genus	Species
[truncated: 4,267 more rows]

## Sheet: Coordinates
Station name	x	y
OFF-DE	63.25871	19.23129
KA-1	63.36313	19.53196
[truncated: 17 more rows]
